# Supplementary material for: Highly-resolved interannual phytoplankton community dynamics of the coastal Northwest Atlantic
Source: ISME Commun. 2022 Apr 20;2:38. doi: 10.1038/s43705-022-00119-2 (PMC9723599; doi:10.1038/s43705-022-00119-2)
Supplement: Supplementary file 3 — Supplemental Data S1 [file 43705_2022_119_MOESM3_ESM.xlsx]

## Sheet: Flow Cytometry Data for the Bed
Flow Cytometry Data for the Bedford Basin Time-Series
RAW DATA						Week Codes				Gate Codes
Week.Cumulative	Count	Depth	Gate			Year	Cumulative.Week.Number	Week Of		Picoeuk	Picoeukaryotes
1	2.35094e+07	1	<3um			2014	1	2014-01-01		Crypto	Cryptophytes
1	683962	1	3um-10um			2014	2	2014-01-08		Euk	Eukaryotes
1	4716.98	1	>10um			2014	3	2014-01-15		Syn	Synechococcus
1	1.92925e+06	1	Picoeuk			2014	4	2014-01-23		Size gates were approximated using sizing beads
1	4716.98	1	Crypto			2014	5	2014-01-29
1	400943	1	Euk			2014	6	2014-02-04		Bedford Basin Samples are collected from:
1	1.65094e+06	1	Syn			2014	7	2014-02-12		Lat 44.6936, Lon -63.6403
1	2.45607e+07	5	<3um			2014	8	2014-02-19
1	901869	5	3um-10um			2014	9	2014-02-26
1	18691.6	5	>10um			2014	10	2014-03-05
1	1.99533e+06	5	Picoeuk			2014	11	2014-03-12
1	37383.2	5	Crypto			2014	12	2014-03-19
1	570093	5	Euk			2014	13	2014-03-28
1	1.57009e+06	5	Syn			2014	14	2014-04-02
1	2.41581e+07	10	<3um			2014	15	2014-04-09
1	720930	10	3um-10um			2014	16	2014-04-16
1	9302.33	10	>10um			2014	17	2014-04-23
1	1.9907e+06	10	Picoeuk			2014	18	2014-04-30
1	23255.8	10	Crypto			2014	19	2014-05-06
1	441860	10	Euk			2014	20	2014-05-14
1	1.43721e+06	10	Syn			2014	21	2014-05-21
1	1.87647e+07	60	<3um			2014	22	2014-05-28
1	782805	60	3um-10um			2014	23	2014-06-04
1	27149.3	60	>10um			2014	24	2014-06-11
1	117647	60	Picoeuk			2014	25	2014-06-18
1	0	60	Crypto			2014	26	2014-06-25
1	45248.9	60	Euk			2014	27	2014-07-02
1	665158	60	Syn			2014	28	2014-07-08
2	3.15751e+07	1	<3um			2014	29	2014-07-15
2	1.64767e+06	1	3um-10um			2014	30	2014-07-23
2	41450.8	1	>10um			2014	31	2014-07-30
2	1.58031e+06	1	Picoeuk			2014	32	2014-08-06
2	10362.7	1	Crypto			2014	33	2014-08-13
2	481865	1	Euk			2014	34	2014-08-20
2	1.97409e+06	1	Syn			2014	35	2014-08-27
2	2.38945e+07	5	<3um			2014	36	2014-09-03
2	944954	5	3um-10um			2014	37	2014-09-10
2	13761.5	5	>10um			2014	38	2014-09-17
2	1.25229e+06	5	Picoeuk			2014	39	2014-09-24
2	18348.6	5	Crypto			2014	40	2014-10-01
2	376147	5	Euk			2014	41	2014-10-08
2	1.6789e+06	5	Syn			2014	42	2014-10-15
2	2.33226e+07	10	<3um			2014	43	2014-10-22
2	847926	10	3um-10um			2014	44	2014-10-29
2	13824.9	10	>10um			2014	45	2014-11-05
2	1.25346e+06	10	Picoeuk			2014	46	2014-11-12
2	9216.59	10	Crypto			2014	47	2014-11-19
2	354839	10	Euk			2014	48	2014-11-26
2	1.49309e+06	10	Syn			2014	49	2014-12-03
2	1.84696e+07	60	<3um			2014	50	2014-12-10
2	643478	60	3um-10um			2014	51	2014-12-17
2	13043.5	60	>10um			2015	53	2015-01-07
2	104348	60	Picoeuk			2015	54	2015-01-14
2	0	60	Crypto			2015	55	2015-01-21
2	69565.2	60	Euk			2015	56	2015-01-29
2	513043	60	Syn			2015	57	2015-02-04
3	6.23627e+07	1	<3um			2015	58	2015-02-11
3	3.27461e+06	1	3um-10um			2015	59	2015-02-19
3	25906.7	1	>10um			2015	60	2015-02-25
3	1.05699e+06	1	Picoeuk			2015	61	2015-03-04
3	10362.7	1	Crypto			2015	62	2015-03-11
3	466321	1	Euk			2015	63	2015-03-17
3	1.67565e+07	1	Syn			2015	64	2015-03-25
3	5.40303e+07	5	<3um			2015	65	2015-04-01
3	2.63131e+06	5	3um-10um			2015	66	2015-04-08
3	15151.5	5	>10um			2015	67	2015-04-15
3	813131	5	Picoeuk			2015	68	2015-04-20
3	15151.5	5	Crypto			2015	69	2015-04-29
3	348485	5	Euk			2015	70	2015-05-06
3	1.47424e+07	5	Syn			2015	71	2015-05-13
3	5.28614e+07	10	<3um			2015	72	2015-05-20
3	2.5297e+06	10	3um-10um			2015	73	2015-05-27
3	14851.5	10	>10um			2015	74	2015-06-03
3	683168	10	Picoeuk			2015	75	2015-06-10
3	4950.5	10	Crypto			2015	76	2015-06-17
3	163366	10	Euk			2015	77	2015-06-24
3	1.4203e+07	10	Syn			2015	78	2015-06-30
3	3.07798e+07	60	<3um			2015	79	2015-07-08
3	1.31193e+06	60	3um-10um			2015	80	2015-07-15
3	9174.31	60	>10um			2015	81	2015-07-22
3	224771	60	Picoeuk			2015	82	2015-07-29
3	4587.16	60	Crypto			2015	83	2015-08-05
3	96330.3	60	Euk			2015	84	2015-08-12
3	4.83028e+06	60	Syn			2015	85	2015-08-19
4	3.08663e+07	1	<3um			2015	86	2015-08-26
4	1.88372e+06	1	3um-10um			2015	87	2015-09-02
4	69767.4	1	>10um			2015	88	2015-09-09
4	1.06395e+06	1	Picoeuk			2015	89	2015-09-17
4	23255.8	1	Crypto			2015	90	2015-09-23
4	715116	1	Euk			2015	91	2015-09-30
4	2.37791e+06	1	Syn			2015	92	2015-10-07
4	3.0887e+07	5	<3um			2015	93	2015-10-15
4	1.9548e+06	5	3um-10um			2015	94	2015-10-21
4	129944	5	>10um			2015	95	2015-10-29
4	1.0904e+06	5	Picoeuk			2015	96	2015-11-04
4	45197.7	5	Crypto			2015	97	2015-11-10
4	841808	5	Euk			2015	98	2015-11-18
4	2.14689e+06	5	Syn			2015	99	2015-11-25
4	2.84835e+07	10	<3um			2015	100	2015-12-02
4	1.68681e+06	10	3um-10um			2015	101	2015-12-09
4	93406.6	10	>10um			2015	102	2015-12-16
4	923077	10	Picoeuk			2016	105	2016-01-06
4	27472.5	10	Crypto			2016	106	2016-01-14
4	615385	10	Euk			2016	107	2016-01-20
4	1.91758e+06	10	Syn			2016	108	2016-01-27
4	2.35615e+07	60	<3um			2016	109	2016-02-04
4	1.75936e+06	60	3um-10um			2016	110	2016-02-10
4	128342	60	>10um			2016	111	2016-02-17
4	165775	60	Picoeuk			2016	112	2016-02-24
4	0	60	Crypto			2016	113	2016-03-03
4	85561.5	60	Euk			2016	114	2016-03-10
4	1.57219e+06	60	Syn			2016	115	2016-03-17
5	3.06576e+07	1	<3um			2016	117	2016-03-31
5	1.60326e+06	1	3um-10um			2016	118	2016-04-06
5	43478.3	1	>10um			2016	119	2016-04-13
5	2.04891e+06	1	Picoeuk			2016	120	2016-04-20
5	43478.3	1	Crypto			2016	121	2016-04-28
5	1.2337e+06	1	Euk			2016	122	2016-05-04
5	972826	1	Syn			2016	123	2016-05-11
5	2.7016e+07	5	<3um			2016	124	2016-05-18
5	1.29787e+06	5	3um-10um			2016	125	2016-05-25
5	26595.7	5	>10um			2016	126	2016-06-01
5	1.63298e+06	5	Picoeuk			2016	127	2016-06-07
5	10638.3	5	Crypto			2016	128	2016-06-15
5	1000000	5	Euk			2016	129	2016-06-22
5	1.09574e+06	5	Syn			2016	130	2016-06-29
5	2.51487e+07	10	<3um			2016	131	2016-07-06
5	1000000	10	3um-10um			2016	132	2016-07-13
5	51282.1	10	>10um			2016	133	2016-07-20
5	1.17436e+06	10	Picoeuk			2016	134	2016-07-27
5	46153.8	10	Crypto			2016	135	2016-08-03
5	641026	10	Euk			2016	136	2016-08-10
5	1.65128e+06	10	Syn			2016	137	2016-08-18
5	2.02335e+07	60	<3um			2016	138	2016-08-24
5	807107	60	3um-10um			2016	139	2016-08-31
5	20304.6	60	>10um			2016	140	2016-09-07
5	152284	60	Picoeuk			2016	141	2016-09-14
5	0	60	Crypto			2016	142	2016-09-21
5	45685.3	60	Euk			2016	143	2016-09-28
5	720812	60	Syn			2016	144	2016-10-05
6	2.65051e+07	1	<3um			2016	145	2016-10-12
6	1.39286e+06	1	3um-10um			2016	146	2016-10-19
6	51020.4	1	>10um			2016	147	2016-10-26
6	1.83163e+06	1	Picoeuk			2016	148	2016-11-02
6	173469	1	Crypto			2016	149	2016-11-09
6	1.10714e+06	1	Euk			2016	151	2016-11-23
6	1.46939e+06	1	Syn			2016	152	2016-11-30
6	2.7148e+07	5	<3um			2016	153	2016-12-07
6	1.32653e+06	5	3um-10um			2016	154	2016-12-14
6	5102.04	5	>10um			2016	155	2016-12-21
6	2.18878e+06	5	Picoeuk			2017	157	2017-01-04
6	10204.1	5	Crypto			2017	158	2017-01-11
6	1.12755e+06	5	Euk			2017	159	2017-01-18
6	954082	5	Syn			2017	160	2017-01-25
6	2.46139e+07	10	<3um			2017	161	2017-02-01
6	1.19802e+06	10	3um-10um			2017	162	2017-02-08
6	64356.4	10	>10um			2017	163	2017-02-15
6	1.36139e+06	10	Picoeuk			2017	164	2017-02-22
6	29703	10	Crypto			2017	165	2017-03-01
6	990099	10	Euk			2017	166	2017-03-08
6	1.09406e+06	10	Syn			2017	167	2017-03-15
6	2.00683e+07	60	<3um			2017	168	2017-03-22
6	878049	60	3um-10um			2017	169	2017-03-29
6	9756.1	60	>10um			2017	170	2017-04-05
6	160976	60	Picoeuk			2017	171	2017-04-12
6	0	60	Crypto			2017	172	2017-04-20
6	48780.5	60	Euk			2017	173	2017-04-26
6	878049	60	Syn			2017	174	2017-05-03
7	2.85174e+07	1	<3um			2017	175	2017-05-10
7	1.42786e+06	1	3um-10um			2017	176	2017-05-17
7	39801	1	>10um			2017	177	2017-05-24
7	1.70647e+06	1	Picoeuk			2017	178	2017-05-31
7	14925.4	1	Crypto			2017	179	2017-06-07
7	845771	1	Euk			2017	180	2017-06-14
7	1.63184e+06	1	Syn			2017	182	2017-06-28
7	3.07772e+07	5	<3um			2017	183	2017-07-05
7	1.92079e+06	5	3um-10um			2017	184	2017-07-12
7	29703	5	>10um			2017	185	2017-07-19
7	1.92574e+06	5	Picoeuk			2017	186	2017-07-26
7	39604	5	Crypto			2017	187	2017-08-02
7	930693	5	Euk			2017	188	2017-08-09
7	3.44059e+06	5	Syn			2017	189	2017-08-16
7	2.89005e+07	10	<3um			2017	190	2017-08-23
7	1.79104e+06	10	3um-10um			2017	191	2017-08-30
7	74626.9	10	>10um			2017	196	2017-10-04
7	2.0398e+06	10	Picoeuk			2017	197	2017-10-11
7	19900.5	10	Crypto			2017	198	2017-10-18
7	810945	10	Euk			2017	199	2017-10-25
7	2.51741e+06	10	Syn			2017	200	2017-11-01
7	2.12075e+07	60	<3um			2017	201	2017-11-08
7	962264	60	3um-10um			2017	202	2017-11-15
7	18867.9	60	>10um			2017	203	2017-11-22
7	127358	60	Picoeuk			2017	204	2017-11-28
7	0	60	Crypto			2017	205	2017-12-06
7	42452.8	60	Euk			2017	206	2017-12-13
7	1.35377e+06	60	Syn			2017	207	2017-12-20
8	3.19801e+07	1	<3um			2018	209	2018-01-03
8	2.0398e+06	1	3um-10um			2018	210	2018-01-10
8	49751.2	1	>10um			2018	213	2018-01-31
8	2.85075e+06	1	Picoeuk			2018	214	2018-02-08
8	19900.5	1	Crypto			2018	215	2018-02-14
8	1.67662e+06	1	Euk			2018	216	2018-02-21
8	1.37313e+06	1	Syn			2018	217	2018-02-28
8	2.95913e+07	5	<3um			2018	218	2018-03-07
8	1.65385e+06	5	3um-10um			2018	219	2018-03-13
8	38461.5	5	>10um			2018	220	2018-03-21
8	2.14904e+06	5	Picoeuk			2018	221	2018-03-28
8	19230.8	5	Crypto			2018	222	2018-04-04
8	1.35096e+06	5	Euk			2018	223	2018-04-10
8	1500000	5	Syn			2018	224	2018-04-18
8	2.55943e+07	10	<3um			2018	225	2018-04-25
8	1.29717e+06	10	3um-10um			2018	226	2018-05-02
8	37735.8	10	>10um			2018	227	2018-05-08
8	1.2783e+06	10	Picoeuk			2018	228	2018-05-16
8	9433.96	10	Crypto			2018	229	2018-05-23
8	485849	10	Euk			2018	230	2018-05-30
8	1.75943e+06	10	Syn			2018	231	2018-06-06
8	2.15963e+07	60	<3um			2018	232	2018-06-13
8	1.05963e+06	60	3um-10um			2018	233	2018-06-20
8	32110.1	60	>10um			2018	234	2018-06-26
8	146789	60	Picoeuk			2018	235	2018-07-04
8	4587.16	60	Crypto			2018	237	2018-07-18
8	73394.5	60	Euk			2018	238	2018-07-25
8	1.59174e+06	60	Syn			2018	239	2018-08-01
9	3.85822e+07	1	<3um			2018	240	2018-08-08
9	5.03756e+06	1	3um-10um			2018	241	2018-08-15
9	150235	1	>10um			2018	242	2018-08-22
9	2.67136e+06	1	Picoeuk			2018	243	2018-08-29
9	23474.2	1	Crypto			2018	244	2018-09-05
9	4.3662e+06	1	Euk			2018	245	2018-09-12
9	1.3662e+06	1	Syn			2018	246	2018-09-19
9	4.04057e+07	5	<3um			2018	247	2018-09-26
9	5.66981e+06	5	3um-10um			2018	248	2018-10-03
9	136792	5	>10um			2018	249	2018-10-10
9	2.42925e+06	5	Picoeuk			2018	250	2018-10-17
9	28301.9	5	Crypto			2018	251	2018-10-24
9	4.52358e+06	5	Euk			2018	252	2018-10-31
9	2.57547e+06	5	Syn			2018	253	2018-11-07
9	2.85482e+07	10	<3um			2018	254	2018-11-14
9	2.92544e+06	10	3um-10um			2018	255	2018-11-21
9	122807	10	>10um			2018	256	2018-11-28
9	1.86842e+06	10	Picoeuk			2018	257	2018-12-05
9	26315.8	10	Crypto			2018	258	2018-12-12
9	1.91228e+06	10	Euk
9	1.91228e+06	10	Syn
9	1.86189e+07	60	<3um
9	1.4959e+06	60	3um-10um
9	65573.8	60	>10um
9	397541	60	Picoeuk
9	0	60	Crypto
9	106557	60	Euk
9	1.36066e+06	60	Syn
10	1.42644e+08	1	<3um
10	1.87181e+07	1	3um-10um
10	308725	1	>10um
10	6.84564e+06	1	Picoeuk
10	107383	1	Crypto
10	1.81745e+07	1	Euk
10	1.14094e+06	1	Syn
10	8.24516e+07	5	<3um
10	1.00591e+07	5	3um-10um
10	112903	5	>10um
10	3.51613e+06	5	Picoeuk
10	96774.2	5	Crypto
10	9.74194e+06	5	Euk
10	1.37097e+06	5	Syn
10	3.30886e+07	10	<3um
10	3.5443e+06	10	3um-10um
10	63291.1	10	>10um
10	1.7384e+06	10	Picoeuk
10	25316.5	10	Crypto
10	2.5654e+06	10	Euk
10	1.48101e+06	10	Syn
10	22500000	60	<3um
10	1628000	60	3um-10um
10	40000	60	>10um
10	1772000	60	Picoeuk
10	0	60	Crypto
10	624000	60	Euk
10	2304000	60	Syn
11	9.36328e+07	1	<3um
11	2.02655e+07	1	3um-10um
11	259887	1	>10um
11	6.84181e+06	1	Picoeuk
11	192090	1	Crypto
11	1.98023e+07	1	Euk
11	1.23729e+06	1	Syn
11	9.37627e+07	5	<3um
11	2.20565e+07	5	3um-10um
11	350282	5	>10um
11	5.22599e+06	5	Picoeuk
11	276836	5	Crypto
11	2.1096e+07	5	Euk
11	2.05085e+06	5	Syn
11	3.17325e+07	10	<3um
11	5.02058e+06	10	3um-10um
11	86419.8	10	>10um
11	1.07407e+06	10	Picoeuk
11	74074.1	10	Crypto
11	4.37449e+06	10	Euk
11	1.893e+06	10	Syn
11	2.54409e+07	60	<3um
11	2.64961e+06	60	3um-10um
11	51181.1	60	>10um
11	940945	60	Picoeuk
11	19685	60	Crypto
11	1.53543e+06	60	Euk
11	1.42126e+06	60	Syn
12	2.68233e+07	1	<3um
12	2.08835e+06	1	3um-10um
12	36144.6	1	>10um
12	1.01205e+06	1	Picoeuk
12	4016.06	1	Crypto
12	1.65863e+06	1	Euk
12	1.26506e+06	1	Syn
12	2.9131e+07	5	<3um
12	2.44048e+06	5	3um-10um
12	71428.6	5	>10um
12	1.15079e+06	5	Picoeuk
12	15873	5	Crypto
12	1.8373e+06	5	Euk
12	2.92857e+06	5	Syn
12	2.81349e+07	10	<3um
12	2.04762e+06	10	3um-10um
12	63492.1	10	>10um
12	1.13095e+06	10	Picoeuk
12	19841.3	10	Crypto
12	1.61111e+06	10	Euk
12	1.1746e+06	10	Syn
12	2.26679e+07	60	<3um
12	1.03396e+06	60	3um-10um
12	52830.2	60	>10um
12	943396	60	Picoeuk
12	7547.17	60	Crypto
12	558491	60	Euk
12	1.55094e+06	60	Syn
13	2.27481e+07	1	<3um
13	1.39147e+06	1	3um-10um
13	31007.8	1	>10um
13	934109	1	Picoeuk
13	11627.9	1	Crypto
13	945736	1	Euk
13	1.75969e+06	1	Syn
13	2.42239e+07	5	<3um
13	1.59846e+06	5	3um-10um
13	81081.1	5	>10um
13	1.12355e+06	5	Picoeuk
13	27027	5	Crypto
13	934363	5	Euk
13	1.67568e+06	5	Syn
13	2.49729e+07	10	<3um
13	1.36047e+06	10	3um-10um
13	23255.8	10	>10um
13	1.13953e+06	10	Picoeuk
13	46511.6	10	Crypto
13	914729	10	Euk
13	1.79457e+06	10	Syn
13	1.90667e+07	60	<3um
13	759259	60	3um-10um
13	25925.9	60	>10um
13	674074	60	Picoeuk
13	3703.7	60	Crypto
13	203704	60	Euk
13	1100000	60	Syn
14	2.97754e+07	1	<3um
14	2.35829e+06	1	3um-10um
14	112299	1	>10um
14	1.70053e+06	1	Picoeuk
14	96256.7	1	Crypto
14	855615	1	Euk
14	2.30481e+06	1	Syn
14	3.02642e+07	5	<3um
14	1.79793e+06	5	3um-10um
14	88082.9	5	>10um
14	2.84974e+06	5	Picoeuk
14	77720.2	5	Crypto
14	943005	5	Euk
14	1.11917e+06	5	Syn
14	3.0904e+07	10	<3um
14	2.70202e+06	10	3um-10um
14	95959.6	10	>10um
14	1.68182e+06	10	Picoeuk
14	30303	10	Crypto
14	767677	10	Euk
14	3.53535e+06	10	Syn
14	2.64286e+07	60	<3um
14	1.85222e+06	60	3um-10um
14	128079	60	>10um
14	615764	60	Picoeuk
14	4926.11	60	Crypto
14	152709	60	Euk
14	2.35468e+06	60	Syn
15	3.58462e+07	1	<3um
15	4.68718e+06	1	3um-10um
15	266667	1	>10um
15	138462	1	Picoeuk
15	246154	1	Crypto
15	1.04103e+06	1	Euk
15	5.14872e+06	1	Syn
15	2.88522e+07	5	<3um
15	3.47783e+06	5	3um-10um
15	133005	5	>10um
15	118227	5	Picoeuk
15	98522.2	5	Crypto
15	857143	5	Euk
15	3.64532e+06	5	Syn
15	2.82885e+07	10	<3um
15	2.94712e+06	10	3um-10um
15	182692	10	>10um
15	149038	10	Picoeuk
15	168269	10	Crypto
15	822115	10	Euk
15	3.12981e+06	10	Syn
15	2.01705e+07	60	<3um
15	525346	60	3um-10um
15	41474.7	60	>10um
15	32258.1	60	Picoeuk
15	0	60	Crypto
15	18433.2	60	Euk
15	732719	60	Syn
16	48845000	1	<3um
16	4325000	1	3um-10um
16	85000	1	>10um
16	10870000	1	Picoeuk
16	180000	1	Crypto
16	5095000	1	Euk
16	1685000	1	Syn
16	4.48916e+07	5	<3um
16	3.30049e+06	5	3um-10um
16	83743.8	5	>10um
16	8.24631e+06	5	Picoeuk
16	152709	5	Crypto
16	3.87192e+06	5	Euk
16	2.06897e+06	5	Syn
16	3.21244e+07	10	<3um
16	2.39171e+06	10	3um-10um
16	96774.2	10	>10um
16	2.32719e+06	10	Picoeuk
16	152074	10	Crypto
16	2.16129e+06	10	Euk
16	1.42857e+06	10	Syn
16	2.07522e+07	60	<3um
16	1.20435e+06	60	3um-10um
16	26087	60	>10um
16	326087	60	Picoeuk
16	0	60	Crypto
16	213043	60	Euk
16	1.37391e+06	60	Syn
17	2.96182e+07	1	<3um
17	2.48636e+06	1	3um-10um
17	72727.3	1	>10um
17	4.74091e+06	1	Picoeuk
17	45454.5	1	Crypto
17	2.46364e+06	1	Euk
17	881818	1	Syn
17	3.20631e+07	5	<3um
17	2.77477e+06	5	3um-10um
17	121622	5	>10um
17	3.35135e+06	5	Picoeuk
17	112613	5	Crypto
17	2.02252e+06	5	Euk
17	2.40991e+06	5	Syn
17	2.43319e+07	10	<3um
17	1.62009e+06	10	3um-10um
17	61135.4	10	>10um
17	1.31878e+06	10	Picoeuk
17	43668.1	10	Crypto
17	1.19214e+06	10	Euk
17	1.17904e+06	10	Syn
17	2.06653e+07	60	<3um
17	1000000	60	3um-10um
17	38135.6	60	>10um
17	207627	60	Picoeuk
17	0	60	Crypto
17	42372.9	60	Euk
17	1.84322e+06	60	Syn
18	6.82951e+07	1	<3um
18	4.28962e+06	1	3um-10um
18	60109.3	1	>10um
18	3.98907e+06	1	Picoeuk
18	98360.7	1	Crypto
18	5.52459e+06	1	Euk
18	3.2623e+06	1	Syn
18	6.11053e+07	5	<3um
18	3.27895e+06	5	3um-10um
18	47368.4	5	>10um
18	4.02632e+06	5	Picoeuk
18	110526	5	Crypto
18	4.23684e+06	5	Euk
18	3.39474e+06	5	Syn
18	4.79853e+07	10	<3um
18	1.88235e+06	10	3um-10um
18	14705.9	10	>10um
18	1.83333e+06	10	Picoeuk
18	34313.7	10	Crypto
18	1.86275e+06	10	Euk
18	2.4951e+06	10	Syn
18	2.22197e+07	60	<3um
18	1.14798e+06	60	3um-10um
18	62780.3	60	>10um
18	201794	60	Picoeuk
18	4484.3	60	Crypto
18	80717.5	60	Euk
18	1.713e+06	60	Syn
19	3.84542e+08	1	<3um
19	1.12169e+07	1	3um-10um
19	710843	1	>10um
19	1.60361e+07	1	Picoeuk
19	879518	1	Crypto
19	1.87711e+07	1	Euk
19	7.6506e+06	1	Syn
19	3.04414e+08	5	<3um
19	7.92929e+06	5	3um-10um
19	606061	5	>10um
19	2.60101e+07	5	Picoeuk
19	202020	5	Crypto
19	1.1899e+07	5	Euk
19	3.50505e+06	5	Syn
19	3.35136e+08	10	<3um
19	1.56364e+07	10	3um-10um
19	727273	10	>10um
19	9750000	10	Picoeuk
19	2.89773e+06	10	Crypto
19	1.21364e+07	10	Euk
19	1.23977e+07	10	Syn
19	2.86825e+07	60	<3um
19	2.30688e+06	60	3um-10um
19	174603	60	>10um
19	195767	60	Picoeuk
19	21164	60	Crypto
19	142857	60	Euk
19	2.77778e+06	60	Syn
20	75306250	1	<3um
20	4418750	1	3um-10um
20	7400000	1	>10um
20	2037500	1	Picoeuk
20	231250	1	Crypto
20	2162500	1	Euk
20	6975000	1	Syn
20	7.5358e+07	5	<3um
20	3.48148e+06	5	3um-10um
20	395062	5	>10um
20	2500000	5	Picoeuk
20	203704	5	Crypto
20	2.15432e+06	5	Euk
20	3.66049e+06	5	Syn
20	2.57071e+07	10	<3um
20	2.14646e+06	10	3um-10um
20	308081	10	>10um
20	80808.1	10	Picoeuk
20	0	10	Crypto
20	75757.6	10	Euk
20	2.65152e+06	10	Syn
20	6.32326e+07	60	<3um
20	3.09884e+06	60	3um-10um
20	209302	60	>10um
20	2.01744e+06	60	Picoeuk
20	296512	60	Crypto
20	2.79651e+06	60	Euk
20	2.33721e+06	60	Syn
21	5.37303e+07	1	<3um
21	3.71348e+06	1	3um-10um
21	5.56742e+06	1	>10um
21	988764	1	Picoeuk
21	67415.7	1	Crypto
21	2.38764e+06	1	Euk
21	3.6236e+06	1	Syn
21	4.38158e+07	5	<3um
21	2.17368e+06	5	3um-10um
21	126316	5	>10um
21	1.31053e+06	5	Picoeuk
21	110526	5	Crypto
21	2.15789e+06	5	Euk
21	1.15263e+06	5	Syn
21	1.95896e+07	10	<3um
21	1.08491e+06	10	3um-10um
21	84905.7	10	>10um
21	80188.7	10	Picoeuk
21	0	10	Crypto
21	70754.7	10	Euk
21	716981	10	Syn
21	1.41574e+08	60	<3um
21	5.53676e+06	60	3um-10um
21	1.70588e+06	60	>10um
21	3.08824e+06	60	Picoeuk
21	411765	60	Crypto
21	4.55882e+06	60	Euk
21	8.47794e+06	60	Syn
22	1.08399e+08	1	<3um
22	4.38562e+06	1	3um-10um
22	5.28758e+06	1	>10um
22	3.27451e+06	1	Picoeuk
22	503268	1	Crypto
22	2.97386e+06	1	Euk
22	6.01307e+06	1	Syn
22	1.41051e+08	5	<3um
22	6.45588e+06	5	3um-10um
22	279412	5	>10um
22	4.80882e+06	5	Picoeuk
22	220588	5	Crypto
22	5.44118e+06	5	Euk
22	7.39706e+06	5	Syn
22	2.25807e+08	10	<3um
22	7.6055e+06	10	3um-10um
22	376147	10	>10um
22	7.12844e+06	10	Picoeuk
22	798165	10	Crypto
22	7.57798e+06	10	Euk
22	9.09174e+06	10	Syn
22	2.24009e+07	60	<3um
22	1.32719e+06	60	3um-10um
22	59907.8	60	>10um
22	92165.9	60	Picoeuk
22	0	60	Crypto
22	73732.7	60	Euk
22	1.12442e+06	60	Syn
23	1.09395e+08	1	<3um
23	4.17197e+06	1	3um-10um
23	114650	1	>10um
23	6.17197e+06	1	Picoeuk
23	70063.7	1	Crypto
23	3.41401e+06	1	Euk
23	2.16561e+06	1	Syn
23	97537500	5	<3um
23	5231250	5	3um-10um
23	237500	5	>10um
23	6487500	5	Picoeuk
23	356250	5	Crypto
23	3312500	5	Euk
23	5550000	5	Syn
23	5.90217e+07	10	<3um
23	2.86413e+06	10	3um-10um
23	3.46739e+06	10	>10um
23	2.76087e+06	10	Picoeuk
23	260870	10	Crypto
23	1.61957e+06	10	Euk
23	3.40761e+06	10	Syn
23	2.70943e+07	60	<3um
23	1.57075e+06	60	3um-10um
23	2.67453e+06	60	>10um
23	122642	60	Picoeuk
23	4716.98	60	Crypto
23	216981	60	Euk
23	2.76887e+06	60	Syn
24	6.16461e+07	1	<3um
24	3.6236e+06	1	3um-10um
24	376404	1	>10um
24	5.8764e+06	1	Picoeuk
24	443820	1	Crypto
24	2.69101e+06	1	Euk
24	2.6573e+06	1	Syn
24	7.83373e+07	5	<3um
24	3.68639e+06	5	3um-10um
24	337278	5	>10um
24	5.83432e+06	5	Picoeuk
24	207101	5	Crypto
24	3.01775e+06	5	Euk
24	3000000	5	Syn
24	7.68765e+07	10	<3um
24	2200000	10	3um-10um
24	194118	10	>10um
24	4.11765e+06	10	Picoeuk
24	258824	10	Crypto
24	1.92353e+06	10	Euk
24	2000000	10	Syn
24	2.97217e+07	60	<3um
24	2.15566e+06	60	3um-10um
24	113208	60	>10um
24	990566	60	Picoeuk
24	273585	60	Crypto
24	905660	60	Euk
24	1.48113e+06	60	Syn
25	1.22397e+08	1	<3um
25	3.24359e+06	1	3um-10um
25	262821	1	>10um
25	2.27179e+07	1	Picoeuk
25	378205	1	Crypto
25	2.9359e+06	1	Euk
25	2.30128e+06	1	Syn
25	7.74222e+07	5	<3um
25	1750000	5	3um-10um
25	261111	5	>10um
25	8950000	5	Picoeuk
25	233333	5	Crypto
25	1.36111e+06	5	Euk
25	1.19444e+06	5	Syn
25	4.39406e+07	10	<3um
25	1.32673e+06	10	3um-10um
25	212871	10	>10um
25	4.56931e+06	10	Picoeuk
25	148515	10	Crypto
25	876238	10	Euk
25	1.34158e+06	10	Syn
25	3.62976e+07	60	<3um
25	2.13659e+06	60	3um-10um
25	234146	60	>10um
25	1.36098e+06	60	Picoeuk
25	229268	60	Crypto
25	751220	60	Euk
25	1.67317e+06	60	Syn
26	7.13591e+07	1	<3um
26	8.33149e+06	1	3um-10um
26	342541	1	>10um
26	1.9779e+06	1	Picoeuk
26	88397.8	1	Crypto
26	5.60221e+06	1	Euk
26	5.54696e+06	1	Syn
26	1.1181e+08	5	<3um
26	7.20886e+06	5	3um-10um
26	360759	5	>10um
26	7.24684e+06	5	Picoeuk
26	202532	5	Crypto
26	5.70886e+06	5	Euk
26	3.73418e+06	5	Syn
26	8.54171e+07	10	<3um
26	2.45714e+06	10	3um-10um
26	251429	10	>10um
26	7.67429e+06	10	Picoeuk
26	245714	10	Crypto
26	2.20571e+06	10	Euk
26	2.25714e+06	10	Syn
26	3.33575e+07	60	<3um
26	2.05797e+06	60	3um-10um
26	111111	60	>10um
26	1.35266e+06	60	Picoeuk
26	130435	60	Crypto
26	425121	60	Euk
26	1.69565e+06	60	Syn
27	1.41114e+08	1	<3um
27	8.07857e+06	1	3um-10um
27	185714	1	>10um
27	4.81429e+06	1	Picoeuk
27	107143	1	Crypto
27	7.63571e+06	1	Euk
27	3650000	1	Syn
27	1.48664e+08	5	<3um
27	6.81119e+06	5	3um-10um
27	265734	5	>10um
27	7.63636e+06	5	Picoeuk
27	244755	5	Crypto
27	7.55944e+06	5	Euk
27	2.81119e+06	5	Syn
27	1.51965e+08	10	<3um
27	3812500	10	3um-10um
27	270833	10	>10um
27	7187500	10	Picoeuk
27	263889	10	Crypto
27	3.50694e+06	10	Euk
27	3.89583e+06	10	Syn
27	4.93316e+07	60	<3um
27	2.32653e+06	60	3um-10um
27	158163	60	>10um
27	2.2449e+06	60	Picoeuk
27	102041	60	Crypto
27	1.14796e+06	60	Euk
27	2.14286e+06	60	Syn
28	1.44007e+08	1	<3um
28	9.33333e+06	1	3um-10um
28	449275	1	>10um
28	6.07971e+06	1	Picoeuk
28	195652	1	Crypto
28	8.85507e+06	1	Euk
28	3.74638e+06	1	Syn
28	1.19392e+08	5	<3um
28	6.96078e+06	5	3um-10um
28	58823.5	5	>10um
28	3.96078e+06	5	Picoeuk
28	65359.5	5	Crypto
28	8.3268e+06	5	Euk
28	4.19608e+06	5	Syn
28	1.81039e+08	10	<3um
28	5234375	10	3um-10um
28	179688	10	>10um
28	8015625	10	Picoeuk
28	398438	10	Crypto
28	6.02344e+06	10	Euk
28	3250000	10	Syn
28	3.0507e+07	60	<3um
28	1.58605e+06	60	3um-10um
28	51162.8	60	>10um
28	2.25116e+06	60	Picoeuk
28	13953.5	60	Crypto
28	302326	60	Euk
28	2.7814e+06	60	Syn
29	1.80366e+08	1	<3um
29	8.13393e+06	1	3um-10um
29	598214	1	>10um
29	8.97321e+06	1	Picoeuk
29	178571	1	Crypto
29	7.32143e+06	1	Euk
29	3750000	1	Syn
29	1.59248e+08	5	<3um
29	7.19008e+06	5	3um-10um
29	454545	5	>10um
29	1.13719e+07	5	Picoeuk
29	165289	5	Crypto
29	6.79339e+06	5	Euk
29	3.42149e+06	5	Syn
29	8.77431e+07	10	<3um
29	4.34722e+06	10	3um-10um
29	305556	10	>10um
29	5.77083e+06	10	Picoeuk
29	111111	10	Crypto
29	3.88889e+06	10	Euk
29	2.34722e+06	10	Syn
29	3.1108e+07	60	<3um
29	2.15341e+06	60	3um-10um
29	176136	60	>10um
29	852273	60	Picoeuk
29	39772.7	60	Crypto
29	267045	60	Euk
29	1.54545e+06	60	Syn
30	3.15239e+08	1	<3um
30	13875000	1	3um-10um
30	738636	1	>10um
30	1.82386e+07	1	Picoeuk
30	90909.1	1	Crypto
30	1.40227e+07	1	Euk
30	3.68182e+06	1	Syn
30	5.35121e+08	5	<3um
30	1.63788e+07	5	3um-10um
30	1.15152e+06	5	>10um
30	2.34242e+07	5	Picoeuk
30	196970	5	Crypto
30	1.71061e+07	5	Euk
30	4.63636e+06	5	Syn
30	1.96858e+08	10	<3um
30	3.31858e+06	10	3um-10um
30	159292	10	>10um
30	3.20531e+07	10	Picoeuk
30	97345.1	10	Crypto
30	3.42478e+06	10	Euk
30	3.67257e+06	10	Syn
30	2.84199e+07	60	<3um
30	2.38122e+06	60	3um-10um
30	132597	60	>10um
30	624309	60	Picoeuk
30	0	60	Crypto
30	187845	60	Euk
30	1.95028e+06	60	Syn
31	211000000	1	<3um
31	1.46415e+07	1	3um-10um
31	273585	1	>10um
31	6.16038e+06	1	Picoeuk
31	37735.8	1	Crypto
31	1.35849e+07	1	Euk
31	5.11321e+06	1	Syn
31	2.67402e+08	5	<3um
31	1.20103e+07	5	3um-10um
31	298969	5	>10um
31	9.62887e+06	5	Picoeuk
31	237113	5	Crypto
31	1.34639e+07	5	Euk
31	9.71134e+06	5	Syn
31	1.28523e+08	10	<3um
31	5.49231e+06	10	3um-10um
31	146154	10	>10um
31	8.00769e+06	10	Picoeuk
31	61538.5	10	Crypto
31	4.23846e+06	10	Euk
31	6.91538e+06	10	Syn
31	26300000	60	<3um
31	2.22105e+06	60	3um-10um
31	89473.7	60	>10um
31	268421	60	Picoeuk
31	0	60	Crypto
31	105263	60	Euk
31	1.70526e+06	60	Syn
32	1.43507e+08	1	<3um
32	1.05933e+07	1	3um-10um
32	73333.3	1	>10um
32	3.76467e+07	1	Picoeuk
32	100000	1	Crypto
32	1.94533e+07	1	Euk
32	11860000	1	Syn
32	1.32864e+08	5	<3um
32	1.17338e+07	5	3um-10um
32	116883	5	>10um
32	3.32403e+07	5	Picoeuk
32	240260	5	Crypto
32	18000000	5	Euk
32	1.36818e+07	5	Syn
32	102964497	10	<3um
32	6.3432e+06	10	3um-10um
32	76923.1	10	>10um
32	1.99822e+07	10	Picoeuk
32	230769	10	Crypto
32	7.15385e+06	10	Euk
32	1.40592e+07	10	Syn
32	1.97289e+07	60	<3um
32	1.11556e+06	60	3um-10um
32	53333.3	60	>10um
32	191111	60	Picoeuk
32	0	60	Crypto
32	66666.7	60	Euk
32	706667	60	Syn
33	3.14794e+08	1	<3um
33	9.20619e+06	1	3um-10um
33	92783.5	1	>10um
33	1.23505e+07	1	Picoeuk
33	226804	1	Crypto
33	8.49485e+06	1	Euk
33	6.52577e+07	1	Syn
33	2.10733e+08	5	<3um
33	1.08583e+07	5	3um-10um
33	133333	5	>10um
33	12850000	5	Picoeuk
33	233333	5	Crypto
33	1.16667e+07	5	Euk
33	6.42083e+07	5	Syn
33	1.11195e+08	10	<3um
33	4.80519e+06	10	3um-10um
33	90909.1	10	>10um
33	7.4026e+06	10	Picoeuk
33	727273	10	Crypto
33	5.12987e+06	10	Euk
33	3.34156e+07	10	Syn
33	2.18537e+07	60	<3um
33	1.10244e+06	60	3um-10um
33	29268.3	60	>10um
33	58536.6	60	Picoeuk
33	0	60	Crypto
33	48780.5	60	Euk
33	843902	60	Syn
34	6.53941e+08	1	<3um
34	8.42647e+06	1	3um-10um
34	147059	1	>10um
34	1.71471e+07	1	Picoeuk
34	264706	1	Crypto
34	7.42647e+06	1	Euk
34	1.40485e+08	1	Syn
34	5.2643e+08	5	<3um
34	8.96203e+06	5	3um-10um
34	88607.6	5	>10um
34	1.70886e+07	5	Picoeuk
34	329114	5	Crypto
34	9.5443e+06	5	Euk
34	1.44367e+08	5	Syn
34	3.89198e+08	10	<3um
34	5.82418e+06	10	3um-10um
34	43956	10	>10um
34	1.79451e+07	10	Picoeuk
34	1.9011e+06	10	Crypto
34	9.45055e+06	10	Euk
34	100000000	10	Syn
34	1.90924e+07	60	<3um
34	1.55882e+06	60	3um-10um
34	113445	60	>10um
34	117647	60	Picoeuk
34	4201.68	60	Crypto
34	75630.3	60	Euk
34	1.04622e+06	60	Syn
35	3.77346e+08	1	<3um
35	5.52336e+06	1	3um-10um
35	130841	1	>10um
35	1.65701e+07	1	Picoeuk
35	130841	1	Crypto
35	4.38318e+06	1	Euk
35	1.57533e+08	1	Syn
35	8.54446e+08	5	<3um
35	8.91071e+06	5	3um-10um
35	89285.7	5	>10um
35	2.73393e+07	5	Picoeuk
35	839286	5	Crypto
35	1.33214e+07	5	Euk
35	2.15107e+08	5	Syn
35	1.54854e+08	10	<3um
35	2.8038e+06	10	3um-10um
35	101266	10	>10um
35	9.89241e+06	10	Picoeuk
35	506329	10	Crypto
35	4.91139e+06	10	Euk
35	7.17911e+07	10	Syn
35	2.14934e+07	60	<3um
35	2.03493e+06	60	3um-10um
35	113537	60	>10um
35	161572	60	Picoeuk
35	4366.81	60	Crypto
35	74235.8	60	Euk
35	1.72926e+06	60	Syn
36	4.13733e+08	1	<3um
36	1800000	1	3um-10um
36	266667	1	>10um
36	6.26667e+06	1	Picoeuk
36	114286	1	Crypto
36	1.87619e+06	1	Euk
36	2.47943e+08	1	Syn
36	4.04078e+08	5	<3um
36	2.33981e+06	5	3um-10um
36	291262	5	>10um
36	9.03883e+06	5	Picoeuk
36	339806	5	Crypto
36	2.64078e+06	5	Euk
36	2.2801e+08	5	Syn
36	1.91556e+08	10	<3um
36	2.20833e+06	10	3um-10um
36	34722.2	10	>10um
36	8.29167e+06	10	Picoeuk
36	270833	10	Crypto
36	4.59028e+06	10	Euk
36	8.89444e+07	10	Syn
36	2.08565e+07	60	<3um
36	1.35652e+06	60	3um-10um
36	52173.9	60	>10um
36	117391	60	Picoeuk
36	4347.83	60	Crypto
36	60869.6	60	Euk
36	1.28261e+06	60	Syn
37	4.37477e+08	1	<3um
37	7.73256e+06	1	3um-10um
37	383721	1	>10um
37	1.67209e+07	1	Picoeuk
37	604651	1	Crypto
37	9.32558e+06	1	Euk
37	8.08953e+07	1	Syn
37	6.33567e+08	5	<3um
37	9.1791e+06	5	3um-10um
37	477612	5	>10um
37	2.70746e+07	5	Picoeuk
37	805970	5	Crypto
37	1.12239e+07	5	Euk
37	8.24328e+07	5	Syn
37	5.65319e+08	10	<3um
37	7.97222e+06	10	3um-10um
37	416667	10	>10um
37	20125000	10	Picoeuk
37	819444	10	Crypto
37	10750000	10	Euk
37	8.60833e+07	10	Syn
37	2.22089e+07	60	<3um
37	1.21778e+06	60	3um-10um
37	44444.4	60	>10um
37	84444.4	60	Picoeuk
37	0	60	Crypto
37	62222.2	60	Euk
37	1160000	60	Syn
38	1.15154e+08	1	<3um
38	2.88462e+06	1	3um-10um
38	134615	1	>10um
38	3.76282e+06	1	Picoeuk
38	333333	1	Crypto
38	2.97436e+06	1	Euk
38	3.53846e+06	1	Syn
38	9.75521e+07	5	<3um
38	3.50307e+06	5	3um-10um
38	116564	5	>10um
38	2.79755e+06	5	Picoeuk
38	325153	5	Crypto
38	3.3681e+06	5	Euk
38	4.97546e+06	5	Syn
38	6.57514e+07	10	<3um
38	2.55135e+06	10	3um-10um
38	54054.1	10	>10um
38	1.66486e+06	10	Picoeuk
38	178378	10	Crypto
38	2.88108e+06	10	Euk
38	3.00541e+06	10	Syn
38	2.28186e+07	60	<3um
38	1.53982e+06	60	3um-10um
38	48672.6	60	>10um
38	221239	60	Picoeuk
38	4424.78	60	Crypto
38	190265	60	Euk
38	1.64159e+06	60	Syn
39	1.16667e+08	1	<3um
39	2.37037e+06	1	3um-10um
39	370370	1	>10um
39	3.92593e+06	1	Picoeuk
39	325926	1	Crypto
39	1.60741e+06	1	Euk
39	3.57778e+06	1	Syn
39	5.96584e+07	5	<3um
39	1.40994e+06	5	3um-10um
39	173913	5	>10um
39	2.23602e+06	5	Picoeuk
39	173913	5	Crypto
39	763975	5	Euk
39	4.52795e+06	5	Syn
39	5.0186e+07	10	<3um
39	1.65698e+06	10	3um-10um
39	122093	10	>10um
39	3.00581e+06	10	Picoeuk
39	145349	10	Crypto
39	883721	10	Euk
39	1.34942e+07	10	Syn
39	2.85275e+07	60	<3um
39	1.84615e+06	60	3um-10um
39	87912.1	60	>10um
39	214286	60	Picoeuk
39	0	60	Crypto
39	104396	60	Euk
39	1.59341e+06	60	Syn
40	9.40352e+07	1	<3um
40	3.38028e+06	1	3um-10um
40	8.10563e+06	1	>10um
40	4.75352e+06	1	Picoeuk
40	70422.5	1	Crypto
40	2.00704e+06	1	Euk
40	5.57042e+06	1	Syn
40	2.13838e+08	5	<3um
40	3.11429e+06	5	3um-10um
40	485714	5	>10um
40	8.45714e+06	5	Picoeuk
40	76190.5	5	Crypto
40	2.05714e+06	5	Euk
40	2.06667e+06	5	Syn
40	1.50103e+08	10	<3um
40	2.57143e+06	10	3um-10um
40	7.90476e+06	10	>10um
40	6.04762e+06	10	Picoeuk
40	63492.1	10	Crypto
40	1.34921e+06	10	Euk
40	5.90476e+06	10	Syn
40	3.1011e+07	60	<3um
40	1.83978e+06	60	3um-10um
40	5.47514e+06	60	>10um
40	165746	60	Picoeuk
40	0	60	Crypto
40	171271	60	Euk
40	3.9337e+06	60	Syn
41	6.67143e+07	1	<3um
41	2.08696e+06	1	3um-10um
41	5.87578e+06	1	>10um
41	1.9441e+06	1	Picoeuk
41	86956.5	1	Crypto
41	1.1677e+06	1	Euk
41	3.81988e+06	1	Syn
41	4.87657e+07	5	<3um
41	1.59429e+06	5	3um-10um
41	5.99429e+06	5	>10um
41	1360000	5	Picoeuk
41	57142.9	5	Crypto
41	880000	5	Euk
41	3.66857e+06	5	Syn
41	4.11629e+07	10	<3um
41	1.26404e+06	10	3um-10um
41	56179.8	10	>10um
41	971910	10	Picoeuk
41	39325.8	10	Crypto
41	359551	10	Euk
41	1.52809e+06	10	Syn
41	2.92333e+07	60	<3um
41	2.02778e+06	60	3um-10um
41	83333.3	60	>10um
41	144444	60	Picoeuk
41	0	60	Crypto
41	55555.6	60	Euk
41	2.32222e+06	60	Syn
42	6.06347e+07	1	<3um
42	2.82635e+06	1	3um-10um
42	143713	1	>10um
42	1.9521e+06	1	Picoeuk
42	137725	1	Crypto
42	1.10778e+06	1	Euk
42	4.15569e+06	1	Syn
42	6.40241e+07	5	<3um
42	3.13253e+06	5	3um-10um
42	114458	5	>10um
42	2.1988e+06	5	Picoeuk
42	168675	5	Crypto
42	1.35542e+06	5	Euk
42	4.33735e+06	5	Syn
42	6.85031e+07	10	<3um
42	2.37888e+06	10	3um-10um
42	7000000	10	>10um
42	1.64596e+06	10	Picoeuk
42	43478.3	10	Crypto
42	726708	10	Euk
42	6.54037e+06	10	Syn
42	2.86508e+07	60	<3um
42	1.79894e+06	60	3um-10um
42	3.7037e+06	60	>10um
42	63492.1	60	Picoeuk
42	0	60	Crypto
42	84656.1	60	Euk
42	3.03175e+06	60	Syn
43	5.54824e+07	1	<3um
43	2.55294e+06	1	3um-10um
43	5.88824e+06	1	>10um
43	2.81176e+06	1	Picoeuk
43	58823.5	1	Crypto
43	776471	1	Euk
43	6.27647e+06	1	Syn
43	4.28232e+07	5	<3um
43	2.53591e+06	5	3um-10um
43	2.20994e+06	5	>10um
43	1.87293e+06	5	Picoeuk
43	77348.1	5	Crypto
43	574586	5	Euk
43	5.28177e+06	5	Syn
43	3.14607e+07	10	<3um
43	1.25654e+06	10	3um-10um
43	36649.2	10	>10um
43	1.13089e+06	10	Picoeuk
43	47120.4	10	Crypto
43	261780	10	Euk
43	3.59686e+06	10	Syn
43	2.79211e+07	60	<3um
43	1.62105e+06	60	3um-10um
43	4.11053e+06	60	>10um
43	31578.9	60	Picoeuk
43	0	60	Crypto
43	105263	60	Euk
43	3.07368e+06	60	Syn
44	1.10707e+08	1	<3um
44	4.05714e+06	1	3um-10um
44	464286	1	>10um
44	9.80714e+06	1	Picoeuk
44	371429	1	Crypto
44	3250000	1	Euk
44	4.87143e+06	1	Syn
44	8.19342e+07	5	<3um
44	3.05921e+06	5	3um-10um
44	7.91447e+06	5	>10um
44	6.13158e+06	5	Picoeuk
44	197368	5	Crypto
44	2.23684e+06	5	Euk
44	6.96711e+06	5	Syn
44	5.96564e+07	10	<3um
44	2.0184e+06	10	3um-10um
44	4.38037e+06	10	>10um
44	3.60736e+06	10	Picoeuk
44	98159.5	10	Crypto
44	1.1411e+06	10	Euk
44	5.73006e+06	10	Syn
44	3.03111e+07	60	<3um
44	2.34444e+06	60	3um-10um
44	5.16667e+06	60	>10um
44	127778	60	Picoeuk
44	0	60	Crypto
44	133333	60	Euk
44	2.97222e+06	60	Syn
45	75000000	1	<3um
45	3.61935e+06	1	3um-10um
45	5.1871e+06	1	>10um
45	6.2129e+06	1	Picoeuk
45	219355	1	Crypto
45	2600000	1	Euk
45	5.42581e+06	1	Syn
45	6.51296e+07	5	<3um
45	2.2284e+06	5	3um-10um
45	5.37037e+06	5	>10um
45	3.7037e+06	5	Picoeuk
45	111111	5	Crypto
45	1.33951e+06	5	Euk
45	4.94444e+06	5	Syn
45	3.82682e+07	10	<3um
45	1.46369e+06	10	3um-10um
45	4.73743e+06	10	>10um
45	1.18994e+06	10	Picoeuk
45	145251	10	Crypto
45	675978	10	Euk
45	4.76536e+06	10	Syn
45	2.51064e+07	60	<3um
45	1.70213e+06	60	3um-10um
45	138298	60	>10um
45	148936	60	Picoeuk
45	0	60	Crypto
45	117021	60	Euk
45	867021	60	Syn
46	5.23314e+07	1	<3um
46	2500000	1	3um-10um
46	4.07558e+06	1	>10um
46	4.02326e+06	1	Picoeuk
46	81395.3	1	Crypto
46	790698	1	Euk
46	6.86628e+06	1	Syn
46	5.17283e+07	5	<3um
46	2.16185e+06	5	3um-10um
46	5.18497e+06	5	>10um
46	3.83237e+06	5	Picoeuk
46	92485.5	5	Crypto
46	774566	5	Euk
46	7.04046e+06	5	Syn
46	4.0306e+07	10	<3um
46	1.49727e+06	10	3um-10um
46	4.27322e+06	10	>10um
46	2.7377e+06	10	Picoeuk
46	65573.8	10	Crypto
46	633880	10	Euk
46	5.76503e+06	10	Syn
46	2.77895e+07	60	<3um
46	1.50526e+06	60	3um-10um
46	3.24737e+06	60	>10um
46	94736.8	60	Picoeuk
46	0	60	Crypto
46	105263	60	Euk
46	2.37368e+06	60	Syn
47	5.57614e+07	1	<3um
47	1.43182e+06	1	3um-10um
47	39772.7	1	>10um
47	7.57955e+06	1	Picoeuk
47	96590.9	1	Crypto
47	687500	1	Euk
47	6.26136e+06	1	Syn
47	4.52818e+07	5	<3um
47	1.0663e+06	5	3um-10um
47	22099.4	5	>10um
47	4.87845e+06	5	Picoeuk
47	60773.5	5	Crypto
47	585635	5	Euk
47	5.14917e+06	5	Syn
47	3.65053e+07	10	<3um
47	835106	10	3um-10um
47	37234	10	>10um
47	1.98936e+06	10	Picoeuk
47	95744.7	10	Crypto
47	287234	10	Euk
47	4.14894e+06	10	Syn
47	2.70579e+07	60	<3um
47	989474	60	3um-10um
47	3.86316e+06	60	>10um
47	157895	60	Picoeuk
47	0	60	Crypto
47	94736.8	60	Euk
47	2.63158e+06	60	Syn
48	5.44157e+07	1	<3um
48	1.39326e+06	1	3um-10um
48	39325.8	1	>10um
48	6.62921e+06	1	Picoeuk
48	112360	1	Crypto
48	617978	1	Euk
48	4.70225e+06	1	Syn
48	5.18736e+07	5	<3um
48	1.24176e+06	5	3um-10um
48	32967	5	>10um
48	6.66484e+06	5	Picoeuk
48	115385	5	Crypto
48	659341	5	Euk
48	5.2967e+06	5	Syn
48	5.12582e+07	10	<3um
48	1.14835e+06	10	3um-10um
48	21978	10	>10um
48	4.4011e+06	10	Picoeuk
48	60439.6	10	Crypto
48	456044	10	Euk
48	4.9011e+06	10	Syn
48	2.35578e+07	60	<3um
48	1.14573e+06	60	3um-10um
48	5025.13	60	>10um
48	95477.4	60	Picoeuk
48	0	60	Crypto
48	15075.4	60	Euk
48	1.33668e+06	60	Syn
49	4.32222e+07	1	<3um
49	2.20556e+06	1	3um-10um
49	166667	1	>10um
49	3.25556e+06	1	Picoeuk
49	88888.9	1	Crypto
49	572222	1	Euk
49	3.46111e+06	1	Syn
49	4.64286e+07	5	<3um
49	2.69714e+06	5	3um-10um
49	6.70857e+06	5	>10um
49	2.29143e+06	5	Picoeuk
49	40000	5	Crypto
49	491429	5	Euk
49	6.90857e+06	5	Syn
49	4.07944e+07	10	<3um
49	2.18889e+06	10	3um-10um
49	4.70556e+06	10	>10um
49	2.46111e+06	10	Picoeuk
49	55555.6	10	Crypto
49	477778	10	Euk
49	5.61667e+06	10	Syn
49	2.64149e+07	60	<3um
49	2.20213e+06	60	3um-10um
49	5.53191e+06	60	>10um
49	127660	60	Picoeuk
49	0	60	Crypto
49	79787.2	60	Euk
49	3.54787e+06	60	Syn
50	3.85829e+07	1	<3um
50	2.29143e+06	1	3um-10um
50	85714.3	1	>10um
50	1.56571e+06	1	Picoeuk
50	17142.9	1	Crypto
50	211429	1	Euk
50	3.52571e+06	1	Syn
50	4.09721e+07	5	<3um
50	2.74302e+06	5	3um-10um
50	6.39665e+06	5	>10um
50	1.39665e+06	5	Picoeuk
50	89385.5	5	Crypto
50	351955	5	Euk
50	5.86592e+06	5	Syn
50	3.46613e+07	10	<3um
50	1.76344e+06	10	3um-10um
50	48387.1	10	>10um
50	1.26344e+06	10	Picoeuk
50	32258.1	10	Crypto
50	177419	10	Euk
50	3.31183e+06	10	Syn
50	2.85947e+07	60	<3um
50	2.16316e+06	60	3um-10um
50	5.44737e+06	60	>10um
50	115789	60	Picoeuk
50	0	60	Crypto
50	126316	60	Euk
50	3.73684e+06	60	Syn
51	4.45635e+07	1	<3um
51	2.21547e+06	1	3um-10um
51	5.29282e+06	1	>10um
51	1.86188e+06	1	Picoeuk
51	66298.3	1	Crypto
51	370166	1	Euk
51	5.8674e+06	1	Syn
51	4.3558e+07	5	<3um
51	2.53039e+06	5	3um-10um
51	5.66851e+06	5	>10um
51	2.12707e+06	5	Picoeuk
51	104972	5	Crypto
51	563536	5	Euk
51	6.1547e+06	5	Syn
51	3.60052e+07	10	<3um
51	2.35602e+06	10	3um-10um
51	104712	10	>10um
51	1.93717e+06	10	Picoeuk
51	36649.2	10	Crypto
51	429319	10	Euk
51	4.21466e+06	10	Syn
51	2.86198e+07	60	<3um
51	2250000	60	3um-10um
51	6.47917e+06	60	>10um
51	57291.7	60	Picoeuk
51	5208.33	60	Crypto
51	104167	60	Euk
51	4.83333e+06	60	Syn
52	NA	1	<3um
52	NA	1	3um-10um
52	NA	1	>10um
52	NA	1	Picoeuk
52	NA	1	Crypto
52	NA	1	Euk
52	NA	1	Syn
52	NA	5	<3um
52	NA	5	3um-10um
52	NA	5	>10um
52	NA	5	Picoeuk
52	NA	5	Crypto
52	NA	5	Euk
52	NA	5	Syn
52	NA	10	<3um
52	NA	10	3um-10um
52	NA	10	>10um
52	NA	10	Picoeuk
52	NA	10	Crypto
52	NA	10	Euk
52	NA	10	Syn
52	NA	60	<3um
52	NA	60	3um-10um
52	NA	60	>10um
52	NA	60	Picoeuk
52	NA	60	Crypto
52	NA	60	Euk
52	NA	60	Syn
53	17800000	1	<3um
53	2030000	1	3um-10um
53	160000	1	>10um
53	3410000	1	Picoeuk
53	262000	1	Crypto
53	1230000	1	Euk
53	5100000	1	Syn
53	17900000	5	<3um
53	2080000	5	3um-10um
53	146000	5	>10um
53	3480000	5	Picoeuk
53	220000	5	Crypto
53	1320000	5	Euk
53	4810000	5	Syn
53	16000000	10	<3um
53	1800000	10	3um-10um
53	130000	10	>10um
53	3240000	10	Picoeuk
53	90000	10	Crypto
53	1030000	10	Euk
53	4500000	10	Syn
53	7250000	60	<3um
53	1840000	60	3um-10um
53	1620000	60	>10um
53	66000	60	Picoeuk
53	4000	60	Crypto
53	66000	60	Euk
53	2350000	60	Syn
54	20300000	1	<3um
54	1740000	1	3um-10um
54	82000	1	>10um
54	6600000	1	Picoeuk
54	20000	1	Crypto
54	1880000	1	Euk
54	4050000	1	Syn
54	18400000	5	<3um
54	2090000	5	3um-10um
54	62000	5	>10um
54	5260000	5	Picoeuk
54	104000	5	Crypto
54	1770000	5	Euk
54	4510000	5	Syn
54	15100000	10	<3um
54	1750000	10	3um-10um
54	66000	10	>10um
54	4110000	10	Picoeuk
54	124000	10	Crypto
54	1470000	10	Euk
54	3770000	10	Syn
54	4310000	60	<3um
54	852000	60	3um-10um
54	50000	60	>10um
54	436000	60	Picoeuk
54	0	60	Crypto
54	126000	60	Euk
54	912000	60	Syn
55	25600000	1	<3um
55	3340000	1	3um-10um
55	130000	1	>10um
55	6240000	1	Picoeuk
55	164000	1	Crypto
55	2240000	1	Euk
55	5140000	1	Syn
55	26100000	5	<3um
55	3610000	5	3um-10um
55	162000	5	>10um
55	6270000	5	Picoeuk
55	490000	5	Crypto
55	2790000	5	Euk
55	5120000	5	Syn
55	20800000	10	<3um
55	2560000	10	3um-10um
55	74000	10	>10um
55	5980000	10	Picoeuk
55	234000	10	Crypto
55	2130000	10	Euk
55	3400000	10	Syn
55	9300000	60	<3um
55	1860000	60	3um-10um
55	120000	60	>10um
55	946000	60	Picoeuk
55	2000	60	Crypto
55	302000	60	Euk
55	2280000	60	Syn
56	23800000	1	<3um
56	3210000	1	3um-10um
56	166000	1	>10um
56	5310000	1	Picoeuk
56	298000	1	Crypto
56	1850000	1	Euk
56	4400000	1	Syn
56	23600000	5	<3um
56	3790000	5	3um-10um
56	200000	5	>10um
56	5280000	5	Picoeuk
56	744000	5	Crypto
56	2790000	5	Euk
56	4220000	5	Syn
56	15900000	10	<3um
56	2310000	10	3um-10um
56	132000	10	>10um
56	3170000	10	Picoeuk
56	104000	10	Crypto
56	1360000	10	Euk
56	2800000	10	Syn
56	8100000	60	<3um
56	1820000	60	3um-10um
56	124000	60	>10um
56	558000	60	Picoeuk
56	0	60	Crypto
56	252000	60	Euk
56	1840000	60	Syn
57	13500000	1	<3um
57	1820000	1	3um-10um
57	120000	1	>10um
57	3340000	1	Picoeuk
57	20000	1	Crypto
57	880000	1	Euk
57	2130000	1	Syn
57	13300000	5	<3um
57	2200000	5	3um-10um
57	174000	5	>10um
57	3210000	5	Picoeuk
57	124000	5	Crypto
57	1170000	5	Euk
57	1970000	5	Syn
57	12700000	10	<3um
57	2160000	10	3um-10um
57	148000	10	>10um
57	3080000	10	Picoeuk
57	122000	10	Crypto
57	1170000	10	Euk
57	1720000	10	Syn
57	6050000	60	<3um
57	1360000	60	3um-10um
57	62000	60	>10um
57	498000	60	Picoeuk
57	0	60	Crypto
57	202000	60	Euk
57	1280000	60	Syn
58	15400000	1	<3um
58	3230000	1	3um-10um
58	208000	1	>10um
58	3980000	1	Picoeuk
58	368000	1	Crypto
58	1680000	1	Euk
58	3370000	1	Syn
58	23400000	5	<3um
58	5240000	5	3um-10um
58	514000	5	>10um
58	3970000	5	Picoeuk
58	290000	5	Crypto
58	2050000	5	Euk
58	4110000	5	Syn
58	10500000	10	<3um
58	1980000	10	3um-10um
58	216000	10	>10um
58	3490000	10	Picoeuk
58	178000	10	Crypto
58	1320000	10	Euk
58	1380000	10	Syn
58	5420000	60	<3um
58	1360000	60	3um-10um
58	84000	60	>10um
58	164000	60	Picoeuk
58	0	60	Crypto
58	134000	60	Euk
58	1060000	60	Syn
59	11100000	1	<3um
59	1850000	1	3um-10um
59	128000	1	>10um
59	2850000	1	Picoeuk
59	162000	1	Crypto
59	1380000	1	Euk
59	1500000	1	Syn
59	10300000	5	<3um
59	2000000	5	3um-10um
59	122000	5	>10um
59	3020000	5	Picoeuk
59	178000	5	Crypto
59	1540000	5	Euk
59	1180000	5	Syn
59	8090000	10	<3um
59	1750000	10	3um-10um
59	94000	10	>10um
59	2510000	10	Picoeuk
59	172000	10	Crypto
59	1320000	10	Euk
59	830000	10	Syn
59	7040000	60	<3um
59	1890000	60	3um-10um
59	156000	60	>10um
59	158000	60	Picoeuk
59	0	60	Crypto
59	128000	60	Euk
59	1500000	60	Syn
60	12900000	1	<3um
60	2710000	1	3um-10um
60	166000	1	>10um
60	2410000	1	Picoeuk
60	434000	1	Crypto
60	2120000	1	Euk
60	2030000	1	Syn
60	11900000	5	<3um
60	2450000	5	3um-10um
60	122000	5	>10um
60	2370000	5	Picoeuk
60	298000	5	Crypto
60	1890000	5	Euk
60	1600000	5	Syn
60	10200000	10	<3um
60	2410000	10	3um-10um
60	116000	10	>10um
60	2240000	10	Picoeuk
60	308000	10	Crypto
60	1960000	10	Euk
60	1280000	10	Syn
60	6040000	60	<3um
60	1930000	60	3um-10um
60	170000	60	>10um
60	258000	60	Picoeuk
60	8000	60	Crypto
60	196000	60	Euk
60	930000	60	Syn
61	11700000	1	<3um
61	3010000	1	3um-10um
61	138000	1	>10um
61	1680000	1	Picoeuk
61	276000	1	Crypto
61	2860000	1	Euk
61	1350000	1	Syn
61	12900000	5	<3um
61	3390000	5	3um-10um
61	122000	5	>10um
61	1710000	5	Picoeuk
61	266000	5	Crypto
61	2960000	5	Euk
61	1680000	5	Syn
61	11900000	10	<3um
61	2760000	10	3um-10um
61	84000	10	>10um
61	1580000	10	Picoeuk
61	150000	10	Crypto
61	2510000	10	Euk
61	1130000	10	Syn
61	10100000	60	<3um
61	1620000	60	3um-10um
61	88000	60	>10um
61	2410000	60	Picoeuk
61	20000	60	Crypto
61	810000	60	Euk
61	1450000	60	Syn
62	17200000	1	<3um
62	3390000	1	3um-10um
62	166000	1	>10um
62	1880000	1	Picoeuk
62	458000	1	Crypto
62	3680000	1	Euk
62	1900000	1	Syn
62	16900000	5	<3um
62	3470000	5	3um-10um
62	168000	5	>10um
62	2090000	5	Picoeuk
62	684000	5	Crypto
62	3790000	5	Euk
62	1770000	5	Syn
62	13400000	10	<3um
62	2300000	10	3um-10um
62	106000	10	>10um
62	1660000	10	Picoeuk
62	432000	10	Crypto
62	2810000	10	Euk
62	1150000	10	Syn
62	11100000	60	<3um
62	1760000	60	3um-10um
62	124000	60	>10um
62	1690000	60	Picoeuk
62	62000	60	Crypto
62	962000	60	Euk
62	1510000	60	Syn
63	14400000	1	<3um
63	2870000	1	3um-10um
63	210000	1	>10um
63	2040000	1	Picoeuk
63	684000	1	Crypto
63	2880000	1	Euk
63	1480000	1	Syn
63	18100000	5	<3um
63	3580000	5	3um-10um
63	218000	5	>10um
63	2280000	5	Picoeuk
63	816000	5	Crypto
63	3230000	5	Euk
63	2410000	5	Syn
63	15000000	10	<3um
63	2970000	10	3um-10um
63	150000	10	>10um
63	2050000	10	Picoeuk
63	628000	10	Crypto
63	2980000	10	Euk
63	1570000	10	Syn
63	8820000	60	<3um
63	1300000	60	3um-10um
63	88000	60	>10um
63	1260000	60	Picoeuk
63	26000	60	Crypto
63	466000	60	Euk
63	1100000	60	Syn
64	14700000	1	<3um
64	1950000	1	3um-10um
64	128000	1	>10um
64	2840000	1	Picoeuk
64	80000	1	Crypto
64	1530000	1	Euk
64	1490000	1	Syn
64	25600000	5	<3um
64	4840000	5	3um-10um
64	330000	5	>10um
64	3460000	5	Picoeuk
64	1070000	5	Crypto
64	4370000	5	Euk
64	2940000	5	Syn
64	30500000	10	<3um
64	7210000	10	3um-10um
64	432000	10	>10um
64	3570000	10	Picoeuk
64	2720000	10	Crypto
64	7340000	10	Euk
64	4950000	10	Syn
64	9150000	60	<3um
64	1520000	60	3um-10um
64	162000	60	>10um
64	828000	60	Picoeuk
64	20000	60	Crypto
64	224000	60	Euk
64	1260000	60	Syn
65	20600000	1	<3um
65	2140000	1	3um-10um
65	230000	1	>10um
65	4590000	1	Picoeuk
65	102000	1	Crypto
65	1160000	1	Euk
65	1590000	1	Syn
65	24800000	5	<3um
65	3010000	5	3um-10um
65	222000	5	>10um
65	4040000	5	Picoeuk
65	454000	5	Crypto
65	1760000	5	Euk
65	2440000	5	Syn
65	31600000	10	<3um
65	3600000	10	3um-10um
65	248000	10	>10um
65	4450000	10	Picoeuk
65	1700000	10	Crypto
65	3320000	10	Euk
65	3480000	10	Syn
65	9830000	60	<3um
65	1240000	60	3um-10um
65	84000	60	>10um
65	600000	60	Picoeuk
65	4000	60	Crypto
65	130000	60	Euk
65	978000	60	Syn
66	53200000	1	<3um
66	3020000	1	3um-10um
66	1400000	1	>10um
66	29600000	1	Picoeuk
66	146000	1	Crypto
66	3510000	1	Euk
66	790000	1	Syn
66	39700000	5	<3um
66	1970000	5	3um-10um
66	898000	5	>10um
66	18600000	5	Picoeuk
66	164000	5	Crypto
66	3540000	5	Euk
66	590000	5	Syn
66	26100000	10	<3um
66	1780000	10	3um-10um
66	168000	10	>10um
66	8250000	10	Picoeuk
66	98000	10	Crypto
66	5840000	10	Euk
66	464000	10	Syn
66	14000000	60	<3um
66	1560000	60	3um-10um
66	130000	60	>10um
66	1370000	60	Picoeuk
66	6000	60	Crypto
66	1720000	60	Euk
66	350000	60	Syn
67	36700000	1	<3um
67	3780000	1	3um-10um
67	258000	1	>10um
67	2510000	1	Picoeuk
67	10000	1	Crypto
67	448000	1	Euk
67	3250000	1	Syn
67	34200000	5	<3um
67	3460000	5	3um-10um
67	348000	5	>10um
67	4870000	5	Picoeuk
67	614000	5	Crypto
67	1690000	5	Euk
67	2420000	5	Syn
67	23400000	10	<3um
67	3440000	10	3um-10um
67	356000	10	>10um
67	2440000	10	Picoeuk
67	2110000	10	Crypto
67	3350000	10	Euk
67	2260000	10	Syn
67	18300000	60	<3um
67	1550000	60	3um-10um
67	148000	60	>10um
67	888000	60	Picoeuk
67	2000	60	Crypto
67	164000	60	Euk
67	972000	60	Syn
68	32100000	1	<3um
68	3460000	1	3um-10um
68	228000	1	>10um
68	8460000	1	Picoeuk
68	260000	1	Crypto
68	964000	1	Euk
68	2360000	1	Syn
68	23900000	5	<3um
68	2270000	5	3um-10um
68	182000	5	>10um
68	5490000	5	Picoeuk
68	520000	5	Crypto
68	1110000	5	Euk
68	1670000	5	Syn
68	16400000	10	<3um
68	1830000	10	3um-10um
68	230000	10	>10um
68	1660000	10	Picoeuk
68	592000	10	Crypto
68	1190000	10	Euk
68	1110000	10	Syn
68	11400000	60	<3um
68	1340000	60	3um-10um
68	154000	60	>10um
68	566000	60	Picoeuk
68	2000	60	Crypto
68	122000	60	Euk
68	632000	60	Syn
69	36100000	1	<3um
69	5900000	1	3um-10um
69	374000	1	>10um
69	5960000	1	Picoeuk
69	1520000	1	Crypto
69	3410000	1	Euk
69	3910000	1	Syn
69	42100000	5	<3um
69	4270000	5	3um-10um
69	260000	5	>10um
69	6110000	5	Picoeuk
69	1250000	5	Crypto
69	3240000	5	Euk
69	2550000	5	Syn
69	23100000	10	<3um
69	1720000	10	3um-10um
69	132000	10	>10um
69	2440000	10	Picoeuk
69	76000	10	Crypto
69	484000	10	Euk
69	864000	10	Syn
69	13500000	60	<3um
69	1190000	60	3um-10um
69	104000	60	>10um
69	1080000	60	Picoeuk
69	4000	60	Crypto
69	164000	60	Euk
69	696000	60	Syn
70	27300000	1	<3um
70	2780000	1	3um-10um
70	196000	1	>10um
70	7430000	1	Picoeuk
70	274000	1	Crypto
70	2300000	1	Euk
70	1580000	1	Syn
70	30200000	5	<3um
70	2880000	5	3um-10um
70	152000	5	>10um
70	6960000	5	Picoeuk
70	304000	5	Crypto
70	2010000	5	Euk
70	1140000	5	Syn
70	24700000	10	<3um
70	1910000	10	3um-10um
70	108000	10	>10um
70	2100000	10	Picoeuk
70	312000	10	Crypto
70	892000	10	Euk
70	970000	10	Syn
70	14600000	60	<3um
70	1120000	60	3um-10um
70	100000	60	>10um
70	696000	60	Picoeuk
70	46000	60	Crypto
70	150000	60	Euk
70	484000	60	Syn
71	28400000	1	<3um
71	2350000	1	3um-10um
71	58000	1	>10um
71	9790000	1	Picoeuk
71	78000	1	Crypto
71	4530000	1	Euk
71	1090000	1	Syn
71	19900000	5	<3um
71	2350000	5	3um-10um
71	76000	5	>10um
71	5590000	5	Picoeuk
71	32000	5	Crypto
71	3020000	5	Euk
71	888000	5	Syn
71	13400000	10	<3um
71	1280000	10	3um-10um
71	46000	10	>10um
71	1330000	10	Picoeuk
71	42000	10	Crypto
71	668000	10	Euk
71	454000	10	Syn
71	14600000	60	<3um
71	1050000	60	3um-10um
71	62000	60	>10um
71	842000	60	Picoeuk
71	16000	60	Crypto
71	202000	60	Euk
71	492000	60	Syn
72	111000000	1	<3um
72	8390000	1	3um-10um
72	256000	1	>10um
72	14900000	1	Picoeuk
72	224000	1	Crypto
72	63000000	1	Euk
72	564000	1	Syn
72	105000000	5	<3um
72	6950000	5	3um-10um
[truncated: 5,395 more rows]
