# Supplementary material for: Highly-resolved interannual phytoplankton community dynamics of the coastal Northwest Atlantic
Source: ISME Commun. 2022 Apr 20;2:38. doi: 10.1038/s43705-022-00119-2 (PMC9723599; doi:10.1038/s43705-022-00119-2)
Supplement: Supplementary file 4 — Supplemental Data S2 [file 43705_2022_119_MOESM4_ESM.xlsx]

## Sheet: MetaData
METADATA
This file includes the reference ASV sequences and their accompanying ASV table (rarefied) for the V4-V5 metabarcoding presented for the Bedford Basin
For Sample Codes:
Code	Meaning
BB14	Bedford Basin 2014
BB15	Bedford Basin 2015
BB16	Bedford Basin 2016
BB17	Bedford Basin 2017
-#	Sample Week Number (See Below)
A	1 metre depth
B	5 metre depth
C	10 metre depth
D	60 metre depth
if small letter at end of name = sample duplicate (very few samples have a duplicate)
i.e., Full Sample Code = BBYear-WeekDepth
Bedford Basin Samples are collected from:
Lat 44.6936, Lon -63.6403
Week #	Year	Date
3	2014	2014-01-15
4	2014	2014-01-23
5	2014	2014-01-29
6	2014	2014-02-04
7	2014	2014-02-12
8	2014	2014-02-19
9	2014	2014-02-26
10	2014	2014-03-05
11	2014	2014-03-12
12	2014	2014-03-19
13	2014	2014-03-28
14	2014	2014-04-02
15	2014	2014-04-09
16	2014	2014-04-16
17	2014	2014-04-23
18	2014	2014-04-30
19	2014	2014-05-06
20	2014	2014-05-14
21	2014	2014-05-21
22	2014	2014-05-28
23	2014	2014-06-04
24	2014	2014-06-11
25	2014	2014-06-18
26	2014	2014-06-25
27	2014	2014-07-02
28	2014	2014-07-08
29	2014	2014-07-15
30	2014	2014-07-23
31	2014	2014-07-30
32	2014	2014-08-06
33	2014	2014-08-13
34	2014	2014-08-20
35	2014	2014-08-27
36	2014	2014-09-03
37	2014	2014-09-10
38	2014	2014-09-17
39	2014	2014-09-24
40	2014	2014-10-01
41	2014	2014-10-08
42	2014	2014-10-15
43	2014	2014-10-22
44	2014	2014-10-29
45	2014	2014-11-05
46	2014	2014-11-12
47	2014	2014-11-19
48	2014	2014-11-26
49	2014	2014-12-03
50	2014	2014-12-10
51	2014	2014-12-17
2	2015	2015-01-07
3	2015	2015-01-14
4	2015	2015-01-21
5	2015	2015-01-29
6	2015	2015-02-04
7	2015	2015-02-11
8	2015	2015-02-18
9	2015	2015-02-25
10	2015	2015-03-04
11	2015	2015-03-11
12	2015	2015-03-20
13	2015	2015-03-25
14	2015	2015-04-01
15	2015	2015-04-08
16	2015	2015-04-15
17	2015	2015-04-22
18	2015	2015-04-29
19	2015	2015-05-06
20	2015	2015-05-13
21	2015	2015-05-20
22	2015	2015-05-27
23	2015	2015-06-03
24	2015	2015-06-10
25	2015	2015-06-17
26	2015	2015-06-24
27	2015	2015-06-30
28	2015	2015-07-08
29	2015	2015-07-15
30	2015	2015-07-22
31	2015	2015-07-29
32	2015	2015-08-05
33	2015	2015-08-12
34	2015	2015-08-19
35	2015	2015-08-26
36	2015	2015-09-02
37	2015	2015-09-09
38	2015	2015-09-16
39	2015	2015-09-23
40	2015	2015-09-30
41	2015	2015-10-07
42	2015	2015-10-14
43	2015	2015-10-21
44	2015	2015-10-27
45	2015	2015-11-04
46	2015	2015-11-10
47	2015	2015-11-18
48	2015	2015-11-25
49	2015	2015-12-02
50	2015	2015-12-09
51	2015	2015-12-16
1	2016	2016-01-06
2	2016	2016-01-13
3	2016	2016-01-20
4	2016	2016-01-27
5	2016	2016-02-04
6	2016	2016-02-10
7	2016	2016-02-17
8	2016	2016-02-24
9	2016	2016-03-02
10	2016	2016-03-09
11	2016	2016-03-16
12	2016	2016-03-23
13	2016	2017-03-31
14	2016	2016-04-06
15	2016	2016-04-13
16	2016	2016-04-20
17	2016	2016-04-27
18	2016	2016-05-04
19	2016	2016-05-11
20	2016	2016-05-18
21	2016	2016-05-25
22	2016	2016-06-01
23	2016	2016-06-08
24	2016	2016-06-15
25	2016	2016-06-22
26	2016	2016-06-29
27	2016	2016-07-06
28	2016	2016-07-13
29	2016	2016-07-20
30	2016	2016-07-27
31	2016	2016-08-03
32	2016	2016-08-10
33	2016	2016-08-17
34	2016	2016-08-24
35	2016	2016-08-31
36	2016	2016-09-07
37	2016	2016-09-14
38	2016	2016-09-21
39	2016	2016-09-28
40	2016	2016-10-05
41	2016	2016-10-12
42	2016	2016-10-19
43	2016	2016-10-26
44	2016	2016-11-02
45	2016	2016-11-09
46	2016	2016-11-16
47	2016	2016-11-23
48	2016	2016-11-30
49	2016	2016-12-07
50	2016	2016-12-14
51	2016	2016-12-21
1	2017	2017-01-04
2	2017	2017-01-11
3	2017	2017-01-18
4	2017	2017-01-25
5	2017	2017-02-01
6	2017	2017-02-08
7	2017	2017-02-15
8	2017	2017-02-22
9	2017	2017-03-01
10	2017	2017-03-08
11	2017	2017-03-15
12	2017	2017-03-22
13	2017	2017-03-29
14	2017	2017-04-04
15	2017	2017-04-12
16	2017	2017-04-20
17	2017	2017-04-26
18	2017	2017-05-03
19	2017	2017-05-10
20	2017	2017-05-17
21	2017	2017-05-24
22	2017	2017-05-31
23	2017	2017-06-07
24	2017	2017-06-14
25	2017	2017-06-20
26	2017	2017-06-28
27	2017	2017-07-05
28	2017	2017-07-12
29	2017	2017-07-19
30	2017	2017-07-26
31	2017	2017-08-02
32	2017	2017-08-09
33	2017	2017-08-16
34	2017	2017-08-23
35	2017	2017-08-30
36	2017	2017-09-06
37	2017	2017-09-13
38	2017	2017-09-20
39	2017	2017-09-27
40	2017	2017-10-04
41	2017	2017-10-11
42	2017	2017-10-18
43	2017	2017-10-25
44	2017	2017-11-01
45	2017	2017-11-08
46	2017	2017-11-15
47	2017	2017-11-22
48	2017	2017-11-28
49	2017	2017-12-06
50	2017	2017-12-13
51	2017	2017-12-20

## Sheet: Dataset Rarefied
V4-V5 Data - Rarefied to 200 reads
ASV ID	BB16.18A	BB16.51B	BB17.35B	BB14.38B	BB16.42B	BB17.12D	BB17.20B	BB16.17C	BB15.22C	BB14.17C	BB16.24D	BB16.15B	BB17.25C	BB14.7B	BB16.40B	BB16.33A	BB15.36B	BB17.42B	BB14.19C	BB17.49C	BB16.29C	BB15.41C	BB16.5B	BB15.39A	BB15.11D	BB17.19C	BB16.6D	BB14.44A	BB15.37C	BB14.4D	BB15.14B	BB16.39D	BB17.23A	BB17.45B	BB16.31D	BB17.41B	BB16.28B	BB14.15A	BB16.30D	BB17.10D	BB15.4B	BB16.27A	BB17.7C	BB14.49C	BB16.34A	BB15.49B	BB17.45C	BB16.48C	BB14.39B
084d7f5ca8d654e86049962f3d375df5	0	0	0	0	0	0	0	0	0	0	0	0	0	0	0	0	0	0	0	0	0	0	0	0	0	0	0	0	0	1	0	1	0	0	0	0	0	0	1	0	0	0	0	0	0	0	0	0	0
8b21f9bb516ab152fae1cf927936e8ad	13	0	0	0	0	0	3	6	0	0	0	0	3	0	0	0	0	0	0	0	0	0	0	0	0	16	0	0	0	2	0	0	0	0	0	0	0	0	0	0	0	0	0	0	0	0	0	0	0
5d4d7fd608bf8b95060d971502b25fd1	0	0	0	1	0	0	0	0	0	0	0	0	0	0	3	1	0	0	0	0	0	1	0	0	0	0	0	0	0	0	0	0	0	0	0	0	0	0	0	0	0	0	0	0	0	0	0	0	0
aeb04c0891b351d315b566ec304c2efb	0	0	1	0	0	0	0	0	0	0	0	0	0	0	0	0	0	0	0	0	0	0	0	0	0	0	0	0	0	0	0	0	0	0	0	0	5	0	0	0	0	1	0	0	0	0	0	0	0
c79f4d890c3feac4eb26a9b7152809c9	0	0	0	0	0	0	0	0	0	0	0	0	0	0	0	0	0	0	0	0	0	0	0	0	0	0	0	0	0	0	0	0	0	0	0	0	0	0	0	0	0	0	0	0	0	0	0	0	0
88426f22dc768849b15476f36cdab3a1	0	0	0	0	0	58	0	0	0	0	0	0	0	13	0	0	0	0	0	0	0	0	0	0	0	0	0	0	0	0	0	0	0	0	0	0	0	0	7	32	0	0	0	0	0	0	0	0	0
f34cdb2ed9d2221875be50edd866b06b	0	0	0	0	0	0	0	0	0	0	0	0	0	0	0	0	0	0	0	0	0	1	0	0	0	0	0	0	0	0	0	0	0	0	0	0	0	0	0	0	0	0	0	0	0	0	0	0	0
7c85e90519268adf3f232b1a29dee11c	0	0	0	0	0	0	0	0	0	0	0	0	0	0	0	0	0	0	0	0	0	0	0	0	0	0	0	0	0	0	0	0	0	0	0	0	0	0	0	0	0	0	0	0	2	0	0	0	0
1a4b527ada70a7326686505c99802c2e	0	0	0	0	0	0	0	0	0	0	0	0	0	0	0	0	0	0	0	0	0	0	0	0	0	0	0	0	0	0	0	0	0	0	0	1	0	0	0	0	0	0	0	0	0	0	0	0	0
4e08f794c623fb4d235134c9d52b1d0b	0	0	0	0	0	0	0	0	0	0	0	0	0	0	0	0	0	1	0	0	0	0	0	5	0	0	0	0	0	0	0	0	0	126	0	3	0	0	0	0	0	0	0	0	0	0	141	0	0
7a32a1debf4e6b7bd9d24264977bc2b7	0	0	1	0	0	0	0	0	0	0	0	0	0	0	0	1	0	0	0	0	2	0	1	0	0	0	0	0	0	0	0	0	1	0	1	0	0	0	0	0	0	0	0	0	0	0	0	0	0
81ca45a9ad4228da344db5c35d4a067d	0	0	0	0	0	0	0	0	0	0	0	0	0	0	0	0	0	0	0	0	0	0	0	3	0	0	0	3	0	0	0	0	0	0	0	0	0	0	0	0	0	0	0	0	2	0	0	0	0
cf2d7982c5c97af395877e0854c86fed	0	0	0	0	0	0	0	0	0	0	0	0	0	0	0	0	0	0	0	0	0	0	0	0	0	0	0	0	0	0	0	0	0	0	0	1	0	0	0	0	0	0	0	0	1	0	0	0	0
f49481310d5669927958da64d94ddbe3	0	0	0	0	0	0	0	0	0	0	0	0	0	0	0	1	0	0	0	0	0	0	0	0	0	0	0	0	0	0	0	0	0	0	0	0	0	0	0	0	0	0	0	0	0	0	0	0	0
c5a9901c6ccf3d24e7c27ec531103b14	0	0	0	0	0	0	0	0	0	0	0	0	0	0	0	0	0	0	0	0	0	1	0	2	0	0	0	0	0	0	0	0	0	0	1	0	0	0	0	0	0	0	0	0	0	0	0	0	0
bb58b68af2ae955d0dbf99695cb9ef03	0	0	0	0	0	0	0	0	0	0	0	0	0	0	0	0	0	0	0	0	0	0	0	0	0	0	0	0	0	0	0	0	0	0	0	0	0	0	0	0	0	0	0	0	0	0	0	0	0
f6e8d6b178bba1931ce69f43c3e174dd	0	0	0	0	0	0	0	0	0	0	0	0	0	0	0	0	0	0	0	0	0	0	0	0	0	0	0	0	0	0	0	0	0	0	0	0	0	0	0	0	0	0	0	0	0	0	0	0	0
d31babb2d34aaef1dad8c9ad7dc38458	0	0	0	0	0	0	0	0	0	0	0	0	0	0	0	0	0	0	0	0	0	0	0	0	0	0	0	0	0	0	0	0	0	0	0	0	0	0	0	0	0	0	0	0	0	0	0	0	0
9fa45399c302cb27874b8e5ad324afe9	0	0	0	0	0	0	0	0	0	0	0	0	0	0	0	0	0	0	0	0	0	0	0	0	0	0	0	0	0	0	0	0	0	0	0	0	0	0	0	0	0	0	0	0	0	0	0	0	0
fa94d499bb8b22d1f631efda5767935c	0	0	0	0	0	0	0	0	0	0	0	0	0	0	0	0	0	0	0	0	0	0	0	0	0	0	0	0	0	0	0	0	0	0	0	0	0	0	0	0	0	0	0	0	0	0	0	0	0
c64d4e0c34f2237077dd6f6dec7fcb2c	0	0	0	0	0	0	0	0	0	0	0	0	0	0	0	0	0	0	0	0	0	0	0	0	0	0	0	0	0	0	0	0	0	0	0	0	0	0	0	1	0	0	0	0	0	0	0	0	0
d410b5207a1e9eb64954b24d383f0a65	0	0	0	0	0	0	0	0	0	0	0	0	0	0	0	0	0	0	0	0	0	0	0	0	0	0	0	0	0	0	0	0	0	0	0	0	0	0	0	1	0	0	2	0	0	0	0	0	0
0bf7fd73113461f3adf9dbaeb8ec5c96	0	1	0	0	0	0	0	0	0	0	0	0	0	0	0	0	0	0	1	0	0	0	0	0	0	0	2	0	0	0	0	0	0	0	1	0	0	0	0	0	0	0	0	0	0	0	0	0	0
9444a006934f7d51b61e61e020994d81	0	0	0	0	0	0	0	0	0	0	0	0	0	0	0	0	0	0	0	0	0	0	0	0	0	0	0	0	0	0	0	0	0	0	0	0	0	0	0	0	0	0	0	0	3	0	0	0	0
042a6a2c4b37718084979dfe1d04a643	2	0	33	0	0	0	0	0	0	0	0	0	4	0	0	0	1	0	0	0	0	0	0	0	0	0	0	0	0	0	0	0	0	0	0	0	129	0	3	0	0	157	0	0	0	1	0	0	0
a61dddd8912c0191b3f7063d94d371cb	0	0	0	0	0	0	0	0	0	0	0	0	0	0	0	0	0	0	0	0	0	0	1	0	0	0	0	0	0	0	0	0	0	0	0	0	0	0	0	0	0	0	0	0	0	0	0	0	0
663bc056a019f8c03110fc0c3625f3bf	0	0	0	0	0	0	0	0	0	0	0	0	0	0	0	0	0	0	0	0	0	0	0	0	0	0	0	0	0	0	0	0	0	0	0	0	0	0	0	0	0	0	0	0	0	0	0	1	0
1528ffd1dee7b0ef00f63e061bacfbdd	0	0	0	0	0	0	0	0	0	0	0	0	0	0	0	0	0	0	0	0	0	0	0	0	0	0	0	0	0	0	0	0	0	0	0	0	0	0	0	0	0	0	0	0	0	0	0	0	0
73ed2c695ddf795696695dd5a7c6616f	0	0	0	0	0	5	0	0	0	0	0	0	0	1	0	0	0	0	0	0	0	0	0	0	5	0	0	0	0	1	0	0	0	0	0	0	0	0	0	3	1	0	0	0	0	0	0	0	0
75f7610b4b69c645c42f88e2872e4c43	0	0	0	0	0	0	0	0	0	0	0	0	0	0	0	0	0	0	0	0	0	0	0	0	0	0	0	0	0	0	0	0	0	0	0	0	0	0	0	0	0	0	0	0	0	0	0	0	0
bf9f119ad7e69d3659c289a4dd611a2d	0	0	0	0	0	0	0	0	0	0	0	0	0	0	1	0	0	0	0	0	0	0	0	0	0	0	0	0	0	0	0	0	0	0	0	0	0	0	0	0	0	0	0	0	1	0	0	0	0
14a45dd8395f93de13bcf94bb47832ae	0	0	0	0	0	0	0	0	0	0	0	0	0	0	0	0	0	0	0	0	0	0	0	0	0	0	0	0	0	0	0	0	0	0	0	0	0	0	0	0	0	0	0	0	0	0	0	0	0
2de491cdfd5cf6f8b2f4ea8178840415	0	0	0	0	0	0	0	0	0	0	0	0	0	0	0	0	0	0	0	0	0	0	0	0	0	0	0	0	0	0	0	0	0	0	0	0	0	0	0	0	0	0	0	0	0	0	0	0	0
e77456507accc7bf12c223fcb132a292	0	9	45	14	2	0	0	0	0	0	0	0	0	2	3	4	52	130	0	9	0	15	0	37	0	0	0	10	48	0	0	11	0	28	0	151	0	0	0	0	5	0	0	9	15	2	12	5	20
c9b49b1ecacdfbbcb5d3fca2c564a1b7	0	0	0	0	0	0	0	0	0	0	0	0	0	0	0	0	0	0	0	0	0	0	0	0	0	0	0	0	0	0	0	0	0	0	0	0	0	0	0	0	0	0	0	0	0	0	0	0	0
7d84ee782fa3f35d451f9e38d9a847e2	0	0	0	0	0	0	0	0	0	0	0	0	0	0	0	0	0	0	0	0	0	1	0	3	0	0	0	0	0	0	0	0	0	0	0	0	0	0	0	0	0	0	0	0	0	0	0	0	0
f9df05f5fad97f61aaa56753627f0e4e	0	0	0	0	0	0	0	0	0	0	0	0	0	0	0	0	0	0	0	0	0	0	0	0	0	0	0	0	0	0	0	0	0	0	0	0	0	0	0	0	0	0	0	0	0	0	0	0	0
917fe2a272225b7eff38d8c7a3e64aa6	0	0	0	0	0	0	0	0	0	0	0	0	0	0	0	0	0	0	0	0	0	0	0	0	0	0	0	0	0	0	0	0	0	0	0	0	1	0	0	0	0	0	0	0	0	0	0	0	0
f57bd7757f58ecfb5dd1d4a70a196f16	0	0	0	0	0	0	0	0	0	0	0	0	0	0	0	0	0	0	0	0	0	0	0	0	0	0	0	0	0	0	0	0	0	0	0	0	0	0	0	0	0	0	0	0	0	0	0	0	0
eb8e29c4469b56f9c2de6f8536e0fde4	0	0	0	0	0	0	0	0	0	0	0	0	0	0	0	0	0	0	0	0	0	0	0	0	0	0	0	0	0	0	0	0	0	0	0	0	0	0	2	0	0	0	0	0	0	0	0	0	0
c820cb41086b8cd82349f15d3f018c17	0	0	1	0	0	0	0	0	0	0	0	0	0	0	0	2	0	0	0	0	0	0	0	0	0	0	0	0	0	0	0	0	0	0	0	0	2	0	0	0	0	0	0	0	2	0	0	0	0
058b8b689fa3ea139b3eb8cda7da3b12	0	0	0	0	0	0	0	0	0	0	0	0	0	0	0	0	0	0	0	0	0	0	0	0	0	0	0	0	0	0	0	0	0	0	0	0	0	0	0	0	0	0	0	0	0	0	0	0	0
cdaeb8ec5716d5f43265f0643b28724a	0	0	0	0	0	0	0	0	2	0	0	0	0	2	0	0	0	0	0	0	0	0	0	0	1	0	0	0	0	0	0	0	0	0	1	0	0	0	1	0	0	0	0	0	0	0	0	0	0
8d9a3ba5a257d24aa89499e5c7eba127	3	0	0	0	0	0	0	1	0	0	0	2	1	0	0	0	0	0	1	0	0	0	0	0	0	0	0	0	0	0	0	0	6	0	1	0	0	2	0	0	0	0	0	0	0	0	0	0	0
72ef1552970eae91e1a64350d7039840	0	0	0	0	0	0	0	0	0	0	0	0	0	0	0	0	0	0	0	0	0	0	0	0	0	0	0	0	0	0	0	0	0	0	0	0	0	0	0	0	0	0	0	0	0	0	0	0	0
c5d48e84f82bd0fef459d3fc4240dedf	0	0	0	0	0	0	0	0	0	0	0	0	0	0	0	0	0	0	0	0	0	0	0	0	0	0	0	0	0	0	0	0	0	0	0	0	0	0	0	0	0	0	0	0	0	0	0	0	0
8d56da45932a540c511863e0cd76b450	0	0	0	0	0	0	0	0	0	0	0	0	0	0	0	0	0	0	0	0	0	0	0	0	0	0	0	0	0	0	0	0	0	0	0	0	0	0	0	0	0	0	0	0	0	0	0	0	0
e1017dabd04233ef1eb9cf066675d695	0	0	0	0	0	0	0	0	0	0	0	0	0	0	0	0	0	0	0	0	0	0	0	0	0	1	0	0	0	0	0	0	0	0	0	0	0	0	0	0	0	0	0	0	0	0	0	0	0
5e7caa7dc4f1211e999c073367f41465	0	0	0	0	1	0	0	0	0	0	0	0	0	0	0	0	0	0	0	0	0	0	0	0	0	0	0	0	0	0	0	0	0	0	0	0	0	0	0	0	0	0	0	0	0	0	0	0	0
6496399f3b28097c4c774de0c8e932bf	0	0	0	0	0	0	0	0	0	0	0	0	0	0	0	0	0	0	0	0	0	0	0	0	0	0	0	0	0	3	0	0	0	0	0	0	0	1	0	0	0	0	0	0	0	0	0	0	0
e290f99bb619e3a48db1d0804083b1fd	0	0	0	0	0	0	0	0	0	0	0	0	0	2	0	0	0	0	0	0	0	0	4	0	10	0	2	0	0	0	8	0	28	0	0	0	0	0	0	0	0	0	2	0	0	0	0	0	0
c2fd041a6081117e3a2351d13ed660dc	0	0	1	18	0	0	0	0	0	0	0	0	0	0	0	18	1	0	0	2	0	2	0	13	0	0	0	0	4	0	0	0	0	3	0	2	0	0	0	0	0	0	0	0	7	0	1	0	19
4a841e1fa998cd11565f65019314491a	0	0	0	0	0	0	0	0	0	0	0	0	0	0	0	0	0	0	0	0	0	0	0	0	0	0	0	0	0	0	0	0	0	0	0	0	0	0	0	0	0	0	0	0	0	0	0	0	0
36564a87dfa7dc104b1d632f2dd38d02	0	0	1	0	0	0	0	0	0	0	0	0	0	0	0	7	1	0	0	0	0	0	0	0	0	0	0	0	1	0	0	0	0	0	0	0	0	0	0	0	0	0	0	0	0	0	0	0	0
8113cf3f6046cf3923a5cfb060c8e91c	0	0	0	0	0	0	0	0	0	0	0	0	0	0	0	0	0	0	0	0	0	0	0	0	0	0	0	0	0	0	0	0	0	0	0	0	0	0	0	0	0	0	0	0	1	0	0	0	0
9d26ada8814719b2863701c8c67b7634	0	0	0	0	0	0	0	0	0	0	0	0	0	0	0	0	0	0	0	0	0	1	0	0	19	0	0	0	0	0	3	0	0	0	0	0	0	0	0	0	0	0	0	0	3	0	0	0	0
52b81757e7029a8ca75cbe4750d57120	0	0	0	0	0	0	0	0	0	0	0	0	0	0	0	0	0	0	0	0	2	0	0	0	0	0	0	0	0	0	0	0	0	0	0	0	0	0	0	0	0	0	0	0	0	0	0	0	0
dc6dda73bd552d0b43b9aa0c92b80e09	0	0	0	0	0	0	0	0	0	0	0	0	0	0	0	0	0	0	0	0	0	0	0	0	0	0	0	0	0	0	0	0	0	0	0	0	0	0	0	0	0	0	0	0	0	0	0	0	0
00ce18a4201a5ae70a7c21c66f470fd2	0	0	0	0	0	0	0	0	0	0	0	0	0	0	0	0	0	0	0	0	0	0	0	0	0	0	0	0	0	0	0	0	0	0	0	0	0	0	0	0	0	0	0	0	0	0	0	0	0
f78284fb7411d0526d15d9b94d9ae5fd	0	0	0	0	0	0	0	0	0	0	0	0	0	0	0	0	0	0	0	0	0	0	0	0	0	0	0	0	0	0	0	0	0	0	0	0	0	0	0	0	0	1	0	0	0	0	0	0	0
5a1dbb8ecd71627255d91ffee857d14c	0	0	0	0	0	0	0	0	0	0	0	0	0	0	0	0	0	0	0	0	0	0	0	0	0	0	0	0	0	0	0	0	0	0	0	0	0	0	0	0	0	0	0	0	0	0	0	0	0
5c7e8c1b3cfeb4c3351e22bcf7c8345f	0	0	0	0	0	0	0	0	0	0	0	0	0	0	0	0	0	0	0	0	0	0	0	0	0	0	0	0	0	0	0	0	0	0	0	0	0	0	0	0	0	0	0	0	0	0	0	0	0
76c00eddf06b4e0627acca9e902c5f53	0	0	0	0	0	0	0	0	0	0	0	0	0	0	0	0	0	0	0	0	0	0	0	0	0	0	0	0	0	0	0	0	0	0	0	0	0	0	0	0	0	0	0	0	0	0	0	0	0
8bc861e74431e2c80e301104501e0f45	0	0	0	0	0	1	0	0	0	0	0	0	9	0	0	0	0	0	0	0	0	0	0	0	1	0	0	2	0	0	3	0	0	2	0	0	0	0	0	0	0	0	0	0	0	0	0	0	0
fd0658d94cffbd6ba41231edf373d0e4	0	0	0	0	0	0	0	0	0	0	0	0	0	0	1	1	0	0	0	0	0	0	0	0	0	0	0	0	0	0	0	0	0	0	2	0	0	0	0	0	0	0	0	0	0	0	0	0	0
84f1d1ea43f18876658f1eab6f75a8b5	0	0	0	0	1	0	0	0	0	0	0	0	0	0	0	0	0	0	0	0	0	0	0	0	0	0	0	0	0	0	0	0	0	0	0	0	0	0	0	0	0	0	0	0	0	0	0	0	0
56abec985f5b1348c8e0e135beb90a33	0	0	0	0	0	0	0	0	0	0	0	0	0	0	0	0	0	0	0	0	0	0	0	0	0	0	0	0	0	0	0	0	0	0	0	0	0	0	0	0	0	0	0	0	0	0	0	0	0
175b568f6f6fde2783ae7aa72dc27cf7	0	0	0	0	0	0	0	0	0	0	0	0	0	0	0	0	0	0	0	0	0	0	0	0	0	0	0	0	0	0	0	0	0	0	0	0	0	0	0	0	0	0	0	0	0	0	0	0	0
3e244a413c65f6a680b8fe7fbc4de314	0	0	0	0	0	0	0	1	0	0	0	0	0	0	0	0	0	0	0	0	0	0	0	0	0	0	0	0	0	0	1	0	0	0	0	0	0	0	0	0	0	0	0	0	0	0	0	0	0
44d3306f00f0f54cf7e809488d91e2b1	0	0	0	0	0	0	0	0	0	0	0	0	0	0	0	0	0	0	0	0	0	0	0	0	0	0	0	0	0	0	0	0	0	0	0	0	0	0	0	0	0	0	0	0	0	0	0	0	0
dd48355845141788580253e7a360a2f4	0	0	0	0	0	0	0	0	0	0	0	0	0	0	0	0	0	0	0	0	0	0	0	0	0	0	0	0	0	0	0	0	0	0	0	0	0	0	0	0	0	0	0	0	0	0	0	0	0
0fe85cff972ef10c2d83f397f8b7e8fc	0	0	0	0	0	0	0	0	0	0	0	0	0	0	0	0	0	0	0	0	0	1	0	0	0	0	0	0	0	0	0	0	0	0	0	0	0	0	0	0	0	0	0	0	0	0	0	0	0
68857b8248fad9a8a9aaeab245355a5c	0	1	0	0	0	1	1	0	0	0	0	0	1	0	0	0	0	0	0	2	2	0	0	0	0	9	0	0	0	0	0	0	1	0	1	0	1	1	0	0	0	0	0	3	0	1	1	0	0
447751f2317970daeac8ae805d4f2275	0	0	0	0	0	0	0	0	0	0	0	0	0	0	0	0	0	0	0	0	0	0	0	1	0	0	0	2	0	0	0	0	0	0	0	0	0	0	0	0	0	0	0	0	0	0	0	0	0
1f928c3378c100a347c15d7fbf83b5ac	0	0	0	0	0	0	0	0	0	0	0	0	0	0	0	0	0	0	0	0	0	0	0	0	0	0	0	0	0	0	0	0	0	0	0	0	0	0	0	0	0	0	0	0	0	0	0	0	0
1bb516263bbad82324eac58373457f7a	0	0	0	0	1	0	0	0	0	0	0	0	0	0	0	0	0	2	0	0	0	0	0	0	0	0	0	0	0	0	0	0	0	0	0	0	0	0	0	0	0	0	0	0	0	0	0	5	0
755e2ef35a9f5f0ca2c547a350a622fe	0	0	0	0	0	0	0	0	0	0	0	0	1	0	0	0	0	0	0	0	0	0	0	0	0	0	0	0	0	0	0	0	0	0	0	0	0	0	0	0	0	0	0	0	0	0	0	0	0
4ff789f1bebc38b8ffe8f7b0caefcf3d	0	0	0	0	0	0	0	0	0	0	0	0	0	0	0	0	0	0	0	0	0	0	0	0	0	0	0	0	0	0	0	0	0	0	0	0	0	0	0	0	0	0	0	0	0	0	0	0	0
d215405b2c3ba1e4cf07e6a1209dbfe4	0	0	0	0	1	0	0	0	0	0	0	0	0	0	2	2	0	0	0	0	0	0	0	1	0	0	0	0	0	0	0	0	0	0	0	0	0	0	1	0	0	0	0	0	3	0	1	0	2
b9dde8e1cbab1bc4efcf9cc2fabb58eb	0	0	0	0	0	0	0	0	0	0	0	0	0	0	0	0	0	0	0	0	0	0	0	0	0	0	0	0	0	0	0	0	0	0	0	0	0	0	0	0	0	0	0	0	0	0	0	0	0
10828ca72bcb9ad9351554dd1e572f3f	1	0	0	0	0	7	0	0	0	0	0	0	4	0	0	0	0	0	4	0	0	0	0	0	0	3	0	0	0	0	0	0	0	0	0	0	0	3	0	7	0	0	0	3	0	0	0	0	0
63e6e6ea46cfac328933dffa0c8a89f9	0	0	0	0	0	0	0	0	0	0	0	0	0	0	0	0	0	0	0	0	0	0	0	0	0	0	0	0	0	0	0	0	0	0	0	0	0	0	0	0	0	0	0	0	0	0	0	0	0
5a6813fd859edd7b779dc0127852bbd6	0	0	0	0	0	0	0	0	0	0	0	0	0	0	0	0	0	0	0	0	0	0	0	0	0	0	0	0	0	0	0	0	0	0	12	0	0	0	8	0	0	0	0	0	0	0	0	0	0
d29d76c54aba0aac0879e07afbe8f9c3	0	0	0	0	0	0	0	0	0	0	0	0	0	0	0	0	0	0	0	0	0	0	0	0	0	0	0	0	0	0	0	0	0	0	0	0	0	0	0	0	0	0	0	0	0	0	0	0	0
f78f36a1613924d49919b43b8ceeb301	0	0	0	0	0	0	0	0	0	0	0	0	0	0	0	0	0	0	0	0	0	0	0	0	0	0	0	0	0	0	0	0	0	0	0	0	0	0	0	0	0	0	0	0	0	0	0	0	0
8bfb8d7069ae9cdd1410ea5e11b03bef	0	0	0	0	0	0	0	0	0	0	0	0	0	0	0	0	0	0	0	0	0	0	0	0	0	0	0	0	0	0	0	0	0	0	0	0	0	0	0	0	0	0	0	0	1	0	0	0	0
9f04bc54548defa438e783f5230435d7	0	0	0	0	0	0	0	0	0	0	0	0	0	0	0	0	0	0	0	0	0	0	0	0	0	0	0	0	0	0	0	0	0	0	0	0	0	0	0	0	0	0	0	0	0	0	0	0	0
329fb9745ece8c8fba15321ab00d4a4e	1	0	0	0	0	0	0	4	0	0	1	0	0	0	0	0	0	0	1	0	0	0	0	0	0	0	0	0	0	0	0	0	0	0	0	0	0	0	0	0	0	0	0	0	0	0	0	0	0
cf11498791c06ec6bfce81d3d7f489f8	0	0	0	0	0	0	0	0	0	0	0	0	0	0	0	2	0	0	0	0	0	0	0	0	0	0	0	0	0	0	0	0	0	0	1	0	0	0	0	0	0	0	0	0	0	0	0	0	0
ad91ac37f1d6053fc840d7f6d7fd1f95	0	0	0	0	0	0	0	0	0	0	0	0	0	0	0	0	0	0	0	0	0	0	0	0	0	0	0	0	0	0	0	0	0	0	0	0	0	0	0	0	0	0	0	0	0	0	0	0	0
2590b540639c9df4f97abe4687d055ae	0	0	0	0	0	0	0	0	0	0	0	0	0	0	0	0	0	0	0	0	0	0	0	0	0	0	0	0	0	0	0	0	0	0	0	0	0	0	0	0	0	0	0	0	0	0	0	0	0
81e3ee05ade94d615f69a2f020bd0dd1	0	4	23	2	0	0	0	0	0	0	0	0	0	3	0	18	3	0	0	0	19	1	0	0	1	0	0	0	0	2	0	0	0	0	0	0	23	3	3	1	4	0	0	0	1	0	0	0	0
a5f6d059360be68b663fe0d49fe96e64	0	0	0	0	0	0	0	0	0	0	0	0	0	0	0	0	0	0	0	0	0	2	0	0	0	0	0	0	0	0	0	0	0	0	0	0	0	0	0	0	0	0	0	0	0	0	0	0	0
ce6b26c6a35de3d41600b4dba7f6a609	0	0	0	0	0	0	0	0	0	0	0	0	0	0	0	0	0	0	0	0	0	0	0	0	2	0	0	0	0	0	0	0	1	0	0	0	0	0	0	0	0	0	0	0	0	0	0	0	0
a2696d8b84f932e76054814545ae3466	0	0	0	0	0	0	0	3	0	0	17	0	0	0	0	0	0	0	0	0	0	0	0	0	0	0	0	0	0	0	0	0	0	0	0	0	0	0	12	0	0	0	0	0	0	0	0	0	0
861dc7016948e2b7f0662b3d2fe2eee9	0	0	0	0	0	0	0	0	0	0	0	0	0	0	0	0	0	0	0	0	0	0	0	0	0	0	0	0	0	0	0	0	0	0	0	0	0	0	0	0	0	0	0	0	0	0	0	0	0
6125b3b084c562e92025b58cea995c07	0	0	0	0	0	0	0	0	0	0	0	0	0	0	0	0	0	0	0	0	0	0	0	0	0	0	0	0	0	0	0	0	0	0	0	0	0	0	0	0	0	0	0	0	0	0	0	0	0
62648d2a3837280ab57b6f12c297b5d2	0	0	0	0	0	0	0	0	0	0	0	0	0	0	0	0	0	0	0	0	0	0	0	0	0	0	0	0	0	0	0	0	0	0	0	0	0	0	0	0	0	0	0	0	0	0	0	0	0
719bb4c55e75db85f3df5163e04c527e	0	0	0	0	0	0	0	0	0	0	0	0	0	0	0	0	0	0	0	0	0	0	0	0	0	0	0	0	0	0	0	0	0	0	0	1	0	0	0	0	0	0	0	0	0	0	0	0	0
52933c18641bd637824423cd5e6fadb9	0	0	0	0	0	0	0	0	0	0	0	4	0	0	0	0	0	0	0	0	0	0	0	0	6	0	9	0	0	0	19	0	0	0	0	0	0	0	0	0	0	0	0	0	0	0	0	0	0
e6b9d1f257d0283ae4fa9a01331217d4	0	0	0	0	0	0	0	0	0	0	0	0	0	0	0	0	0	0	0	0	0	0	0	0	0	0	0	0	0	0	0	0	0	0	0	0	0	0	0	0	0	0	0	0	0	0	0	0	0
244d5068d55ca2025100334e5e114c57	0	0	0	0	0	0	0	0	0	0	0	0	0	0	0	0	0	0	0	0	1	0	0	0	0	0	0	0	0	0	0	0	0	0	24	0	1	0	20	0	0	0	0	0	0	0	0	0	0
1f148f8113006a6b8bd13bbf236fedf4	0	0	0	0	0	0	0	0	0	0	0	0	0	0	0	0	0	0	0	0	0	0	0	0	0	0	0	0	0	0	0	0	0	0	0	0	0	0	0	0	0	0	0	0	0	0	0	0	0
1ccffc5619ea64cc464303cc8ccc6474	0	0	0	0	0	0	0	0	0	0	0	0	0	0	0	0	0	0	0	0	0	0	0	0	0	0	0	0	0	0	0	0	0	0	0	0	0	0	0	0	0	0	0	0	0	0	0	0	0
6b430ee45ae663e61acd39bb1fee2562	0	0	0	0	0	0	0	0	0	0	2	0	0	0	0	0	0	0	0	0	1	1	0	0	0	0	2	0	0	0	0	0	0	0	2	0	0	0	0	0	0	0	0	1	0	1	0	0	1
cd621d11109a9d5d1782ccae0385c5c9	0	0	0	0	0	0	0	0	0	0	0	0	0	0	0	0	0	0	0	0	0	0	0	0	0	0	0	0	0	0	0	0	0	0	0	0	0	0	0	0	0	0	0	0	1	0	0	0	0
2ad31aa4489a67f0bb3071d1bef4370e	0	0	0	0	0	0	0	0	0	0	0	0	0	0	0	0	0	0	0	0	0	2	0	0	0	0	0	0	0	0	0	0	0	0	0	0	0	0	0	0	0	0	0	0	0	0	0	1	0
46360c92faca99c2a7cbf42afba1b0fd	0	0	0	0	0	0	0	0	0	0	0	0	0	0	0	1	0	0	0	2	2	0	0	0	0	0	0	0	0	0	0	0	0	0	3	0	1	0	0	0	0	0	0	0	7	0	0	0	0
a6ef86181e58366c4af2835c20d8a608	0	0	0	0	2	0	0	0	0	0	0	0	0	0	0	0	0	0	0	0	0	0	0	0	0	0	0	0	0	0	0	0	0	0	0	0	0	0	0	0	0	0	0	0	0	0	0	0	0
6579dcf9e17eb14ac04d52500559dbf8	0	0	0	0	0	0	0	0	0	0	0	0	0	0	0	4	0	0	0	0	0	0	0	0	0	0	0	0	0	0	0	0	0	0	0	0	0	0	0	0	0	0	0	0	0	0	0	0	0
195df1a6ec618f6dc069591b71d713dc	0	0	0	0	0	0	0	0	0	0	0	0	0	0	0	0	0	0	0	0	0	0	0	0	0	0	0	0	0	0	0	0	0	0	0	0	0	0	0	0	0	0	0	0	0	0	0	0	0
2091f1dcbedd70b8c17d3f828247139e	0	0	0	0	0	0	0	0	0	0	0	0	0	0	0	0	0	0	0	0	0	0	0	0	0	0	0	0	0	0	0	0	0	0	0	0	0	0	0	0	0	0	0	0	0	0	0	0	0
1d07e52ee994eb4a8a9226a9b6baf6ce	0	0	0	0	0	0	0	0	0	0	0	0	0	0	0	0	0	0	0	1	0	0	0	0	0	0	0	0	0	0	0	0	0	0	0	0	0	0	0	0	0	0	0	0	0	0	0	0	0
4740701f25fca20e1377a2fda889ff60	0	0	0	0	0	0	0	0	0	0	0	0	0	0	0	0	0	0	0	0	0	0	0	0	0	0	0	0	0	0	0	0	0	0	0	0	0	0	0	0	0	0	0	0	1	0	0	0	0
8246f2e47707e70e15c0586b74561cef	0	8	0	2	0	0	0	0	0	0	0	0	0	0	0	11	0	0	0	0	4	0	0	0	0	0	10	0	0	0	0	0	0	0	1	0	0	0	2	1	0	0	0	1	5	0	0	0	0
22623fcf3a57264369b9ff9c43c62ca9	0	0	0	0	0	0	0	0	0	0	0	0	0	0	0	0	0	0	0	0	0	0	0	0	0	0	0	0	0	0	0	0	0	0	0	0	0	0	0	0	0	0	0	0	0	0	0	0	0
5fc8721fbc183faf148f336269942364	0	0	0	0	1	0	0	0	0	0	0	0	0	0	0	0	0	0	0	0	0	0	0	1	0	0	0	0	0	0	0	0	0	0	0	0	0	0	0	0	0	0	0	0	0	0	0	0	7
427723e1e6d938fa14484972b1a45f81	1	0	0	0	0	0	0	0	0	0	0	0	0	0	0	0	0	0	0	0	0	0	0	0	0	0	0	0	0	0	0	0	0	0	0	0	0	0	0	0	0	0	0	0	0	0	0	0	0
e2e997ffc6c7d2e45b93966dd7ee740f	0	0	0	0	0	0	0	0	0	0	0	0	0	0	0	0	0	0	0	0	0	0	0	0	0	0	0	0	0	0	0	0	0	0	0	0	0	0	0	0	0	0	0	0	0	0	0	0	0
a796ba7090791dd55ec86604684d805e	0	0	0	0	0	0	0	0	0	0	0	0	0	0	0	1	4	0	0	0	0	0	0	0	0	0	0	0	0	0	0	0	0	0	0	0	0	0	0	0	0	0	0	0	0	0	0	0	0
bbce5cc9c2b6d070149ac64caed34e0e	0	0	0	0	0	0	0	0	0	0	0	0	0	0	0	0	0	0	0	0	0	0	0	0	0	0	0	0	0	0	0	0	0	0	0	0	0	0	0	0	0	0	0	0	0	0	0	0	0
19810fc0adc9d863532ed0e17df024af	0	0	0	0	0	0	0	0	0	0	0	0	0	0	0	1	0	0	0	0	0	0	0	0	0	0	0	0	0	0	0	0	0	0	0	0	0	0	0	0	0	0	0	0	0	0	0	0	0
7cc4e4e4a473c90cdf57e79388f84b66	0	0	0	0	0	0	0	0	0	0	0	0	0	0	0	0	0	0	0	0	0	0	0	0	0	0	0	0	0	0	0	0	0	0	0	0	0	0	0	0	0	0	0	0	0	0	0	0	0
408b05d7a140b78a74dd1aa9ba94445f	0	0	0	0	0	0	0	0	0	0	0	0	0	0	0	0	0	0	0	0	0	0	0	0	0	0	0	0	0	0	0	0	0	0	0	0	0	0	0	0	0	0	0	0	1	0	0	0	0
734efe8d5c9d695aa75d58e208353b37	0	0	5	0	0	0	0	0	0	0	0	0	0	0	0	0	0	0	0	0	0	1	0	9	0	0	0	0	0	0	0	0	0	0	0	0	1	0	0	0	0	0	0	0	0	0	0	2	0
5c7bf5c67d9bdbbfd1d1503467d67979	0	0	0	0	0	0	0	0	0	0	0	0	0	0	0	2	1	0	0	0	0	0	0	0	0	0	0	0	0	0	0	0	0	0	0	0	0	0	0	0	0	0	0	0	0	0	0	0	0
24206aa8d544e46669b6d3ae657320fb	0	0	0	0	0	0	0	0	0	0	0	0	0	0	0	1	0	0	0	0	2	0	0	0	0	0	0	0	0	0	0	0	0	0	1	0	0	0	0	0	0	0	0	0	0	0	0	0	0
17617279fac45fc084b31d495f60b83e	0	0	0	0	0	0	0	0	0	0	0	0	0	0	0	0	0	0	0	0	0	0	0	0	0	0	0	0	0	0	0	0	0	0	0	0	0	0	0	0	0	0	0	0	0	0	0	0	0
f5a0805ea6c912cbc45bda84f5187f56	0	0	0	0	0	0	0	0	0	0	0	0	0	0	0	0	0	0	0	0	0	0	0	0	0	0	0	0	0	0	0	0	0	0	0	0	0	0	0	0	0	0	0	0	0	0	0	0	0
28b8f04742a2d6dd93d9580efc4bac90	0	0	0	0	0	0	0	0	0	0	0	0	0	0	1	0	0	0	0	0	0	0	0	0	0	0	0	0	0	0	0	0	0	0	0	0	0	0	0	0	0	0	0	0	0	0	0	0	0
cbdd009d17c6f5367b3a86fa95de3edc	0	0	0	0	0	0	0	0	0	0	0	0	0	0	0	0	0	0	0	0	0	0	0	0	0	0	0	0	0	0	0	0	0	0	0	0	0	0	0	0	0	0	0	0	0	0	0	0	0
52bdcff7b4f002e8a330f4344d3f9c09	0	0	0	0	0	0	0	0	0	0	0	0	0	0	0	5	0	0	0	0	0	0	0	0	0	0	0	0	0	0	0	0	3	0	2	0	2	0	5	0	0	0	0	0	1	0	1	1	0
be9f42693bd83841a863e020cfe15311	0	0	0	0	0	0	0	0	0	0	0	0	0	0	0	0	0	0	0	0	0	0	0	0	0	0	0	0	0	0	0	0	0	0	0	0	0	0	0	0	0	0	0	0	0	0	0	0	0
a4a6a0f40322e515af9680b4cbb56fa4	0	0	0	0	0	0	0	0	0	0	0	0	0	0	0	0	0	0	0	0	0	0	0	1	0	0	0	0	0	0	0	0	0	0	0	0	0	0	0	0	0	0	0	0	0	0	0	0	1
6238e4480be19665dfafb6361f79f87f	0	0	0	0	0	0	0	0	0	0	0	0	0	0	0	0	0	0	0	0	0	0	0	0	0	0	0	0	0	0	0	0	0	0	1	0	0	0	0	0	0	0	0	0	0	0	0	0	0
6de56dc3e9a78e41b4359752ffe81103	19	0	0	0	0	0	184	148	0	194	0	115	0	1	0	0	0	0	112	0	0	0	1	0	12	148	0	0	0	0	28	0	0	0	0	0	0	155	0	1	5	0	0	0	0	0	0	0	0
598774a1181c554935fb55c06437cc2b	0	0	0	0	0	0	0	0	0	0	0	0	0	0	0	0	0	0	0	0	0	0	0	0	0	0	0	0	0	0	0	0	0	0	0	0	0	0	0	0	0	0	0	0	0	0	0	0	0
3ae045968e5f8aaf320b5e4d27674b3e	0	0	15	2	3	0	0	0	0	0	0	0	23	6	0	1	6	0	0	0	0	0	0	22	0	0	0	10	5	19	0	0	0	0	1	0	0	0	0	0	0	0	0	4	0	0	0	2	12
7e3f294d520a1f006bde62af5064f81c	0	0	0	0	0	0	0	0	0	0	0	2	0	0	0	0	0	0	0	0	0	0	0	0	1	1	0	0	0	0	1	0	0	0	0	0	0	1	0	0	0	0	0	0	0	12	0	0	0
364de247f4be1cfa31bacc07dbbcd3a6	0	0	0	0	0	2	0	0	0	0	0	0	0	1	0	0	0	0	0	0	0	0	0	0	0	0	0	0	0	0	0	0	0	0	0	0	0	3	0	0	0	0	0	0	0	0	0	0	0
76b3230e1870ec475d6dd330d1f3dd0a	0	0	0	0	0	0	0	0	0	0	0	0	0	0	0	0	0	0	0	0	1	0	0	0	0	0	0	0	0	0	0	0	0	0	0	0	0	0	0	0	0	3	0	0	0	0	0	0	0
6c34af41199154469c934f2382831819	0	0	0	0	0	0	0	0	0	0	0	0	0	0	0	0	0	0	0	0	0	0	0	0	0	0	0	0	0	0	0	0	0	1	0	0	0	0	0	0	0	0	0	0	0	0	0	0	0
bdba1f2d84cbbb3d3ab5c54e1540ca32	0	0	0	0	0	0	0	0	0	0	0	0	0	0	0	0	0	0	0	0	0	0	0	0	0	0	0	0	0	0	0	0	0	0	0	0	0	0	0	0	0	0	0	0	0	0	0	0	0
c899df35da6aad2fe031d4b2427d180f	0	0	0	0	0	0	0	0	0	0	0	0	0	0	0	0	0	0	0	0	0	0	0	0	0	0	0	0	0	0	5	0	2	0	0	0	0	0	0	0	0	0	0	0	0	0	0	0	0
ee62a058599126f061d34ad225931b79	0	0	0	0	0	0	0	0	0	0	0	0	0	0	0	0	0	0	0	0	0	0	0	1	0	0	0	0	0	0	0	0	0	0	0	0	0	0	0	0	0	0	0	0	0	0	0	0	0
6c7b993765c8767be41e0649d4e307ad	0	0	0	0	0	0	0	0	0	0	0	0	0	0	0	0	0	0	0	0	0	0	0	0	0	0	0	0	0	0	0	0	0	0	0	0	0	0	0	0	0	0	0	0	0	0	0	0	0
a3ae1b3c2de6fffc5c513bcfb1c1620e	5	2	1	1	0	1	0	0	0	0	0	3	0	8	1	4	5	0	9	8	17	2	14	0	7	0	9	0	6	0	0	0	2	0	10	0	4	3	5	13	1	0	33	8	2	2	1	6	1
f0c5d95805e522df470ed4432d07f5cb	0	0	0	0	0	0	0	0	0	0	0	0	0	0	1	0	0	0	0	0	0	0	0	0	0	0	0	0	0	0	0	0	0	0	0	0	0	0	0	0	0	0	0	0	0	0	0	0	0
5c6e3f317936b1d5514671580f8fd440	0	0	0	0	0	0	0	0	0	0	0	0	0	0	0	0	0	0	0	0	0	0	0	0	0	0	0	0	0	0	0	0	0	0	0	0	0	0	0	0	0	0	0	0	0	0	0	0	0
2d2f80831b3aa7e63da18417f52db471	0	0	0	0	0	0	0	0	0	0	0	0	0	0	0	0	0	0	0	0	0	0	0	0	0	0	0	0	0	0	0	0	0	0	0	0	0	0	0	0	0	0	0	0	0	0	0	0	0
8de4cb7f6ce6916a567ec9e6f2a37f19	0	0	0	0	0	0	0	0	0	0	0	0	0	0	0	0	0	0	0	0	0	0	0	0	0	0	0	0	1	0	0	0	0	0	0	0	0	0	0	0	0	0	0	0	0	0	0	0	0
df6473aedff3b52f48cda851dd3c805f	0	0	0	0	0	0	0	0	0	0	0	0	0	0	0	0	0	0	0	0	0	0	0	0	0	0	0	0	0	2	0	0	0	0	0	0	0	0	0	0	0	0	0	0	0	0	0	0	0
1d5686cf8062de13fc05ef5fbf628743	0	0	0	0	0	0	0	0	0	0	0	0	0	0	0	0	0	0	0	0	0	0	0	0	0	0	0	0	0	0	0	0	0	0	1	0	0	0	0	0	0	0	0	0	1	0	0	0	0
6f86e7d6478279f1bcc4a70370c4e153	0	0	0	0	0	0	0	0	0	0	0	0	0	0	0	0	0	0	0	0	0	0	0	0	0	0	0	0	0	0	0	0	0	0	1	0	0	0	1	0	0	0	0	0	0	0	0	0	0
dbe7bd5960c0b10976ba0368ae8787bc	0	0	0	0	0	0	0	0	0	0	0	0	0	0	0	0	0	0	0	0	0	0	0	0	0	0	0	0	0	0	0	0	0	0	0	0	0	0	0	0	0	0	0	0	0	0	0	0	0
a84677db3f28153e490e4f82f3827755	0	0	0	0	0	0	0	0	0	0	0	0	0	0	0	0	0	0	0	0	0	0	0	0	0	0	0	0	0	0	0	0	0	0	0	0	0	0	0	0	0	0	0	0	0	0	0	0	0
754c92b93c6f9ccbd29fbbe2633f2f97	0	0	0	0	0	0	1	0	0	0	0	0	0	0	0	0	0	0	0	0	0	0	0	1	0	0	0	0	0	0	0	0	0	0	0	0	0	0	1	0	0	0	0	0	0	0	0	0	0
751283329de2d48dce5e72a60a67cf5f	0	0	0	0	0	0	0	0	0	0	0	0	0	0	0	0	0	0	0	0	0	0	0	3	0	0	0	0	0	0	0	0	0	0	0	0	0	0	0	0	0	0	0	0	0	0	0	0	1
49d7ff842a8cae2ae130f34e736aafdd	0	0	0	0	0	0	0	0	0	0	0	0	0	0	0	0	0	0	0	0	0	0	0	0	0	0	0	0	0	0	0	0	0	0	0	0	0	0	0	0	0	0	0	0	0	0	0	0	0
46b5056e04d7ffcaee99d5c684836156	0	0	0	0	0	0	0	0	0	0	0	0	0	0	0	0	0	0	0	0	0	0	0	0	0	0	0	0	0	0	0	0	0	0	0	0	0	0	0	0	0	0	0	0	0	0	0	0	0
5b78bf61c3e75c897110069c152c12f7	0	0	0	0	0	0	0	0	0	0	0	0	0	0	0	0	1	0	0	0	0	0	0	0	0	0	0	0	0	0	0	0	0	0	0	0	0	0	0	0	0	0	0	0	0	0	0	0	0
872d0f4377086304bcef1f5793605aaa	0	0	0	1	0	0	0	0	0	0	0	0	0	0	2	0	0	0	0	0	0	0	0	2	0	0	0	0	0	0	0	0	0	5	0	0	0	0	0	0	0	0	0	0	0	0	6	0	2
2c000589eda06e9b11b046cd8e6c641e	0	0	0	0	0	9	0	0	0	0	0	0	0	0	0	0	0	0	0	0	0	0	0	0	9	0	0	0	0	13	0	0	0	0	0	0	0	0	0	29	0	0	1	0	0	0	0	0	0
dba9abf1eef1072d32aebc55798734d2	0	0	0	0	0	0	0	0	0	0	0	0	0	0	0	0	0	0	0	0	0	0	0	0	0	0	0	0	0	0	0	0	0	0	0	0	0	0	0	0	0	0	0	0	0	0	0	0	0
db101292f63edb7b290b40ba42034db7	0	0	0	0	0	0	0	0	0	0	0	0	0	0	0	0	0	0	0	0	0	0	0	1	0	0	0	2	0	0	0	0	0	0	0	0	0	0	0	0	0	0	0	0	0	0	0	0	0
79e5e5fcdb3dad3f14408f2a6671a6c0	0	0	0	0	0	0	0	0	0	0	7	0	0	0	0	0	0	0	0	0	0	0	0	0	0	0	0	0	0	0	0	0	0	0	0	0	0	0	0	0	0	0	0	0	0	0	0	0	0
3622c5711ced3fd5cd2679708b222622	0	0	0	0	0	0	0	0	0	0	0	0	0	0	1	0	0	0	0	0	0	0	0	0	0	0	0	0	0	0	0	0	0	0	0	0	0	0	0	0	0	0	0	0	1	0	0	0	0
17d7a48a3f54a48b411af36b61f98def	0	0	0	0	0	0	0	0	0	0	0	0	0	0	0	0	0	0	0	0	0	0	0	0	0	0	0	0	0	0	0	0	0	0	0	0	0	0	0	0	0	0	0	0	0	0	0	0	0
c57739a0f85525c5050247d41285a775	0	0	0	0	0	0	0	0	0	0	0	0	0	0	0	0	0	0	0	0	0	0	0	0	0	0	0	0	0	0	0	0	0	0	0	0	0	0	0	0	0	0	0	0	0	0	0	0	0
005ea5e54ba38385ff7f3d001f86ed24	0	0	0	0	0	0	0	0	0	0	0	0	0	0	0	0	0	0	0	0	0	1	0	0	0	0	0	0	0	0	0	0	0	0	0	0	0	0	0	0	0	0	0	0	0	0	0	0	0
c818c1a31496f64982d9c28b00e2703d	0	0	0	0	0	0	0	0	0	0	0	0	0	0	0	0	0	0	0	0	0	0	0	0	0	0	0	0	0	1	0	0	0	0	0	0	0	0	0	0	0	0	0	0	0	0	0	0	0
da5a05ab1175234641c97ae5658bb055	0	0	0	0	0	0	0	0	0	0	0	1	0	0	0	0	0	0	0	0	0	0	0	0	0	0	0	0	0	0	0	0	0	0	0	0	0	0	0	0	0	0	0	0	0	0	0	0	0
578270ff612704842f3da2b726beda15	0	0	0	0	0	0	0	0	0	0	0	0	0	0	0	0	0	0	0	0	0	0	0	0	0	0	0	0	0	0	0	0	0	0	0	0	0	0	0	0	0	0	0	0	0	0	0	0	0
c3415004cf6f11f423ebb1ec0b11aef2	0	0	0	0	0	0	0	0	0	0	0	0	0	0	0	0	0	0	0	0	0	0	0	0	0	0	0	0	0	0	0	0	0	1	0	0	0	0	0	0	0	0	0	0	0	0	1	0	0
aa9b463600b97f40ba95dc0190532a42	0	0	0	0	0	0	0	0	0	0	0	0	2	0	0	0	0	0	0	0	0	0	0	0	0	0	0	0	0	0	0	0	0	0	0	0	0	0	0	0	0	0	0	7	0	0	0	0	0
333c06a78834dc7996259885b61903e9	0	0	0	0	0	0	0	0	0	0	0	0	0	0	0	0	0	2	0	0	0	0	0	0	0	0	0	0	0	0	0	0	0	0	0	0	0	0	0	0	0	0	0	0	0	0	0	0	0
826c2780964a021764b1d7215e0adcd5	0	0	0	0	0	0	0	0	0	0	0	0	0	0	0	0	0	0	0	0	0	0	0	0	0	0	0	0	0	0	0	0	0	0	0	0	0	0	0	0	0	0	0	0	0	0	0	0	0
f130814696dee1248e0f31fe01ebab09	0	0	20	0	2	0	0	0	0	0	0	0	0	0	1	7	0	2	0	0	0	0	0	0	0	0	0	0	2	0	0	0	0	0	0	0	0	0	0	0	0	0	0	0	1	3	0	1	0
78d71f7051c974b5888443ef32ebabfe	0	0	0	0	0	0	0	0	0	0	0	0	0	0	0	0	0	1	0	0	0	0	0	0	0	0	0	3	2	0	0	0	0	0	0	0	0	0	0	0	0	0	0	0	0	0	0	0	0
2fa6b0a6428fbc9339c7c015f851dacf	0	0	0	0	0	0	0	0	0	0	0	0	0	0	0	0	0	0	0	0	0	0	0	0	0	0	0	0	0	0	0	0	0	0	0	0	0	0	0	0	0	0	0	0	0	0	0	0	0
91bcf254ff6b3c62e0d419cdb96da1af	1	0	0	0	0	0	0	2	0	0	0	0	0	0	0	0	0	0	0	0	0	0	0	0	0	0	0	0	0	0	0	0	0	0	0	0	0	0	0	0	0	0	0	0	0	0	0	0	0
128ce5e342b63e8005d956d76f0b691c	0	0	0	0	0	0	0	0	0	0	0	0	0	0	0	0	0	0	0	0	0	0	0	0	0	0	0	0	0	0	0	0	0	0	0	0	0	0	0	0	0	0	0	0	0	0	0	0	0
7507d36e5ce916be263bc6c250b38a08	0	0	2	0	1	0	0	0	0	0	0	0	0	0	3	0	1	0	0	0	0	0	0	0	0	0	0	0	0	0	0	0	0	0	3	0	0	0	0	0	0	0	0	0	1	0	0	0	0
58cce4f803bc2d1e359614655924187d	0	0	0	0	0	0	0	0	0	0	0	0	0	0	0	0	0	0	0	0	0	0	0	0	0	0	0	0	0	0	0	0	0	0	0	0	0	0	0	0	0	0	0	0	0	0	0	0	1
0a8b60516446f4069d2011a84b19d14a	0	0	0	0	0	0	0	0	0	0	0	0	0	0	0	0	0	0	0	0	0	0	0	0	0	0	0	0	0	0	0	0	0	0	0	0	0	0	0	0	0	0	0	0	1	0	0	0	0
67c5d5e847d65904933f80324c735048	0	0	0	0	0	0	0	0	0	0	0	0	0	0	0	0	0	0	0	0	0	0	0	0	0	0	0	0	0	0	0	0	0	0	0	0	0	0	0	0	0	0	0	0	0	0	0	0	0
d500361780c680315262f1980172d999	0	0	0	0	0	0	0	0	0	0	0	0	0	0	0	0	0	0	0	0	0	0	0	0	0	0	0	0	0	0	0	0	0	0	0	0	0	0	0	0	0	0	0	0	0	0	0	0	0
0cf4911d2e0b40e9dfd35a81e76bd8b0	0	0	0	0	0	2	0	0	0	0	0	0	0	0	0	0	0	0	0	0	0	0	0	0	0	0	0	0	0	0	0	0	0	0	0	0	0	0	0	0	0	0	0	0	0	0	0	0	0
6e80685160f1fb8fa5ef5e11a27adfa0	0	0	0	0	0	0	0	0	0	0	0	0	0	0	0	0	0	0	0	0	0	0	0	0	0	0	0	0	0	0	0	0	0	0	0	0	0	0	0	0	0	0	0	0	0	0	0	0	0
3b9ef25fb07bbd16b759f91fbe46f4ab	0	0	0	0	0	0	0	0	0	0	0	0	0	0	0	0	0	0	0	0	0	0	0	0	0	0	0	0	0	0	0	0	0	0	0	0	0	0	0	0	0	0	0	0	0	0	0	0	0
6c9b4ed3f932827d9f7d0362eabed331	0	0	0	0	0	0	0	0	0	0	0	0	0	0	1	0	0	0	0	0	0	0	0	0	0	0	0	0	0	0	0	0	0	0	0	0	0	0	0	0	0	0	0	0	0	0	0	0	0
8dda6eeb6993d0cc21e3f1b3b354c76d	0	0	0	0	0	0	0	0	0	0	0	0	0	0	0	0	0	0	0	0	0	0	0	0	0	0	0	0	0	0	0	0	0	0	0	0	0	0	0	0	0	0	0	0	0	0	0	0	0
a95d26371370a8fc9cbcc4ef02ac3e28	0	0	0	0	0	0	0	0	0	0	0	0	0	0	0	0	0	0	0	0	0	0	0	0	0	0	0	0	0	0	0	0	0	0	0	0	0	0	0	0	0	0	0	0	0	0	0	0	0
35df838238e0e463cafefaef54950ba1	0	0	0	0	0	0	0	0	0	0	0	0	0	0	0	0	0	0	0	0	0	0	0	0	0	0	0	0	4	0	0	0	0	0	0	0	0	0	0	0	0	0	0	0	0	0	0	0	0
25a3a8aff8f75dcf6cdaee5621477343	0	0	1	0	0	0	0	0	0	0	0	0	0	0	0	0	0	0	0	0	0	0	0	0	0	0	0	0	0	1	0	0	0	0	0	0	0	0	0	0	0	0	0	0	0	0	0	0	0
9980a6c06dc359548225453de5ea7e56	0	0	0	0	0	0	0	0	0	0	0	0	0	0	0	0	0	0	0	0	0	0	0	0	0	0	0	0	0	0	0	0	0	0	0	0	0	0	0	0	0	0	0	0	0	0	0	0	0
02a7e3518d2b1537d35b037bec518390	0	0	0	0	0	0	0	0	0	0	0	0	0	0	0	0	0	0	0	0	0	0	0	0	0	0	0	0	0	0	0	0	0	0	0	0	0	0	0	0	0	0	0	0	3	0	0	0	0
4f3e980227f071a44434777e23e93976	0	0	0	0	0	0	0	0	0	0	0	0	0	0	0	0	0	0	0	0	0	0	0	0	0	0	0	0	0	0	0	0	0	0	0	0	0	0	0	0	0	0	0	0	0	0	4	1	0
878517e49c605692f3c3ae166122d919	0	0	0	0	0	0	0	0	0	0	0	0	0	0	0	0	0	0	0	0	0	0	0	0	0	0	0	0	0	0	0	0	0	0	0	0	0	0	0	0	0	0	0	0	0	0	0	0	0
6b95c080d9374d9b2ff798efb44f6af3	0	0	0	0	0	0	0	0	0	0	0	0	0	0	1	0	0	0	0	0	0	0	0	0	0	0	0	0	0	0	0	0	0	0	0	1	0	0	0	0	0	0	0	0	0	0	0	0	0
edb95ad51ecb02d346d555bfe87c63e5	0	0	0	0	0	0	0	0	0	0	0	0	0	0	0	0	0	0	0	0	0	0	0	0	0	0	0	0	0	0	0	0	0	0	0	0	0	0	0	0	0	0	0	0	0	0	0	0	0
38ad6a09d733564c1ed995e8fce0c797	0	0	0	0	0	0	0	0	0	0	0	0	0	0	0	0	0	0	0	0	0	0	0	0	0	0	0	0	0	0	0	0	0	0	0	0	0	0	0	0	0	0	0	0	0	0	0	0	0
643efdbac80f3f1c55e376c4f0c68591	0	0	0	1	2	16	0	0	0	0	0	0	0	3	3	7	0	2	0	39	26	13	0	0	21	0	0	2	0	0	1	0	4	0	0	6	6	0	0	6	0	0	1	3	13	0	0	12	18
0e86e9813e55cb035e6d21c383264d86	0	0	0	0	0	0	0	0	0	0	0	0	0	0	0	0	0	0	0	0	0	0	0	0	0	0	0	0	0	0	0	0	0	0	0	0	0	0	0	0	0	0	0	0	0	0	0	0	0
fd94d4c3b2a2f0df9e9d9ebff4cf5f7f	0	0	0	0	0	0	0	0	0	0	0	0	0	0	0	0	0	0	0	0	0	0	0	0	0	0	0	0	0	0	0	0	0	0	0	0	0	0	0	0	0	0	0	0	0	0	0	0	0
fbda45421e559431d77c7e484a2d92fa	0	4	0	0	1	0	0	0	0	0	0	0	0	0	1	1	0	3	0	0	0	0	14	0	0	0	23	12	0	0	0	173	0	0	0	2	0	0	0	0	0	0	0	0	3	153	0	7	0
b54638dd19a5878d431a9bcef99ce35f	0	0	0	0	0	0	0	0	0	0	0	0	0	0	0	0	0	0	0	0	0	0	0	0	0	0	0	0	0	0	0	0	0	0	0	0	0	0	0	0	0	0	0	0	0	0	0	0	0
295ba51cd34d132fe46fd9058e95c3b3	0	0	0	1	0	0	0	0	0	0	0	0	0	0	0	0	0	0	0	0	0	1	0	1	0	0	0	0	0	0	0	0	0	0	0	0	1	0	0	0	0	0	0	0	1	0	0	0	0
dda5d5c393ad24619ec48269f8003962	0	0	0	0	0	0	0	0	0	0	0	0	0	0	0	0	0	0	0	0	0	0	0	0	0	0	0	0	0	0	0	0	0	0	0	0	0	0	0	0	0	0	0	0	2	0	0	0	0
0fa0efa9952d4739abc44fabd2560e5a	0	0	0	0	0	0	0	0	0	0	0	0	0	0	0	0	0	0	0	0	0	0	0	0	0	0	0	0	0	0	0	0	0	0	0	0	0	0	0	0	0	0	0	0	0	0	0	0	0
e9ae761b92d3c5c9002aeb829e23a565	0	0	0	0	0	0	0	0	0	0	0	0	0	0	0	0	0	0	0	0	0	0	0	0	0	0	0	0	0	0	0	2	0	0	0	0	0	0	0	0	0	0	0	0	0	0	0	0	0
16ffd364e9751ff03f99258048ee57eb	0	0	0	1	0	0	0	0	0	0	0	0	0	0	0	0	0	0	0	0	0	0	0	0	0	0	0	0	0	0	0	0	0	0	1	0	0	0	0	0	0	0	0	0	0	0	0	0	0
41c8f2eff5a174088f4e2e2e9663b0ff	0	0	0	0	0	0	0	0	0	0	4	0	0	0	0	0	0	0	0	0	0	0	0	0	0	0	0	3	0	1	0	0	0	0	0	0	0	0	0	0	0	0	0	0	0	0	0	0	0
d1d3fb368dbd5d47391f985a9ee21cf6	0	0	0	0	0	0	0	0	0	0	0	0	0	0	0	0	0	0	0	0	0	0	0	0	0	0	0	0	0	1	0	0	0	0	0	0	0	0	0	0	0	0	0	0	0	0	0	0	0
fc6f5d3b83e4f8cfed3e45f18eef2385	0	0	0	0	0	0	0	0	0	0	0	0	0	0	0	0	0	0	0	0	0	0	0	0	0	0	0	0	0	0	0	0	0	0	0	0	0	0	0	0	0	0	0	0	0	0	0	0	0
49aaa41d2558518257cc3565b0ca638b	0	0	0	0	0	0	0	0	0	0	0	0	0	0	0	0	0	0	0	0	0	0	0	0	0	0	0	0	0	0	0	0	0	0	0	0	0	0	0	0	0	0	0	0	0	0	0	0	0
06fc09eb2620ecfd9ed0d4f11bd13511	0	1	0	0	0	0	0	0	0	0	0	0	0	0	1	1	0	0	0	3	4	4	0	20	0	0	0	0	1	0	0	0	0	0	0	2	1	0	0	0	0	0	0	0	10	0	2	0	0
bf08dedf6f8ea6895be740573fb297fc	0	0	0	0	0	0	0	0	0	0	0	0	0	0	2	0	0	0	0	0	0	0	0	0	0	0	0	0	0	0	0	0	0	0	0	0	0	0	0	0	0	0	0	0	0	0	0	0	0
d5d411e27baa21665c15784bf811c2d6	0	0	0	0	0	0	0	0	0	0	1	1	0	0	0	0	0	0	1	0	0	0	0	0	0	0	0	0	0	0	0	0	0	0	0	0	0	0	0	0	0	0	0	0	0	0	0	2	0
5c90efa0edc1abb8ee97184fa0cc5e1d	0	0	0	0	0	0	0	0	0	0	0	0	0	0	0	0	0	0	0	2	0	0	0	0	0	0	0	0	0	0	0	0	0	0	0	0	0	0	0	0	0	0	0	0	0	0	0	0	0
771e282c0ed830a27d42ad031bf72ead	0	0	0	0	0	0	0	0	0	0	0	0	0	0	0	0	0	0	0	0	0	0	0	0	0	0	0	0	0	0	0	0	0	0	0	0	0	0	0	0	0	0	0	0	0	0	0	0	0
06f4cc1b195955fe1ddcb12a643a9bff	2	20	18	0	0	6	0	0	0	0	0	0	0	9	2	7	1	0	0	3	11	3	6	0	4	0	7	3	0	5	0	0	0	0	8	0	1	3	10	11	4	3	0	3	3	0	0	9	0
53ca792d8d30ec9fbd9c88439b228441	0	0	0	0	0	0	0	0	0	0	0	0	0	0	0	0	0	0	0	0	0	0	0	0	0	0	0	0	0	0	0	0	0	0	0	0	0	0	0	0	0	0	0	0	0	0	0	0	0
a83056e0963a7f7c80a25fc7bd88bfae	0	0	0	0	0	0	0	0	0	0	0	0	0	0	0	0	0	0	0	0	0	0	0	0	0	0	0	0	0	0	0	0	0	0	0	0	0	0	0	0	0	0	0	0	0	0	0	0	0
504f7d61340bf3806f06ba7b58e78f02	0	0	0	0	0	0	0	0	0	0	0	0	0	0	0	0	0	0	0	0	0	0	0	0	1	0	0	0	0	0	0	0	0	0	0	0	0	0	0	2	1	0	0	0	0	0	0	0	0
ad01d812ce9876d9f081fd4f8b65fd9c	0	0	0	0	0	0	0	0	0	0	2	0	0	0	0	0	0	0	0	0	0	0	0	0	0	0	0	0	0	0	0	0	3	0	0	0	0	0	0	0	0	0	0	0	0	0	0	0	0
03a2a5e61744aa025945ba152710b93f	0	0	0	0	0	0	0	0	0	0	0	0	0	0	0	0	0	0	0	0	0	0	0	0	0	0	0	0	0	108	0	0	0	0	0	0	0	0	0	0	0	0	0	0	0	0	0	0	0
93801798a08d032fb99baef912e5abaa	0	0	0	0	0	0	0	0	0	0	0	0	0	0	0	0	0	0	0	0	3	0	0	0	0	0	0	0	0	0	0	0	0	0	0	0	0	0	0	0	0	0	0	0	0	0	0	0	0
b65472b388197ed2509d4064f36c79f1	0	0	0	0	0	0	0	0	0	0	0	0	0	0	0	4	0	0	0	0	0	0	0	0	0	0	0	0	0	0	0	0	0	0	2	0	1	0	3	0	0	1	0	0	4	0	0	0	0
6e796202f6e90912d3c496e495156c72	0	0	0	0	0	0	0	0	0	0	0	0	0	0	0	0	0	0	0	0	0	0	0	0	0	0	0	0	0	0	0	0	0	0	0	0	0	0	0	0	0	0	0	0	0	0	0	0	0
a6b79a6faec3630930d02e965192f9f5	0	0	0	0	0	0	0	0	0	0	0	0	0	0	0	0	0	0	0	0	0	0	0	0	0	0	0	0	0	0	0	0	0	0	0	0	0	0	0	0	0	0	0	0	0	0	0	0	0
7f3193aaeeabb23fd16855269737cae9	0	0	0	0	0	0	0	0	0	0	0	0	0	0	0	0	1	0	0	0	0	0	0	0	0	0	0	0	2	0	0	0	0	0	0	0	0	0	1	0	3	4	0	0	0	0	0	0	0
e29b0b96759b8e891b518414917d8845	6	6	0	0	0	2	0	0	0	0	0	0	0	0	0	1	0	0	0	28	0	8	0	9	1	0	0	0	0	0	0	0	0	3	0	0	0	0	0	2	0	0	0	2	0	3	1	0	16
6bfbe07e8d81742d648e645bf34001f5	0	0	0	0	0	0	0	0	0	0	0	0	0	0	0	0	0	0	0	0	0	0	0	0	0	0	0	0	0	0	0	0	0	0	0	0	0	0	0	0	0	0	0	0	0	0	0	0	0
97278ba25e895a6bd33c1d5b73f8146c	0	0	0	0	0	0	0	0	0	0	0	0	0	0	0	0	0	0	0	0	0	0	0	0	0	0	0	0	0	0	0	0	0	0	0	0	0	0	0	0	0	0	0	0	0	0	0	0	0
64ced1dd0683b42adccc3e6e9254dacd	0	0	0	0	0	0	0	0	0	0	0	0	0	0	0	0	0	0	0	0	0	45	0	2	0	0	0	0	0	0	0	0	0	0	0	0	0	0	0	0	0	0	0	0	0	0	0	0	0
8f1d7d1f296945c8966d0aec4a1a491d	0	0	0	0	0	0	0	0	0	0	0	0	0	0	0	0	0	0	0	0	0	0	0	0	0	0	0	0	0	0	0	0	0	0	0	0	0	0	0	0	0	0	0	0	1	0	0	0	0
add50db44a542d773014ca8ac38ecf84	0	0	0	2	0	0	0	0	0	0	0	0	0	0	0	5	1	0	0	0	0	0	0	0	0	0	0	0	1	0	0	0	0	0	0	0	0	0	1	0	1	0	0	0	0	0	0	0	23
675a64fd2721035b4821ea98921990dc	0	0	0	0	0	0	0	0	0	0	0	0	0	0	0	0	0	0	0	0	0	0	0	0	0	0	0	0	0	0	0	0	0	0	0	0	0	0	0	0	0	0	0	0	1	0	0	0	0
4f565e6f2e556f072d8279c3ba1a046a	0	0	0	0	0	0	0	0	0	0	0	0	0	0	0	8	1	0	0	0	0	0	0	0	0	0	0	0	0	0	0	0	0	0	0	0	2	0	0	0	0	1	0	0	1	0	0	0	0
67bca3a739ae69b30695cc670daa359b	0	0	0	0	0	0	0	0	0	0	0	0	0	0	0	0	0	0	0	0	0	0	0	0	0	0	0	0	0	0	0	0	0	0	0	0	0	0	0	0	0	0	0	0	0	0	0	0	0
8898352fdb1794ee6a23aaf6c7b61612	0	0	0	0	0	0	0	0	0	0	0	0	0	0	0	0	0	0	0	0	0	0	0	0	0	0	0	0	0	0	0	0	0	0	0	0	0	0	0	0	0	0	0	0	0	0	0	0	0
40c9be83d82a1858de3e797d86deebaa	0	0	0	0	0	0	0	0	0	0	0	0	0	0	0	3	1	1	0	0	0	6	0	4	0	0	0	4	4	0	0	0	0	3	0	0	0	0	0	0	0	0	0	0	3	0	0	0	0
892b2e52260f27b5695d8c49e62400c4	1	5	0	0	0	0	0	0	0	0	0	0	1	3	0	0	0	0	0	0	0	1	7	0	1	0	19	12	0	1	0	0	6	0	2	0	0	0	1	0	1	0	2	16	0	1	0	3	0
fc63e451adbf237d941ab758a303626f	0	3	0	0	0	0	0	0	0	0	0	0	0	0	2	0	3	1	0	1	0	5	1	0	0	0	0	2	1	2	0	0	0	0	0	0	0	0	0	0	1	0	1	4	5	1	0	3	0
713984c3cfb159142d739b65af87499a	0	0	0	0	0	0	0	0	0	0	0	0	0	0	1	0	0	0	0	0	0	0	0	0	0	0	0	0	0	0	0	0	0	0	0	0	0	0	0	0	0	0	0	0	0	0	0	0	0
048698ecc1ac46c3a7f558085c2f9b79	0	0	0	0	0	0	0	0	0	0	0	0	0	0	0	0	0	0	0	0	0	0	0	0	0	0	0	0	0	0	0	0	0	0	0	0	0	0	0	0	0	0	0	0	0	0	0	0	2
6c68ad4c9fd368e31953468f042ccea1	0	0	0	0	0	0	0	0	0	0	0	0	0	0	0	0	0	14	0	15	0	0	0	3	1	0	0	5	0	0	0	0	0	9	0	0	0	0	0	0	0	0	0	0	0	0	5	0	0
5545fe8db0381893920cd5cdaf430ed3	0	0	0	0	0	0	0	0	0	0	0	0	0	0	0	1	0	0	0	0	0	0	0	0	0	0	0	0	0	0	0	0	0	0	0	0	0	0	0	1	0	0	0	0	0	0	0	0	0
4ef4bb92d7e3f9053e925a76f6285ecc	0	0	0	0	0	0	0	0	0	0	0	0	0	0	0	0	0	0	0	0	0	0	0	0	0	0	0	0	0	0	0	0	0	0	0	0	0	0	0	0	0	0	0	0	0	0	0	0	0
3f596cf6b3938b31ac26ce4c824b547e	0	0	0	0	0	0	0	0	0	0	0	0	0	0	0	0	0	0	0	0	0	0	0	0	0	0	0	0	0	0	0	0	0	0	0	0	0	0	0	0	0	0	0	0	0	0	0	0	0
d2468032e664fc942e5d483e4746eeee	0	0	0	0	0	0	0	0	0	0	0	0	0	0	0	0	0	0	0	0	0	0	0	0	0	0	0	0	0	0	0	0	0	0	0	0	0	0	0	0	0	0	0	0	0	0	0	0	0
2c791528120469b19c70dd94bab4a1d0	0	0	0	0	0	0	0	0	0	0	0	0	0	0	0	0	0	0	0	0	0	0	0	0	0	0	0	0	0	5	0	0	0	0	0	0	0	0	0	0	0	0	0	0	0	0	0	0	0
65f6acaecac7880bcc163decc4d2abbb	0	0	0	0	0	0	0	0	0	0	0	0	0	0	0	0	0	0	0	0	0	0	0	0	0	0	0	0	0	0	0	0	0	0	0	0	0	0	0	0	0	0	0	0	0	0	0	0	0
94c59348a582121f47dbb852ab31466c	0	0	0	0	0	0	0	0	0	0	0	0	0	0	0	0	3	0	0	0	0	0	0	0	0	0	0	0	0	0	0	0	0	0	0	0	0	0	0	0	0	0	0	0	0	0	0	0	0
65382efb6a24a2eabf060dc544ee4ecb	0	0	0	0	0	0	0	0	0	0	0	0	0	0	0	0	0	0	0	0	0	0	0	0	0	0	0	0	0	0	0	0	0	0	0	1	0	0	0	0	0	0	0	0	0	0	0	0	0
0ef7f63bd6f68a46a458f4a548d9baf9	0	0	0	0	0	0	0	0	0	0	0	0	0	0	0	0	0	0	0	0	0	0	0	0	0	0	0	0	0	0	0	0	0	0	0	0	0	0	0	0	0	0	0	0	0	0	0	0	0
3347705caba8f74b3be4be3c55c856d3	0	0	0	0	0	0	0	0	0	0	0	0	0	0	1	1	0	0	0	0	0	0	0	0	0	0	0	0	0	0	0	0	0	0	1	0	0	0	0	0	0	0	0	0	2	0	0	0	0
d61245b78fc9c7ed8a562ed9331b648d	0	0	0	0	0	0	0	0	0	0	0	0	0	0	0	0	1	0	0	0	0	0	0	0	0	0	0	0	0	1	0	0	0	0	0	0	0	0	0	0	0	0	0	0	2	0	0	0	0
302a1f844d62e7d9e288199ea538a975	0	0	0	0	0	0	0	0	0	0	0	0	0	0	0	0	0	0	0	0	0	0	0	0	0	0	0	0	0	0	0	0	0	0	0	0	0	0	0	0	0	0	0	0	0	0	0	0	0
226eebc503cf1e36ce4d00d2ccdd2929	0	0	0	0	0	0	0	0	0	0	0	0	0	0	0	0	0	0	0	0	0	0	0	0	0	0	0	0	0	0	0	0	0	0	0	0	0	0	0	0	0	0	0	0	0	0	0	0	0
7de8c7535fe74a7ed9fa8e8b84666040	0	0	0	0	0	0	0	0	0	0	0	0	0	0	0	0	0	0	0	0	0	0	0	0	0	0	0	0	0	0	0	0	0	0	0	0	0	0	0	0	0	0	0	0	0	0	0	0	0
befd93ec50fcb7118e9be3ea97aa9350	0	0	0	0	0	0	0	0	0	0	0	0	0	0	0	0	0	0	0	0	0	0	0	0	0	0	0	0	0	0	0	0	0	0	0	0	0	0	0	0	0	0	0	0	0	0	0	0	0
b08b32c8232bfd0ac4da7f7b024fb5da	0	0	0	0	0	0	0	0	0	0	0	0	0	0	0	0	0	0	0	0	0	0	0	0	0	0	0	0	0	0	0	0	0	0	0	0	0	0	0	0	0	0	0	0	0	0	0	0	0
4a69f9248bae43ed2939ac6f863ec893	0	0	0	0	0	0	0	0	0	0	0	0	0	0	0	0	0	0	0	0	0	0	0	0	0	0	0	0	0	0	0	0	0	0	0	0	0	0	0	0	0	0	0	0	0	0	0	0	0
4517969e8f846d720292e776a58c9fdf	0	0	0	0	0	0	0	0	0	0	0	0	0	0	0	0	0	0	0	0	0	0	0	0	0	0	0	0	0	0	0	0	0	0	0	0	0	0	0	0	0	0	0	0	0	0	0	0	0
ab5ae70ae33df1b3cbddb1facee2e5da	0	0	1	23	0	0	0	0	0	0	0	0	0	0	1	11	0	0	0	0	5	0	0	0	0	0	0	0	0	0	0	0	0	0	10	0	0	0	10	0	0	0	0	0	0	0	0	1	0
7e88309f38db4fcdac9dfd15c7ebf362	0	0	0	0	0	0	0	0	0	0	0	0	0	0	0	0	0	0	0	0	1	0	0	0	0	0	0	0	0	0	0	0	0	0	0	0	0	0	0	0	0	0	0	0	0	0	0	0	0
c41703132e338be76318e1e4909965b7	0	0	0	0	0	0	0	0	0	0	0	0	0	0	0	0	1	0	0	0	0	0	0	0	0	0	0	0	0	0	0	0	0	0	0	0	0	0	0	0	0	0	0	0	0	0	0	0	0
0a36bef5b64a755ec685e9882db732b4	0	0	0	0	0	0	0	0	0	0	0	0	0	0	0	0	0	0	0	0	0	0	0	0	0	0	0	0	0	0	0	0	0	0	0	0	0	0	0	0	0	0	0	0	0	0	0	0	0
ecdbb5ae843db824f118f248782feae8	0	0	0	0	0	0	0	0	0	0	0	0	0	0	0	0	0	0	0	0	0	0	0	0	0	0	0	0	0	0	0	0	0	0	0	0	0	0	0	0	0	0	0	0	0	0	0	0	0
db9916f179364ea1db3b6a7a5c3078c6	0	0	0	0	0	0	0	0	0	0	0	0	0	0	0	0	0	0	0	0	0	0	0	0	0	0	0	0	0	0	0	0	0	0	0	0	0	0	0	0	0	0	0	0	0	0	0	0	0
6314ddde371a818cd2250898312fed6b	39	0	0	0	0	6	3	1	0	0	0	1	10	2	0	0	0	0	2	0	0	0	0	0	0	3	0	0	0	0	0	0	29	0	16	0	1	0	9	5	0	1	1	0	0	0	0	0	0
58f04ecc96ea831ce64a63cb3787caa5	0	0	0	0	0	0	0	0	0	0	0	0	0	0	0	1	0	0	0	1	0	0	0	0	0	0	0	0	0	0	0	0	0	0	0	1	0	0	0	0	0	0	0	0	0	0	0	0	0
263b44e87bc2442baf31e2a702c13d3d	0	0	0	0	0	0	0	0	0	0	0	0	0	0	0	0	0	3	0	0	0	0	0	0	0	0	0	0	0	0	0	0	0	0	0	2	0	0	0	0	0	0	0	0	0	0	1	0	0
4614719f7eb6ab2fd636c4902166d657	0	0	0	0	0	0	0	0	0	0	0	0	0	0	0	0	0	0	0	0	0	0	0	0	0	0	0	0	0	0	0	0	0	0	0	0	0	0	0	0	0	0	0	0	0	2	0	0	0
9331bd7a742eaf22a9025f1020537865	0	0	0	97	0	0	0	0	0	0	0	0	0	0	0	0	5	0	0	0	0	0	0	0	0	0	0	1	0	0	0	0	0	3	0	0	0	0	0	0	0	1	0	0	1	0	1	0	47
fb13a146fe5f76f2ae17b780bd2f46ce	0	2	1	0	0	1	0	0	0	0	0	0	0	0	0	1	0	0	0	0	1	0	0	0	1	0	0	0	1	0	0	0	1	0	1	0	0	0	0	0	3	1	0	1	1	0	0	0	0
0432d3ee9463462d7f9b394a39393a48	0	0	0	0	0	0	0	0	0	0	0	0	0	0	0	0	0	0	0	0	0	2	0	0	0	0	0	0	0	0	0	0	0	0	0	0	0	0	0	0	0	0	0	0	1	0	1	0	0
5f91236ae6978f2098276759f2f7d042	0	1	1	2	0	0	0	0	0	0	0	0	0	0	1	3	0	2	0	0	0	0	0	0	0	0	0	2	1	0	0	0	0	0	0	1	0	0	0	0	2	0	0	8	6	0	0	2	0
e85511b8e27b8116d81b5b8c9f0f3f37	2	0	0	0	0	0	0	0	0	0	0	1	0	0	0	0	0	0	0	0	0	0	0	0	0	0	0	0	0	4	0	0	2	0	0	0	0	1	0	0	1	0	0	1	0	0	0	0	0
e64b73c8d3c5ef4914899edca2122c08	0	0	0	0	0	0	0	0	0	0	0	0	0	0	0	0	0	0	0	0	0	0	0	0	0	0	0	5	0	0	0	0	0	0	0	0	0	0	0	0	0	0	0	1	1	0	0	0	0
195b7a6a0f062e604678b87d83443770	0	0	0	0	0	0	0	0	0	0	0	0	0	0	0	0	0	0	0	0	0	0	0	0	0	0	0	0	0	0	0	0	0	0	0	0	0	0	0	0	0	0	0	0	2	0	0	0	0
aa4d2056062ebf32855ed8f83d6f1f40	0	0	0	0	4	0	0	0	0	0	0	0	0	0	0	3	0	0	0	0	0	0	0	0	0	0	0	0	0	0	0	0	0	0	0	0	0	0	0	0	0	0	0	0	0	0	0	0	0
d1e506f0a21280de0c8ac2aa7f0ac4f4	0	0	0	0	0	0	0	0	0	0	0	0	34	0	0	0	0	0	0	0	0	0	0	0	0	1	0	0	0	0	0	0	3	0	1	0	0	0	1	1	0	0	0	0	0	0	0	0	0
4dbd2023f9c0c15b58180edd638d1f66	0	0	0	0	0	0	0	0	0	0	0	0	0	0	0	0	0	0	0	0	0	0	0	0	0	0	0	0	0	0	0	0	0	1	0	0	0	0	0	0	0	0	0	0	0	0	0	0	0
33a2b4c8232bcddbe29990555bac5672	0	0	0	0	0	0	0	0	0	0	0	0	0	0	0	0	0	0	0	0	0	0	0	0	0	0	0	0	0	0	0	0	0	0	0	0	0	0	0	0	0	0	0	0	0	0	0	0	0
7d5f58077f2b967bc64cfaf643469c8b	0	0	0	0	0	0	0	0	0	0	0	0	0	0	0	0	0	0	0	0	0	0	0	0	0	0	0	0	0	0	0	0	0	0	0	0	0	0	0	0	0	0	0	0	0	0	0	0	0
c1a1fef8d220d5d8cf385b6e0dfa416a	12	7	0	0	0	18	2	1	0	3	3	10	0	27	0	0	0	0	4	4	0	1	14	0	28	3	73	0	0	2	22	0	3	0	2	0	0	4	7	23	8	0	63	2	0	2	0	10	0
9b0c7b95c216d1aacb1b20b55b72773a	0	0	0	0	0	0	0	0	0	0	0	51	0	1	0	0	0	0	0	0	0	0	0	0	0	0	0	0	0	0	0	0	0	0	0	0	0	0	0	0	0	0	0	0	0	0	0	0	0
702af422648891722fbb6dd10c82f9c5	0	0	0	0	0	0	0	0	0	0	0	0	0	0	0	0	0	0	0	0	0	0	0	0	0	0	0	0	0	0	0	0	0	0	0	0	0	0	0	0	0	0	0	0	0	0	0	0	0
ba291e052b6942c18e7cafd658b30ad6	0	0	0	0	0	0	0	0	0	0	0	0	0	0	0	0	0	0	0	0	0	0	0	0	0	0	0	0	0	0	0	0	0	0	0	0	0	0	0	0	0	0	0	0	0	0	0	0	0
459c8a3c634a82e767650715096f791d	0	0	0	0	2	0	0	0	0	0	0	0	13	0	0	0	0	0	0	0	0	0	0	0	0	1	0	0	0	0	0	0	0	0	0	0	0	0	0	0	0	0	0	0	0	0	0	0	0
a04db9e09f4ab177db088e8520339dab	0	0	0	0	0	0	0	0	0	0	0	0	0	0	0	0	0	0	0	0	0	0	1	0	1	0	0	0	0	0	0	0	0	0	0	0	0	0	0	4	0	0	1	0	0	0	0	0	0
40629205a22d36974b2360192d4c9214	0	0	0	0	0	0	0	0	0	0	0	0	0	1	0	0	0	0	0	0	0	0	0	0	0	0	0	0	0	0	0	0	0	0	0	0	0	0	0	0	0	0	0	0	0	0	0	0	0
a75c5c35b26ffaeecb10bcfe48a4c79b	0	0	0	0	0	0	0	0	0	0	0	0	0	0	0	0	0	0	0	0	0	0	0	0	0	0	0	0	0	0	0	0	0	0	0	0	0	0	0	0	0	0	0	0	0	0	0	0	0
3d295f0ea208a0806f7f5f93cd3e1da7	0	0	0	0	0	0	0	0	0	0	0	0	0	0	0	0	0	0	0	0	0	0	0	0	0	0	2	0	0	0	0	0	0	0	0	0	0	0	0	0	0	0	0	0	0	0	0	0	0
4006ebfe97fa6b2435a492176d1ad0b0	0	0	0	0	0	0	0	0	0	0	0	0	0	0	1	0	0	0	0	1	0	5	0	6	0	0	0	20	0	0	0	0	0	0	0	2	0	0	0	0	0	0	0	0	0	1	0	1	2
b3203c7933a64620eb71cb69a0f51ed8	0	0	0	0	0	0	0	0	0	0	0	0	0	0	0	0	0	0	0	0	0	0	0	0	0	0	0	0	0	0	0	0	0	0	0	0	0	0	0	0	0	0	0	0	0	0	0	0	0
d42b433db70d66f610127c33944a0dc8	2	0	0	0	0	0	0	0	0	0	0	0	0	0	0	0	0	0	0	0	0	0	0	0	0	0	0	0	0	0	0	0	0	0	0	0	0	0	1	0	0	0	0	0	0	0	0	0	0
d6aedb061cf0b5fdccdfedca9a388766	0	0	0	0	0	0	0	0	0	0	0	0	0	0	0	0	0	0	0	0	0	0	0	0	0	0	0	0	0	0	0	0	0	0	0	0	0	0	0	0	0	0	0	0	0	0	0	0	1
3b95dec3f1e38bd988942f809bad6117	0	0	0	0	0	0	0	0	0	0	0	0	0	0	0	0	0	0	0	0	0	0	0	0	0	0	0	0	0	0	0	0	0	0	0	0	0	0	0	0	0	0	0	0	0	0	0	0	0
e02d648e0b09acf66ad112f34fa178cf	0	0	0	0	0	0	0	0	0	0	0	0	0	0	0	0	0	0	0	0	0	0	0	0	0	0	0	0	0	0	0	0	0	0	0	0	0	0	0	0	0	0	0	0	0	0	0	0	0
5c08442d31950b99d1c7e56df79da5a5	0	0	0	0	0	0	0	0	0	0	0	0	0	0	0	0	0	0	0	0	0	0	0	0	0	0	0	0	0	0	0	0	0	0	1	0	0	0	0	0	0	0	0	0	0	0	0	0	0
3ff4206d2e433d72fb48071961ae6cbe	0	0	0	0	0	0	0	0	0	1	0	0	0	0	0	0	0	0	0	0	0	0	0	0	0	0	0	0	0	0	0	0	0	0	0	0	0	0	0	0	0	0	0	0	0	0	0	0	0
50888056f4f296e5b9b59d1fc18209dc	0	0	0	0	0	0	0	0	0	0	0	0	0	0	0	0	0	0	0	0	0	0	0	0	0	0	0	0	0	0	0	0	0	0	0	0	0	0	0	0	0	0	0	0	0	0	0	0	0
2affe319d2920d0f30635a37042a4ef6	0	0	0	0	0	0	0	0	0	0	0	0	0	0	0	0	0	0	0	0	0	0	0	0	0	0	0	0	0	0	0	0	0	0	0	0	0	0	0	0	0	0	0	0	0	0	0	0	0
a2d3faa8da5b97b8d9bb942d8a7b273c	0	0	0	0	0	0	0	0	0	0	0	0	0	0	0	1	0	0	0	0	0	0	0	0	0	0	0	0	0	0	0	0	0	0	0	0	0	0	0	0	0	0	0	0	0	0	0	0	0
02483358550153d421af87f80b26a5d5	0	0	0	0	0	0	0	0	0	0	0	0	0	0	0	0	0	0	0	0	0	0	0	0	0	0	0	0	0	0	0	0	0	0	0	0	0	0	0	0	0	0	0	0	0	0	0	0	0
423967e0b9d368c86c847b7a09501e4a	0	0	0	0	0	0	0	0	0	0	0	0	2	0	0	0	0	0	0	0	0	0	0	0	0	0	0	0	0	0	0	0	0	0	0	0	0	0	0	0	0	0	0	0	0	0	0	0	0
49e1acbd4e5e43c4fcc396cc4cf08ea1	0	0	0	0	0	1	0	0	0	0	0	0	0	0	0	0	0	0	0	0	0	0	0	0	0	0	0	0	0	0	0	0	0	0	0	0	0	0	2	0	0	0	0	0	0	0	0	0	0
0c45780546d1deac6fb2a5a31883e45c	0	0	0	0	0	0	0	0	0	0	0	0	0	0	0	0	0	0	0	0	0	0	0	0	0	0	0	0	0	0	0	0	0	0	0	0	0	0	0	0	0	0	0	0	0	0	0	0	0
cc06b6c1e98bd05f10812d9d81acc33b	0	0	0	0	0	0	0	0	0	0	0	0	0	0	0	0	0	0	0	0	0	0	0	0	0	0	0	0	0	0	0	0	0	0	0	0	0	0	0	0	0	0	0	0	0	0	0	0	0
618d1875b524ef1af79b768d062c592a	0	0	0	0	0	5	0	0	0	0	0	0	0	0	1	3	0	0	1	0	3	0	0	1	1	0	0	0	0	0	0	0	0	0	2	0	0	0	4	4	0	0	2	0	0	0	0	0	3
11df4e1cceeca817b260b6fb497ee603	0	0	0	0	0	0	0	0	0	0	0	0	0	0	0	0	0	0	0	0	0	0	0	0	0	0	0	0	0	0	0	2	0	0	1	0	0	0	1	0	0	0	0	0	0	0	0	0	0
fb73bc96134646c2529f0b93bcb3f869	0	0	0	0	0	1	0	0	0	0	0	0	0	1	0	0	0	0	7	0	0	0	1	2	0	0	0	2	0	0	0	0	0	0	0	0	0	1	0	2	0	0	1	0	0	0	0	0	0
d019a28902bcc0074417d95951b5fa2d	0	0	0	0	0	0	0	0	0	0	0	0	0	0	0	1	0	0	0	0	0	0	0	0	0	0	0	0	0	0	0	0	0	0	0	0	0	0	0	0	0	0	0	0	0	0	0	0	0
c31c511c0f406148b471225f6bcb6892	0	0	0	0	0	0	0	0	0	0	0	0	0	0	0	0	0	0	0	0	0	0	0	0	0	0	0	0	0	6	0	0	0	0	0	0	0	0	0	0	0	0	0	0	0	0	0	0	0
c52d10bb15d3760ee2b4f0bf6d3e2713	0	0	0	0	0	0	0	0	0	0	0	0	0	0	0	0	0	0	0	0	0	0	0	0	2	0	0	0	0	1	2	0	0	0	0	0	0	0	0	1	0	0	2	0	0	0	0	0	0
2e6f11b449c288202991a7b2696ff70c	0	0	0	0	0	0	0	0	0	0	0	0	0	0	0	2	0	0	0	0	0	0	0	0	0	0	0	0	0	0	0	0	0	0	0	0	0	0	0	0	0	0	0	0	1	0	0	0	0
cb1d59b39c1462068db4bf9f862312f5	0	0	0	0	0	0	0	0	0	0	0	0	0	0	0	0	0	0	0	0	0	0	0	0	0	0	0	0	0	0	0	0	0	0	0	0	0	0	0	0	0	0	0	0	0	0	0	0	0
1045c21bf2d29856ac7541337f28a768	0	0	0	0	1	0	0	0	0	0	0	0	0	0	0	0	0	0	0	0	0	0	0	0	0	0	0	0	0	0	0	0	0	0	0	0	0	0	0	0	0	0	0	0	0	0	0	0	0
620d85d410bed1d3a35f499b590c2362	0	0	0	0	0	0	0	0	0	0	0	0	0	0	0	0	0	0	0	0	0	0	0	0	0	0	0	0	0	0	0	0	0	0	0	0	0	0	0	0	0	0	0	0	0	0	0	0	0
25b7777843cee94949b79923ef2424c9	0	0	0	0	0	0	0	0	0	0	0	0	0	0	0	0	0	0	0	0	0	0	0	0	0	0	0	0	0	0	0	0	0	0	0	0	0	0	0	0	0	0	0	0	0	0	0	0	0
d67793246ba6b84f215134c96e440ee2	0	0	0	0	0	0	0	0	0	0	0	0	0	0	0	0	0	0	0	0	0	0	0	0	0	0	0	0	0	0	0	0	0	0	0	0	0	0	0	0	0	0	0	0	0	0	0	0	0
3c8449e4a74680a2bccc820d57940741	0	0	0	0	0	0	0	0	0	0	0	0	0	0	0	0	0	0	0	0	0	0	0	0	0	0	0	0	0	0	0	1	0	0	2	0	0	0	1	0	0	0	0	0	0	0	0	0	0
ad3fdacd4e415f970a680c355a44b6f5	0	0	0	0	0	0	0	0	0	0	0	0	0	0	0	0	0	0	0	0	0	0	0	0	0	0	0	0	0	0	0	0	0	0	0	0	0	0	0	0	0	0	0	0	0	0	0	0	0
5be1a856a6b635267628ea89f322024b	0	0	0	1	0	0	0	0	0	0	0	0	0	0	0	0	0	0	0	0	0	0	0	0	0	0	0	0	0	0	0	0	0	0	1	0	0	0	0	0	0	0	0	0	0	0	0	0	0
198e5c4dad6f2583fdc7241e7dcd3c66	0	0	0	0	0	0	0	0	0	0	0	0	0	0	0	0	0	0	0	0	0	0	0	0	0	0	0	0	0	0	0	0	0	0	0	0	0	0	0	0	0	0	0	0	0	0	0	0	0
01955fee03245a07ce72ad704a0c658d	0	0	0	0	0	0	0	0	0	0	0	0	0	0	0	0	0	0	0	0	0	0	0	0	0	0	0	0	0	0	0	0	0	0	0	0	0	0	0	0	0	0	0	0	0	0	0	0	0
3bda3e3f623ed8f3c8213c06361daf59	0	0	0	0	0	0	0	0	0	0	0	0	0	0	0	1	0	0	0	0	0	0	0	0	0	0	0	0	0	0	0	0	0	0	1	1	0	0	1	0	0	1	0	0	0	0	0	0	0
4d0cebed709f9109b0b480665208876c	0	0	0	0	0	0	0	0	0	0	0	0	0	0	0	0	0	0	0	0	0	0	0	0	0	0	0	0	0	0	0	0	0	0	0	0	0	0	0	0	0	0	0	0	0	0	0	0	0
6c8bcd1304138dc797f97cce4a5d1323	0	0	0	0	0	0	0	0	0	0	0	0	0	0	0	0	3	0	0	0	0	0	0	0	0	0	0	0	3	0	0	0	0	0	0	0	0	0	0	0	0	0	0	0	0	0	0	0	0
1ef41fa86604d89411b9ab764fb89165	0	0	0	0	0	0	0	0	0	0	0	0	0	0	0	0	0	0	0	0	0	0	0	0	0	0	0	0	0	0	0	0	0	0	1	0	0	0	0	0	0	0	0	0	6	0	0	0	0
42abc53ec62b94e26fbfcc2c1d0c3465	0	0	0	0	0	0	0	0	0	0	0	0	0	0	0	0	0	0	0	0	0	0	0	0	0	0	0	0	0	0	0	0	0	0	0	0	0	0	0	0	0	0	0	0	0	0	0	0	0
8f37b27601ba06bd8c56f729ba157991	0	0	0	0	1	0	0	0	0	0	0	0	0	0	1	0	0	1	0	0	0	0	0	0	0	0	0	0	0	0	0	0	0	1	0	1	0	0	0	0	0	0	0	0	0	0	1	0	0
1958523752686f78a4b23bb97fcab25e	0	0	0	0	0	0	0	0	0	0	0	0	0	0	0	0	0	0	0	0	0	0	0	0	0	0	0	0	0	0	0	0	0	0	0	0	0	0	0	0	0	0	0	0	0	0	0	0	0
b5ba96f5465dbe6afbb1adfac4675708	0	0	0	0	0	0	0	0	0	0	0	0	0	0	0	0	0	0	0	0	0	0	0	0	0	0	0	0	0	0	0	0	0	0	0	0	0	0	0	0	0	0	0	0	0	0	0	0	0
5644534f114900e00112a30e0a797bda	0	0	0	0	2	0	0	0	0	0	0	0	0	0	0	0	0	0	0	0	0	0	0	0	0	0	0	0	0	0	0	0	0	2	0	0	0	0	0	0	0	0	0	0	0	0	0	0	0
f3f199f8a21dea343f17f58b8d73bead	0	0	0	0	0	0	0	0	0	0	0	0	0	0	0	0	0	2	0	0	0	0	0	0	0	0	0	1	0	0	0	0	0	0	0	0	0	0	0	0	0	0	0	0	0	0	0	0	0
a9d910794c9d64577c7c0af20321de0f	0	0	0	0	0	0	0	0	0	0	0	0	0	0	0	0	0	0	0	0	0	0	0	0	0	0	0	0	0	0	0	0	0	0	0	0	0	0	0	0	0	0	0	0	0	0	0	0	0
2b3f628f74182e420b34bbc8c4eacf07	0	0	0	0	0	0	0	0	0	0	0	0	0	0	0	0	0	0	0	2	0	0	0	0	0	0	0	0	0	0	0	0	0	0	0	0	0	0	0	0	0	0	0	0	0	0	0	0	0
499b21fc915339cfbdf3011116bad37b	0	0	0	0	0	0	0	0	0	0	0	0	0	0	0	0	0	0	0	0	4	0	0	0	0	0	0	0	0	0	0	0	0	0	0	0	1	0	0	0	0	0	0	0	0	0	0	0	0
ae379516d9a3fb2986396a1b3500efc1	10	0	2	0	0	0	0	0	0	0	0	0	1	0	0	0	0	0	0	0	0	0	0	0	0	6	0	0	0	0	0	0	0	0	0	0	1	0	0	0	0	0	0	0	0	0	0	0	0
1dff73ac9d130d7c00af2579b4b1e666	0	0	0	0	140	0	0	0	0	0	0	0	0	0	117	0	0	0	0	0	0	0	0	0	0	0	0	0	0	0	0	0	0	0	0	0	0	0	0	0	0	0	0	0	0	0	0	0	0
b06fe6855a1dde68d42191fab124919b	0	0	0	0	0	0	0	0	0	0	0	0	0	0	0	0	0	0	0	0	0	0	0	0	0	0	0	0	0	0	0	0	0	0	0	0	0	0	0	0	0	0	0	0	0	0	0	0	0
8b72cc2ef6f737f673da7199aa94ae6e	0	0	0	0	0	0	0	0	0	0	0	0	0	4	0	0	0	0	0	0	0	0	0	0	0	1	0	0	0	0	0	0	0	0	0	0	0	0	0	0	0	0	0	0	0	0	0	0	0
a2ebb39226ae1cc267107cc284d18d9e	0	0	4	0	0	0	0	0	0	0	0	0	0	0	0	0	0	0	0	0	0	0	0	0	0	0	0	3	0	0	0	0	0	0	0	0	0	0	0	0	0	0	0	0	0	0	0	0	0
9b443832b6637c042dd404c310e63e73	0	0	0	0	0	0	0	0	0	0	0	0	0	1	0	0	0	0	0	0	0	0	0	0	0	0	0	0	0	0	0	0	0	0	3	0	0	0	1	0	0	0	0	0	0	0	0	0	0
b0dcfcbb7eac729f55e8e9a77672791f	0	0	0	0	0	0	0	0	0	0	0	0	0	0	0	0	0	0	0	0	0	0	0	0	0	0	0	0	0	0	0	0	0	0	0	0	0	0	0	0	0	0	0	0	0	0	0	0	0
8520b3267b1d0ddd081399ba424a0efd	0	0	0	0	0	0	0	0	0	0	0	0	0	0	0	1	0	0	0	0	0	0	0	0	0	0	0	0	0	0	0	0	0	0	0	0	0	0	0	0	0	0	0	0	0	0	0	0	0
b2bc25f28eca7ce51c3fa320fc9e306c	0	7	0	22	0	0	0	0	0	0	0	0	0	0	6	1	62	0	0	0	0	10	2	0	0	0	0	4	50	0	0	1	0	0	0	0	0	0	0	0	1	0	0	6	6	0	0	1	2
6a172cf93bc7636496c8b4fd55a024f8	0	0	0	0	0	0	0	0	0	0	0	0	0	0	0	0	0	0	0	0	0	0	0	0	0	0	0	0	0	0	0	0	0	0	1	0	0	0	0	0	0	0	0	0	0	0	0	0	0
b47be81b1b8be2ec028c2c710b66b8a2	0	0	0	0	0	0	0	0	0	0	0	0	0	0	0	0	0	0	0	0	0	0	0	0	0	0	0	0	0	0	0	0	0	0	0	0	0	0	0	0	0	1	0	0	0	0	0	0	0
60da4f95137dac382f7883ed8a071625	0	0	0	0	1	0	0	0	0	0	0	0	0	0	0	0	0	0	0	0	0	1	0	0	0	0	0	0	0	0	0	0	0	0	0	1	0	0	0	0	0	0	0	0	0	0	0	0	0
594eb78d9d9190f3f1c4ac87aca2d51c	0	0	0	0	1	0	0	0	0	0	0	0	0	0	0	0	0	0	0	0	0	4	0	2	0	0	0	0	0	0	0	0	0	1	0	0	0	0	0	0	0	0	0	0	0	0	1	0	0
26027784327cfa5d64a79ac4c9da1eae	0	0	0	0	0	0	0	0	0	0	0	0	0	0	0	0	0	0	0	0	0	0	0	0	0	0	0	0	0	0	0	0	0	0	0	0	0	0	0	0	0	0	0	0	0	0	0	0	0
d2529584997ee071feb476719938f584	0	0	0	0	0	0	0	0	0	0	0	0	0	0	0	0	0	0	0	0	0	0	0	0	0	0	0	0	0	0	0	0	0	0	0	0	0	0	0	0	0	0	0	0	0	0	0	0	0
53aa6568b3449b5270f083f025907908	0	0	0	0	0	0	0	0	0	0	0	0	0	0	0	0	0	0	0	0	0	0	0	0	0	0	0	0	0	0	0	0	0	0	0	0	0	0	0	0	0	0	0	0	0	0	0	0	0
e368a90db0fc8f262e9708bb08066214	0	0	0	0	0	0	0	0	0	0	0	0	0	0	0	0	0	0	0	0	0	0	0	0	0	0	0	0	0	0	0	0	0	0	0	0	0	0	0	0	0	0	0	0	0	0	0	0	0
ae27e8870d0f5d5dc0df6810ef174729	0	0	0	0	0	0	0	0	0	0	0	0	0	0	1	0	0	0	0	1	0	0	0	0	0	0	0	0	0	0	0	0	0	0	0	0	0	0	0	0	0	0	0	1	0	0	0	0	0
76fdd779e12249ff9591d208e7466db5	0	0	0	0	0	0	0	0	0	0	0	0	0	0	0	0	0	0	0	0	0	0	0	0	0	0	0	0	0	0	0	0	0	0	0	0	0	0	0	0	0	0	0	0	0	0	0	0	0
913bb050f506c86ac8859255683a2ccc	0	0	0	0	0	0	0	0	0	0	0	0	0	0	0	0	0	0	0	0	0	0	0	0	0	0	0	0	0	0	46	0	0	0	0	0	0	0	0	0	0	0	0	0	0	0	0	0	0
dd328b08c02450de86df065140d62651	0	0	0	0	1	0	0	0	0	0	0	0	0	0	0	0	0	7	0	0	0	4	0	0	0	0	0	9	0	0	0	0	0	0	0	3	0	0	0	0	0	0	0	0	0	0	0	0	0
f63d4a681df2bd278b98c9ece441c100	0	0	0	0	0	0	0	0	0	0	0	0	0	0	0	0	0	0	0	0	0	0	0	0	0	0	0	0	0	0	0	0	0	0	0	0	0	0	0	0	0	0	0	0	0	0	0	0	0
c5394b7ec28e1a470bd7e6012c5f6639	0	0	0	0	0	0	0	0	0	0	0	0	0	0	0	0	0	0	0	0	0	0	0	0	0	0	0	0	1	0	0	0	0	0	0	0	0	0	0	0	0	0	0	0	0	0	0	0	0
27198e83d4f7c98a7cc9c8320f4c8fa4	0	0	0	0	0	0	0	0	0	0	0	0	0	0	0	0	0	0	0	0	0	0	0	0	0	0	0	0	0	0	0	0	0	0	0	0	0	0	0	0	0	0	0	0	0	0	0	0	0
a79e2ecbb5c0569739c5b3180a77b5b2	0	0	0	0	0	0	0	0	0	0	0	0	0	0	0	0	0	20	0	1	0	0	0	0	0	0	0	0	0	0	0	0	0	0	0	1	0	0	0	0	0	0	0	0	0	1	0	3	0
4c3f7fc99989469456b0ad6641d412c4	0	0	0	0	0	0	0	0	0	0	0	0	0	0	0	0	0	0	0	0	0	0	0	0	0	0	0	0	0	0	0	0	0	0	0	0	0	0	0	0	0	0	0	0	0	0	0	0	0
86b3d4ff7714669036cfc476c51e6353	0	0	0	0	0	0	0	0	0	0	0	0	0	0	0	0	0	0	0	0	0	0	0	0	0	0	0	0	0	0	0	0	0	0	0	0	0	0	0	0	0	0	0	0	0	0	0	0	0
b41021cde5364d22a99ccd494244c3ae	0	0	0	0	0	0	0	0	0	0	0	0	0	0	0	0	0	0	0	0	0	0	0	0	0	0	0	0	0	0	0	0	0	0	0	0	0	0	0	0	0	0	0	0	0	0	0	0	0
80e83576f8e5ae5abc9210e104d2d543	0	0	0	0	0	0	0	0	0	0	0	0	0	0	0	0	0	0	0	0	0	0	0	0	0	0	0	0	0	0	0	0	0	0	0	0	0	0	0	0	0	0	0	0	0	0	0	0	0
0c981ec5cb75e21ee477042e7f0357c5	0	0	0	1	0	0	0	0	0	0	0	0	0	0	0	0	0	0	0	0	0	0	0	0	0	0	0	0	0	0	0	0	0	0	0	0	0	0	0	0	0	0	0	0	0	0	0	0	0
6b8bc81a72abe97d1936ab945c531b89	0	0	0	0	0	0	0	0	0	0	0	0	0	0	0	0	0	0	1	0	0	0	0	0	0	1	0	0	0	0	1	0	0	0	0	0	0	0	0	0	0	0	0	0	0	0	0	0	0
5a36253cab94f7bffe3c9bcaa629d50b	0	0	0	0	3	0	0	0	0	0	0	0	0	0	0	0	0	0	0	0	0	0	0	0	0	0	0	0	0	0	0	0	0	0	0	0	0	0	0	0	0	0	0	0	0	0	0	0	0
f0fc24bcbda22013847e10b732e04880	0	0	0	0	0	0	0	0	0	0	0	0	0	0	0	0	0	0	0	0	0	0	0	0	0	0	0	0	0	0	0	0	0	0	0	0	0	0	0	0	0	0	0	0	0	0	0	2	0
36562c5d1be7991d05f21d95e2ec89a1	0	0	0	0	0	0	0	0	0	0	0	0	0	0	0	0	0	0	0	0	0	0	0	0	0	0	0	0	0	0	0	0	0	0	0	0	0	0	0	0	0	0	0	0	2	0	0	0	0
aa8b338fb2d7db57ed9a633971857bf3	0	0	0	0	0	0	0	0	0	0	0	0	0	0	0	0	0	0	0	0	0	0	0	0	0	0	0	0	0	0	0	0	0	0	0	0	0	0	0	0	0	0	0	0	0	0	0	0	0
55a321400c6e344ea4bcc9ed2b7cad3f	0	0	0	0	0	0	0	0	0	0	0	0	0	0	0	0	0	0	0	0	0	0	0	0	0	0	0	0	0	0	0	0	0	0	0	0	0	0	0	0	0	0	0	0	0	0	0	0	0
875150677fe8fbdabfd2bf66ab2dd61e	0	0	0	0	0	0	0	0	0	0	0	0	0	0	0	0	0	0	0	0	0	0	0	1	0	0	0	0	0	0	0	0	0	0	0	0	0	0	0	0	0	0	0	0	0	0	0	0	0
446bc043a0a3123630dae76832edcd99	0	0	0	0	0	0	0	0	0	0	0	0	0	0	0	2	0	0	0	2	3	5	0	0	0	0	0	1	0	0	0	0	0	0	0	0	0	0	0	0	0	2	0	1	0	0	0	0	0
3ad58d164b6d886c6bdba69a415662aa	0	0	0	0	0	0	0	0	0	0	0	0	0	0	0	0	0	0	0	0	0	0	0	0	0	0	0	0	0	0	0	0	0	0	0	0	0	0	0	0	0	0	0	0	0	0	0	1	0
892b6bf99e04b734257f11039581b368	0	0	0	0	0	0	0	0	0	0	0	0	0	0	0	0	0	0	0	1	0	0	0	0	0	0	0	0	0	0	0	0	0	0	0	0	0	0	0	0	0	0	0	0	0	0	0	2	0
3e3fb568bd0563399fc1f5764ba92ca3	0	0	0	0	2	0	0	0	0	0	0	0	0	0	3	0	0	0	0	0	0	0	0	0	0	0	0	0	0	0	0	0	0	0	0	0	0	0	0	0	0	0	0	0	0	0	0	0	0
65690844a17132ca3fcb45c16c76700f	0	0	0	0	0	0	0	0	0	0	0	0	0	0	1	0	0	0	0	0	0	0	0	0	0	0	0	0	0	0	0	0	0	0	0	0	0	0	0	0	0	0	0	0	0	0	0	0	0
9895b67380ee8b271a1066c570e5ced0	0	0	0	0	0	0	0	0	0	0	0	0	0	0	0	0	0	0	0	0	0	0	0	0	0	0	0	0	0	2	0	0	0	0	0	0	0	0	0	0	0	0	0	0	0	0	0	0	0
e9ea8c5e8c13b25e003681213d2c84b9	0	0	1	0	0	0	0	0	0	0	0	0	0	0	0	1	4	0	0	0	0	3	0	0	0	0	0	0	1	0	0	0	0	0	1	0	5	0	2	0	0	1	0	0	5	0	0	0	3
ecf2a6cfad08fa115c74810489fe2bc0	0	0	0	0	0	0	0	0	0	0	0	0	0	0	0	0	0	0	0	0	0	0	0	0	0	0	0	0	0	0	0	0	0	0	0	0	0	0	1	0	0	0	0	0	0	0	0	0	0
b631cdbc9a637575c33d19256e9338be	0	0	0	0	0	0	0	0	0	0	0	0	0	0	0	2	0	0	0	0	0	0	0	0	0	0	0	0	0	0	0	0	0	0	0	1	0	0	0	0	0	0	0	0	1	0	0	0	0
31a0ee6218c597a04dab50f209210852	2	0	0	0	0	0	0	6	0	0	0	0	7	0	0	0	0	0	1	0	0	0	0	0	0	0	0	0	0	0	0	0	1	0	0	0	0	0	0	0	0	0	0	0	0	0	0	0	0
c231caf474941f8e28c071cf60a3b1da	0	0	0	0	0	0	0	0	0	0	0	0	0	0	0	0	0	0	0	0	0	0	0	0	0	0	0	0	0	0	0	0	0	0	0	0	0	0	0	0	0	0	0	0	0	0	0	0	0
252378545a8f730e622c9cfecb82017c	0	0	0	0	0	0	0	0	0	0	0	0	0	0	0	0	0	0	0	0	0	0	0	0	0	0	3	0	0	0	0	0	0	0	0	0	0	0	0	0	0	0	0	0	0	0	0	0	0
e170e626949d504bfd7b8d5d53b88e4b	12	0	0	0	0	0	0	4	25	0	3	0	0	0	0	0	0	0	0	0	0	0	2	0	0	0	0	0	0	0	0	0	0	0	2	0	0	0	2	1	0	0	0	0	0	0	0	0	0
743a380952c3d337c3dbfe4c7258e78c	0	0	0	0	0	0	0	0	0	0	0	0	0	0	0	0	0	0	0	0	0	0	0	0	0	0	0	0	0	0	0	0	0	0	1	0	0	0	1	0	0	0	0	0	1	0	0	0	0
3d4f973bae3abd57aadd57942e905789	0	0	0	0	0	0	0	0	0	0	0	0	0	0	0	0	0	0	0	0	0	0	0	0	1	0	0	0	0	0	0	0	0	0	0	0	0	0	0	0	0	0	0	0	0	0	0	0	0
4cac6e4d559d38ba8e128f850cd90110	0	0	0	0	0	0	0	0	0	0	0	0	0	0	0	0	0	0	0	0	0	0	0	0	0	0	0	0	0	0	0	0	0	0	0	0	0	0	0	0	0	0	0	0	0	0	0	0	1
ae5ff1a75bb38f4cc51d5071d3e97290	0	0	0	0	0	0	0	0	0	0	0	0	0	0	0	0	0	0	0	0	0	0	0	1	0	0	0	2	0	0	0	0	0	0	0	0	0	0	0	0	0	0	0	0	0	0	0	0	0
babb0b79d73a9fa6473d036a61273f4d	0	0	0	0	0	0	0	0	0	0	0	0	0	0	0	0	0	0	0	0	0	0	0	1	0	0	0	0	0	0	0	0	0	0	0	0	0	0	0	0	0	0	0	0	0	0	0	0	0
d6bef8e6916a58c5c95385d02e354d63	0	0	0	0	0	0	0	0	0	0	0	0	0	0	0	0	0	0	0	0	0	0	0	0	0	0	0	0	0	0	0	0	0	0	0	0	0	3	0	0	0	0	0	0	0	0	0	0	0
530a288f46db53b30e5358d0ab349c46	0	0	0	0	0	0	0	0	0	0	0	0	0	0	0	0	0	0	0	0	0	0	0	0	0	0	0	0	0	0	0	0	0	0	0	0	0	0	0	0	0	0	0	0	0	0	0	0	0
02564570e1b4f7c19a9f3401fb29e550	0	0	0	0	0	0	0	0	0	0	0	0	0	0	0	0	0	0	0	0	0	0	0	0	0	0	0	0	0	0	0	0	0	0	0	0	0	0	0	0	0	0	0	0	0	0	0	0	0
21d822d0f6b3e313d072288d4bdd0008	0	0	0	0	0	0	0	0	0	0	0	0	0	0	0	0	0	0	0	0	0	0	0	0	0	0	0	0	0	0	0	0	0	0	0	0	0	0	0	0	0	0	0	0	0	0	0	0	0
126f8855a721cf08e5343515b781961b	0	0	0	0	0	0	0	0	0	0	0	0	0	0	0	0	0	0	0	0	0	0	0	0	0	0	0	0	0	0	0	0	0	0	1	0	0	0	1	0	0	0	0	0	0	0	0	0	0
b2dd50d13f5f96a784962baebf177e38	0	0	0	0	0	16	0	0	0	0	0	0	0	20	0	0	0	0	0	0	0	0	0	0	1	0	0	0	0	3	3	0	0	0	0	0	0	1	0	4	0	0	0	0	0	0	0	0	0
132a9949287111b3c935df3fc9b43673	0	0	2	0	0	0	0	0	0	0	0	0	0	0	0	0	0	0	0	0	0	0	0	0	0	0	0	0	0	0	0	0	0	0	0	0	0	0	0	0	0	0	0	0	0	0	0	0	0
2d705b55ff7d40e850d87d44f309430a	0	0	0	0	0	0	0	0	0	0	0	0	0	0	0	0	0	0	0	0	0	0	0	1	0	0	0	0	0	0	0	0	0	0	0	0	0	0	0	0	0	0	0	0	0	0	1	0	0
5c408a5a9b3ef576637392af9ca48fd1	0	0	0	0	0	0	0	0	0	0	0	0	0	0	0	0	0	0	0	0	0	3	1	0	0	0	0	2	0	0	0	0	0	0	0	0	0	0	0	0	0	0	0	0	0	0	0	0	0
5b9bc875469c01bcdfcd1dbfb802fd98	0	0	0	0	0	0	0	0	0	0	0	0	0	0	0	0	0	0	0	0	0	2	0	0	0	0	0	0	0	0	0	0	0	0	0	0	0	0	0	0	0	0	0	0	0	0	0	0	0
5cef68927bed2d95eee20f8b0c0731aa	0	0	0	0	0	0	0	0	0	0	0	0	0	0	0	1	0	0	0	0	0	0	0	0	0	0	0	0	0	0	0	0	0	0	0	0	0	0	0	0	0	0	0	0	0	0	0	0	0
0f0e08e68bdd40825a104249a5006819	0	0	0	0	0	0	0	0	0	0	0	0	0	0	0	0	0	0	0	0	1	0	0	0	0	0	0	0	0	0	0	0	0	0	0	0	0	0	0	0	0	0	0	1	0	0	0	0	0
bb2f0add6217ec8940c17d8cdecff865	0	0	0	0	0	0	0	0	0	0	0	0	0	0	0	0	0	0	0	0	0	0	0	0	0	0	0	0	0	0	0	0	0	0	0	0	0	0	0	0	0	0	0	0	0	0	0	0	0
c98ac35d285d82d365d4a85a7c047442	0	0	0	0	0	0	0	0	0	0	0	0	0	0	0	0	0	0	0	0	0	0	0	0	0	0	0	0	0	0	0	0	0	0	0	0	0	0	0	0	0	0	0	0	0	0	0	0	0
e1376222d83cea85dcd459a9b749754d	0	0	0	0	0	0	0	0	0	0	0	0	0	0	0	0	0	0	0	0	0	0	0	0	0	0	0	0	0	0	0	0	0	0	0	0	0	0	0	0	0	0	0	0	0	0	0	0	0
b3a86404431e40508e5852a298a3119f	0	0	0	0	0	0	0	0	0	0	0	0	0	0	0	0	0	0	0	0	0	0	0	0	0	0	0	0	0	0	0	0	0	0	0	0	0	0	0	0	0	0	0	0	0	0	0	0	0
051639494bcabf055810d0aa8b208d42	17	72	3	7	4	23	6	5	1	1	123	8	76	17	6	11	9	6	12	62	43	26	69	1	39	4	0	50	52	0	42	8	2	9	16	8	4	2	28	14	111	8	61	82	3	13	16	102	8
b26fd50224f1adff63779385242c7ea6	0	0	0	0	0	0	0	0	0	0	0	0	0	0	0	0	0	0	0	0	0	0	0	0	0	0	0	0	0	0	0	0	0	0	0	0	0	0	0	0	0	1	0	0	0	0	0	0	0
96b7b38fd9e04a951ed3a73e23e3369a	0	0	0	0	0	0	0	0	0	0	0	0	0	0	0	0	0	0	0	0	0	0	0	0	0	0	0	0	0	0	0	0	0	0	0	0	0	0	0	0	0	0	0	0	0	0	0	0	0
38bd26ae66e3bca52dad4d6788e815cc	15	28	14	1	0	15	0	1	0	0	3	0	6	14	11	9	6	0	0	7	12	9	22	0	12	1	7	10	6	7	1	0	95	0	34	3	1	1	19	16	10	9	11	22	33	1	1	7	0
addcc259b0bbf4699d079e92d69eb512	0	0	0	0	0	0	0	0	0	0	0	0	0	0	0	0	0	0	0	0	0	0	0	0	0	0	0	0	0	1	0	0	0	0	0	0	0	0	0	0	0	0	0	0	0	0	0	0	0
6f4a4e9511ec81f06cbfee8f782aeb56	2	0	2	0	0	0	0	2	0	0	1	0	1	0	0	0	0	0	1	0	2	0	0	0	0	0	0	0	0	0	0	0	4	0	0	0	0	0	0	0	0	1	0	0	0	0	0	0	0
2d44231a2f5c70c88c1f51d1390ed148	0	0	0	0	0	0	0	0	0	0	0	0	0	0	0	0	0	0	0	0	0	0	0	0	0	0	0	0	0	0	0	0	0	0	0	0	0	0	1	0	0	0	0	0	0	0	0	0	0
a5b5e85b7a471cc94825513c594f9c4b	1	10	0	0	0	0	0	0	0	0	0	0	0	0	0	2	0	0	0	0	9	0	4	0	2	0	3	0	0	0	0	0	1	0	8	0	0	0	5	2	0	1	3	0	1	0	0	1	0
3ed44f51c4dcea8b131de7c4e6050a93	0	0	0	0	0	0	0	1	0	0	0	0	0	0	0	0	0	0	0	0	0	0	0	0	0	0	0	0	0	0	0	0	1	0	1	0	0	0	0	0	0	0	0	0	1	0	0	1	0
d46e6c64def8505091eee3d89ae290f3	0	0	0	0	0	0	0	0	0	0	0	0	0	0	0	0	0	0	0	0	0	0	0	0	0	0	0	0	0	0	0	0	0	0	0	0	0	0	0	0	0	0	0	0	0	0	0	0	0
bbe40b65c9543ddd97a5db033284735c	0	0	0	0	19	0	0	0	0	0	0	0	0	0	5	0	0	0	0	0	0	0	0	0	0	0	0	0	0	0	0	0	0	0	0	0	0	0	0	0	0	0	0	0	0	0	0	0	0
302a8837397cded314c5fdfa2dc46107	0	0	0	0	0	0	0	0	0	0	0	0	0	0	0	0	0	0	0	0	0	0	0	0	0	0	0	0	0	0	0	0	0	0	0	0	0	0	0	0	0	0	0	0	0	0	0	0	0
7f34cf61e8cbb55a1033a3790b4907c0	0	4	0	0	0	1	0	1	1	0	0	0	0	0	0	3	2	0	2	0	16	4	2	38	2	0	0	7	0	0	0	0	0	0	2	4	2	0	1	4	1	0	2	5	4	0	0	2	3
93a100ca86554297aaf2de118098fb4a	0	0	0	0	0	0	0	0	0	0	0	0	0	0	0	0	0	0	0	0	0	0	0	0	0	0	0	0	0	0	0	0	0	0	0	0	0	0	0	0	0	0	0	0	0	0	0	0	0
5b180e9871c892af3247fcfbd07c280f	0	0	0	0	0	0	0	0	0	0	0	0	0	0	0	0	0	0	0	0	0	0	0	0	0	0	0	0	0	0	0	0	0	0	0	0	0	0	0	0	0	0	0	0	0	0	0	0	0
da9b2b22ab1bd7b2a2d110bc2f4b21ba	0	1	0	0	0	0	0	0	0	0	0	0	0	0	5	1	0	0	0	0	1	1	0	0	0	0	0	0	0	0	0	0	0	0	0	0	0	0	0	0	0	0	0	3	1	0	0	2	0
77beeae2ea15a7da5993d2879e70aef7	0	0	0	0	0	0	0	0	0	0	0	0	0	0	0	0	0	0	0	0	0	0	0	0	0	0	0	0	0	0	0	0	0	0	1	0	0	0	1	0	0	0	0	0	0	0	0	0	0
2f494bc83d016420f1e61eb6112fb3d0	0	0	0	0	0	0	0	0	0	0	0	0	0	0	0	0	0	0	0	1	0	0	0	0	1	0	0	0	0	0	0	0	0	0	0	0	0	0	0	0	0	0	0	0	0	0	0	1	0
79e69823eece64fb358ba12e261c8460	0	0	0	0	0	0	0	0	0	0	0	0	0	0	0	0	0	0	0	0	0	0	0	0	0	0	0	0	0	0	0	0	0	0	0	0	0	0	0	0	0	0	0	0	0	0	0	0	0
42cb1271edf6a940d7c5bab76b92c4e5	0	0	0	0	0	0	0	0	0	0	0	0	0	0	0	0	0	0	0	0	0	0	0	0	0	0	0	0	0	0	0	0	0	0	0	0	0	0	0	0	0	0	0	0	0	0	0	0	0
5b27ef94f17a29ec1a1c4ea5498684e9	29	2	0	0	0	0	0	13	170	1	26	1	0	56	0	0	0	0	40	0	0	0	32	0	4	0	24	0	0	1	0	0	1	0	5	0	0	9	3	6	35	0	10	1	0	0	0	0	0
bb389bc8beaafe8d5fa02212f9418cf1	0	0	0	0	0	0	0	0	0	0	0	0	0	0	0	0	0	0	0	0	0	0	0	0	0	0	0	0	0	0	0	0	0	0	0	0	0	1	0	0	0	0	0	0	0	0	0	0	0
0d3dd046b990bba700b2afd4ce2ad12f	0	0	0	0	0	0	0	0	0	0	0	0	0	0	0	0	0	0	0	0	0	0	0	0	0	0	0	0	0	0	0	0	0	0	0	0	0	0	0	0	0	0	0	0	0	0	0	0	0
611d5f2f88a1574e0e249616b85ae2cf	0	0	0	0	0	0	0	0	0	0	0	0	0	0	0	2	0	0	0	0	0	0	0	0	0	0	0	0	0	0	0	0	0	0	0	0	0	0	0	0	0	0	0	0	1	0	0	0	0
366f280ed7c07947626ae323a49cd4a4	0	0	0	0	0	0	0	0	0	0	0	0	0	0	0	0	0	0	0	0	0	0	0	0	0	0	0	0	0	0	0	0	0	0	0	0	0	0	0	0	0	0	0	0	0	0	0	0	0
5bda6ffdbc62486fe1cfb7a36f7aa760	0	0	0	0	0	0	0	0	0	0	0	0	0	0	0	0	0	0	0	0	0	0	0	0	0	0	0	0	0	0	0	0	0	0	0	0	0	0	0	0	0	0	0	0	0	0	0	0	0
5e629122b705b071c11b5390117e0832	0	0	0	0	0	0	0	0	1	0	0	0	0	2	0	0	0	0	0	0	0	0	1	0	2	0	0	0	0	0	0	0	0	0	0	0	0	0	1	2	1	0	1	0	0	0	0	0	0
4dd87af216bfa10400ed714f22abc050	0	0	1	0	0	0	0	0	0	0	0	0	0	0	0	1	0	0	0	0	0	0	0	0	0	0	0	0	0	0	0	0	0	0	0	0	0	0	0	0	0	0	0	0	0	0	0	0	0
c5ded1fa5fee39d8a3807c16c8274d6d	1	0	0	0	0	0	0	0	0	0	0	0	0	0	0	0	0	0	0	0	0	0	0	0	0	1	0	0	0	0	0	0	0	0	0	0	0	1	5	0	0	0	0	0	0	0	0	0	0
0dbe66f2623c3d20b9f1d01aafd16200	0	0	0	0	0	0	0	0	0	0	1	0	0	0	0	0	0	0	0	0	0	0	0	0	0	0	4	0	0	2	0	0	0	0	0	0	0	0	0	0	0	0	0	0	0	0	0	0	0
cf4d2d055d2afae32495f87c8085e0ee	0	0	0	0	0	0	0	0	0	0	0	0	0	0	0	0	0	0	0	0	0	0	0	0	0	0	0	0	0	0	0	0	0	0	0	0	0	0	0	0	0	0	0	0	0	0	0	0	0
54b90fc6d997f54f23b1d0a03bba0271	0	0	0	0	0	0	0	0	0	0	0	0	0	0	0	0	0	0	0	0	0	0	0	0	0	0	0	0	0	0	0	0	0	0	0	0	0	0	0	0	0	0	0	0	0	0	0	0	0
dd541786e4d426792c7aef6548437532	1	0	0	0	0	0	0	0	0	0	0	0	0	0	0	0	0	0	0	0	0	0	0	0	0	0	0	0	0	0	0	0	0	0	0	0	1	1	0	0	0	0	0	1	0	0	0	0	0
5dff7d502f18980c6ced77509131b293	0	0	0	0	0	0	0	0	0	0	0	0	0	0	0	0	0	0	0	0	0	0	0	0	0	0	0	0	0	0	0	0	0	0	0	0	0	0	0	0	0	0	0	0	0	0	0	0	0
93103b1e1d6da11252e397166202733a	0	0	0	0	0	0	0	0	0	0	0	0	0	0	0	0	0	0	0	0	0	0	0	0	0	0	0	0	0	0	0	0	0	0	0	0	0	0	0	0	0	0	0	0	2	0	0	0	2
276610afd2c0a3e2634459c0d6b993a7	0	2	0	0	0	0	0	0	0	0	0	0	0	0	3	2	0	0	0	2	0	0	0	0	0	0	0	6	0	0	0	0	0	1	0	0	0	0	0	0	0	0	0	0	0	0	0	0	0
812dfce33659c7dbdd8dc5d89d8495f1	0	0	0	0	0	0	0	0	0	0	0	0	0	0	0	0	0	0	0	0	0	0	0	0	0	0	0	0	0	0	0	0	0	0	0	0	0	0	0	0	0	1	0	0	0	0	0	0	0
64a5939bc698f9c2c7ab09c641fd5b46	0	0	0	0	0	0	0	0	0	0	0	0	0	0	0	0	0	0	0	0	0	0	0	0	0	0	0	0	0	0	0	0	0	0	0	0	0	0	0	0	0	0	0	0	0	0	0	0	0
3c729cf3e920cf1e6b70933fdc78fc87	0	0	0	0	0	0	0	0	0	0	0	0	0	0	2	0	0	0	0	0	0	0	0	0	0	0	0	0	0	0	0	0	0	0	0	0	0	0	0	0	0	0	0	0	0	0	0	0	0
decc686de684439ae0dc8e96fed5104c	0	0	0	0	0	0	0	0	0	0	0	0	0	0	0	0	0	0	0	0	0	0	0	0	0	0	0	0	0	0	0	0	0	0	0	0	0	0	0	0	0	0	0	0	0	0	0	0	0
57abfdee14067b7d90c929bdc2534f65	0	0	0	0	0	0	0	0	0	0	0	0	0	0	0	0	0	0	0	0	0	0	0	0	0	0	0	0	0	0	0	0	0	0	0	0	0	0	0	0	0	0	0	0	0	0	0	0	0
6eeb512f24030ca3415a6a7f3bc8aa7b	0	0	0	0	0	0	0	0	0	0	0	0	0	0	0	0	0	0	0	0	0	0	0	0	0	0	0	0	0	0	0	0	0	0	0	0	0	0	0	0	0	0	0	0	0	0	0	0	0
babf9c3887cbdb79a97b08170a97ff0f	0	0	0	0	0	0	0	0	0	0	0	0	0	0	0	0	20	0	0	0	0	0	0	0	0	0	0	0	3	0	0	0	0	0	0	0	0	0	0	0	0	0	0	0	0	0	0	0	2
c74cc479a4e3a8e4aa89130ade294d3c	0	0	0	0	0	0	0	0	0	0	0	0	0	0	0	0	0	0	0	0	0	0	0	0	0	0	0	0	0	0	0	0	0	0	0	0	0	0	0	0	0	0	0	0	0	0	0	0	0
33cb5c90e5f179eba5c50883d25c8303	0	0	0	0	0	0	0	0	0	0	0	0	0	0	0	0	0	0	0	0	0	0	0	0	0	0	0	0	0	0	0	0	0	0	0	0	0	0	0	0	0	0	0	0	0	0	0	0	0
3f8b62a9d87e88df22b32f2ab153086e	0	0	0	0	0	0	0	0	0	0	0	0	0	0	0	0	0	0	0	0	0	0	0	0	0	0	0	0	0	0	0	0	0	0	0	0	0	0	0	0	0	0	0	0	0	0	0	0	0
094a7c41590b18f3ec85caca188c97a9	0	0	0	0	1	0	0	0	0	0	0	0	0	0	0	0	0	0	0	0	0	0	0	1	0	0	0	0	0	0	0	0	0	1	0	0	0	0	0	0	0	0	0	0	1	0	0	0	0
d87b71abf44db7e24ace570c370f107c	0	0	0	0	0	0	0	0	0	0	0	0	0	0	0	0	0	0	0	0	0	0	0	0	0	0	0	0	0	0	0	0	0	0	0	0	0	0	0	0	0	0	0	0	0	0	0	0	0
791e8d3cb39320d02146a9d00ad121e8	0	0	0	0	0	0	0	0	0	0	0	0	0	0	0	0	0	0	0	0	0	0	0	0	0	0	0	0	0	2	0	1	0	0	0	0	0	0	0	0	0	0	0	0	0	0	0	0	0
c8de32b6e1769910677b7c0a87770812	0	0	0	0	0	0	0	0	0	0	6	0	0	0	0	0	0	0	0	0	0	0	0	0	0	0	1	0	0	0	14	0	0	0	0	0	0	0	3	0	0	0	0	0	0	0	0	0	0
2e2ba32145819775ff88666d8f40e4cd	0	0	0	0	0	0	0	0	0	0	0	0	0	0	0	0	0	0	0	0	0	0	0	0	0	0	0	0	0	0	0	0	0	0	0	0	0	0	0	0	0	0	0	0	0	0	0	0	0
53314378a797023e48d5959812920abf	0	0	0	0	0	0	0	0	0	0	0	0	0	0	0	0	0	0	0	0	1	0	0	0	0	0	0	0	0	0	0	0	0	0	0	0	0	0	0	0	0	0	0	0	0	0	0	0	0
6c41cf8abdc24226c887bf455424e5e7	0	0	0	0	0	0	0	0	0	0	0	0	0	0	0	0	0	0	0	0	0	0	0	0	0	0	0	0	0	0	0	0	0	0	0	0	0	0	0	0	0	0	0	0	0	0	0	0	0
8e01664409f4cacb5f607cbb7e5c8496	0	0	0	0	0	0	0	0	0	0	0	0	0	0	0	0	0	0	0	0	0	0	0	0	0	0	0	0	0	0	0	0	0	0	0	0	0	0	0	0	0	0	0	0	0	0	0	0	0
3f1f2a62f316c0b372381ae991082bbd	0	0	0	0	0	0	0	0	0	0	0	0	0	0	0	0	0	0	0	0	0	1	0	0	0	0	0	0	0	0	0	0	0	0	0	0	2	0	0	0	0	0	0	0	0	0	0	0	0
279654f0380bb1ff364944839cb77ca1	0	0	0	0	0	0	0	0	0	0	0	0	0	0	0	0	0	0	0	0	1	0	0	0	0	0	0	0	0	0	0	0	0	0	0	0	0	0	0	0	0	0	0	0	0	0	0	0	0
14b9eef799755127c340327b3c63c80f	0	0	0	0	0	0	0	0	0	0	0	0	0	0	0	0	0	0	0	0	0	0	0	0	0	0	0	0	0	0	0	0	0	0	0	0	0	0	0	0	0	0	0	0	0	0	0	0	0
becd6e0c68f56b5848d2a65eb9827174	0	0	0	0	0	0	0	0	0	0	0	0	0	0	0	0	0	0	0	0	0	0	0	0	0	0	0	0	0	0	0	0	0	0	0	0	0	0	0	0	0	0	0	0	0	0	0	0	0
b79e1d86e9c8c2497dfda518c5396293	0	0	0	0	0	0	0	0	0	0	0	0	1	0	0	0	0	0	0	0	0	0	0	0	0	0	0	0	0	0	0	0	0	0	0	0	0	0	0	0	0	0	0	0	0	0	0	0	0
a2edb7dc101ec3e03606a30b861b3eaa	0	0	0	0	0	0	0	0	0	0	0	0	0	0	0	0	0	0	0	0	0	0	0	0	0	0	0	0	0	0	0	0	0	0	0	0	0	0	0	0	0	0	0	0	0	0	0	0	0
37e575907b2d0b35b401335977be9d6d	0	0	0	0	0	3	0	0	0	0	0	0	0	0	0	0	0	0	0	0	0	0	0	0	0	0	0	0	0	0	0	0	0	0	0	0	0	0	0	0	0	0	0	0	0	0	0	0	0
[truncated: 531 more columns]

## Sheet: Dataset Unrarefied
V4-V5 Data - Not Rarefied
ASV ID	BB16.18A	BB16.51B	BB17.35B	BB17.36D	BB14.38B	BB16.42B	BB17.12D	BB17.20B	BB17.49D	BB15.30D	BB16.17C	BB14.40D	BB15.22C	BB14.17C	BB16.24D	BB16.15B	BB17.25C	BB14.7B	BB16.40B	BB14.39D	BB17.51D	BB16.33A	BB15.36B	BB14.21A	BB17.42B	BB14.19C	BB14.32D	BB17.49C	BB16.29C	BB15.41C	BB16.5B	BB15.39A	BB17.46D	BB15.11D	BB17.19C	BB16.6D	BB14.44A	BB15.25D	BB15.37C	BB14.4D	BB15.14B	BB16.39D	BB17.23A	BB14.19D	BB17.45B	BB15.33D	BB16.31D	BB14.12D	BB15.24B
fbda45421e559431d77c7e484a2d92fa	0	28	0	0	0	7	0	0	0	0	0	0	0	0	0	0	0	0	15	0	0	38	0	0	20	0	0	0	7	0	197	0	0	0	0	23	14	0	0	0	0	706	0	0	0	0	0	0	0
051639494bcabf055810d0aa8b208d42	346	979	104	8	41	54	100	142	3	0	45	0	5	52	173	112	495	24	239	0	13	294	41	6	78	54	0	1001	202	108	1106	50	61	258	16	0	64	2	292	3	75	43	70	3	80	0	155	0	5
6de56dc3e9a78e41b4359752ffe81103	253	0	3	0	0	0	5	7221	0	0	1037	0	0	13820	0	1606	0	4	3	0	0	0	0	0	2	710	0	0	0	0	22	0	0	86	1708	0	0	2	0	0	42	0	6	130	0	0	0	0	0
e77456507accc7bf12c223fcb132a292	0	124	999	2	55	34	0	3	18	0	0	0	0	0	0	0	0	2	95	3	2	141	469	0	1306	0	0	202	3	59	6	402	24	7	2	0	12	0	256	0	0	36	0	0	282	3	0	1	0
38bd26ae66e3bca52dad4d6788e815cc	272	421	444	0	13	2	62	9	0	0	2	0	4	7	3	4	57	34	257	0	6	182	50	3	22	2	0	65	74	27	237	6	0	81	11	8	13	2	18	17	2	0	2313	0	0	0	181	0	17
1dff73ac9d130d7c00af2579b4b1e666	0	0	0	0	0	2955	0	0	0	0	0	0	0	0	0	0	0	0	3978	2	0	0	0	0	0	0	0	0	0	0	2	0	0	0	0	0	0	0	0	0	0	3	0	0	0	0	0	0	0
c1a1fef8d220d5d8cf385b6e0dfa416a	175	129	0	0	0	0	61	42	0	0	36	0	0	62	3	160	8	74	0	0	5	0	0	2	0	49	0	62	2	5	305	0	0	190	69	78	0	0	0	4	33	0	26	5	0	5	22	0	0
5b27ef94f17a29ec1a1c4ea5498684e9	430	25	0	0	1	0	0	0	0	4	99	0	1547	34	32	31	0	123	0	0	0	0	0	13	0	207	2	0	0	0	678	0	0	24	0	26	0	15	0	4	0	0	10	4	0	5	31	12	17
7e3f294d520a1f006bde62af5064f81c	0	0	0	0	0	0	0	0	0	0	0	0	0	2	0	16	0	0	0	0	0	0	0	0	0	0	0	0	0	0	0	0	0	3	2	0	0	0	0	0	5	0	0	0	0	0	0	0	0
042a6a2c4b37718084979dfe1d04a643	5	0	671	7	0	0	0	0	0	0	2	0	0	0	0	5	19	0	0	0	0	9	1	0	0	0	0	0	3	0	0	0	0	0	0	0	0	0	0	0	0	4	2	0	0	0	9	0	0
643efdbac80f3f1c55e376c4f0c68591	0	0	0	8	4	11	61	0	0	9	0	0	0	0	0	4	0	4	49	0	3	199	0	0	24	0	0	605	124	39	0	0	0	162	0	0	2	0	2	0	6	0	105	0	0	4	0	0	15
3ae045968e5f8aaf320b5e4d27674b3e	0	13	252	4	12	74	0	0	2	5	0	3	0	0	0	0	247	12	41	0	0	54	71	0	0	0	0	0	0	0	0	137	6	0	0	0	12	1	42	42	0	0	9	0	0	0	4	0	16
a3ae1b3c2de6fffc5c513bcfb1c1620e	62	68	26	0	4	0	6	0	0	0	0	0	0	6	0	9	0	17	25	0	4	117	25	3	0	31	0	153	93	7	167	0	0	30	4	11	0	0	20	2	0	0	36	0	2	0	41	0	0
b2dd50d13f5f96a784962baebf177e38	0	0	0	1	0	0	68	0	0	0	0	0	0	0	0	0	0	49	0	0	0	0	0	0	0	0	0	0	0	0	0	0	0	14	0	0	0	0	0	8	6	0	0	0	0	0	0	0	0
06f4cc1b195955fe1ddcb12a643a9bff	34	261	320	0	0	0	32	0	0	0	0	0	0	0	0	2	2	13	80	0	2	89	7	0	0	0	2	56	78	7	53	0	0	27	0	7	6	0	4	9	0	0	6	0	0	0	51	0	0
6314ddde371a818cd2250898312fed6b	707	0	0	0	0	0	50	42	0	0	7	0	5	10	0	13	74	5	0	0	0	0	0	9	0	11	0	0	8	0	2	0	0	8	24	0	0	0	0	0	0	0	623	0	0	0	111	0	4
b2bc25f28eca7ce51c3fa320fc9e306c	0	80	18	0	99	0	0	0	0	0	0	2	0	0	0	0	0	0	228	0	7	59	536	0	0	0	0	25	0	29	5	0	0	1	0	0	4	0	238	0	0	1	0	0	7	0	0	0	0
e290f99bb619e3a48db1d0804083b1fd	0	9	0	0	0	0	0	12	0	0	0	0	0	0	0	0	0	3	0	0	0	0	0	0	0	0	0	0	0	0	35	0	0	51	3	2	0	0	0	0	13	0	696	2	0	0	0	0	2
f130814696dee1248e0f31fe01ebab09	0	8	457	6	0	16	0	0	0	0	0	0	0	0	0	0	0	0	43	0	0	211	1	0	13	0	0	0	0	0	0	0	0	0	0	0	0	0	7	0	0	0	2	0	0	0	0	0	0
2c000589eda06e9b11b046cd8e6c641e	0	0	0	12	0	0	43	0	2	6	0	2	0	2	0	0	0	0	0	0	8	0	0	0	0	0	0	0	0	0	1	0	3	33	0	0	0	0	0	20	0	0	0	4	0	7	0	0	0
81e3ee05ade94d615f69a2f020bd0dd1	0	32	582	2	19	0	0	0	0	2	2	0	0	0	2	0	0	9	6	0	1	322	49	0	0	0	0	0	78	2	7	0	0	10	0	0	0	0	0	3	0	1	0	0	0	2	0	5	0
bbe40b65c9543ddd97a5db033284735c	0	0	0	0	0	477	0	0	0	0	0	0	0	0	0	0	0	0	359	0	0	0	0	0	0	0	0	0	0	0	0	0	0	0	0	0	0	0	0	0	0	0	0	0	0	0	0	0	0
e29b0b96759b8e891b518414917d8845	110	68	0	0	1	0	5	0	0	0	0	0	0	0	0	0	0	0	0	0	3	42	2	0	0	0	0	523	5	16	0	71	0	4	0	0	0	0	0	0	0	0	1	0	36	0	2	0	0
e170e626949d504bfd7b8d5d53b88e4b	133	25	2	0	0	0	0	0	0	2	13	0	169	0	5	0	0	0	0	0	0	0	0	0	0	0	0	0	0	2	28	0	0	0	0	0	0	0	0	0	0	0	0	0	0	0	14	0	4
4e08f794c623fb4d235134c9d52b1d0b	0	0	0	2	0	1	0	0	0	0	0	0	0	0	0	0	0	0	2	0	0	14	0	0	17	0	0	0	0	0	0	29	0	0	0	0	0	0	0	0	0	0	0	0	1335	0	0	0	0
c2fd041a6081117e3a2351d13ed660dc	0	0	14	0	52	0	0	0	0	0	0	0	0	0	0	0	0	0	24	0	0	690	1	0	0	0	0	8	0	13	0	84	0	0	0	0	0	0	24	0	0	0	0	0	20	0	0	0	0
892b2e52260f27b5695d8c49e62400c4	36	56	16	0	0	1	3	0	0	0	0	0	0	0	0	2	10	8	1	0	0	0	0	4	0	0	0	20	2	2	99	0	0	3	0	21	15	2	0	4	0	0	157	2	0	0	4	0	0
6c68ad4c9fd368e31953468f042ccea1	0	0	0	5	0	10	0	0	2	0	0	0	0	0	0	0	0	0	0	2	6	0	0	0	83	0	0	377	0	11	0	8	2	5	0	0	6	0	0	0	0	0	0	0	132	0	0	0	0
c820cb41086b8cd82349f15d3f018c17	0	0	12	0	0	7	0	0	0	0	0	0	0	0	0	0	0	0	8	0	0	12	0	0	0	0	0	0	0	0	0	2	0	0	0	0	0	0	0	0	0	0	0	0	0	0	0	0	0
9331bd7a742eaf22a9025f1020537865	0	0	3	0	528	1	0	0	0	0	0	22	0	0	0	0	0	0	1	38	0	7	72	0	3	0	15	6	0	0	0	0	0	0	0	0	1	0	7	0	0	0	0	0	15	0	0	0	0
7f34cf61e8cbb55a1033a3790b4907c0	7	49	6	0	2	4	16	2	0	0	2	0	5	0	0	4	0	0	28	0	0	83	10	3	7	4	0	14	69	18	15	291	0	12	4	0	8	0	2	0	0	0	0	0	0	0	14	0	0
10828ca72bcb9ad9351554dd1e572f3f	19	0	0	0	0	0	75	1	0	0	7	0	0	0	0	0	18	0	0	0	0	0	0	0	0	32	0	40	0	0	0	0	0	0	34	0	0	0	0	0	0	0	0	0	0	0	0	0	0
ab5ae70ae33df1b3cbddb1facee2e5da	2	8	82	0	139	4	0	0	0	0	0	0	0	0	0	0	0	0	37	0	0	361	21	0	0	0	0	3	9	0	0	0	0	0	0	0	0	0	0	0	0	0	0	0	0	0	50	0	0
88426f22dc768849b15476f36cdab3a1	0	3	0	0	0	0	282	0	0	0	0	0	0	0	0	0	0	37	0	0	0	0	0	0	0	0	0	0	0	0	0	0	0	0	0	0	0	0	0	0	0	0	5	0	0	0	7	0	0
7a32a1debf4e6b7bd9d24264977bc2b7	2	1	35	0	0	0	2	0	0	0	0	0	0	0	0	0	2	0	0	0	0	3	0	0	0	0	0	0	10	0	3	0	0	0	0	0	0	0	0	0	0	0	5	0	0	0	2	0	0
c8de32b6e1769910677b7c0a87770812	0	1	0	0	0	0	0	0	0	0	1	0	0	0	7	10	0	0	0	0	0	0	0	0	0	0	0	0	0	0	1	0	2	0	0	2	0	0	0	0	32	0	0	0	0	0	4	0	0
9b0c7b95c216d1aacb1b20b55b72773a	0	0	0	0	0	0	0	0	0	0	0	0	0	3	0	709	0	1	0	0	0	0	0	0	0	0	0	0	0	0	0	5	0	0	0	0	0	0	0	0	0	0	0	1	0	0	0	0	2
7507d36e5ce916be263bc6c250b38a08	0	0	8	0	0	41	0	3	0	0	0	0	0	0	0	0	0	0	59	0	0	5	4	0	0	0	0	14	0	0	0	0	0	0	0	0	0	0	4	0	0	0	0	0	18	0	13	0	0
9d26ada8814719b2863701c8c67b7634	2	0	0	0	0	4	0	0	0	0	4	0	0	0	0	12	0	0	13	0	0	13	0	0	0	0	22	0	0	3	0	0	0	139	0	0	0	0	0	0	3	0	0	0	0	0	0	0	0
a5b5e85b7a471cc94825513c594f9c4b	21	134	12	0	2	2	0	9	0	0	3	0	0	3	0	5	0	0	5	0	0	22	4	0	0	0	0	6	47	0	24	4	0	20	5	3	0	0	6	0	0	0	13	0	0	0	35	0	0
0432d3ee9463462d7f9b394a39393a48	0	0	0	0	0	0	0	0	0	0	0	0	0	0	0	0	0	0	0	0	0	0	0	0	1	0	0	0	0	4	0	3	0	0	3	0	0	0	0	0	0	0	0	0	2	0	0	0	0
06fc09eb2620ecfd9ed0d4f11bd13511	0	2	29	23	2	16	0	0	113	0	0	0	0	0	0	0	0	0	11	0	11	141	0	0	4	0	0	8	14	9	0	159	59	0	0	0	0	0	2	0	0	0	0	0	7	0	0	0	0
5f91236ae6978f2098276759f2f7d042	0	36	55	0	7	3	0	0	0	2	0	0	0	0	0	0	0	0	38	0	0	36	4	0	9	0	0	6	2	6	4	0	0	0	0	0	4	0	2	0	0	0	0	0	3	0	0	0	0
fc63e451adbf237d941ab758a303626f	0	65	8	0	0	0	1	0	0	0	0	0	0	0	0	0	0	0	154	0	3	3	22	0	10	0	0	24	0	12	11	0	0	5	0	0	2	0	11	3	0	0	0	0	0	0	0	0	0
7f3193aaeeabb23fd16855269737cae9	0	1	0	0	0	0	0	0	0	0	0	0	0	0	0	0	0	0	0	0	0	10	9	0	0	0	0	0	0	0	0	0	0	0	0	0	0	0	7	0	0	0	0	0	0	0	6	0	0
52933c18641bd637824423cd5e6fadb9	0	0	0	0	0	0	0	0	0	0	0	0	0	0	0	29	0	0	0	0	0	0	0	0	0	0	0	0	0	0	0	0	0	41	0	10	0	0	0	0	38	0	0	0	0	0	0	0	0
e9ea8c5e8c13b25e003681213d2c84b9	0	0	6	0	0	4	0	0	0	0	0	0	0	0	2	0	0	0	13	0	0	137	26	0	0	0	0	1	0	15	0	0	0	0	0	0	0	0	4	0	0	0	0	0	0	0	5	0	0
d5d411e27baa21665c15784bf811c2d6	0	0	0	0	0	0	0	0	0	0	3	0	0	0	2	19	0	0	0	0	0	0	0	0	0	6	0	0	0	0	18	0	0	0	0	0	0	0	0	0	0	0	0	0	0	0	0	0	0
8b21f9bb516ab152fae1cf927936e8ad	203	0	0	0	0	0	0	41	0	0	25	0	0	0	0	0	29	0	0	0	0	0	0	0	0	0	0	0	0	0	0	0	0	0	157	0	0	0	0	3	0	0	8	0	0	0	0	0	0
8246f2e47707e70e15c0586b74561cef	0	114	1	0	6	0	0	0	0	0	0	0	0	0	0	0	0	0	0	0	0	293	3	0	0	0	0	0	16	0	0	0	0	0	0	10	0	0	0	0	0	0	0	0	0	0	7	0	0
52bdcff7b4f002e8a330f4344d3f9c09	0	2	0	0	6	0	0	0	0	0	0	0	0	0	0	0	0	0	31	0	0	180	4	5	2	0	0	8	0	0	0	0	0	0	0	0	0	0	4	0	0	0	80	0	5	0	28	0	0
734efe8d5c9d695aa75d58e208353b37	0	0	68	0	0	1	0	0	0	0	0	0	0	0	0	0	1	0	3	0	0	0	0	0	0	0	0	0	0	4	0	179	0	0	0	0	0	0	0	0	0	0	4	0	0	0	0	0	0
d1e506f0a21280de0c8ac2aa7f0ac4f4	45	0	0	0	0	0	3	18	0	0	0	0	0	0	0	0	242	0	0	0	0	0	0	0	0	0	0	0	0	0	0	0	0	0	3	0	0	0	0	0	0	0	27	0	0	0	7	0	3
8d9a3ba5a257d24aa89499e5c7eba127	42	2	0	0	0	0	0	2	0	0	7	0	0	13	0	31	6	0	0	0	0	0	0	1	0	4	0	2	0	0	2	0	0	3	2	0	0	0	0	0	0	0	77	0	0	0	3	0	0
68857b8248fad9a8a9aaeab245355a5c	0	3	0	0	0	0	5	52	3	0	0	0	0	7	0	4	4	0	0	0	0	0	0	0	0	3	0	15	3	0	0	1	0	0	83	0	0	0	0	0	0	0	7	0	9	0	3	0	0
8bc861e74431e2c80e301104501e0f45	0	0	0	0	0	15	2	0	0	0	0	0	0	18	0	0	32	0	8	0	0	0	0	0	0	0	0	0	0	0	0	5	0	4	0	0	3	0	0	0	6	0	16	0	21	0	0	0	0
fb13a146fe5f76f2ae17b780bd2f46ce	0	22	6	0	0	0	5	0	0	0	0	0	3	0	0	0	0	0	4	0	0	39	3	0	0	0	0	4	6	0	0	0	0	9	0	0	0	0	3	0	0	0	6	0	0	0	3	0	0
40c9be83d82a1858de3e797d86deebaa	0	0	0	0	0	0	0	0	0	0	0	0	0	0	0	0	0	0	5	0	0	49	22	0	5	0	0	0	0	26	0	31	0	0	0	0	5	0	35	0	0	0	0	0	17	0	0	0	0
459c8a3c634a82e767650715096f791d	7	0	0	0	0	38	0	2	0	0	0	0	0	0	0	0	97	0	12	0	0	0	0	0	0	0	0	0	0	4	0	2	2	0	3	0	0	0	0	0	0	0	6	0	0	0	0	0	0
f3f199f8a21dea343f17f58b8d73bead	0	0	0	0	0	2	0	0	0	0	0	0	0	0	0	0	0	0	0	0	0	0	0	0	22	0	0	0	0	0	0	0	0	0	0	0	1	0	0	0	0	0	0	0	0	0	0	0	0
add50db44a542d773014ca8ac38ecf84	0	0	0	0	10	0	0	0	0	0	0	0	0	0	0	0	0	0	0	0	0	150	2	0	0	0	0	0	2	0	0	0	0	0	0	0	0	0	16	0	0	0	12	0	0	0	2	0	0
64ced1dd0683b42adccc3e6e9254dacd	0	0	6	0	0	0	0	0	0	0	0	0	0	0	0	0	0	0	2	0	0	0	0	0	2	0	0	0	0	159	0	21	0	0	0	0	0	0	0	0	0	0	0	0	3	0	0	0	0
618d1875b524ef1af79b768d062c592a	0	7	0	0	0	0	16	0	0	0	0	0	0	0	0	0	0	0	12	0	0	60	1	3	0	8	0	3	6	0	10	1	0	10	0	0	0	0	3	0	0	0	0	0	0	0	16	0	0
a79e2ecbb5c0569739c5b3180a77b5b2	0	6	0	0	0	0	0	0	0	0	0	0	0	0	0	0	1	0	3	0	0	0	0	0	199	0	0	8	0	0	0	0	0	0	0	0	0	0	0	0	0	0	3	0	0	0	0	0	0
913bb050f506c86ac8859255683a2ccc	0	0	0	0	0	0	0	0	0	0	0	0	0	0	0	0	0	0	0	0	0	0	0	0	0	0	0	0	0	0	0	0	0	0	0	0	0	0	0	0	64	0	0	0	0	0	0	0	0
4f565e6f2e556f072d8279c3ba1a046a	0	0	0	0	0	0	0	0	0	0	0	0	0	0	0	0	0	0	0	0	0	167	12	0	0	0	0	0	8	0	0	0	0	0	0	0	0	0	2	0	0	0	0	0	0	0	2	0	0
e85511b8e27b8116d81b5b8c9f0f3f37	52	0	0	0	0	0	2	4	0	0	1	0	0	7	0	22	14	2	0	0	0	0	0	0	0	7	0	0	0	0	5	0	0	0	3	0	0	0	0	6	0	0	46	0	0	0	0	0	2
babf9c3887cbdb79a97b08170a97ff0f	0	0	0	0	6	0	0	0	0	0	0	0	0	0	0	0	0	0	0	0	0	0	211	0	0	0	0	0	0	0	0	0	0	0	0	0	0	0	29	0	0	0	0	0	0	0	0	0	0
872d0f4377086304bcef1f5793605aaa	0	2	0	0	19	10	0	0	0	0	0	0	0	0	0	0	0	0	34	0	6	0	0	0	0	0	0	0	0	0	0	17	0	0	0	0	0	0	0	0	0	0	0	0	37	0	0	0	0
1bb516263bbad82324eac58373457f7a	0	0	0	0	0	2	0	0	0	0	0	0	0	0	0	0	0	0	0	0	0	0	0	0	12	0	0	10	0	0	0	0	0	0	0	0	0	0	0	0	0	0	0	0	0	0	3	0	0
da9b2b22ab1bd7b2a2d110bc2f4b21ba	0	25	0	0	0	0	0	0	0	0	0	0	0	0	0	0	0	0	63	0	0	21	0	0	0	0	0	6	7	2	0	0	0	0	0	0	0	0	0	0	0	0	0	0	0	0	0	0	0
b65472b388197ed2509d4064f36c79f1	0	0	5	0	0	10	0	0	0	0	0	0	0	0	0	0	0	0	7	0	0	87	11	0	0	0	0	0	0	0	0	0	0	0	0	0	0	0	0	0	0	0	0	0	0	0	14	0	0
295ba51cd34d132fe46fd9058e95c3b3	0	0	11	0	2	0	0	0	0	0	0	0	0	0	0	0	0	0	0	0	0	6	0	0	0	0	0	0	10	3	0	7	0	0	0	0	0	0	0	0	0	0	0	0	0	0	0	0	0
4006ebfe97fa6b2435a492176d1ad0b0	0	5	0	0	0	0	0	0	0	0	0	0	0	0	0	0	0	0	23	0	0	0	3	0	0	0	0	13	0	10	0	30	0	0	0	0	24	0	3	0	0	0	0	0	0	0	0	0	0
aa4d2056062ebf32855ed8f83d6f1f40	0	0	0	0	0	111	0	0	0	0	0	0	0	0	0	0	0	0	18	0	0	115	0	0	0	0	0	0	0	0	0	0	0	0	0	0	0	0	0	0	0	0	0	0	0	0	0	0	0
446bc043a0a3123630dae76832edcd99	0	0	0	0	0	0	0	0	0	0	0	0	0	0	0	6	0	0	0	0	0	39	0	0	0	0	0	28	8	9	0	5	0	0	0	0	2	0	0	0	0	0	0	0	0	0	0	0	0
8f37b27601ba06bd8c56f729ba157991	0	0	0	0	0	2	0	0	0	0	0	0	0	0	0	0	0	0	12	0	0	0	0	0	11	0	0	2	0	0	0	0	0	0	0	0	0	0	0	0	0	0	0	0	10	0	0	0	0
276610afd2c0a3e2634459c0d6b993a7	0	13	0	0	0	8	0	0	0	0	0	0	0	0	0	0	0	0	32	0	0	54	0	0	0	0	0	40	0	2	0	0	0	0	0	0	7	0	0	0	0	0	0	0	3	0	0	0	0
c52d10bb15d3760ee2b4f0bf6d3e2713	0	0	0	0	0	0	1	0	0	0	0	0	0	0	0	0	0	0	0	0	0	0	0	0	0	0	0	0	0	0	0	0	0	22	0	0	0	0	0	2	8	0	0	0	0	0	0	0	0
6f4a4e9511ec81f06cbfee8f782aeb56	49	2	41	6	0	4	0	0	1	0	2	0	0	0	2	0	6	0	4	0	0	3	0	0	0	4	0	3	10	0	4	0	0	0	0	0	0	0	0	0	0	0	39	0	0	0	6	0	0
c3415004cf6f11f423ebb1ec0b11aef2	0	0	0	0	0	0	0	0	0	0	0	0	0	0	0	0	0	0	0	0	0	0	0	0	1	0	0	0	0	0	0	0	0	0	0	0	0	0	0	0	0	0	0	0	19	0	0	0	0
81ca45a9ad4228da344db5c35d4a067d	0	3	0	0	0	0	0	0	0	0	0	0	0	0	0	0	0	0	25	0	0	15	2	0	0	0	0	3	0	2	0	21	0	0	0	0	4	0	0	0	0	0	0	0	0	0	0	0	0
aeb04c0891b351d315b566ec304c2efb	0	0	6	0	0	0	0	0	0	0	0	0	0	0	0	0	0	0	0	0	0	0	0	0	0	0	0	0	0	0	0	0	0	0	0	0	0	0	0	0	0	0	0	0	0	0	0	0	0
3c729cf3e920cf1e6b70933fdc78fc87	0	0	0	0	0	15	0	0	0	0	0	0	0	0	0	0	0	0	75	0	0	0	0	0	4	0	0	0	0	0	0	0	2	0	0	0	0	0	0	0	0	0	0	0	0	0	0	0	0
5644534f114900e00112a30e0a797bda	0	0	0	0	0	49	0	0	0	0	0	0	0	0	0	0	0	0	4	0	0	0	0	0	4	0	0	2	0	0	0	0	0	0	0	0	0	0	0	0	0	0	0	0	5	0	0	0	0
a796ba7090791dd55ec86604684d805e	0	0	0	0	0	0	0	0	0	0	0	0	0	0	0	0	0	0	0	0	0	49	18	0	0	0	0	0	0	0	0	0	0	0	0	0	0	0	0	0	0	0	0	0	0	0	0	0	0
fb73bc96134646c2529f0b93bcb3f869	0	0	0	0	0	0	3	0	0	0	0	0	0	9	0	0	0	4	0	0	0	0	0	0	0	29	0	0	0	2	5	3	0	0	0	0	2	0	0	0	0	0	0	0	0	0	0	0	0
46360c92faca99c2a7cbf42afba1b0fd	0	2	0	0	0	0	0	0	0	0	0	0	0	0	0	0	0	0	0	0	0	46	0	0	0	0	0	30	5	0	0	0	0	0	0	0	0	0	0	0	0	0	0	0	7	0	9	0	0
263b44e87bc2442baf31e2a702c13d3d	0	2	0	0	0	0	0	0	1	0	0	0	0	0	0	0	0	0	0	0	1	0	0	0	46	0	0	0	0	0	0	0	0	0	0	0	0	0	0	0	0	0	0	0	0	0	0	0	0
302a1f844d62e7d9e288199ea538a975	0	0	0	0	0	0	0	0	0	0	0	0	0	0	0	0	0	0	0	0	0	0	0	0	0	0	0	0	0	0	0	0	0	0	0	0	0	0	0	0	0	0	2	0	0	0	0	0	0
addcc259b0bbf4699d079e92d69eb512	0	0	0	0	0	0	0	0	0	0	0	0	0	0	0	0	0	0	0	0	0	0	0	0	2	0	0	0	0	0	0	0	0	0	0	0	0	0	0	2	0	0	0	0	0	0	0	0	0
6b430ee45ae663e61acd39bb1fee2562	5	4	0	0	2	2	0	0	12	0	0	0	0	0	3	0	0	0	3	0	3	13	0	0	0	0	0	4	6	3	0	1	5	0	0	2	0	0	0	0	0	0	0	0	0	0	7	0	0
094a7c41590b18f3ec85caca188c97a9	0	0	0	0	0	2	0	0	0	0	0	0	0	0	0	0	0	0	5	0	0	4	0	0	0	0	0	0	0	0	0	2	0	0	0	0	0	0	0	0	0	0	0	0	2	0	0	0	0
3e3fb568bd0563399fc1f5764ba92ca3	0	0	0	0	0	24	0	0	0	0	0	0	0	0	0	0	0	0	38	0	0	0	0	0	0	0	0	0	0	0	0	0	0	0	0	0	0	0	0	0	0	0	0	0	0	0	0	0	0
aa9b463600b97f40ba95dc0190532a42	0	0	0	0	0	0	0	0	0	0	0	0	0	0	0	0	6	0	0	0	0	0	0	0	0	0	0	0	0	0	0	0	0	0	0	0	0	0	0	0	0	0	0	0	0	0	0	0	0
5e629122b705b071c11b5390117e0832	2	0	0	0	0	0	5	0	0	0	0	0	5	0	0	0	0	5	0	0	0	0	0	0	0	5	0	0	0	0	8	0	0	13	0	0	0	0	0	0	0	0	0	0	0	0	0	0	0
2ad31aa4489a67f0bb3071d1bef4370e	0	0	0	0	0	21	0	0	0	0	0	0	0	0	0	0	0	0	7	0	0	0	0	0	22	0	0	0	0	4	0	7	0	0	0	0	0	0	0	0	0	0	0	0	2	0	0	0	0
c5394b7ec28e1a470bd7e6012c5f6639	0	0	0	0	0	0	0	0	0	0	0	0	0	0	0	0	0	0	0	0	0	0	0	0	0	0	0	2	0	0	0	0	0	0	0	0	0	0	4	0	0	0	0	0	0	0	0	0	0
6579dcf9e17eb14ac04d52500559dbf8	5	0	0	0	0	0	0	0	0	0	0	0	0	0	0	0	0	0	0	0	0	37	0	0	0	2	0	2	0	1	0	3	0	0	0	0	0	0	0	0	0	0	0	0	0	0	0	0	0
4f3e980227f071a44434777e23e93976	0	0	0	0	0	1	0	0	0	0	0	0	0	0	0	0	0	0	7	0	0	0	0	0	2	0	0	2	0	0	0	0	0	0	0	0	1	0	0	0	0	0	0	0	12	0	0	0	0
c5ded1fa5fee39d8a3807c16c8274d6d	40	0	0	0	0	0	0	4	2	0	3	0	0	6	0	0	3	0	2	0	0	20	0	0	0	5	0	0	0	0	0	0	3	0	9	0	0	0	0	0	0	0	12	0	0	0	4	0	0
3bda3e3f623ed8f3c8213c06361daf59	4	2	9	0	0	0	0	0	0	0	0	0	0	0	0	0	0	0	0	0	0	3	0	0	0	0	0	0	0	0	5	0	0	0	0	0	0	0	0	0	0	0	0	0	0	0	6	0	0
d215405b2c3ba1e4cf07e6a1209dbfe4	0	0	0	0	0	4	0	0	0	0	0	0	0	0	0	0	0	0	12	0	0	17	0	0	0	0	0	3	0	0	0	8	0	0	0	0	0	0	0	0	0	0	0	0	2	0	2	0	0
364de247f4be1cfa31bacc07dbbcd3a6	0	0	0	0	0	0	6	0	0	0	0	0	0	0	0	0	0	4	0	0	0	0	0	0	0	0	0	0	0	0	0	0	0	0	0	0	0	0	0	0	0	0	0	0	0	0	0	0	0
c899df35da6aad2fe031d4b2427d180f	0	0	0	2	0	0	0	0	0	0	0	0	0	1	0	0	0	0	0	0	0	0	0	0	0	0	0	0	0	0	0	0	0	0	2	0	0	0	0	0	6	0	69	0	0	0	0	0	0
8b72cc2ef6f737f673da7199aa94ae6e	0	0	0	0	0	0	0	0	0	0	0	0	0	0	0	2	0	9	0	0	0	0	0	0	0	0	0	0	0	0	0	0	0	0	8	0	0	0	0	0	0	0	0	0	0	0	0	0	0
594eb78d9d9190f3f1c4ac87aca2d51c	0	0	0	0	0	15	0	0	0	0	0	0	0	0	0	0	0	0	0	0	0	0	0	0	0	0	0	7	0	6	0	4	0	0	0	0	0	0	0	0	0	0	0	0	9	0	0	0	0
73ed2c695ddf795696695dd5a7c6616f	0	0	0	0	0	0	27	0	0	0	0	0	0	0	0	0	0	3	0	0	0	0	0	0	0	0	0	0	0	0	0	0	0	19	0	0	0	0	0	2	0	0	0	0	0	0	0	0	0
93103b1e1d6da11252e397166202733a	0	0	0	0	0	0	0	0	0	0	0	0	0	0	0	0	0	0	5	0	0	12	0	0	0	0	0	0	0	0	0	6	0	0	0	0	0	0	0	0	0	0	0	0	0	0	0	0	0
4dd87af216bfa10400ed714f22abc050	0	0	23	0	0	0	0	0	0	0	0	0	0	0	0	0	0	0	0	0	0	26	0	0	0	0	0	0	0	0	0	0	0	0	0	0	0	0	0	0	0	0	0	0	0	0	0	0	0
37e575907b2d0b35b401335977be9d6d	0	0	0	0	0	0	11	0	0	0	0	0	0	0	0	0	0	0	0	0	0	0	0	0	0	0	0	0	0	0	0	0	0	0	0	0	0	0	0	0	0	0	0	0	0	0	0	0	0
ae379516d9a3fb2986396a1b3500efc1	133	0	4	0	0	0	0	0	0	0	2	0	0	0	0	0	2	0	0	0	0	3	0	0	0	0	0	0	0	0	0	0	0	0	41	0	0	0	0	0	0	0	0	0	0	0	0	0	0
91bcf254ff6b3c62e0d419cdb96da1af	10	0	0	0	0	0	0	0	0	0	8	0	0	0	0	11	0	0	0	0	0	0	0	0	0	0	0	0	0	0	0	0	0	0	0	0	0	0	0	0	0	0	0	0	0	0	0	0	0
25a3a8aff8f75dcf6cdaee5621477343	0	3	10	1	0	1	0	0	1	0	0	0	0	0	0	0	0	0	1	0	0	2	0	0	0	0	0	0	7	0	0	0	0	0	0	0	0	0	4	2	0	0	0	0	0	0	0	0	0
ce6b26c6a35de3d41600b4dba7f6a609	0	0	0	0	0	0	0	0	0	0	0	0	0	0	0	0	0	0	0	0	0	0	0	0	0	0	0	0	0	0	0	0	0	14	0	0	0	0	0	0	0	0	69	0	0	0	0	0	0
79e5e5fcdb3dad3f14408f2a6671a6c0	0	0	0	0	0	0	0	0	0	0	0	0	0	0	16	0	0	0	0	0	0	0	0	0	0	0	0	0	0	0	0	0	0	0	0	0	0	0	0	0	0	0	0	0	0	0	0	0	0
333c06a78834dc7996259885b61903e9	0	0	0	0	0	0	0	0	0	0	0	0	0	0	0	0	0	0	0	0	0	0	0	0	8	0	0	0	0	0	0	0	0	0	0	0	0	0	0	0	0	0	0	0	2	0	0	0	0
1ef41fa86604d89411b9ab764fb89165	0	0	0	0	0	0	0	0	0	0	0	0	0	0	0	0	0	0	2	0	0	2	0	0	0	0	0	0	0	0	0	0	0	0	0	0	0	0	0	0	0	0	0	0	0	0	2	0	0
5fc8721fbc183faf148f336269942364	0	0	0	0	0	4	0	0	0	0	0	0	0	0	0	0	0	0	1	0	0	12	0	0	0	0	0	2	0	0	0	7	0	0	0	0	0	0	1	0	0	0	0	0	0	0	0	0	0
0d3dd046b990bba700b2afd4ce2ad12f	12	0	0	0	0	0	0	3	0	0	0	0	0	0	0	0	0	0	0	0	0	0	0	4	0	3	0	0	0	0	0	0	0	0	0	0	0	0	0	0	0	0	19	0	0	0	0	0	0
36564a87dfa7dc104b1d632f2dd38d02	0	0	20	0	0	0	0	0	0	0	0	0	0	0	0	0	0	0	4	0	0	121	6	0	0	0	0	0	0	0	0	0	0	0	0	0	0	0	3	0	0	0	0	0	0	0	0	0	0
d42b433db70d66f610127c33944a0dc8	19	4	0	0	0	0	0	0	0	0	0	0	0	0	0	0	0	0	0	0	0	36	0	0	0	0	0	0	0	0	0	0	0	3	0	0	0	0	0	0	0	0	0	0	0	0	6	0	0
c5a9901c6ccf3d24e7c27ec531103b14	0	0	0	0	0	0	0	0	0	0	0	0	0	0	0	0	0	0	3	0	0	2	0	0	0	0	0	0	0	4	0	19	0	0	0	0	0	0	0	0	0	0	0	0	0	0	2	0	0
ae27e8870d0f5d5dc0df6810ef174729	0	0	0	0	0	0	0	0	0	0	0	0	0	0	0	0	0	0	10	0	0	0	0	0	0	0	0	14	0	0	0	0	0	0	0	0	0	0	0	0	0	0	0	0	0	0	0	0	0
a2696d8b84f932e76054814545ae3466	2	0	0	0	0	0	0	0	0	0	16	0	0	0	28	0	0	0	0	0	0	0	0	0	0	0	0	0	0	0	0	1	0	0	0	0	0	0	0	0	0	0	0	0	0	0	2	0	0
a2ebb39226ae1cc267107cc284d18d9e	0	0	174	0	0	0	0	0	0	0	0	0	0	0	0	0	0	0	0	0	0	0	0	0	0	0	0	0	0	0	0	0	0	0	0	0	3	0	0	0	0	0	0	0	0	0	0	0	0
a04db9e09f4ab177db088e8520339dab	0	0	0	0	0	0	0	0	0	0	0	0	0	0	0	0	0	0	0	0	0	0	0	0	0	0	0	0	0	0	23	0	0	3	0	0	0	0	0	0	0	0	0	0	0	0	0	0	0
31a0ee6218c597a04dab50f209210852	30	0	0	0	0	0	0	0	0	0	22	0	0	0	0	6	67	0	0	0	0	0	0	0	0	1	0	0	0	0	0	0	0	0	0	0	0	0	0	0	0	0	18	0	0	0	0	0	0
6b95c080d9374d9b2ff798efb44f6af3	0	0	0	0	0	3	0	0	0	0	0	0	0	0	0	0	0	0	18	0	0	0	0	0	0	0	0	0	0	0	0	0	0	0	0	0	0	0	0	0	0	0	0	0	0	0	0	0	0
279654f0380bb1ff364944839cb77ca1	0	0	1	0	0	0	0	0	0	0	0	0	0	0	0	0	0	0	0	0	0	0	0	0	0	0	0	0	4	0	0	0	0	0	0	0	0	0	0	0	0	0	0	0	0	0	0	0	0
9b443832b6637c042dd404c310e63e73	0	0	0	0	0	0	0	0	0	0	0	0	0	0	0	0	0	2	0	0	0	0	0	0	0	0	0	0	0	0	0	0	0	0	0	0	0	0	0	0	0	0	0	0	0	0	24	0	0
03a2a5e61744aa025945ba152710b93f	0	0	0	0	0	0	0	0	0	0	0	0	0	0	0	0	0	0	0	0	0	0	0	0	0	0	0	0	0	0	0	0	0	0	0	0	0	0	0	222	0	0	0	0	0	0	0	0	0
5c7bf5c67d9bdbbfd1d1503467d67979	0	0	0	0	0	0	0	0	0	0	0	0	0	0	0	0	0	0	0	0	0	54	2	0	0	0	0	0	0	0	0	0	0	0	0	0	0	0	0	0	0	0	0	0	0	0	0	0	0
892b6bf99e04b734257f11039581b368	0	0	0	0	0	0	0	0	0	0	0	0	0	0	0	5	0	0	0	0	0	0	0	0	0	0	0	19	0	0	0	0	0	0	0	0	0	0	0	0	0	0	0	0	0	0	0	0	0
02a7e3518d2b1537d35b037bec518390	0	0	0	0	0	0	0	0	0	0	0	0	0	0	0	0	0	0	11	0	0	0	0	0	0	0	0	0	0	0	0	2	0	0	0	0	0	0	0	0	0	0	0	0	0	0	0	0	0
0cf4911d2e0b40e9dfd35a81e76bd8b0	0	0	0	0	0	0	7	0	0	0	0	0	0	0	0	0	0	0	7	0	0	0	0	0	0	0	0	0	0	0	0	0	0	0	0	0	0	0	0	0	0	0	0	0	7	0	2	0	0
5c408a5a9b3ef576637392af9ca48fd1	0	0	0	0	0	3	0	0	0	0	0	0	0	0	0	0	0	0	4	0	0	2	0	0	0	0	0	3	4	11	2	8	0	0	0	0	3	0	0	0	0	0	0	0	0	0	0	0	0
d410b5207a1e9eb64954b24d383f0a65	2	3	0	0	0	0	0	0	0	0	0	0	0	0	0	0	0	0	0	0	0	0	0	0	0	0	0	0	0	0	6	0	0	0	0	0	0	0	0	0	0	0	0	0	0	0	0	0	0
cdaeb8ec5716d5f43265f0643b28724a	0	0	0	0	0	0	0	0	0	0	0	0	20	0	0	0	0	3	0	0	0	0	0	0	0	0	0	0	0	0	0	0	0	15	0	0	0	0	0	0	0	0	0	2	0	0	3	0	0
6c8bcd1304138dc797f97cce4a5d1323	0	0	0	0	0	0	0	0	0	0	0	0	0	0	0	0	0	0	0	0	0	0	40	0	0	0	0	0	0	0	0	0	0	0	0	0	0	0	15	0	0	0	0	0	0	0	0	0	0
dd328b08c02450de86df065140d62651	0	0	0	0	0	11	0	0	0	0	0	0	0	0	0	0	0	0	0	0	0	0	0	0	49	0	0	0	0	17	0	0	0	0	0	0	10	0	0	0	0	0	0	0	0	0	0	0	0
ad01d812ce9876d9f081fd4f8b65fd9c	0	0	0	0	0	0	0	0	0	0	0	0	0	0	3	0	0	0	8	0	0	0	0	0	0	0	0	0	0	0	1	0	0	0	0	0	0	0	0	0	0	0	65	0	0	0	0	0	0
24206aa8d544e46669b6d3ae657320fb	0	0	0	0	0	0	0	0	0	0	0	0	0	0	0	0	0	0	0	0	0	22	0	0	0	0	0	0	16	0	0	0	0	0	0	0	0	0	0	0	0	0	0	0	0	0	7	0	0
36562c5d1be7991d05f21d95e2ec89a1	0	0	0	0	0	0	0	0	0	0	0	0	0	0	0	0	0	0	0	0	0	0	1	0	1	0	0	0	0	0	0	0	0	0	0	0	0	0	0	0	0	0	0	0	0	0	0	0	0
da5a05ab1175234641c97ae5658bb055	5	4	0	0	0	0	0	0	0	0	0	0	0	0	0	5	0	0	0	0	0	0	0	0	0	0	0	0	0	0	3	0	0	0	0	0	0	0	0	0	0	0	0	0	0	0	0	0	0
6b8bc81a72abe97d1936ab945c531b89	0	0	0	0	0	0	0	2	0	0	0	0	0	2	0	0	0	0	0	0	0	0	0	0	0	7	0	0	0	0	0	0	0	0	4	0	0	0	0	0	2	0	0	0	0	0	0	0	0
751283329de2d48dce5e72a60a67cf5f	0	0	0	0	0	0	0	0	0	0	0	0	0	0	0	0	0	0	0	0	0	12	0	0	0	0	0	0	0	2	0	18	0	0	0	0	0	0	0	0	0	0	0	0	5	0	0	0	0
a5f6d059360be68b663fe0d49fe96e64	0	0	9	0	0	0	0	0	0	6	0	0	0	0	0	0	0	0	0	7	0	0	0	0	0	2	0	0	0	5	0	0	0	0	0	0	0	0	0	0	0	0	0	0	0	0	0	0	6
5be1a856a6b635267628ea89f322024b	0	0	0	0	4	0	0	0	0	0	0	0	0	0	0	0	0	0	0	0	0	0	0	0	0	0	0	0	0	0	0	0	0	0	0	0	0	0	0	0	0	0	0	0	0	0	6	0	0
1a4b527ada70a7326686505c99802c2e	0	0	0	0	0	1	0	0	0	0	0	0	0	0	0	0	0	0	0	0	0	4	0	0	2	0	0	0	0	0	0	1	0	0	0	0	0	0	0	0	0	0	0	0	0	0	0	0	0
b631cdbc9a637575c33d19256e9338be	0	0	0	0	0	0	0	0	0	0	0	0	0	0	0	0	0	0	2	0	0	65	2	0	0	0	0	0	0	0	0	0	0	0	0	0	0	0	0	0	0	0	0	0	0	0	0	0	0
5b9bc875469c01bcdfcd1dbfb802fd98	0	2	0	0	0	3	0	0	0	0	0	0	0	0	0	0	0	0	4	0	0	0	0	0	3	0	0	0	0	2	0	0	0	0	0	0	0	0	0	0	0	0	0	0	0	0	0	0	0
675a64fd2721035b4821ea98921990dc	0	0	0	0	0	0	0	0	0	0	0	0	0	0	0	0	0	0	7	0	0	9	0	0	0	0	0	2	0	0	0	0	0	0	0	0	0	0	0	0	0	0	0	0	0	0	0	0	0
2f494bc83d016420f1e61eb6112fb3d0	0	0	0	0	0	0	0	0	0	0	0	0	0	0	0	0	0	0	0	0	0	0	0	0	0	0	0	4	0	0	0	0	0	3	0	0	0	0	0	0	0	0	0	0	6	0	0	0	0
244d5068d55ca2025100334e5e114c57	0	0	0	0	0	0	0	0	0	0	0	0	0	0	0	0	0	0	0	0	0	0	0	0	0	0	0	0	3	0	0	0	0	0	0	0	0	0	0	0	0	0	0	0	0	0	110	0	0
33a2b4c8232bcddbe29990555bac5672	0	0	0	0	0	0	0	0	0	0	0	0	0	0	0	0	0	0	3	0	0	0	2	0	0	0	0	0	0	0	0	0	0	0	0	0	0	0	0	0	0	0	0	0	0	0	0	0	0
7d84ee782fa3f35d451f9e38d9a847e2	0	0	0	0	0	0	0	0	0	0	0	0	0	0	0	0	0	0	0	0	0	0	0	0	0	0	0	0	0	2	0	21	0	0	0	0	0	0	0	0	0	0	0	0	0	0	0	0	0
611d5f2f88a1574e0e249616b85ae2cf	0	0	0	0	2	2	0	0	0	0	0	0	0	0	0	0	0	0	0	0	0	86	0	0	0	0	0	0	0	0	0	0	0	0	0	0	0	0	0	0	0	0	0	0	0	0	0	0	0
bb58b68af2ae955d0dbf99695cb9ef03	0	0	0	0	0	0	0	0	0	0	0	0	0	0	0	0	0	0	4	0	0	0	0	0	0	0	0	0	0	4	0	0	0	0	0	0	0	0	0	0	0	0	0	0	0	0	0	0	0
0c45780546d1deac6fb2a5a31883e45c	17	0	0	0	0	0	0	0	0	0	2	0	0	0	0	0	0	0	0	0	0	2	0	0	0	0	0	0	0	0	2	0	0	0	9	0	0	0	0	0	0	0	0	0	0	0	2	0	0
3e244a413c65f6a680b8fe7fbc4de314	15	0	0	0	0	0	0	0	0	0	4	0	0	0	0	0	0	0	0	0	0	0	0	0	0	1	0	0	0	0	0	0	0	0	0	0	0	0	0	0	3	0	0	0	0	0	0	0	0
c79f4d890c3feac4eb26a9b7152809c9	0	7	0	0	0	1	0	0	0	0	0	0	0	0	0	0	0	0	3	0	0	0	0	0	0	0	0	2	2	0	0	0	0	0	0	0	0	0	0	0	0	0	0	0	0	0	0	0	0
5c90efa0edc1abb8ee97184fa0cc5e1d	0	4	0	0	0	0	0	0	0	0	0	0	0	0	0	0	0	0	0	0	2	0	0	0	0	0	0	30	0	0	0	0	0	0	0	0	0	0	1	0	0	0	0	0	0	0	0	0	0
22623fcf3a57264369b9ff9c43c62ca9	0	0	0	0	0	0	0	0	0	0	0	0	0	0	0	0	0	0	0	0	0	0	0	0	0	0	0	0	0	0	0	0	0	0	0	0	0	0	0	0	0	0	0	0	0	1	0	0	0
366f280ed7c07947626ae323a49cd4a4	0	0	0	0	0	0	0	0	0	0	0	0	0	0	0	0	0	0	0	0	0	0	0	0	0	0	0	0	0	0	0	0	0	0	1	0	0	0	0	0	0	0	0	0	0	0	0	0	0
5d4d7fd608bf8b95060d971502b25fd1	0	0	0	0	6	0	0	0	0	0	0	0	0	0	0	0	0	0	33	0	0	7	0	0	0	0	0	0	0	6	0	0	0	0	0	0	0	0	0	0	0	0	0	0	0	0	0	0	0
2b3f628f74182e420b34bbc8c4eacf07	0	0	0	0	0	0	0	0	0	0	0	0	0	0	0	0	0	0	0	0	0	0	0	0	0	0	0	49	0	0	0	0	0	0	0	0	0	0	0	0	0	0	0	0	0	0	0	0	0
6496399f3b28097c4c774de0c8e932bf	0	0	0	1	0	0	2	0	0	0	0	0	0	0	0	0	0	0	0	0	0	0	0	0	0	0	0	0	0	0	3	0	0	0	0	0	0	0	0	5	0	2	0	0	0	0	4	0	0
76b3230e1870ec475d6dd330d1f3dd0a	0	0	0	0	0	0	0	0	0	0	0	0	0	0	0	0	0	0	0	0	0	0	0	0	1	0	0	0	10	0	0	0	0	0	0	0	0	0	0	0	0	0	0	0	0	0	0	0	0
dd541786e4d426792c7aef6548437532	6	2	0	0	0	0	0	0	0	0	0	0	0	0	0	0	0	0	0	0	0	0	0	0	0	0	0	0	0	3	0	0	0	0	0	0	0	0	0	0	0	0	0	2	0	0	0	0	0
dda5d5c393ad24619ec48269f8003962	0	0	0	0	0	2	0	0	0	0	0	0	0	0	0	0	0	0	0	0	0	0	0	0	0	0	0	0	0	0	0	0	0	0	0	0	0	0	0	0	0	0	0	0	0	0	0	0	0
d61245b78fc9c7ed8a562ed9331b648d	0	0	0	0	0	0	0	0	0	0	0	0	0	0	0	0	0	0	4	0	0	10	5	0	0	0	0	0	0	0	2	0	0	0	0	0	0	0	0	2	0	0	0	0	0	0	0	0	0
49e1acbd4e5e43c4fcc396cc4cf08ea1	0	0	0	0	0	0	2	0	0	0	0	0	0	0	0	0	0	0	7	0	0	2	0	0	0	0	0	0	0	0	0	0	0	3	0	0	0	0	0	0	0	0	0	0	0	0	4	0	0
329fb9745ece8c8fba15321ab00d4a4e	13	0	0	0	0	0	0	0	0	0	38	0	0	0	2	2	0	0	0	0	0	0	0	0	0	2	0	0	0	0	0	0	0	0	0	0	0	0	0	0	0	0	0	0	0	0	0	0	0
5a36253cab94f7bffe3c9bcaa629d50b	0	0	0	0	0	21	0	0	0	0	0	0	0	0	0	0	0	0	2	0	0	0	0	0	0	0	0	0	0	0	0	5	0	0	0	0	0	0	0	0	0	0	0	0	0	0	0	0	0
3347705caba8f74b3be4be3c55c856d3	0	0	0	0	0	0	0	0	0	0	0	0	0	0	0	0	0	0	3	0	0	45	0	0	0	0	0	0	0	0	0	0	0	0	0	0	0	0	0	0	0	0	0	0	0	0	3	0	0
754c92b93c6f9ccbd29fbbe2633f2f97	0	0	0	0	0	0	0	3	0	0	0	0	0	0	0	0	0	0	4	0	0	2	0	4	0	0	0	0	0	0	0	5	0	0	0	0	0	0	0	0	0	0	18	0	0	0	3	0	0
499b21fc915339cfbdf3011116bad37b	0	0	0	0	0	0	0	0	0	0	0	0	0	0	0	0	0	0	0	0	0	3	0	0	0	0	0	0	7	0	0	0	0	0	0	0	0	0	0	0	0	0	0	0	0	0	0	0	0
132a9949287111b3c935df3fc9b43673	0	0	6	0	0	5	0	0	0	0	0	0	0	0	0	4	0	0	0	0	0	0	0	0	0	0	0	0	0	0	0	0	0	0	0	0	0	0	0	0	0	0	2	0	0	0	0	0	0
d6bef8e6916a58c5c95385d02e354d63	0	0	0	0	0	0	0	0	0	0	0	0	0	0	0	0	0	0	0	0	3	0	0	0	0	0	0	0	0	0	0	0	0	2	4	0	0	0	0	0	0	0	0	0	0	0	0	0	0
3ed44f51c4dcea8b131de7c4e6050a93	6	3	0	0	0	0	0	0	0	0	2	0	0	0	0	0	0	0	2	0	0	2	0	0	0	0	0	0	0	0	0	0	0	0	0	0	0	0	0	0	0	0	2	0	0	0	3	0	0
bb389bc8beaafe8d5fa02212f9418cf1	0	3	0	0	0	0	0	0	0	0	0	0	0	0	0	0	0	0	0	0	0	0	0	0	0	0	0	4	0	0	0	0	0	0	0	0	0	0	0	0	0	0	0	0	0	0	0	0	0
743a380952c3d337c3dbfe4c7258e78c	0	0	0	0	0	0	0	0	0	0	0	0	0	0	0	0	0	0	0	0	0	35	0	0	0	0	0	0	0	0	0	0	0	0	0	0	0	0	0	0	0	0	0	0	0	0	3	0	0
93a100ca86554297aaf2de118098fb4a	0	0	0	0	0	0	0	0	0	0	0	0	0	0	0	0	0	0	8	0	0	0	0	0	0	0	0	0	0	0	0	0	0	0	0	0	0	0	0	0	0	0	0	0	5	0	0	0	0
504f7d61340bf3806f06ba7b58e78f02	0	0	0	0	0	0	0	0	0	0	0	0	0	0	0	0	0	0	0	0	0	0	0	0	0	0	0	0	0	0	0	0	0	11	0	0	0	0	0	0	0	0	0	0	0	0	0	0	0
0bf7fd73113461f3adf9dbaeb8ec5c96	0	4	0	0	0	0	1	0	0	0	0	0	0	0	0	3	0	0	0	0	0	0	0	0	0	3	0	0	0	0	0	0	0	0	0	2	0	0	0	0	0	0	0	0	0	0	2	0	0
e1017dabd04233ef1eb9cf066675d695	0	0	0	0	0	0	0	0	0	0	0	0	0	2	0	6	0	0	0	0	0	0	0	0	0	0	0	0	0	0	0	0	0	0	41	0	0	0	0	0	0	0	0	0	0	0	0	0	0
8f1d7d1f296945c8966d0aec4a1a491d	0	0	0	0	0	0	0	0	0	0	0	0	0	0	0	0	0	0	1	0	0	1	0	0	0	0	0	0	0	0	0	0	0	0	0	0	0	0	0	0	0	0	0	0	0	0	0	0	0
0e86e9813e55cb035e6d21c383264d86	0	0	0	0	0	0	1	0	0	0	0	0	0	2	0	0	0	0	0	0	0	0	0	0	0	0	0	0	0	0	0	0	0	0	0	0	0	0	0	0	0	0	0	0	0	0	0	0	0
5a6813fd859edd7b779dc0127852bbd6	0	0	0	0	0	0	0	0	0	0	0	0	0	0	0	0	0	0	0	0	0	0	0	0	0	0	0	0	0	0	0	0	0	0	0	0	0	0	0	0	0	0	0	0	0	0	75	0	0
c57739a0f85525c5050247d41285a775	0	0	0	0	0	0	0	0	0	0	0	0	0	0	0	0	0	0	20	0	2	0	0	0	0	0	0	0	0	0	0	0	0	0	0	0	0	0	0	0	0	0	0	0	0	0	0	0	0
2d705b55ff7d40e850d87d44f309430a	0	0	0	0	0	2	0	0	0	0	0	0	0	0	0	0	0	0	3	0	0	9	0	0	0	0	0	0	0	0	0	16	0	0	0	0	0	0	0	0	0	0	0	0	0	0	0	0	0
55a321400c6e344ea4bcc9ed2b7cad3f	0	0	0	0	0	0	0	0	0	0	0	0	0	0	0	0	0	0	0	0	0	0	0	0	0	0	0	0	0	0	0	0	0	0	0	0	0	0	0	0	0	0	0	0	0	0	0	0	0
1d5686cf8062de13fc05ef5fbf628743	0	0	0	0	0	0	0	0	0	0	0	0	0	0	0	0	0	0	0	0	0	9	0	0	0	0	0	0	0	0	0	0	0	0	0	0	0	0	0	0	0	0	0	0	0	0	6	0	0
3f1f2a62f316c0b372381ae991082bbd	0	0	0	0	0	0	0	0	0	0	0	0	0	0	0	0	0	0	3	0	0	3	0	0	0	0	0	0	0	7	0	0	0	0	0	0	0	0	0	0	0	0	0	0	0	0	0	0	0
49d7ff842a8cae2ae130f34e736aafdd	0	0	0	0	0	0	0	0	0	0	0	0	0	0	0	0	0	0	0	0	0	0	0	0	0	0	0	0	0	0	0	0	0	0	0	0	0	0	0	0	0	0	0	0	0	0	0	0	0
dc6dda73bd552d0b43b9aa0c92b80e09	0	0	0	0	0	0	0	0	0	0	0	0	0	0	0	0	0	0	0	0	0	0	0	0	8	0	0	0	0	0	0	0	0	0	0	0	0	0	0	0	0	0	0	0	0	0	0	0	0
4cac6e4d559d38ba8e128f850cd90110	0	0	0	0	0	0	0	0	0	0	0	0	0	0	0	0	0	0	4	0	0	36	0	0	0	0	0	0	0	0	0	0	0	0	0	0	0	0	0	0	0	0	0	0	0	0	0	0	0
cf11498791c06ec6bfce81d3d7f489f8	0	0	0	0	0	0	0	0	0	0	0	0	0	0	0	0	0	0	0	0	0	54	0	0	0	0	0	0	0	0	0	0	0	0	0	0	0	0	0	0	0	0	0	0	0	0	2	0	0
719bb4c55e75db85f3df5163e04c527e	0	0	0	0	0	4	0	0	0	0	0	0	0	0	0	0	0	0	4	0	0	0	0	0	0	0	0	2	0	0	0	0	0	0	0	0	0	0	0	0	0	0	0	0	0	0	0	0	0
878517e49c605692f3c3ae166122d919	0	0	0	0	0	0	0	0	0	0	0	0	0	0	0	0	0	0	0	0	0	0	0	0	0	0	0	0	0	0	0	0	0	0	0	0	0	0	0	0	0	0	0	0	0	0	0	0	0
5545fe8db0381893920cd5cdaf430ed3	0	0	0	0	0	0	0	0	0	0	0	0	0	0	0	0	0	0	5	0	0	50	0	2	0	0	0	0	0	0	0	0	0	0	0	0	0	0	0	0	0	0	0	0	0	0	0	0	0
80e83576f8e5ae5abc9210e104d2d543	0	0	0	0	0	0	0	0	0	0	0	0	0	0	0	0	0	0	0	0	0	0	0	0	0	0	0	0	0	0	0	0	0	0	0	0	0	0	0	0	0	0	0	0	0	0	0	0	0
084d7f5ca8d654e86049962f3d375df5	0	0	0	3	0	0	0	0	0	0	0	0	0	0	0	2	0	0	0	0	0	0	0	0	0	0	0	0	0	0	0	0	2	0	0	0	0	0	0	3	0	3	0	0	0	3	0	0	0
5e7caa7dc4f1211e999c073367f41465	0	0	0	0	0	3	0	0	0	0	0	0	0	0	0	0	0	0	0	0	0	0	2	0	0	0	0	0	0	0	0	2	0	0	0	0	0	0	0	0	0	0	0	0	0	0	0	0	0
78d71f7051c974b5888443ef32ebabfe	0	0	0	0	0	0	0	0	0	0	0	0	0	0	0	0	0	0	0	0	0	0	0	0	6	0	0	0	0	1	0	2	0	0	0	0	3	0	3	0	0	0	0	0	3	0	0	0	0
6c9b4ed3f932827d9f7d0362eabed331	0	0	0	0	0	10	0	0	0	0	0	0	0	0	0	0	0	0	18	0	0	0	0	0	0	0	0	0	0	0	0	0	0	0	0	0	0	0	0	0	0	0	0	0	0	0	0	0	0
3622c5711ced3fd5cd2679708b222622	0	0	0	0	0	0	0	0	0	0	0	0	0	0	0	0	0	0	6	0	0	1	0	0	0	0	0	0	0	0	0	0	0	0	0	0	0	0	0	0	0	0	0	0	0	0	0	0	0
97278ba25e895a6bd33c1d5b73f8146c	0	0	0	0	0	0	0	0	0	0	0	0	0	0	0	0	0	0	12	0	0	0	0	0	0	0	0	0	0	0	0	0	0	0	0	0	0	0	0	0	0	0	0	0	0	0	0	0	0
d019a28902bcc0074417d95951b5fa2d	0	0	0	0	0	0	0	0	0	0	0	0	0	0	0	0	0	0	0	0	0	26	0	0	0	0	0	0	0	0	0	0	0	0	0	0	0	0	0	0	0	0	0	0	0	0	0	0	0
decc686de684439ae0dc8e96fed5104c	0	2	0	0	0	0	0	0	0	0	0	0	0	0	0	0	0	0	0	0	0	0	0	0	0	0	0	0	2	0	0	0	0	0	0	0	0	0	0	0	0	0	0	0	0	0	2	0	0
663bc056a019f8c03110fc0c3625f3bf	0	5	0	0	0	0	0	0	0	0	0	0	0	0	0	0	0	0	5	0	0	6	0	0	0	0	0	0	0	0	0	0	0	0	0	0	0	0	0	0	0	0	0	0	0	0	0	0	0
3ff4206d2e433d72fb48071961ae6cbe	0	0	0	0	0	0	0	0	0	0	0	0	0	5	0	0	0	0	0	0	0	0	0	0	0	2	0	0	0	0	0	0	0	2	0	0	0	0	0	0	0	0	0	2	0	0	0	0	0
0dbe66f2623c3d20b9f1d01aafd16200	2	0	0	0	0	0	0	0	0	0	0	0	0	0	2	0	1	0	0	0	0	0	0	0	0	0	2	0	0	0	0	0	0	6	0	4	0	0	0	3	0	0	0	0	0	0	0	0	0
44d3306f00f0f54cf7e809488d91e2b1	0	0	0	0	0	0	0	0	0	0	0	0	0	0	0	0	2	0	0	0	0	0	0	0	0	0	0	0	0	0	0	0	0	0	1	0	0	0	0	0	0	0	0	0	0	0	0	0	0
60da4f95137dac382f7883ed8a071625	0	0	0	0	0	6	0	0	0	0	0	0	0	0	0	0	0	0	15	0	0	0	0	0	0	0	0	0	0	2	0	0	0	0	0	0	0	0	0	0	0	0	0	0	0	0	0	0	0
8898352fdb1794ee6a23aaf6c7b61612	0	0	0	0	0	0	0	0	0	0	0	0	0	0	0	0	0	0	0	0	0	0	0	0	0	0	0	0	0	0	0	0	0	0	0	0	0	0	0	0	0	0	0	0	0	0	0	0	0
f5a0805ea6c912cbc45bda84f5187f56	0	0	0	0	0	0	0	0	0	0	0	0	0	0	0	0	0	0	0	0	0	3	0	0	0	0	0	0	0	0	0	0	0	0	0	0	0	0	0	0	0	0	0	0	0	0	0	0	0
1045c21bf2d29856ac7541337f28a768	0	0	0	0	0	6	0	0	0	0	0	0	0	0	0	0	0	0	7	0	0	0	0	0	0	0	0	0	0	0	0	0	0	0	0	0	0	0	0	0	0	0	0	0	0	0	0	0	0
6e796202f6e90912d3c496e495156c72	0	0	1	0	0	0	0	0	0	0	0	0	0	0	0	0	0	0	0	0	0	0	0	0	0	0	0	0	0	0	0	0	0	0	0	0	0	0	0	0	0	0	0	0	0	0	0	0	0
db101292f63edb7b290b40ba42034db7	0	0	0	0	2	0	0	0	0	0	0	0	0	0	0	0	0	0	3	0	0	0	0	0	2	0	0	0	0	0	0	14	0	0	0	0	2	0	0	0	0	0	0	0	0	0	0	0	0
77beeae2ea15a7da5993d2879e70aef7	0	0	0	0	0	0	0	0	0	0	0	0	0	0	0	0	0	0	0	0	0	0	0	0	0	0	0	0	2	0	0	0	0	0	0	0	0	0	0	0	0	0	0	0	0	0	5	0	0
4a841e1fa998cd11565f65019314491a	0	0	0	0	0	0	0	0	0	0	0	0	0	0	0	0	0	0	5	0	0	4	0	0	0	0	0	0	0	0	0	0	0	0	0	0	0	0	0	0	0	0	0	0	0	0	0	0	0
58cce4f803bc2d1e359614655924187d	0	0	0	0	0	0	0	0	0	0	0	0	0	0	0	0	0	0	4	0	0	0	0	0	0	0	0	0	0	0	0	0	0	0	0	0	0	0	3	0	0	0	0	0	0	0	0	0	0
3c8449e4a74680a2bccc820d57940741	0	0	0	0	0	0	0	0	0	3	0	3	0	0	0	0	0	0	0	4	0	0	0	0	0	0	0	0	0	0	0	0	0	0	0	0	0	0	0	0	0	3	0	0	0	4	10	0	0
755e2ef35a9f5f0ca2c547a350a622fe	0	0	0	0	0	0	0	0	0	0	0	0	0	0	0	0	8	0	0	0	0	0	0	0	0	0	0	0	0	0	0	0	0	0	0	0	0	0	0	0	0	0	3	0	0	0	0	0	2
a95d26371370a8fc9cbcc4ef02ac3e28	0	0	0	0	0	0	0	0	0	0	0	0	0	0	0	0	0	0	2	0	0	0	0	0	0	0	0	0	0	0	0	0	0	0	0	0	0	0	0	0	0	0	0	0	0	0	0	0	0
3d4f973bae3abd57aadd57942e905789	0	0	0	0	0	0	3	0	0	0	0	0	0	0	0	6	0	0	0	0	0	0	0	0	0	0	0	0	0	0	0	0	0	4	0	0	0	0	0	0	0	0	0	0	0	0	0	0	0
93801798a08d032fb99baef912e5abaa	0	0	0	0	0	0	0	0	0	0	0	0	0	0	0	0	0	0	0	0	0	26	0	0	0	0	0	0	3	0	0	0	0	0	0	0	0	0	0	0	0	0	0	0	0	0	0	0	0
becd6e0c68f56b5848d2a65eb9827174	0	0	5	0	0	0	0	0	0	0	0	0	0	0	0	0	0	0	2	0	0	22	0	0	0	0	0	0	0	0	0	0	0	0	0	0	0	0	0	0	0	0	0	0	0	0	0	0	0
bf08dedf6f8ea6895be740573fb297fc	0	0	0	0	0	5	0	0	0	0	0	0	0	0	0	0	0	0	18	0	0	0	0	0	0	0	0	0	0	0	0	0	0	0	0	0	0	0	0	0	0	0	0	0	0	0	0	0	0
b79e1d86e9c8c2497dfda518c5396293	0	0	0	0	0	0	0	0	0	0	0	0	0	0	0	0	7	0	0	0	0	2	2	0	0	0	0	0	0	0	0	0	0	0	0	0	0	0	0	0	0	0	0	0	0	0	0	0	0
fd0658d94cffbd6ba41231edf373d0e4	0	0	0	0	0	0	0	0	0	0	0	0	0	0	0	0	0	0	2	0	0	18	4	0	0	0	0	0	0	0	0	0	0	0	0	0	0	0	0	0	0	0	0	0	0	0	4	0	0
c5d48e84f82bd0fef459d3fc4240dedf	0	0	0	0	0	0	0	0	0	0	0	0	0	0	0	0	0	0	0	0	0	0	0	0	0	0	0	0	0	0	0	0	0	0	0	0	0	0	0	0	0	0	0	0	0	0	0	0	0
252378545a8f730e622c9cfecb82017c	0	0	6	0	0	0	0	0	0	0	0	0	0	0	0	0	0	0	0	0	0	9	0	0	0	0	0	0	0	0	0	0	0	0	0	4	0	0	2	0	0	0	0	0	0	0	0	0	0
2e6f11b449c288202991a7b2696ff70c	0	0	0	0	0	0	0	0	0	0	0	0	0	0	0	0	0	0	0	0	0	29	0	0	0	0	0	0	0	0	0	0	0	0	0	0	0	0	0	0	0	0	0	0	0	0	0	0	0
be9f42693bd83841a863e020cfe15311	0	0	0	0	0	0	0	0	0	0	0	0	0	0	0	0	0	0	0	0	0	0	0	0	0	0	0	0	0	0	0	0	0	2	0	0	0	0	0	0	0	0	0	0	0	0	0	0	0
53ca792d8d30ec9fbd9c88439b228441	0	0	0	0	0	0	0	0	0	0	0	0	0	0	0	0	0	0	0	0	0	0	0	0	0	0	0	0	0	0	0	0	0	0	0	0	0	0	0	0	0	0	0	0	0	0	0	0	0
b26fd50224f1adff63779385242c7ea6	0	0	0	0	0	0	0	0	0	0	0	0	0	0	0	0	0	0	0	0	0	0	0	0	0	0	0	0	0	0	0	0	0	0	0	0	0	0	0	0	0	0	0	0	0	0	0	0	0
11df4e1cceeca817b260b6fb497ee603	0	0	0	0	0	0	0	0	0	0	0	0	0	0	0	0	0	0	0	0	0	0	0	0	0	0	0	0	0	0	0	0	0	0	0	0	0	0	0	0	0	6	0	0	0	0	5	0	0
e64b73c8d3c5ef4914899edca2122c08	0	0	0	0	0	0	0	0	0	0	0	0	0	0	0	0	0	0	0	0	0	3	0	0	0	0	0	0	0	0	0	0	0	0	0	0	6	0	0	0	0	0	0	0	0	0	0	0	0
2e2ba32145819775ff88666d8f40e4cd	0	0	0	0	0	0	0	0	0	0	0	0	0	0	0	0	0	0	0	0	0	0	0	0	0	0	0	0	0	0	0	0	0	0	0	0	0	0	0	0	0	0	0	0	0	0	0	0	0
0a8b60516446f4069d2011a84b19d14a	0	0	3	0	0	0	0	0	2	0	0	0	0	0	0	0	0	0	0	0	0	18	0	0	0	0	0	0	0	0	0	0	0	0	0	0	0	0	0	0	0	0	0	0	0	0	0	0	0
005ea5e54ba38385ff7f3d001f86ed24	3	0	0	0	0	0	0	0	0	0	0	0	0	0	0	0	0	0	0	0	0	0	0	0	2	0	0	2	0	3	0	2	0	0	0	0	0	0	0	0	0	0	0	0	0	0	0	0	0
41c8f2eff5a174088f4e2e2e9663b0ff	0	1	0	0	0	0	0	0	0	0	0	0	0	0	7	0	0	0	4	0	0	3	0	0	0	0	0	0	0	0	0	0	0	0	0	0	4	0	0	1	0	0	0	0	0	0	0	0	0
f63d4a681df2bd278b98c9ece441c100	0	0	0	0	0	0	0	0	0	0	0	0	0	0	0	0	0	0	0	0	0	0	0	0	0	0	0	0	0	0	0	0	0	0	0	0	0	0	0	0	0	0	0	0	0	0	0	0	0
42cb1271edf6a940d7c5bab76b92c4e5	0	0	0	0	0	0	0	0	0	0	0	0	0	0	0	0	0	0	0	0	0	0	3	0	0	0	0	0	0	0	0	0	0	0	0	0	0	0	0	0	0	0	0	0	0	0	0	0	0
791e8d3cb39320d02146a9d00ad121e8	0	0	3	0	0	0	0	0	0	0	0	0	0	0	0	0	0	0	0	0	0	0	0	0	0	0	0	3	0	0	0	0	0	0	0	0	0	0	0	3	0	2	0	0	0	0	0	0	0
1528ffd1dee7b0ef00f63e061bacfbdd	0	0	0	0	0	0	0	0	0	0	0	0	0	0	0	0	0	0	0	0	0	0	0	0	0	0	0	0	0	0	0	0	0	0	0	0	0	0	0	0	0	0	0	0	0	0	0	0	0
4ff789f1bebc38b8ffe8f7b0caefcf3d	0	0	0	0	0	8	0	0	0	0	0	0	0	0	0	0	0	0	0	0	0	0	0	0	0	0	0	0	0	0	0	0	0	0	0	0	0	0	0	0	0	0	0	0	0	0	0	0	0
f0c5d95805e522df470ed4432d07f5cb	0	0	0	0	0	2	0	0	0	0	0	0	0	0	0	0	0	0	5	0	0	0	0	0	0	0	0	4	0	0	0	0	0	0	0	0	0	0	0	0	0	0	0	0	0	0	0	0	0
4ef4bb92d7e3f9053e925a76f6285ecc	0	0	0	0	0	0	0	0	0	0	0	0	0	0	0	0	0	0	0	0	0	9	0	0	0	0	0	0	3	0	0	0	0	0	0	0	0	0	0	0	0	0	0	0	0	0	0	0	0
d2529584997ee071feb476719938f584	0	0	0	0	0	0	0	0	0	0	0	0	0	0	0	0	0	0	0	0	0	2	0	0	0	0	0	0	0	0	0	0	0	0	0	0	0	0	0	0	0	0	0	0	0	0	0	0	0
3f596cf6b3938b31ac26ce4c824b547e	0	0	0	0	0	0	0	0	0	0	0	0	0	0	0	0	0	0	0	0	0	5	0	0	0	0	0	0	0	0	0	0	0	0	0	0	0	0	0	0	0	0	0	0	0	0	0	0	0
befd93ec50fcb7118e9be3ea97aa9350	0	0	0	0	0	0	0	0	0	0	0	0	0	0	0	0	0	0	3	0	0	0	0	0	0	0	0	0	0	0	0	0	0	0	0	0	0	0	0	0	0	0	0	0	0	0	0	0	0
126f8855a721cf08e5343515b781961b	0	0	0	0	0	0	0	0	0	0	0	0	0	0	0	0	0	0	3	0	0	0	0	0	0	0	0	0	0	0	0	0	0	0	0	0	0	0	0	0	0	0	0	0	2	0	2	0	0
db9916f179364ea1db3b6a7a5c3078c6	0	0	0	0	0	0	0	0	0	0	0	0	0	0	0	0	0	0	2	0	0	0	0	0	0	0	0	0	0	0	0	0	0	0	0	0	0	0	0	0	0	0	0	0	2	0	0	0	0
423967e0b9d368c86c847b7a09501e4a	0	0	0	0	0	0	0	0	0	0	1	0	0	0	0	0	2	0	0	0	0	0	0	0	0	0	0	0	0	0	0	0	0	0	0	0	0	0	0	0	0	0	0	0	0	0	0	0	0
578270ff612704842f3da2b726beda15	0	0	0	0	0	0	0	0	0	0	0	0	0	0	0	0	0	0	0	0	0	0	0	0	0	0	0	0	0	0	0	0	0	0	0	0	0	0	0	0	0	0	0	0	0	0	0	0	0
7e88309f38db4fcdac9dfd15c7ebf362	0	0	0	0	0	0	0	0	0	0	0	0	0	0	0	0	0	0	0	0	0	2	0	0	0	0	0	0	7	0	0	0	0	0	0	0	0	0	0	0	0	0	0	0	0	0	0	0	0
a61dddd8912c0191b3f7063d94d371cb	0	2	0	0	0	0	0	0	0	0	0	0	0	0	0	0	0	0	0	0	0	0	0	0	0	0	0	0	3	0	4	0	0	0	0	0	0	0	0	0	0	0	0	0	0	0	0	0	0
c98ac35d285d82d365d4a85a7c047442	0	0	1	0	0	0	0	0	0	0	0	0	0	0	0	0	0	0	0	0	0	0	0	0	0	0	0	0	0	0	0	0	0	0	2	0	0	0	0	0	0	0	10	0	0	0	0	0	0
35df838238e0e463cafefaef54950ba1	0	0	0	0	0	0	0	0	0	0	0	0	0	0	0	0	0	0	0	0	0	0	0	0	0	0	0	0	0	0	0	0	0	0	0	0	0	0	9	0	0	0	0	0	0	0	0	0	0
ecdbb5ae843db824f118f248782feae8	0	0	0	0	0	0	0	0	0	0	0	0	0	0	0	0	0	0	0	0	0	0	0	0	0	0	0	0	0	0	0	0	0	0	0	0	0	0	0	0	0	0	0	0	0	0	0	0	0
f49481310d5669927958da64d94ddbe3	0	0	0	0	0	0	0	0	0	0	0	0	0	0	0	0	0	0	0	0	0	30	0	0	0	0	0	0	1	0	0	0	0	0	0	0	0	0	0	0	0	0	0	0	0	0	0	0	0
7de8c7535fe74a7ed9fa8e8b84666040	0	0	0	0	0	0	0	0	0	0	0	0	0	0	0	0	0	0	0	0	0	0	0	3	0	3	0	0	0	0	0	0	0	0	0	0	0	0	0	0	0	0	2	0	0	0	0	0	0
58f04ecc96ea831ce64a63cb3787caa5	0	0	0	0	0	0	0	0	0	0	0	0	0	0	0	0	0	0	0	0	4	2	0	0	0	0	0	2	0	0	0	0	0	0	0	0	0	0	0	0	0	0	0	0	0	0	0	0	0
b5ba96f5465dbe6afbb1adfac4675708	0	0	0	0	0	0	0	0	0	0	0	0	0	0	0	0	0	0	0	0	0	0	0	0	0	0	0	0	0	0	0	0	0	0	0	0	0	0	0	0	0	0	0	0	0	0	0	0	0
0a36bef5b64a755ec685e9882db732b4	0	0	0	0	0	0	0	0	0	0	0	0	0	0	0	0	0	0	0	0	0	0	0	0	0	0	0	0	0	0	0	0	1	0	0	0	0	0	0	0	0	0	0	0	0	0	0	0	0
14b9eef799755127c340327b3c63c80f	0	0	0	0	0	0	0	0	0	0	0	0	0	0	0	0	0	0	0	0	0	0	0	0	0	0	0	0	0	0	0	0	0	0	0	0	0	0	0	0	0	0	0	0	0	0	0	0	0
75f7610b4b69c645c42f88e2872e4c43	0	0	0	0	0	0	0	0	0	0	0	0	0	0	0	0	0	0	0	0	0	1	0	0	0	0	0	0	0	0	0	0	0	0	0	0	0	0	0	0	0	0	0	0	0	0	0	0	0
0f0e08e68bdd40825a104249a5006819	0	4	0	0	0	0	0	0	0	0	0	0	0	0	0	0	0	0	0	0	0	0	0	0	0	0	0	2	3	0	0	0	0	0	0	0	0	0	0	0	0	0	0	0	0	0	0	0	0
38ad6a09d733564c1ed995e8fce0c797	0	0	0	0	0	2	0	0	0	0	0	0	0	0	0	0	0	0	11	0	0	0	0	0	0	0	0	1	0	0	0	0	0	0	0	0	0	0	0	0	0	0	0	0	0	0	0	0	0
427723e1e6d938fa14484972b1a45f81	4	0	0	0	2	0	0	0	0	0	0	0	0	0	0	0	0	0	0	0	0	0	0	0	0	0	0	0	0	0	0	0	0	0	0	0	0	0	0	0	0	0	0	0	0	0	0	0	0
5c6e3f317936b1d5514671580f8fd440	0	0	0	0	0	2	0	0	0	0	0	0	0	0	0	0	0	0	0	0	0	0	0	0	0	0	0	0	0	0	0	3	0	0	0	0	0	0	0	0	0	0	0	0	0	0	0	0	0
fc6f5d3b83e4f8cfed3e45f18eef2385	0	0	0	0	0	0	0	0	0	0	0	0	0	0	0	0	0	0	4	0	0	0	0	0	0	0	0	0	0	0	0	0	0	0	0	0	0	0	0	0	0	0	0	0	0	0	0	0	0
63e6e6ea46cfac328933dffa0c8a89f9	7	0	0	0	0	0	0	0	0	0	0	0	0	0	0	0	0	0	0	0	0	0	0	0	0	0	0	0	0	0	0	0	0	0	0	0	0	0	0	0	0	0	0	0	0	0	0	0	0
ad91ac37f1d6053fc840d7f6d7fd1f95	0	0	0	0	0	0	0	0	0	0	0	0	0	0	0	0	0	0	0	0	0	1	0	0	0	0	0	0	0	0	0	0	0	0	0	0	0	0	0	0	0	0	0	0	0	0	0	0	0
21d822d0f6b3e313d072288d4bdd0008	0	0	0	0	0	0	0	0	0	0	0	0	0	0	0	0	0	0	0	0	0	1	0	0	0	0	0	0	0	0	0	0	0	0	0	0	0	0	0	0	0	0	0	0	0	0	0	0	0
1f148f8113006a6b8bd13bbf236fedf4	0	0	0	0	0	0	0	0	0	0	0	0	0	0	0	0	0	0	0	0	0	0	6	0	0	0	0	0	0	0	0	0	0	0	0	0	0	0	2	0	0	0	0	0	0	0	0	0	0
a6ef86181e58366c4af2835c20d8a608	0	0	0	0	0	14	0	0	0	0	0	0	0	0	0	0	0	0	3	0	0	0	0	0	0	0	0	0	0	0	0	0	0	0	0	0	0	0	0	0	0	0	0	0	0	0	0	0	0
6c34af41199154469c934f2382831819	0	0	0	0	0	0	0	0	0	0	0	0	0	0	0	0	0	0	0	0	0	0	0	0	0	0	0	0	0	0	0	0	0	0	0	0	0	0	0	0	0	0	0	0	3	0	0	0	0
fa94d499bb8b22d1f631efda5767935c	0	0	0	0	0	0	0	0	0	0	0	0	0	0	0	0	0	0	0	0	0	0	0	0	0	0	0	0	0	0	0	0	0	0	0	0	0	0	0	0	0	0	0	0	0	0	0	0	0
8bfb8d7069ae9cdd1410ea5e11b03bef	0	0	0	0	0	0	0	0	0	0	0	0	0	0	0	0	0	0	0	0	0	6	0	0	0	0	0	0	0	0	0	0	0	0	0	0	0	0	0	0	0	0	0	0	0	0	0	0	0
84f1d1ea43f18876658f1eab6f75a8b5	0	0	0	0	0	7	0	0	0	0	0	0	0	0	0	0	0	0	8	0	0	0	0	0	0	0	0	0	0	0	0	0	0	0	0	0	0	0	0	0	0	0	0	0	0	0	0	0	0
2c791528120469b19c70dd94bab4a1d0	0	0	0	0	0	0	0	0	0	0	0	0	0	0	0	0	0	0	0	0	0	0	0	0	0	0	0	0	0	0	0	0	0	0	0	0	0	0	0	10	0	0	0	0	0	0	0	0	0
0c981ec5cb75e21ee477042e7f0357c5	0	0	31	0	1	0	0	0	0	0	0	0	0	0	0	0	0	0	0	0	0	6	0	0	0	0	0	0	0	0	0	0	0	0	0	0	0	0	0	0	0	0	0	0	0	0	0	0	0
cf2d7982c5c97af395877e0854c86fed	0	0	0	0	0	0	0	0	0	0	0	0	0	0	0	0	0	0	0	0	0	3	0	0	0	0	0	0	0	0	0	0	0	0	0	0	0	0	0	0	0	0	0	0	0	0	0	0	0
a2d3faa8da5b97b8d9bb942d8a7b273c	0	0	0	0	0	0	0	0	0	0	0	0	0	0	0	0	0	0	2	0	0	3	0	0	0	0	0	0	0	0	0	0	0	0	0	0	0	0	0	0	0	0	0	0	0	0	0	0	0
b47be81b1b8be2ec028c2c710b66b8a2	0	0	0	0	0	0	0	0	0	0	0	0	0	0	0	0	0	0	0	0	0	0	0	0	0	0	0	0	0	0	0	0	0	0	0	0	0	0	0	0	0	0	0	0	0	0	0	0	0
79e69823eece64fb358ba12e261c8460	0	0	0	0	0	0	0	0	0	0	0	0	0	0	0	0	0	0	3	0	0	0	2	0	0	0	0	0	0	0	0	0	0	0	0	0	0	0	0	0	0	0	0	0	0	0	0	0	0
14a45dd8395f93de13bcf94bb47832ae	0	0	0	0	0	0	0	0	0	0	0	0	0	0	0	0	0	0	0	0	0	0	0	0	0	0	0	0	0	0	0	0	0	0	0	0	0	0	0	0	0	0	0	0	0	0	0	0	0
4614719f7eb6ab2fd636c4902166d657	0	0	0	0	0	0	0	0	0	0	0	0	0	0	0	0	0	0	0	0	0	0	0	0	0	0	0	0	0	0	0	0	0	0	0	0	0	0	0	0	0	0	0	0	0	0	0	0	0
861dc7016948e2b7f0662b3d2fe2eee9	0	0	0	0	0	0	0	0	0	0	0	0	0	0	0	0	0	0	0	0	0	0	0	0	0	0	0	0	0	0	0	0	0	0	0	0	0	0	0	0	0	0	0	0	0	0	0	0	0
df6473aedff3b52f48cda851dd3c805f	0	0	0	0	0	0	0	0	0	0	0	0	0	0	0	0	0	0	0	0	0	0	0	0	0	0	0	0	0	0	0	0	0	0	0	0	0	0	0	3	0	0	0	0	0	0	0	0	0
4dbd2023f9c0c15b58180edd638d1f66	0	0	0	0	0	0	0	0	0	0	0	0	0	0	0	0	0	0	0	0	0	0	0	0	0	0	0	1	0	0	0	0	1	0	0	0	0	0	0	0	0	0	0	0	2	0	0	0	0
408b05d7a140b78a74dd1aa9ba94445f	0	0	0	0	0	0	0	0	0	0	0	0	0	0	0	0	0	0	0	0	0	0	0	0	0	0	0	0	0	0	0	0	0	0	0	0	0	0	0	0	0	0	0	0	0	0	0	0	0
16ffd364e9751ff03f99258048ee57eb	0	0	0	0	1	0	0	0	0	0	0	0	0	0	0	0	0	0	0	0	0	0	0	0	0	0	0	0	0	0	0	0	0	0	0	0	0	0	0	0	0	0	0	0	0	0	1	0	0
3b95dec3f1e38bd988942f809bad6117	0	0	0	0	0	0	0	0	0	0	0	0	0	0	0	0	0	0	0	0	0	0	3	0	0	0	0	0	0	0	0	0	0	0	0	0	0	0	0	0	0	0	0	0	0	0	0	0	0
bdba1f2d84cbbb3d3ab5c54e1540ca32	0	0	0	0	0	0	0	0	0	0	0	0	0	0	0	0	0	0	0	0	0	0	5	0	0	0	0	0	0	0	0	0	2	0	0	0	0	0	0	0	0	0	0	0	0	0	0	0	0
01955fee03245a07ce72ad704a0c658d	0	0	2	0	0	0	0	0	0	0	0	0	0	0	0	0	0	0	0	0	0	0	0	0	0	0	0	0	0	0	0	0	2	0	0	0	0	0	0	0	0	0	0	0	0	0	0	0	0
3ad58d164b6d886c6bdba69a415662aa	0	6	0	0	0	0	0	0	0	0	0	0	0	0	0	0	0	0	0	0	0	0	0	0	0	0	0	0	0	0	0	0	0	0	0	0	0	0	0	0	0	0	0	0	0	0	0	0	0
d46e6c64def8505091eee3d89ae290f3	0	0	0	0	0	0	0	0	0	0	0	0	0	0	0	0	0	0	0	0	0	0	0	0	0	0	0	0	0	0	0	0	2	0	0	0	0	0	0	0	0	0	0	0	0	0	0	0	0
875150677fe8fbdabfd2bf66ab2dd61e	0	0	0	0	0	2	0	0	0	0	0	0	0	0	0	0	0	0	0	0	0	0	0	0	0	0	0	0	0	0	0	7	0	0	0	0	0	0	0	0	0	0	0	0	0	0	0	0	0
bbce5cc9c2b6d070149ac64caed34e0e	0	0	0	0	0	0	0	0	0	0	0	0	0	0	0	0	0	0	0	0	0	0	0	0	0	0	0	0	0	0	0	0	0	2	0	0	0	0	0	0	0	0	0	0	0	0	0	0	0
620d85d410bed1d3a35f499b590c2362	0	3	0	0	0	0	0	0	0	0	0	0	0	0	0	0	0	0	0	0	0	0	0	0	0	0	0	2	0	0	0	0	0	0	0	0	0	0	0	0	0	0	0	0	0	0	0	0	0
1f928c3378c100a347c15d7fbf83b5ac	0	0	0	0	0	0	0	0	0	0	0	0	0	0	0	0	0	0	0	0	0	0	0	0	0	0	0	0	0	0	0	0	0	0	0	0	0	0	0	0	0	0	0	0	0	0	0	0	0
62648d2a3837280ab57b6f12c297b5d2	0	0	0	0	0	0	0	0	0	0	0	0	0	0	0	0	0	0	0	0	0	0	0	0	0	0	0	0	0	0	0	0	0	1	0	0	0	0	0	0	0	0	0	0	0	0	0	0	0
4740701f25fca20e1377a2fda889ff60	0	0	0	0	0	0	0	0	0	0	0	0	0	0	0	0	0	0	0	0	0	12	0	0	0	0	0	0	0	0	0	0	0	0	0	0	0	0	0	0	0	0	0	0	0	0	0	0	0
7cc4e4e4a473c90cdf57e79388f84b66	0	0	0	0	0	0	0	0	0	0	0	0	0	0	0	0	0	0	0	0	0	0	0	0	0	0	0	0	0	0	0	0	4	0	0	0	0	0	0	0	0	0	0	0	0	0	0	0	0
4a69f9248bae43ed2939ac6f863ec893	0	0	0	0	0	0	0	0	0	0	0	0	0	0	0	0	0	0	0	0	0	0	0	0	0	0	0	0	0	0	0	0	0	0	0	0	0	0	0	0	0	0	0	0	0	0	0	0	0
49aaa41d2558518257cc3565b0ca638b	0	0	0	0	0	0	0	0	0	0	0	0	0	0	0	0	0	0	0	0	0	0	0	0	0	0	0	0	0	0	0	0	0	0	0	0	0	0	0	0	0	0	0	0	0	0	0	0	0
c9b49b1ecacdfbbcb5d3fca2c564a1b7	0	0	0	0	0	0	0	0	0	0	0	0	0	0	0	0	0	0	0	0	0	0	0	0	0	0	0	0	0	0	0	0	0	0	0	0	0	0	0	0	0	0	0	0	0	0	0	0	0
76fdd779e12249ff9591d208e7466db5	0	0	0	0	0	0	0	0	0	0	0	0	0	0	0	0	0	0	0	0	0	0	2	0	0	0	0	0	0	0	0	0	0	0	0	0	0	0	0	0	0	0	0	0	0	0	0	0	0
52b81757e7029a8ca75cbe4750d57120	0	0	0	0	0	0	0	0	0	0	0	0	0	0	0	0	0	0	0	0	0	0	0	0	0	0	0	0	2	0	0	0	0	0	0	0	0	0	0	0	0	0	0	0	0	0	0	0	0
702af422648891722fbb6dd10c82f9c5	0	0	0	0	0	0	0	0	0	0	0	0	0	0	0	0	0	0	0	0	0	0	0	0	0	0	0	0	0	0	0	0	0	0	0	0	0	0	0	0	0	0	0	0	0	0	0	0	0
02564570e1b4f7c19a9f3401fb29e550	0	0	0	0	0	0	0	0	0	0	0	0	0	0	0	0	0	0	0	0	0	0	0	0	0	0	0	0	0	0	0	0	0	0	0	0	0	0	0	0	0	0	0	0	0	0	0	0	0
5bda6ffdbc62486fe1cfb7a36f7aa760	0	0	0	0	0	0	0	0	0	0	0	0	0	0	0	0	0	0	0	0	0	6	0	0	0	0	0	0	0	0	0	0	0	0	0	0	0	0	0	0	0	0	0	0	0	0	3	0	0
3b9ef25fb07bbd16b759f91fbe46f4ab	0	0	0	0	0	0	0	0	0	0	0	0	0	0	0	0	0	0	2	0	0	2	0	0	0	0	0	0	0	0	0	0	0	0	0	0	0	0	0	0	0	0	0	0	0	0	0	0	0
8d56da45932a540c511863e0cd76b450	0	0	0	0	0	0	0	0	0	0	0	0	0	0	0	0	0	0	0	0	0	0	0	0	0	0	0	0	0	0	0	0	0	0	0	0	0	0	0	0	0	0	0	0	0	0	0	0	0
02483358550153d421af87f80b26a5d5	0	0	0	0	0	0	0	0	0	0	0	0	0	0	0	0	0	0	0	0	0	0	0	0	0	0	0	0	0	0	0	1	0	0	0	0	0	0	0	0	0	0	0	0	0	0	0	0	0
812dfce33659c7dbdd8dc5d89d8495f1	0	0	0	0	0	0	0	0	0	0	0	0	0	0	0	0	0	0	0	0	0	0	0	0	0	0	0	0	0	0	0	0	0	0	0	0	0	0	0	0	0	0	0	0	0	0	0	0	0
826c2780964a021764b1d7215e0adcd5	0	0	0	0	0	0	0	0	0	0	0	0	0	0	0	0	0	0	0	0	0	0	0	0	0	0	0	0	0	0	0	0	0	3	0	0	0	0	0	0	0	0	0	0	0	0	0	0	0
0fa0efa9952d4739abc44fabd2560e5a	0	0	0	0	0	10	0	0	0	0	0	0	0	0	0	0	0	0	0	0	0	0	0	0	0	0	0	0	0	0	0	0	0	0	0	0	0	0	0	0	0	0	0	0	0	0	0	0	0
e9ae761b92d3c5c9002aeb829e23a565	0	0	0	0	0	0	0	0	0	0	0	0	0	0	0	0	0	0	0	0	0	0	0	0	0	0	0	0	0	0	0	0	0	0	0	0	0	0	0	0	0	3	0	0	0	0	0	0	0
53314378a797023e48d5959812920abf	0	0	0	0	0	0	0	0	0	0	0	0	0	0	0	0	0	0	0	0	0	0	0	0	0	0	0	0	4	0	0	0	0	0	0	0	0	0	0	0	0	0	0	0	0	0	0	0	0
c64d4e0c34f2237077dd6f6dec7fcb2c	0	0	0	0	0	0	0	0	0	0	0	0	0	0	0	0	0	0	0	0	0	0	0	0	0	0	0	0	0	0	2	0	0	0	0	0	0	0	0	0	0	0	0	0	0	0	0	0	0
17617279fac45fc084b31d495f60b83e	0	0	0	0	0	0	0	0	0	0	0	0	0	0	0	0	0	0	0	0	0	0	0	0	0	0	0	0	0	0	0	0	0	0	0	0	0	0	0	0	0	0	0	0	0	0	0	0	0
d1d3fb368dbd5d47391f985a9ee21cf6	0	0	0	0	0	0	0	0	0	0	0	0	0	0	0	0	0	0	0	0	0	0	0	0	0	0	0	0	0	0	0	0	0	0	0	0	0	0	0	2	0	0	0	0	0	0	0	0	0
c31c511c0f406148b471225f6bcb6892	0	0	0	0	0	0	0	0	0	0	0	0	0	0	0	0	0	0	0	0	0	0	0	0	0	0	0	0	0	0	0	0	0	0	0	0	0	0	0	10	0	0	0	0	0	0	0	10	0
f34cdb2ed9d2221875be50edd866b06b	0	0	0	0	0	0	0	0	0	0	0	0	0	0	0	0	0	0	0	0	0	0	0	0	0	0	0	0	0	4	0	0	0	1	0	0	0	0	0	0	0	0	0	0	0	0	0	0	0
9f04bc54548defa438e783f5230435d7	0	0	0	0	0	0	0	0	0	0	0	0	0	0	0	0	0	0	2	0	0	0	0	0	0	0	0	0	0	0	0	0	0	0	0	0	0	0	0	0	0	0	0	0	0	0	0	0	0
cbdd009d17c6f5367b3a86fa95de3edc	0	0	0	0	0	0	0	0	0	0	0	0	0	0	0	0	0	0	0	0	0	0	0	0	0	0	0	0	0	0	0	0	0	0	0	0	0	0	0	0	0	0	0	3	0	0	0	0	0
67bca3a739ae69b30695cc670daa359b	0	2	0	0	0	0	0	0	0	0	0	0	0	0	0	0	0	0	0	0	0	0	0	0	0	0	0	0	0	0	0	0	0	0	0	0	0	0	0	0	0	0	0	0	0	0	0	0	0
7c85e90519268adf3f232b1a29dee11c	0	0	0	0	0	3	0	0	0	0	0	0	0	0	0	0	0	0	0	0	0	0	0	0	0	0	0	0	0	0	0	0	0	0	0	0	0	0	0	0	0	0	0	0	0	0	0	0	0
56abec985f5b1348c8e0e135beb90a33	0	0	0	0	0	0	0	0	0	0	0	0	0	0	0	0	0	0	0	0	0	0	0	0	0	0	0	0	0	0	0	0	0	0	0	0	0	0	0	0	0	0	0	0	0	0	0	0	0
94c59348a582121f47dbb852ab31466c	0	0	0	0	0	0	0	0	0	0	0	0	0	0	0	0	0	0	0	0	0	0	5	0	0	0	0	0	0	0	0	0	0	0	0	0	0	0	0	0	0	0	0	0	2	0	0	0	0
40629205a22d36974b2360192d4c9214	2	0	0	0	0	0	0	0	0	0	0	0	0	0	0	0	0	3	0	0	0	0	0	0	0	0	0	0	0	0	0	0	0	0	0	0	0	0	0	0	0	0	0	0	0	2	0	0	0
d67793246ba6b84f215134c96e440ee2	0	0	7	0	0	0	0	0	0	0	0	0	0	0	0	0	0	0	0	0	0	7	0	0	0	0	0	0	0	0	0	0	0	0	0	0	0	0	0	0	0	0	0	0	0	0	0	0	0
b3203c7933a64620eb71cb69a0f51ed8	0	3	0	0	0	0	0	0	0	0	0	0	0	0	0	0	0	0	0	0	0	0	0	0	0	0	0	0	0	0	0	0	0	0	0	0	0	0	0	0	0	0	0	0	0	0	0	0	0
b54638dd19a5878d431a9bcef99ce35f	0	0	0	0	0	0	0	0	0	0	0	0	0	0	0	0	0	0	0	0	0	10	0	0	0	0	0	0	0	0	0	0	0	0	0	0	0	0	0	0	0	0	0	0	0	0	0	0	0
d500361780c680315262f1980172d999	0	0	0	0	0	0	0	0	0	0	0	0	0	0	0	0	0	0	0	0	0	0	0	0	0	0	0	0	0	0	0	0	0	0	0	0	0	0	0	0	0	0	0	0	0	0	0	0	0
8520b3267b1d0ddd081399ba424a0efd	0	0	0	0	0	0	0	0	0	0	0	0	0	0	0	0	0	0	0	0	0	17	0	0	0	0	0	0	0	0	0	0	0	0	0	0	0	0	0	0	0	0	0	0	0	0	0	0	0
bb2f0add6217ec8940c17d8cdecff865	0	0	0	0	0	2	0	0	0	0	0	0	0	0	0	0	0	0	0	0	0	1	0	0	0	0	0	0	0	0	0	7	0	0	0	0	0	0	0	0	0	0	0	0	0	0	0	0	0
c41703132e338be76318e1e4909965b7	0	0	0	0	0	0	0	0	0	0	0	0	0	0	0	0	0	0	0	0	0	0	2	0	0	0	0	0	0	0	0	0	0	0	0	0	0	0	0	0	0	0	0	0	0	0	0	0	0
27198e83d4f7c98a7cc9c8320f4c8fa4	0	0	0	0	0	0	0	0	0	0	0	0	0	0	0	0	0	0	0	0	0	2	0	0	0	0	0	0	0	0	0	0	0	0	0	0	0	0	0	0	0	0	0	0	0	0	0	0	0
e1376222d83cea85dcd459a9b749754d	0	0	0	0	0	0	0	0	0	0	0	0	0	0	0	0	0	0	0	0	0	0	0	0	0	0	0	0	0	0	0	0	0	0	0	0	0	0	0	0	0	0	0	0	0	0	0	0	0
5b180e9871c892af3247fcfbd07c280f	0	0	0	0	0	0	0	0	0	0	0	0	0	0	0	0	0	0	0	0	0	0	0	0	0	0	0	0	0	0	0	0	0	0	0	0	0	0	0	0	0	0	0	0	0	0	0	0	0
058b8b689fa3ea139b3eb8cda7da3b12	0	0	0	0	0	0	0	0	0	0	0	0	0	0	0	0	0	0	0	0	0	0	0	0	0	0	0	0	0	0	0	0	0	0	0	0	0	0	0	0	0	0	0	0	0	0	0	0	0
d6aedb061cf0b5fdccdfedca9a388766	0	0	0	0	0	0	0	0	0	0	0	0	0	0	0	0	0	0	0	0	0	0	0	0	0	0	0	0	0	0	0	0	0	0	0	0	0	0	0	0	0	0	0	0	0	0	0	0	0
f57bd7757f58ecfb5dd1d4a70a196f16	0	0	0	0	0	0	0	0	0	0	0	0	0	0	0	0	0	0	0	0	0	3	0	0	0	0	0	0	0	0	0	0	0	0	0	0	0	0	0	0	0	0	0	0	0	0	0	0	0
2d2f80831b3aa7e63da18417f52db471	0	0	0	0	0	2	0	0	0	0	0	0	0	0	0	0	0	0	0	0	0	0	0	0	0	0	0	0	0	0	0	0	0	0	0	0	0	0	0	0	0	0	0	0	0	0	0	0	0
ba291e052b6942c18e7cafd658b30ad6	0	0	0	0	0	0	0	0	0	0	0	0	0	0	0	0	0	0	0	0	0	5	0	0	0	0	0	0	0	0	0	0	0	0	0	0	0	0	0	0	0	0	0	0	0	0	0	0	0
cb1d59b39c1462068db4bf9f862312f5	0	0	0	0	0	0	0	0	0	0	0	0	0	0	0	0	0	0	0	0	0	5	0	0	0	0	0	0	0	0	0	0	0	0	0	0	0	2	0	0	0	0	0	0	0	0	0	0	0
d29d76c54aba0aac0879e07afbe8f9c3	0	0	0	0	0	0	0	0	0	0	0	0	0	0	0	0	0	0	0	0	0	0	0	0	0	0	0	3	0	0	0	0	0	0	0	0	0	0	0	0	0	0	0	0	2	0	0	0	0
00ce18a4201a5ae70a7c21c66f470fd2	0	0	0	0	0	0	0	0	0	0	0	0	0	0	0	0	0	0	0	0	0	0	0	0	0	0	0	0	0	0	0	0	0	0	0	0	0	0	0	0	0	0	0	0	0	0	0	0	0
195b7a6a0f062e604678b87d83443770	0	0	0	0	0	0	0	0	0	0	0	0	0	0	0	0	0	0	0	0	0	0	0	0	0	0	0	0	0	0	0	0	0	0	0	0	0	0	0	0	0	0	0	0	0	0	0	0	0
7d5f58077f2b967bc64cfaf643469c8b	0	0	0	0	0	0	0	0	0	0	0	0	0	0	0	0	0	0	0	0	0	0	0	0	0	0	0	0	0	0	0	0	0	0	0	0	0	0	0	0	0	0	0	0	0	0	0	0	0
cf4d2d055d2afae32495f87c8085e0ee	0	0	0	0	0	0	0	0	0	0	0	0	0	0	0	0	0	0	0	0	0	0	0	0	0	0	0	0	0	0	0	0	0	0	0	0	0	0	0	0	0	0	0	0	0	0	5	0	0
9fa45399c302cb27874b8e5ad324afe9	0	0	0	0	0	0	0	0	0	0	0	0	0	0	0	0	0	0	0	0	0	0	0	0	0	0	0	0	0	0	0	0	0	0	0	0	0	0	0	0	0	0	0	0	0	0	0	0	0
67c5d5e847d65904933f80324c735048	0	0	0	0	0	0	0	0	0	0	0	0	0	0	0	0	0	0	0	0	0	9	0	0	0	0	0	0	0	0	0	0	0	0	0	0	0	0	0	0	0	0	0	0	0	0	0	0	0
f7a4252530f3e662906a9cbdcbdfecd7	0	33	0	0	0	0	0	0	0	0	0	0	0	0	0	0	0	0	0	0	0	0	0	0	0	0	0	0	0	0	0	0	0	0	0	0	0	0	0	0	0	0	0	0	0	0	0	0	0
76c00eddf06b4e0627acca9e902c5f53	0	0	0	0	0	0	0	0	0	0	0	0	0	0	0	0	0	0	0	0	0	0	0	0	0	0	0	0	0	0	0	0	0	0	0	0	0	0	0	0	0	0	0	0	0	0	2	0	0
f78f36a1613924d49919b43b8ceeb301	0	0	0	0	0	0	0	0	0	0	0	0	0	0	0	0	0	0	2	0	0	0	0	0	0	0	0	0	0	0	0	0	0	0	0	0	0	0	0	0	0	0	0	0	0	0	0	0	0
cc06b6c1e98bd05f10812d9d81acc33b	0	0	0	0	0	0	0	0	0	0	0	0	0	0	0	0	0	0	0	0	0	0	0	0	0	0	0	0	0	0	0	0	0	0	0	0	0	0	0	0	0	0	0	0	0	0	0	0	0
cc85e48697917a21ee457afc6c9527c2	0	0	0	0	0	1	0	0	0	0	0	0	0	0	0	0	0	0	5	0	0	0	0	0	0	0	0	0	0	0	0	0	0	0	0	0	0	0	0	0	0	0	0	0	0	0	2	0	0
175b568f6f6fde2783ae7aa72dc27cf7	3	0	0	0	0	0	0	0	0	0	0	0	2	0	0	0	0	0	0	0	0	0	0	0	0	0	0	0	0	0	0	0	0	0	2	0	0	0	0	0	0	0	0	0	0	0	0	0	0
e6570c3f48f84a445a327501aec48bb5	0	0	0	0	0	6	0	0	0	0	0	0	0	0	0	0	0	0	3	0	0	0	0	0	0	0	0	0	0	0	0	0	0	0	0	0	0	0	0	0	0	0	0	0	0	0	0	0	0
8de4cb7f6ce6916a567ec9e6f2a37f19	0	0	0	0	0	0	0	0	0	0	0	0	0	0	0	0	0	0	0	0	0	0	0	0	0	0	0	0	0	0	0	0	0	0	0	0	0	0	2	0	0	0	0	0	0	0	0	0	0
d2468032e664fc942e5d483e4746eeee	0	0	0	0	0	0	0	0	0	0	0	0	0	0	0	0	0	0	0	0	0	0	0	0	0	0	0	0	0	0	0	0	0	0	2	0	0	0	0	0	0	0	0	0	0	0	0	0	0
5c08442d31950b99d1c7e56df79da5a5	0	0	0	0	0	0	0	0	0	0	0	0	0	0	0	0	0	0	0	0	0	0	0	0	0	0	0	0	0	0	0	0	0	0	0	0	0	0	0	0	0	0	0	0	0	0	2	0	0
64a5939bc698f9c2c7ab09c641fd5b46	0	0	0	0	0	8	0	0	0	0	0	0	0	0	0	0	0	0	0	0	0	0	0	0	0	0	0	0	0	0	0	0	0	0	0	0	0	0	0	0	0	0	0	0	0	0	0	0	0
babb0b79d73a9fa6473d036a61273f4d	0	0	0	0	0	2	0	0	0	0	0	0	0	0	0	0	0	0	0	0	0	0	0	0	0	0	0	0	0	0	0	3	0	0	0	0	0	0	0	0	0	0	0	0	0	0	0	0	0
dd48355845141788580253e7a360a2f4	0	0	0	0	0	0	0	0	0	0	0	0	0	0	0	0	0	0	0	0	0	0	0	0	0	0	0	0	0	0	0	0	0	0	0	0	0	0	0	0	0	0	0	0	0	0	0	0	0
c231caf474941f8e28c071cf60a3b1da	0	0	0	0	0	0	0	0	0	0	0	0	0	0	0	0	0	0	0	0	0	0	0	0	0	0	0	0	0	0	0	0	0	0	0	0	0	0	0	0	0	0	0	0	0	0	0	0	0
3f8b62a9d87e88df22b32f2ab153086e	0	0	0	0	0	0	0	0	0	0	0	0	0	0	0	0	0	0	0	0	0	0	0	0	0	0	0	0	0	0	0	0	0	0	0	0	0	0	0	0	0	0	0	0	0	0	0	0	0
6f86e7d6478279f1bcc4a70370c4e153	0	0	0	0	0	0	0	0	0	0	0	0	0	0	0	0	0	0	0	0	0	0	0	0	0	0	0	0	0	0	0	0	0	0	0	0	0	0	0	0	0	0	0	0	0	0	12	0	0
198e5c4dad6f2583fdc7241e7dcd3c66	0	0	0	0	0	0	0	4	0	0	0	0	0	0	0	0	0	0	0	0	0	0	0	0	0	0	0	0	0	0	0	0	0	0	0	0	0	0	0	0	0	0	0	0	0	0	0	0	0
bf9f119ad7e69d3659c289a4dd611a2d	0	0	0	0	0	0	0	0	0	0	0	0	0	0	0	0	0	0	2	0	0	0	4	0	0	0	0	0	0	0	0	0	0	0	0	0	0	0	0	0	0	0	0	0	0	0	0	0	0
edb95ad51ecb02d346d555bfe87c63e5	0	0	0	0	0	0	0	0	0	0	0	0	0	0	0	0	0	0	0	0	0	5	0	0	0	0	0	0	0	0	0	0	0	0	0	0	0	0	0	0	0	0	0	0	0	0	0	0	0
a75c5c35b26ffaeecb10bcfe48a4c79b	0	0	0	0	0	0	0	0	0	0	0	0	0	0	0	0	0	0	0	0	0	0	0	0	0	0	0	0	0	0	0	0	0	0	0	0	0	0	0	0	0	0	0	0	0	0	0	0	0
9895b67380ee8b271a1066c570e5ced0	0	0	0	0	0	2	0	0	0	0	0	0	0	0	0	0	0	0	0	0	0	1	0	0	0	0	0	2	0	0	0	0	0	0	0	0	0	0	0	2	0	0	0	0	0	0	0	0	0
f78284fb7411d0526d15d9b94d9ae5fd	0	0	0	0	0	0	0	0	0	0	0	0	0	0	0	0	0	0	0	0	0	0	0	0	0	0	0	0	0	0	0	0	0	0	0	0	0	0	0	0	0	0	0	0	0	0	0	0	0
e368a90db0fc8f262e9708bb08066214	0	0	0	0	0	0	0	0	0	0	0	0	0	0	0	0	0	0	0	0	0	0	0	0	0	0	0	0	0	0	0	0	0	0	0	0	0	0	0	0	0	0	0	0	0	0	0	0	0
b41021cde5364d22a99ccd494244c3ae	0	0	0	0	0	0	0	0	0	0	0	0	0	0	0	0	0	0	0	0	0	0	0	0	0	0	0	0	0	0	0	0	0	0	0	0	0	0	0	0	0	0	0	0	0	0	0	0	0
6c41cf8abdc24226c887bf455424e5e7	0	0	0	0	0	0	0	0	0	0	0	0	0	0	0	0	0	0	0	0	0	0	3	0	0	0	0	0	0	0	0	0	0	0	0	0	0	0	0	0	0	0	0	0	0	0	0	0	0
9444a006934f7d51b61e61e020994d81	0	0	0	0	0	0	0	0	0	0	0	0	0	0	0	0	0	0	0	0	0	0	0	0	0	0	0	0	0	0	0	0	0	0	0	0	0	0	0	0	0	0	0	0	0	0	0	0	0
0fe85cff972ef10c2d83f397f8b7e8fc	0	0	0	0	0	0	0	0	0	0	0	0	0	0	0	0	0	0	0	0	0	0	0	0	0	0	0	0	0	2	0	0	0	0	0	0	0	0	0	0	0	0	0	0	0	0	0	0	0
2590b540639c9df4f97abe4687d055ae	0	0	0	0	0	0	0	0	0	0	0	0	0	0	0	0	0	0	0	0	0	0	0	0	0	0	0	0	0	0	0	0	0	0	0	0	0	0	0	0	0	0	0	0	0	0	0	0	0
195df1a6ec618f6dc069591b71d713dc	0	0	0	0	0	0	0	0	0	0	0	0	0	0	0	0	0	0	0	0	0	0	0	0	0	0	0	0	0	0	0	0	0	0	0	0	0	0	0	0	0	0	0	0	0	0	0	0	0
771e282c0ed830a27d42ad031bf72ead	0	0	2	0	0	0	0	0	0	0	0	0	0	0	0	0	0	0	0	0	0	2	0	0	0	0	0	0	0	0	0	0	0	0	0	0	0	0	0	0	0	0	0	0	0	0	0	0	0
a83056e0963a7f7c80a25fc7bd88bfae	0	0	0	0	0	0	0	0	0	0	0	0	0	0	0	0	0	0	0	0	0	2	0	0	0	0	0	0	0	0	0	0	0	0	0	0	0	0	0	0	0	0	0	0	0	0	0	0	0
8e01664409f4cacb5f607cbb7e5c8496	0	0	0	0	0	0	0	0	0	0	0	0	0	0	0	0	0	0	0	0	0	0	0	0	0	0	0	0	0	0	0	0	0	0	0	0	0	0	0	0	0	0	0	0	0	0	0	0	0
eb8e29c4469b56f9c2de6f8536e0fde4	0	0	0	0	0	0	0	0	0	0	0	0	0	0	0	0	0	0	0	0	0	0	0	0	0	0	0	0	0	0	0	0	0	0	0	0	0	0	0	0	0	0	0	0	0	0	0	0	0
dbe7bd5960c0b10976ba0368ae8787bc	0	0	0	0	0	0	0	0	0	0	0	0	0	0	0	0	0	0	0	0	2	0	0	0	0	0	0	0	0	0	0	0	0	0	0	0	0	0	0	0	0	0	0	0	0	0	0	0	0
ad3fdacd4e415f970a680c355a44b6f5	0	0	0	0	0	0	0	0	0	0	0	0	0	0	0	0	0	0	0	0	0	2	4	0	0	0	0	0	0	0	0	0	0	0	0	0	0	0	0	0	0	0	0	0	0	0	0	0	0
d31babb2d34aaef1dad8c9ad7dc38458	0	0	0	0	0	0	0	0	0	0	0	0	0	0	0	0	0	0	0	0	0	0	0	0	0	0	0	0	0	0	0	0	0	0	0	0	0	0	0	0	0	0	0	0	0	0	0	0	0
128ce5e342b63e8005d956d76f0b691c	0	0	0	0	0	0	0	0	0	0	0	0	0	0	0	0	0	0	0	0	0	0	0	0	0	0	0	0	0	0	0	0	0	0	0	0	0	0	0	0	0	0	0	0	0	0	0	0	0
a6b79a6faec3630930d02e965192f9f5	0	0	0	0	0	0	0	0	0	0	0	0	0	0	0	0	0	0	0	0	0	0	0	0	0	0	0	0	0	0	0	0	0	0	0	0	0	0	0	0	0	0	0	0	0	0	0	0	0
2d44231a2f5c70c88c1f51d1390ed148	0	0	0	0	0	0	0	0	0	0	0	0	0	0	0	0	0	0	0	0	0	0	0	0	0	0	0	0	0	0	0	0	0	0	0	0	0	0	0	0	0	0	0	0	0	0	0	0	0
a4a6a0f40322e515af9680b4cbb56fa4	0	0	0	0	0	0	0	0	0	0	0	0	0	0	0	0	0	0	0	0	0	0	0	0	0	0	0	0	0	0	0	2	0	0	0	0	0	0	0	0	0	0	0	0	0	0	0	0	0
4517969e8f846d720292e776a58c9fdf	0	0	0	0	0	0	0	0	0	0	0	0	0	0	0	0	0	0	0	0	0	0	0	0	0	0	0	0	0	0	0	0	0	0	0	0	0	0	0	0	0	0	0	0	0	0	0	0	0
25b7777843cee94949b79923ef2424c9	0	0	0	0	0	0	0	0	0	0	0	0	0	0	0	0	0	0	0	0	0	0	0	0	0	0	0	0	0	0	0	0	0	0	0	0	0	0	0	0	0	0	0	0	0	0	0	0	0
4c3f7fc99989469456b0ad6641d412c4	0	0	0	0	0	0	0	0	0	0	0	0	0	0	0	0	0	0	0	0	0	0	0	0	0	0	0	0	0	0	0	0	0	0	0	0	0	0	0	0	0	0	0	0	0	0	0	0	0
ee62a058599126f061d34ad225931b79	0	0	0	0	0	2	0	0	0	0	0	0	0	0	0	0	0	0	0	0	0	0	0	0	0	0	0	0	0	0	0	4	0	0	0	0	0	0	0	0	0	0	0	0	0	0	0	0	0
b06fe6855a1dde68d42191fab124919b	0	0	0	0	0	0	0	0	0	0	0	0	0	0	0	0	0	0	2	0	0	0	0	0	0	0	0	2	0	0	0	0	0	0	0	0	0	0	0	0	0	0	0	0	0	0	0	0	0
aa8b338fb2d7db57ed9a633971857bf3	0	0	0	0	0	2	0	0	0	0	0	0	0	0	0	0	0	0	1	0	0	0	0	0	0	0	0	0	0	0	0	0	0	0	0	0	0	0	0	0	0	0	0	0	0	0	0	0	0
6cea66b1d69b1aa33bc9505b4212c4c5	0	0	0	0	0	0	0	0	0	0	0	0	0	0	0	0	0	0	0	0	0	0	0	0	0	0	0	0	0	0	0	0	0	0	0	0	0	0	0	0	0	0	0	0	0	0	0	0	0
1d07e52ee994eb4a8a9226a9b6baf6ce	0	0	0	0	0	0	0	0	0	0	0	0	0	0	0	0	0	0	0	0	0	0	0	0	0	0	0	5	0	0	0	0	0	0	0	0	0	0	0	0	0	0	0	0	0	0	0	0	0
598774a1181c554935fb55c06437cc2b	0	0	0	0	0	0	0	0	0	0	0	0	0	0	0	0	0	0	0	0	0	0	0	0	0	0	0	0	1	0	0	0	0	0	0	0	0	0	0	0	0	0	0	0	0	0	0	0	0
2bf87a7f643a73e69dd75d74aa6cd708	0	0	0	0	0	0	0	0	0	0	0	0	0	0	0	0	0	0	5	0	0	0	0	0	0	0	0	0	0	0	0	0	0	0	0	0	0	0	0	0	0	0	0	0	0	0	0	0	0
226eebc503cf1e36ce4d00d2ccdd2929	0	0	0	0	0	0	0	0	0	0	0	0	0	0	0	0	0	0	0	0	0	0	0	0	0	0	0	0	0	0	0	0	0	0	0	0	0	0	0	0	0	0	0	0	0	0	0	0	0
3d295f0ea208a0806f7f5f93cd3e1da7	0	0	0	0	0	0	0	0	0	0	0	0	0	0	0	2	0	0	0	0	0	0	0	0	0	0	0	0	0	0	0	0	0	0	0	2	0	0	0	0	0	0	0	0	0	0	0	0	0
26027784327cfa5d64a79ac4c9da1eae	0	0	0	0	0	0	0	0	0	0	0	0	0	0	0	0	0	0	0	0	0	0	2	0	0	0	0	0	0	0	0	0	0	0	0	0	0	0	0	0	0	0	0	0	0	0	0	0	0
9980a6c06dc359548225453de5ea7e56	0	0	0	0	0	0	0	0	0	0	0	0	0	0	0	0	0	0	0	0	0	0	0	0	0	0	0	0	0	0	0	0	0	0	0	0	0	0	0	0	0	0	0	0	0	0	0	0	0
048698ecc1ac46c3a7f558085c2f9b79	0	0	0	0	0	0	0	0	0	0	0	0	0	0	0	0	0	0	0	0	0	0	0	0	0	0	0	0	0	0	0	0	0	0	0	0	0	0	0	0	0	0	0	0	0	0	0	0	0
53aa6568b3449b5270f083f025907908	0	0	0	0	0	0	0	0	0	0	0	0	0	0	0	0	0	0	0	0	0	0	0	0	3	0	0	0	0	0	0	0	0	0	0	0	0	0	0	0	0	0	0	0	0	0	0	0	0
19810fc0adc9d863532ed0e17df024af	0	0	0	0	0	0	0	0	0	0	0	0	0	0	0	0	0	0	0	0	0	3	0	0	0	0	0	0	0	0	0	0	0	0	0	0	0	0	0	0	0	0	0	0	0	0	0	0	0
65f6acaecac7880bcc163decc4d2abbb	0	0	0	0	0	0	0	0	0	0	0	0	0	0	0	0	0	0	0	0	0	0	0	0	0	0	0	0	0	0	0	0	0	0	0	0	0	0	0	0	0	0	0	0	0	0	0	0	0
2091f1dcbedd70b8c17d3f828247139e	0	0	0	8	0	0	0	0	0	0	0	0	0	0	0	0	0	0	0	0	0	0	0	0	0	0	0	0	0	0	0	0	0	0	0	0	0	0	0	0	0	0	0	0	0	0	0	0	0
0ef7f63bd6f68a46a458f4a548d9baf9	0	0	0	0	0	0	0	0	0	0	0	0	0	0	0	0	0	0	0	0	0	0	0	0	0	0	0	0	0	0	0	0	0	0	0	0	0	0	0	0	0	0	0	0	0	0	0	0	0
b0dcfcbb7eac729f55e8e9a77672791f	0	0	0	0	0	0	0	0	0	0	0	0	0	0	0	0	0	0	0	0	0	0	0	0	0	0	0	0	0	0	0	0	0	0	0	0	0	0	0	0	0	0	0	0	0	0	2	0	0
f0fc24bcbda22013847e10b732e04880	0	0	0	0	0	3	0	0	0	0	0	0	0	0	0	0	0	0	3	0	0	0	0	0	0	0	0	0	0	0	0	0	0	0	0	0	0	0	0	0	0	0	0	0	0	0	0	0	0
6eeb512f24030ca3415a6a7f3bc8aa7b	0	0	0	0	0	0	0	0	0	0	0	0	0	0	0	0	0	0	3	0	0	2	0	0	0	0	0	0	0	0	0	0	0	0	0	0	0	0	0	0	0	0	0	0	0	0	0	0	0
f6e8d6b178bba1931ce69f43c3e174dd	0	0	0	0	0	0	0	0	0	0	0	0	0	0	0	0	0	0	0	0	0	0	0	0	0	0	0	0	0	0	0	0	0	0	0	0	0	0	0	0	0	0	0	0	0	0	0	0	0
f9df05f5fad97f61aaa56753627f0e4e	0	0	0	0	0	0	0	0	0	0	0	0	0	0	0	0	0	0	0	0	0	0	0	0	0	0	0	0	0	0	0	0	0	0	0	0	0	0	0	0	0	0	0	0	0	0	0	0	0
6125b3b084c562e92025b58cea995c07	0	0	0	0	0	0	0	0	0	0	0	0	0	0	0	0	0	0	2	0	0	0	0	0	0	0	0	0	0	0	0	0	0	0	0	0	0	0	0	0	0	0	0	0	0	0	0	0	0
dba9abf1eef1072d32aebc55798734d2	0	0	0	0	0	0	0	0	0	0	0	0	0	0	0	0	0	0	0	0	0	0	0	0	0	0	0	0	0	0	0	0	0	0	0	0	0	0	0	0	0	0	0	0	0	0	0	0	0
4d0cebed709f9109b0b480665208876c	0	0	0	0	0	0	0	0	0	0	0	0	0	0	0	0	0	0	0	0	0	0	0	0	0	0	0	0	0	0	0	0	0	0	0	0	0	0	0	0	0	0	0	0	0	0	0	0	0
6a172cf93bc7636496c8b4fd55a024f8	0	0	0	0	0	0	0	0	0	0	0	0	0	0	0	0	0	0	0	0	0	0	0	0	0	0	0	0	0	0	0	0	0	0	0	0	0	0	0	0	0	0	0	0	0	0	2	0	0
530a288f46db53b30e5358d0ab349c46	0	0	0	0	0	0	0	0	0	0	0	0	0	0	0	0	0	0	0	0	0	0	0	0	0	0	0	0	0	0	0	0	0	0	0	0	0	0	0	0	0	0	0	0	0	0	0	0	0
d87b71abf44db7e24ace570c370f107c	0	0	0	0	0	0	0	0	0	0	0	0	0	0	0	0	0	0	0	0	0	0	0	0	0	0	0	0	0	0	0	0	0	0	0	0	0	0	0	0	0	0	0	0	0	0	1	0	0
b9dde8e1cbab1bc4efcf9cc2fabb58eb	0	0	0	0	0	0	0	0	0	0	0	0	0	0	0	0	0	0	0	0	0	6	0	0	0	0	0	3	0	0	0	0	0	0	0	0	0	0	0	0	0	0	0	0	0	0	0	0	0
e2e997ffc6c7d2e45b93966dd7ee740f	0	0	0	0	0	0	0	0	0	0	0	0	0	0	0	0	0	0	0	0	0	0	0	0	0	0	0	0	0	0	0	0	0	0	0	0	0	0	0	0	0	0	0	0	0	0	0	0	0
28b8f04742a2d6dd93d9580efc4bac90	0	2	0	0	0	0	0	0	0	0	0	0	0	0	0	0	0	0	2	0	0	0	0	0	0	0	0	0	0	0	0	0	0	0	0	0	0	0	0	0	0	0	0	0	0	0	0	0	0
713984c3cfb159142d739b65af87499a	0	0	0	0	0	0	0	0	0	0	0	0	0	0	0	0	0	0	3	0	0	0	0	0	0	0	0	0	0	0	0	0	0	0	0	0	0	0	0	0	0	0	0	0	0	0	0	0	0
96b7b38fd9e04a951ed3a73e23e3369a	0	0	0	0	0	0	0	0	0	0	0	0	0	0	0	0	0	0	0	0	0	0	0	0	0	0	0	0	0	0	0	0	0	0	0	0	0	0	0	0	0	0	0	0	0	0	0	0	0
a2edb7dc101ec3e03606a30b861b3eaa	0	0	0	0	0	0	0	0	0	0	0	0	0	0	0	0	0	0	0	0	0	0	0	0	0	0	0	0	0	0	0	0	0	0	0	0	0	0	0	0	0	0	0	0	0	0	0	0	0
1ccffc5619ea64cc464303cc8ccc6474	0	0	0	0	0	0	0	0	0	0	0	0	0	0	0	0	0	0	3	0	0	0	0	0	0	0	0	0	0	0	0	0	0	0	0	0	0	0	0	0	0	0	0	0	0	0	0	0	0
e181ca53f66ce896f1d4e34aa4440fae	0	0	0	0	0	0	0	0	0	0	0	0	0	0	0	0	0	0	0	0	0	0	0	0	0	0	0	0	0	0	0	0	0	2	0	0	0	0	0	0	0	0	0	0	0	0	0	0	0
5b78bf61c3e75c897110069c152c12f7	0	0	0	0	0	0	0	0	0	0	0	0	0	0	0	0	0	0	0	0	0	0	1	0	0	0	0	0	0	0	0	0	0	0	0	0	0	0	0	0	0	0	0	0	0	0	0	0	0
8dda6eeb6993d0cc21e3f1b3b354c76d	0	0	0	0	0	0	0	0	0	0	0	0	0	0	0	0	0	0	0	0	0	0	0	0	0	0	0	0	0	0	0	0	0	0	0	0	0	0	0	0	0	0	0	0	0	0	0	0	0
65382efb6a24a2eabf060dc544ee4ecb	0	0	4	0	0	0	0	0	0	0	0	0	0	0	0	0	0	0	0	0	0	0	0	0	0	0	0	0	0	0	0	0	0	0	0	0	0	0	0	0	0	0	0	0	0	0	0	0	0
b3a86404431e40508e5852a298a3119f	0	0	0	0	0	2	0	0	0	0	0	0	0	0	0	0	0	0	0	0	0	0	0	0	0	0	0	0	0	0	0	0	0	0	0	0	0	0	0	0	0	0	0	0	0	0	0	0	0
e6b9d1f257d0283ae4fa9a01331217d4	0	0	0	0	0	4	0	0	0	0	0	0	0	0	0	0	0	0	0	0	0	0	0	0	0	0	0	0	0	0	0	0	0	0	0	0	0	0	0	0	0	0	0	0	0	0	0	0	0
a84677db3f28153e490e4f82f3827755	0	0	0	0	0	0	0	0	0	0	0	0	0	0	0	0	0	0	0	0	0	0	0	0	0	0	0	0	0	0	0	0	0	0	0	0	0	0	0	0	0	0	0	0	0	0	0	0	0
6e80685160f1fb8fa5ef5e11a27adfa0	0	0	0	0	0	0	0	0	0	0	0	0	0	0	0	0	0	0	0	0	0	0	0	0	0	0	0	0	0	0	0	0	0	0	0	0	0	0	0	0	0	0	0	0	0	0	0	0	0
e02d648e0b09acf66ad112f34fa178cf	0	0	0	0	0	0	0	0	0	0	0	0	0	0	0	0	0	0	0	0	0	0	0	0	0	0	0	0	0	0	0	0	0	0	0	0	0	0	0	0	0	0	0	0	0	0	0	0	0
2affe319d2920d0f30635a37042a4ef6	0	0	0	0	0	0	0	0	0	0	0	0	0	0	0	0	0	0	0	0	0	0	0	0	0	0	0	0	0	0	0	0	0	0	0	0	0	0	0	0	0	0	0	0	0	0	0	0	0
c818c1a31496f64982d9c28b00e2703d	0	0	0	0	0	0	0	0	0	0	0	0	0	0	0	0	0	0	0	0	0	0	0	0	0	0	0	0	0	0	0	0	0	0	0	0	0	0	0	1	0	0	0	0	0	0	0	0	0
25275801c3b4be760feda97dc4cc9394	0	0	0	0	0	0	0	0	0	0	0	0	0	0	0	0	0	0	2	0	0	0	0	0	0	0	0	0	0	0	0	0	0	0	0	0	0	0	0	0	0	0	0	0	0	0	0	0	0
ecf2a6cfad08fa115c74810489fe2bc0	0	0	0	0	0	0	0	0	0	0	0	0	0	0	0	0	0	0	0	0	0	0	0	0	0	0	0	2	0	0	0	0	0	0	0	0	0	0	0	0	0	0	0	0	0	0	0	0	0
ae5ff1a75bb38f4cc51d5071d3e97290	0	0	0	0	0	0	0	0	0	0	0	0	0	0	0	0	0	0	0	0	0	0	0	0	0	0	0	0	0	0	0	3	0	0	0	0	2	0	0	0	0	0	0	0	0	0	0	0	0
504e62fac0f6e5904ad26abce26a3e23	0	0	0	0	0	0	0	0	0	0	0	0	0	0	0	0	0	0	2	0	0	0	0	0	0	0	0	0	0	0	0	0	0	0	0	0	0	0	0	0	0	0	0	0	0	0	0	0	0
5cef68927bed2d95eee20f8b0c0731aa	0	0	0	0	0	0	0	0	0	0	0	0	0	0	0	0	0	0	0	0	0	8	0	0	0	0	0	0	0	0	0	0	0	0	0	0	0	0	0	0	0	0	0	0	0	0	0	0	0
917fe2a272225b7eff38d8c7a3e64aa6	0	0	0	0	0	0	0	0	0	0	0	0	0	0	0	0	0	0	0	0	0	0	0	0	0	0	0	0	0	0	0	0	0	0	0	0	0	0	0	0	0	0	0	0	0	0	0	0	0
5a1dbb8ecd71627255d91ffee857d14c	0	0	0	0	0	0	0	0	0	0	0	0	0	0	0	0	0	0	0	0	0	0	0	0	0	0	0	0	0	0	0	0	0	0	0	0	0	0	0	0	0	0	0	0	0	0	0	0	0
cd621d11109a9d5d1782ccae0385c5c9	0	0	0	0	0	0	0	0	0	0	0	0	0	0	0	0	0	0	0	0	0	1	0	0	0	0	0	0	0	0	0	0	0	0	0	0	0	0	0	0	0	0	0	0	0	0	0	0	0
42abc53ec62b94e26fbfcc2c1d0c3465	0	0	0	0	0	0	0	0	0	0	0	0	0	0	0	0	0	0	0	0	0	0	0	0	1	0	0	0	0	0	0	0	0	0	0	0	0	0	0	0	0	0	0	0	0	0	0	0	0
5c7e8c1b3cfeb4c3351e22bcf7c8345f	0	0	0	0	0	0	0	0	0	0	0	0	0	0	0	0	0	0	0	0	0	0	0	0	0	0	0	0	0	0	0	0	0	0	0	0	0	0	0	0	0	0	0	0	0	0	0	0	0
42218d86ea695c9c8abadce78427f83f	0	0	0	0	0	0	0	0	0	0	0	0	0	0	0	0	0	0	0	0	0	0	0	0	0	0	0	0	0	0	0	0	0	0	0	0	0	0	0	0	0	0	0	0	0	0	0	0	0
50888056f4f296e5b9b59d1fc18209dc	0	0	0	0	0	0	0	0	0	0	0	0	0	0	0	0	0	0	0	0	0	0	0	0	0	0	0	0	0	0	0	0	0	0	0	0	0	0	0	0	0	0	0	0	0	0	0	0	0
86b3d4ff7714669036cfc476c51e6353	0	0	0	0	0	0	0	0	0	0	0	0	0	0	0	0	0	0	0	0	0	0	0	0	0	0	0	0	0	0	0	0	0	0	0	0	0	0	0	0	0	0	0	0	0	0	0	0	0
65690844a17132ca3fcb45c16c76700f	0	0	0	0	0	0	0	0	0	0	0	0	0	0	0	0	0	0	2	0	0	5	0	0	0	0	0	0	0	0	0	0	0	0	0	0	0	0	0	0	0	0	0	0	0	0	0	0	0
54b90fc6d997f54f23b1d0a03bba0271	0	0	0	0	0	0	0	0	0	0	0	0	0	0	0	0	0	0	0	0	0	0	0	0	0	0	0	0	0	0	0	0	0	0	0	0	0	0	0	0	0	0	0	0	0	0	0	0	0
6238e4480be19665dfafb6361f79f87f	0	0	0	0	0	0	0	0	0	0	0	0	0	0	0	0	0	0	0	0	0	2	0	0	0	0	0	0	0	0	0	0	0	0	0	0	0	0	0	0	0	0	0	0	0	0	2	0	0
6bfbe07e8d81742d648e645bf34001f5	0	0	0	0	0	0	0	0	0	0	0	0	0	0	0	0	0	0	0	0	0	0	0	0	0	0	0	0	0	0	0	0	0	0	0	0	0	0	0	0	0	0	0	0	0	0	0	0	0
b08b32c8232bfd0ac4da7f7b024fb5da	0	0	0	0	0	0	0	0	0	0	0	0	0	0	0	0	0	0	0	0	0	0	0	0	0	0	0	0	0	0	0	0	0	0	0	0	0	0	0	0	0	0	0	0	0	0	0	0	0
1958523752686f78a4b23bb97fcab25e	3	0	0	0	0	0	0	0	0	0	0	0	0	0	0	1	0	0	0	0	0	0	0	0	0	0	0	0	0	0	0	0	0	0	0	0	0	0	0	0	0	0	0	0	0	0	0	0	0
a9d910794c9d64577c7c0af20321de0f	0	0	0	0	0	0	0	0	0	0	0	0	0	0	0	0	0	0	0	0	0	0	0	0	0	0	0	0	0	0	0	0	0	0	0	0	0	0	0	0	0	0	0	0	0	0	0	0	0
5dff7d502f18980c6ced77509131b293	0	0	0	0	0	0	0	0	0	0	0	0	0	0	0	0	0	0	0	0	0	0	0	0	0	0	0	0	0	0	0	0	0	0	0	0	0	0	0	0	0	0	0	0	0	0	0	0	0
2de491cdfd5cf6f8b2f4ea8178840415	0	0	0	0	0	0	0	0	0	0	0	0	0	0	0	0	0	0	0	0	0	2	0	0	0	0	0	0	0	0	0	0	0	0	0	0	0	0	0	0	0	0	0	0	0	0	0	0	0
8113cf3f6046cf3923a5cfb060c8e91c	0	0	0	0	0	0	0	0	0	0	0	0	0	0	0	0	0	0	0	0	0	0	0	0	0	0	0	0	0	0	0	0	0	0	0	0	0	0	0	0	0	0	0	0	0	0	0	0	0
57abfdee14067b7d90c929bdc2534f65	0	0	0	0	0	0	0	0	0	0	0	0	0	0	0	0	0	0	0	0	0	0	0	0	0	0	0	0	0	0	0	0	0	0	0	0	0	0	0	0	0	0	0	0	0	0	0	0	0
72ef1552970eae91e1a64350d7039840	0	0	0	0	0	0	0	0	0	0	0	0	0	0	0	0	0	0	0	0	0	0	0	0	0	0	0	0	0	0	0	0	0	0	0	0	0	0	0	0	0	0	0	0	0	0	0	0	0
9b8b33e8e81c243f57c2eb200e3f679e	0	0	0	0	0	0	0	0	0	0	0	0	0	0	0	0	0	0	1	0	0	0	0	0	0	0	0	0	0	1	0	0	0	0	0	0	0	0	0	0	0	0	0	0	0	0	0	0	0
4dcd8c66a0f4f78adc0963e7fc45856d	0	0	0	0	0	0	0	0	0	0	0	0	0	0	0	0	0	0	0	0	0	0	0	0	0	0	0	0	0	0	0	0	0	0	0	0	0	0	0	0	0	0	0	0	0	0	0	0	0
447751f2317970daeac8ae805d4f2275	0	0	0	0	0	0	0	0	0	0	0	0	0	0	0	0	0	0	0	0	0	0	0	0	0	0	0	0	0	0	0	4	0	0	0	0	2	0	0	0	0	0	0	0	0	0	0	0	0
6c7b993765c8767be41e0649d4e307ad	0	0	0	0	0	0	0	0	0	0	0	0	0	0	0	0	0	0	0	0	0	0	0	0	0	0	0	0	0	0	0	0	0	0	0	0	0	0	0	0	0	0	0	0	0	0	0	0	0
46b5056e04d7ffcaee99d5c684836156	0	0	0	0	0	0	0	0	0	0	0	0	0	0	0	0	0	0	0	0	0	0	0	0	0	0	0	0	0	0	0	0	0	0	0	0	0	0	0	0	0	0	0	0	0	0	0	0	0
17d7a48a3f54a48b411af36b61f98def	0	0	0	0	0	0	0	0	0	0	0	0	0	0	0	0	0	0	0	0	0	1	0	0	0	0	0	0	0	0	0	0	0	0	0	0	0	0	0	0	0	0	0	0	0	0	0	0	0
b78f89576c71b8a0a8039d78caf88dd9	0	0	0	0	0	0	0	0	0	0	0	0	0	0	0	0	0	0	0	0	0	0	0	0	0	0	0	0	0	0	0	0	0	0	0	0	0	0	0	0	0	0	0	0	0	0	0	0	0
2fa6b0a6428fbc9339c7c015f851dacf	0	0	0	0	0	0	0	0	0	0	0	0	0	0	0	0	0	0	0	0	0	0	0	0	0	0	0	0	0	0	0	0	0	0	0	0	0	0	0	0	0	0	0	0	0	0	0	0	0
fd94d4c3b2a2f0df9e9d9ebff4cf5f7f	0	0	0	0	0	0	0	0	0	0	0	0	0	0	0	0	0	0	0	0	0	0	0	0	0	0	0	0	0	0	0	0	0	0	0	0	0	0	0	0	0	0	0	0	0	0	0	0	0
7955686c96c4b6320ebc66d1c57dbf6f	0	0	0	0	0	0	0	0	0	0	0	0	0	0	0	0	0	0	0	0	0	0	0	0	0	0	0	0	0	0	0	0	0	0	0	0	0	0	0	0	0	0	0	0	0	0	0	0	0
302a8837397cded314c5fdfa2dc46107	0	0	0	0	0	0	0	0	0	0	0	0	0	0	0	0	0	0	0	0	0	0	0	0	0	0	0	0	0	0	0	0	0	0	0	0	0	0	0	0	0	0	0	0	0	0	0	0	0
2b69e336002d9ed111c33ec5804d9317	0	0	0	0	0	0	0	0	0	0	0	0	0	0	0	0	0	0	0	0	0	0	0	0	0	0	0	2	0	0	0	0	0	0	0	0	0	0	0	0	0	0	0	0	0	0	0	0	0
c74cc479a4e3a8e4aa89130ade294d3c	0	0	0	0	0	0	0	0	0	0	0	0	0	0	0	0	0	0	0	0	0	0	0	0	0	0	0	0	0	0	0	0	0	0	0	0	0	0	0	0	0	0	0	0	0	0	0	0	0
33cb5c90e5f179eba5c50883d25c8303	0	0	0	0	0	0	0	0	0	0	0	0	0	0	0	0	0	0	0	0	0	0	0	0	0	0	0	0	0	0	0	0	0	0	0	0	0	0	0	0	0	0	0	0	0	0	0	0	0
[truncated: 740 more columns]

## Sheet: ASV Sequences
ASV Sequences Corresponding to V4-V5 ASV Tables
>6314ddde371a818cd2250898312fed6b
GACGGAGGATGCAAGTGTTATTCGGAATGATTGGGCGTAAAGAGTCTGTAGGCTGTATAGAAAGTCTTTTGTTAAATGCCTCGGCTCAACCGAGATCCAGCAAAGGAAACTTCTATACTTGAGGGAAGTAGAGGTACAGGGAATTCCCGGTGGAGCGGTGAAATGCGTAGATATCGGGAGGAACACCAATATGGCGAAGGCACTGTACTGGGCTTTACCTGACGCTAAGAGACGAAAGCTAAAGTAGTGATTAGGATTAGATACCCTAGTAATTTTAGCCGTAAACGATGGAAACTCACTGCCGAGCGAAATACAACGAGCGGTGGTCAAGCTAACGCGTGAAGTTTCCC
>5b27ef94f17a29ec1a1c4ea5498684e9
GACGGAGGATGCAAGTGTTATCCGGAATCACTGGGCGTAAAGCGTCTGTAGGTGGTTTGATAAGTCAACTGTTAAATCTTGAGGCTCAACTTCAAAATCGCAGTCGAAACTATTAGACTAGAGTATAGTAGAGGTAAAGGGAATTTCCAGTGGAGCGGTGAAATGCGTAGATATTGGAAAGAACACCGATGGCGAAAGCACTTTACTGGGCTATTACTAACACTCAGAGACGAAAGCTAGGGTAGCAAATGGGATTAGATACCCCAGTAGTCCTAGCCGTAAACTATGGATACTAGATGTTGAACAGATCGACCTGTGCAGTATCAAAGCTAACGCGTTAAGTATCCCGC
>051639494bcabf055810d0aa8b208d42
TACAGAGGATGCAAGCGTTATCCGGAATCACTGGGCATAAAGCGTCTGTAGGTGGTTTGGTAAGTCTGCTGTTAAAGACTGGGGCTCAACCCCAGAAAAGCAGTGGAAACTGCTAGACTTGAGTGTGGTAGAGGTAGAGGGAATTCCTAGTGTAGCGGTGAAATGCGTAGATATTAGGAAGAACACCAATGGCGAAGGCACTCTACTGGGCCATAACTGACACTGAGAGACGACAGCTAGGGGAGCAAATGGGATTAGATACCCCAGTAGTCCTAGCCGTAAACGATGGATACTAGATGTTGCACGTATTAACCCGTGCAGTATCGTAGCTAAGGCGTTAAGTATCCCGC
>38bd26ae66e3bca52dad4d6788e815cc
GACGGAGGATGCAAGTGTTATTCGGAATGATTGGGCGTAAAGCGTCTGTAGGCTGTATAGAAAGTCTTTTGTTAAATACCTCGGCTCAACCGAGATCCAGCAAAGGAAACTTCTATACTTGAGGTAAGTAGAGGTACAGGGAATTCCCGGTGGAGCGGTGAAATGCGTAGATATCGGGAGGAACACCAATATGGCGAAGGCACTGTACTGGGCTTTACCTGACGCTCAGAGACGAAAGCTAAAGGAGTGATTAGGATTAGATACCCTAGTAATTTTAGCCGTAAACGATGAAAACTCACTGCCGAGCGAAATACAACGAGCGGTGGTCAAGCTAACGCGTGAAGTTTTCC
>6de56dc3e9a78e41b4359752ffe81103
TACGGGGGATGCAAGCGTTATCCGGAATTATTGGGCGTAAAGCGTCTGTAGGTGGCTTAGTAAGTCTACTGTTAAATACTAGGGCTTAACTCTGGAATGGCAGTGGAAACTACTAGGCTTGAGTACGGTAGAAGTAAAGGGAATTCCCAGTGTAGCGGTGAAATGCGTAGATATTGGGAAGAACACCAACGGCGAAAGCACTTTACTAGGCCGACACTGACGCTAAGAGACGAAAGCTAGGGTAGCGAACGGGATTAGATACCCCGGTAGTCCTAGCCGTAAACGATGGATACTAAGTGGTGTGCGAATTATTCCGTACACTGCTGTAGCTAACGCGTTAAGTATCCCGC
>8b21f9bb516ab152fae1cf927936e8ad
TACAGGGGATGCAAGTGTTATCCGGAATTATTGGGCGTAAAGCGTCTGTAGGTTGATAATTAAGTCTTTTGTTAAATCTTAGGGCTCAACCCGAAATCTGCAAAAGAAACTATTTATCTTGAGTATGGTAGAGGTAAAGGGAATTTCCAGTGGAGCGGTGAAATGCGTAGATATTGGAAAGAACACCAACAGCGAAGGCACTTTACTGGGCCATTACTGACACTGAGAGACGAAAGCTAGGGGAGCAAACGGGATTAGATACCCCGGTAGTCCTAGCTGTAAACGATGGATACTAGATATTGTGCGTTTTTTGAACGGACAGTGTCGTAGCTAACGCGTTAAGTATCCCG
>c1a1fef8d220d5d8cf385b6e0dfa416a
TACGGGGGATGCAAGCGTTATCCGGATTTATTGGGCGTAAAGCGCCTGTAGGTTGTTTAATAAGTCTGTTGTTAAAGACTAGGGCTTAACCCTAGGAAAGCAATGGAAACTACTAGACTTGAGTATGATAGGGGTAGAGGGAATTTCTAGTGTAGCGGTGAAATGCGTAGATATTAGAAAGAACACCGGTGGCGAAGGCGCTCTACTGGATCATTACTGACACTCAGAGGCGAAAGCTAGGGTAGCAAAAGGGATTAGATACCCCTGTAGTCCTAGCCGTAAACGATGGATACTACATGTTGCGTTTTTAATGCAGTATGGTAGCTAACGCGTTAAGTATCCCGCCTGGG
>ae379516d9a3fb2986396a1b3500efc1
TACGGGGGATGCAAGCGTTATCCGGAATCATTGGGCGTAAAGCGCCTGTAGGTTGTCTGATAAGTCTGCTGTTAAAGGTTAGGGCTTAACCCTAAACACGCAGTGGAAACTACTAGACTTGAGTATGGCAGGGGTAGGGGGAATTTCTAGTGTAGCGGTGAAATGCGTAGATATTAGAAAGAACACCAGTGGCGAAAGCGCCCTACTGGACCATTACTGACACTCAGAGGCGAAAGCTAGGGTAGCAAAAGGGATTAGATACCCCTGTAGTCCTAGCCATAAACGATGGATACTAGATGTTGGATTTAATAGACAGTGTCGTAGCTAACGCGTTAAGTATCCCGCCTGGG
>e170e626949d504bfd7b8d5d53b88e4b
GACGGAGGATGCAAGTGTTATCCGGAATCACTGGGCGTAAAGCGTCTGTAGGTGGCTTAACAAGTCAACTGTTAAATCTTGAAGCTCAACTTCGAAATCGCAGTCGAAACTGTTAGGCTAGAGTATAGTAGGGGTAAAGGGAATTTCCAGTGGAGCGGTGAAATGCGTAGAGATTGGAAAGAACACCGATGGCGAAGGCACTTTACTGGGCTATTACTGACACTCAGAGACGAAAGCTAGGGTAGCAAATGGGATTAGATACCCCAGTAGTCCTAGCCGTAAACAATGGATACTAGATGTTGGGCAGATCGACCTGTTCAGTATCAAAGCTAACGCGTTAAGTATCCCGC
>e29b0b96759b8e891b518414917d8845
TACGGAGGATGCAAGCGTTATCCGGAATCATTGGGCGTAAAGCGTCTGTAGGTGGCTTGGTAAGTCGACTGTTAAATCGTAGAGCTCAACTTTATATCGGCAGTCGAAACTACTTCGCTTGAGTGTGGTAGGGGCAGAGGGAATTCCCGGTGTAGCGGTGAAATGCGTAGATATCGGGAAGAACACCAACGGCGAAAGCACTCTGCTGGGCCAACACTGACACTGAGAGACGAAAGCTAGGGTAGTCAATGGGATTAGATACCCCAGTAGTCCTAGCCGTAAACGATGGATACTAAGTGGTGTGCGTATTGACCCGTACACTGCTGTAGCTAACGCGTTAAGTATCCCGC
>a3ae1b3c2de6fffc5c513bcfb1c1620e
GACGGAGGATGCAAGTGTTATCCGGAATTACTGGGCGTAAAGCGTCTGTAGGTGGTTTAGTAAGTCGATTGTTAAAGCTTGGGGCTTAACTCCAAAACAGCAATGGAAACTGCTAGACTTGAGTATGGTAGAGGTAAAAGGAATTTCCAGTGGAGCGGTGAAATGCGTAGATATTGGAAAGAACACCGATGGCGAAGGCATTTTACTGGGCCATAACTGACACTCAGAGACGAAAGCTAGGGTAGCAAATGGGATTAGATACCCCAGTAGTCCTAGCTGTAAACGATGGATACTAGATGTTGCACGTATCGACCCGTGCAGTGTCATAGCTAACGCGTTAAGTATCCCGC
>e85511b8e27b8116d81b5b8c9f0f3f37
GACGGAGGATGCAAGTGTTATCCGGAATCACTGGGCGTAAAGCGTCTGTAGGTGGTTTAATAAGTCTATTGTTAAATCTTGAGGCTTAACTTCAAATCAGCAATGGAAACTCTTAGACTTGAGTATAGTAGAGGTAAAAGGAATTTCCAGTGGAGCGGTGAAATGCGTAGATATTGGAAAGAACACCGATGGCGAAGGCATTTTACTGGACTATAACTGACACTCAGAGACGAAAGCTAGGGTAGCAAATGGGATTAGATACCCCAGTAGTCCTAGCAGTAAACAATGGATACTAGATGTTGCCCGTATCAACCCGTGCAGTATCGAAGCTAACGCGTTAAGTATCCCGC
>6f4a4e9511ec81f06cbfee8f782aeb56
GACGGAGGATGCAAGTGTTATCCGGAATCACTGGGCGTAAAGCGTCTGTAGGTGGTTTAATAAGTCTATTGTTAAAGTTTGAGGCTTAACTTCAAATCAGCAATAGAAACTGTTAGGCTTGAGTATGGTAGAGGTAAAAGGAATTTCCAGTGGAGCGGTGAAATGCGTAGATATTGGAAAGAACACCGATGGCGAAGGCATTTTACTGGACCCTAACTGACACTCAGAGACGAAAGCTAGGGTAGCAAATGGGATTAGATACCCCAGTAGTCCTAGCAGTAAACGATGGATACTAGATGTTGCCCGTATCAACCCGTGCAGTGTTAAAGCTAACGCGTTAAGTATCCCGC
>d1e506f0a21280de0c8ac2aa7f0ac4f4
TACAGAGGATGCAAGCGTTATCCGGAATCACTGGGCATAAAGCGTCTGTAGGTTGTTTGGTAAGTCTGCTGTTAAAGACTGGGGCTCAACCCCAGAAAAGCAGTGGAAACTGCCGGACTTGAGTGTGGTAGAGGTAGAGGGAATTCCTAGTGTAGCGGTGAAATGCGTAGATATTAGGAAGAACACCAATGGCGAAGGCACTCTACTGGGCCATAACTGACACTGAGAGACGACAGCTAGGGGAGCAAATGGGATTAGATACCCCAGTAGTCCTAGCCGTAAACGATGGATACTAGATGTTGCACGTATTAACCCGTGCAGTATCGTAGCTAAGGCGTTAAGTATCCCGC
>8d9a3ba5a257d24aa89499e5c7eba127
GACGGAGGATGCAAGTGTTATCCGGAATCACTGGGCGTAAAGCGTCTGTAGGTGGTTTAATAAGTCTATTGTTAAATCTTGAGGCTTAACTTCAAATCAGCAATGGAAACTATTAGACTTGAGTATAGTAGAGGTAAAAGGAATTTCCAGTGGAGCGGTGAAATGCGTAGATATTGGAAAGAACACCGATGGCGAAGGCATTTTACTGGACTATAACTGACACTCAGAGACGAAAGCTAGGGTAGCAAATGGGATTAGATACCCCAGTAGTCCTAGCAGTAAACAATGGATACTAGATGTTGCCCGTATCAACCCGTGCAGTATCGAAGCTAACGCGTTAAGTATCCCGC
>c5ded1fa5fee39d8a3807c16c8274d6d
GACGGAGGATGCAAGTGTTATCCGGAATCACTGGGCGTAAAGCGTCTGTAGGTGGTTTAGTAAGTCTGTTGTTAAATCTTGAGGCTCAACTTCAAAATCGCAATCGAAACTACTAGACTTGAGTATGGTAAAGGTAAAAGGAATTTCCAGTGGAGCGGTGAAATGCGTAGATATTGGAAAGAACACCGATGGCGAAAGCATTTTACTGGGCCATTACTGACACTCAGAGACGAAAGCTAGGGTAGCAAATGGGATTAGATACCCCAGTAGTCCTAGCAGTAAACGATGGATACTAGATGTTGCCCGTATCAACCCGTGCAGTGTCAAAGCTAACGCGTTAAGTATCCCGC
>892b2e52260f27b5695d8c49e62400c4
TACGGGGGATGCAAGCGTTATCCGGAATCATTGGGCGTAAAGCGCCTGTAGGTTGTTTAATAAGTCTGTTGTTAAAGACTAGGGCTTAACCCTAGAAAAGCAATGGAAACTACTAGACTAGAGTATGGCAGGGGTAGAGGGAATTTCTAGTGTAGCGGTGAAATGCGTAGATATTAGAAAGAACACCGGTGGCGAAAGCGCTCTACTGGACCATTACTGACACTCAGAGGCGAAAGCTAGGGTAGCAAAAGGGATTAGATACCCCTGTAGTCCTAGCCGTAAACGATGGATACTACATGTTGTGTTTATTTCACAGTATGGTAGCTAACGCGTTAAGTATCCCGCCTGGG
>06f4cc1b195955fe1ddcb12a643a9bff
GACAGAGGATGCAAGTGTTATTCGGAATGATTGGGCGTAAAGAGTCTGTAGGCGGTTTAGAAAGTCTTTTGTGAAATACTTCAGCTCAACTGAGGCTCCGCAAAAGAAACTTCTAGACTTGAGGAAAGTAGAGGTACAGGGAATTTCCGGTGGAGCGGTGAAATGCGTAGATATCGGAAGGAACACCAATATGGCGAAGGCACTGTACTGGGCTTTTCCTGACGCTCAGAGACGAAAGCTGAAGGAGTGATTAGGATTAGATACCCTAGTAATTTCAGCCGTAAACGATGAAAACTCACTGTCGAGCCAATATATGGAGCGGTGGTCAAGCTAACGCGTGAAGTTTTCCG
>31a0ee6218c597a04dab50f209210852
GACGGAGGATGCAAGTGTTATCCGGAATCACTGGGCGTAAAGCGTCTGTAGGTTGTTTATTAAGTCGACTGTTAAATCTTGAGGCTCAACCTCAAAATCGCATTCGAAACTATTAGACTAGAGTATAGTAGAGGTAAAGGGAATTTCCAGTGGAGCGGTGAAATGCGTAGATATTGGAACGAACACCGATGGCGAAAGCACTTTACTGGGCTATTACTAACACTCAGAGACGAAAGCTAGGGTAGCAAATGGGATTAGATACCCCAGTAGTCCTAGCCGTAAACAATGGATACTAGATGTTGGACAGATCGACCTGTGCAGTATCAAAGCTAACGCGTTAAGTATCCCGC
>a5b5e85b7a471cc94825513c594f9c4b
TACAGAGGATGCAAGCGTTATCCGGAATCACTGGGCATAAAGCGTCTGTAGGTGGTTTGATAAGTCTGCTGTTAAAGACTAGGGCTTAACCCTAGGAAAGCAGTGGAAACTGTCAGACTTGAGTATGGTAGAGGTACAGGGAATTCCTAGTGTAGCGGTGAAATGCGTAGATATTAGGAAGAACACCAATGGCGAAAGCACTGTACTGGGCCACAACTGACACTGAGAGACGACAGCTAGGGGAGCAAATGGGATTAGATACCCCAGTAGTCCTAGCCGTAAACGATGGATACTAGGTGTTGCACGTATTAACCCGTGCAGTATCGTAGCTAAGGCGTTAAGTATCCCGC
>10828ca72bcb9ad9351554dd1e572f3f
GACGGAGGATGCAAGTGTTATCCGGAATCACTGGGCGTAAAGCGTCTGTAGGTTGTTAAACAAGTCAACTGTTAAATCTTGAGGCTCAACTTCAAAATCGCAGTCGAAACTGTTTGACTAGAGTATAGTAGGGGTAAAGGGAATTTCCAGTGGAGCGGTGAAATGCGTAGATATTGGAAAGAACACCGATGGCGAAGGCACTTTACTGGGCTATTACTGACACTCAGAGACGAAAGCTAGGGTAGCAAATGGGATTAGATACCCCAGTAGTCCTAGCTGTAAACAATGGATACTAGATGTTGAACAGATCGACCTGTGCAGTATCAAAGCTAACGCGTTAAGTATCCCGC
>d42b433db70d66f610127c33944a0dc8
TACGGGGGATGCAAGCGTTATCCGGAATCATTGGGCGTAAAGCGCCTGTAGGTTGTTTAATAAGTCTGTTGTTAAAGACTAGGGCTCAACCCTAGGAAAGCAATGGAAACTACTAGACTTGAGTATGGCAGGGGTAGAGGGAATTTCTAGTGTAGCGGTGAAATGCGTAGATATTAGAAAGAACACCGGTGGCGAAAGCGCTCTACTGGACCATTACTGACACTCAGAGGCGAAAGCTAGGGTAGCAAAAGGGATTAGATACCCCTGTAGTCCTAGCCGTAAACGATGGATACTAGATGTTGTGCTTTATGTACAGTGTCCTAGCTAACGCGTTAAGTATCCCGCCTGGG
>0c45780546d1deac6fb2a5a31883e45c
TACAGGGGATGCAAGTTTTATTCGGAATTATTGGGCGTAAAGCGTCTGCAGGTTGATAATTAAGTCTTTTGTTAAATCTTTGGGCTCAACCCAAAATCTGCAAAAGAAACTATTTATCTTGAGTGTGGTAGAGGTAAGGGGAATTTCCAGTGGAGCGGTGAAATGCGTAGAGATTGGAAAGAACACCAATAGCGAAGGCACCTTACTGGGCCAGTACTGACACTGAGAGACGAAAGCTAGGGTAGCAAACGGGATTAGATACCCCGGTAGTCCTAGCTGTAAACGATGGATACTAGATGTTGTATATTTTTATATATACAGTGTCGTAGCTAACGCGTTAAGTATCCCGC
>3e244a413c65f6a680b8fe7fbc4de314
GACGGAGGATGCAAGTGTTATCCGGAATCACTGGGCGTAAAGCGTCTGTCGGTGGTCAAACAAGTCAACTGTTAAATCTTGAAGCTCAACTTCAAAACTGCAGTCGAAACTGTTTAACTAGAGTATAGTAGGGGTAAAGGGAATTTCCAGTGGAGCGGTGAAATGCGTAGATATTGGAAAGAACACCGATGGCGAAGGCACTTTACTGGGCTATTACTGACACTCAGAGACGAAAGCTAGGGTAGCAAATGGGATTAGATACCCCAGTAGTCCTAGCCGTAAACAATGGATACTAGATGTTGAACAGATCGACCTGTGCAGTATCAAAGCTAACGCGTTAAGTATCCCGC
>329fb9745ece8c8fba15321ab00d4a4e
GACGGAGGATGCAAGTGTTATCCGGAATCACTGGGCGTAAAGCGTCTGTAGGTGGTTTAGTAAGTCGGGTGTTAAATCTTGAAGCTTAACTTCAAAACCGCATTCGAAACTACTAGACTTGAGTATAGTAGAGGTAAAGGGAATTTCCAGTGGAGCGGTGAAATGCGTAGATATTGGAAAGAACACCGATGGCGAAGGCACTTTACTGGGCTATCACTGACACTCAGAGACGAAAGCTAGGGTAGCAAATGGGATTAGATACCCCAGTAGTCCTAGCTGTAAACGATGGATACTAAATGTTGAACAGATCGACCTGTACAGTATCAAAGCTAACGCGTTAAGTATCCCGC
>0d3dd046b990bba700b2afd4ce2ad12f
TACGGGGGATGCAAGCGTTATCCGGAATCATTGGGCGTAAAGCGCCTGTAGGTTGTTTAATAAGTCTGTTGTTAAAGACTAGGGCTTAACCCTAGAAAAGCAATGGAAACTATTAGACTAGAGTATGGCAGGGGTAGAGGGAATTTCTAGTGTAGCGGTGAAATGCGTAGATATTAGAAAGAACACCGGCGGCGAAAGCGCTCTACTGGACCATTACTGACACTCAGAGGCGAAAGCTAGGGTAGCAAAAGGGATTAGATACCCCTGTAGTCCTAGCCGTAAACGATGGATACTAGATGTTGTGCTTCATGTACAGTATCGTAGCTAACGCGTTAAGTATCCCGCCTGGG
>91bcf254ff6b3c62e0d419cdb96da1af
TACGGAGGATGCAAGTGTTATCCGGAATCACTGGGCGTAAAGCGTCTGTAGGTGGTTTAATAAGTCAACTGTTAAATCTTGAGGCTCAACTTCAAAATCGCAGTCGAAACTATTAGACTAGAGTATAGTAGGGGTAAAGGGAATTTCCAGTGGAGCGGTGAAATGCGTAGAGATTGGAAAGAACACCGATGGCGAAGGCACTTTACTGGGCTATTACTGACACTCAGAGACGAAAGCTAGGGTAGCAAATGGGATTAGATACCCCAGTAGTCCTAGCTGTAAACAATGGATACTAGATGTTGAACAGATCGACCTGTGCAGTATCAAAGCTAACGCGTTAAGTATCCCGC
>459c8a3c634a82e767650715096f791d
TACGGGGGATGCAAGCGTTATCCGGAATCATTGGGCGTAAAGCATCTGTAGGTGGCTTGGTAAGTTGATTGTTAAATAGTAGGGCTCAACCCTATCCCGGCAATCAAAACTACTAGGCTTGAGTGTGGTAGGGGCAGAGGGAATTCCCGGTGTAGCGGTGAAATGCGTAGATATCGGGAAGAACACCAACGGCGAAAGCACTCTGCTGGGCCAACACTGACACTGAGAGATGAAAGCTAGGGTAGTCAATGGGATTAGATACCCCAGTAGTCCTAGCCGTAAACGATGGATACTAAGTGGTGTGCGTATTGAACCGTACACTGCTGTAGCTAACGCGTTAAGTATCCCGC
>63e6e6ea46cfac328933dffa0c8a89f9
GACGGAGGATGCAAGTGTTATCCGGAATCACTGGGCGTAAAGCGTCTGTCGGTGGTTGGACAAGTCAACTGTTAAATCTTGAGGCTCAACCTCAAAATCGCAGTCGAAACTGTTTGACTAGAGTATAGTAGGGGTAAAGGGAATTTCCAGTGGAGCGGTGAAATGCGTAGATATTGGAAAGAACACCGATGGCGAAGGCACTTTACTGGGCTATTACTGACACTCAGAGACGAAAGCTAGGGTAGCAAATGGGATTAGATACCCCAGTAGTCCTAGCCGTAAACAATGGATACTAGATGTTGAACAGATCGACCTGTGCAGTATCAAAGCTAACGCGTTAAGTATCCCGC
>7f34cf61e8cbb55a1033a3790b4907c0
TACGGGGGATGCAAGCGTTATCCGGAATCATTGGGCGTAAAGCGCCTGTAGGTTGTTTAATAAGTCTGTTGTTAAAGACTAGGGCTTAACCCTAGAAAAGCAATGGAAACTACTAGACTAGAGTATGGCAGGGGTAGAGGGAATTTCTAGTGTAGCGGTGAAATGCGTAGATATTAGAAAGAACACCGGTGGCGAAAGCGCTCTACTGGACCATTACTGACACTCAGAGGCGAAAGCTAGGGTAGCAAAAGGGATTAGATACCCCTGTAGTCCTAGCCGTAAACGATGGATACTACATGTTGTGCATTATGTACAGTATGGTAGCTAACGCGTTAAGTATCCCGCCTGGG
>3ed44f51c4dcea8b131de7c4e6050a93
TACAGGGGTCGCAAGTGTTATCCGGAATTATTGGGCGTAAAGCGTCTGCAGGTTGATGTAAAAGTCTTTTGTTAAATCTCAGAGCTCAACTCGGAATCTGCAAAGGAAACTATATGTCTAGAGTATGGTAGGGGTAGAGGGAATTTCTAGTGGAGCGGTGAAATGCGTAGATATTAGAAAGAACACCAAGAGCGAAGGCACTCTACTGGGCCAGTACTGACACTCAGAGACGAAAGCTAGGGGAGCAAACGGGATTAGATACCCCGGTAGTCCTAGCCGTAAACGATGGATACTAGATGTTGCATACTTTTATAGTACGCAGTGTCGTAGCTAACGCGTTAAGTATCCCG
>dd541786e4d426792c7aef6548437532
TACAGGGGATGCAAGTGTTATCCGGAATTATTGGGCGTAAAGCGTCTGCAGGTTGATCTATAAGTCTTTTGTCAAATCTTTGGGCTTAACCCAAAAACAGCAAAAGAAACTATTTATCTTGAGTATGGTAGAGGTAAGGGGAATTTCCAGTGGAGCGGTGAAATGCGTAGATATTGGAAAGAACACCAACAGCGAAGGCACCTTACTGGGCCATTACTGACACTCAGAGACGAAAGCTAGGGTAGCAAACGGGATTAGATACCCCGGTAGTCCTAGCTGTAAACGATGGATACTAGGTGTTGCGTACTTTATAGTATGCAGTGTCGTAGCTAACGCGTTAAGTATCCCGC
>042a6a2c4b37718084979dfe1d04a643
GACGGAGGATGCAAGTGTTATCCGGAATCACTGGGCGTAAAGCGTCTGTAGGTGGTTTAGTAAGTCGACTGTTAAATCTTGAGGCTTAACCTCAAAATCGCATTCGAAACTATTAGACTTGAGTATAGTAGAGGTAAAGGGAATTTCCAGTGGAGCGGTGAAATGCGTAGATATTGGAAAGAACACCGATGGCGAAGGCACTTTACTGGGCTATTACTGACACTCAGAGACGAAAGCTAGGGTAGCAAATGGGATTAGATACCCCAGTAGTCCTAGCCGTAAACAATGGATACTAGATGTTGGACAGATCGACCTGTGCAGTATTAAAGCTAACGCGTTAAGTATCCCGC
>6579dcf9e17eb14ac04d52500559dbf8
TACGGGGGATGCAAGCGTTATCCGGAATCATTGGGCGTAAAGCGCCTGTAGGTTGTTTATCAAGTCTGTTGTTAAAGACTAGGGCTTAACCCTAGAAAAGCAATGGAAACTGGTAGACTAGAGTATGGCAGGGGTAGAGGGAATTTCTAGTGTAGCGGTGAAATGCGTAGATATTAGAAAGAACACCGGTGGCGAAAGCGCTCTACTGGACCATTACTGACACTCAGAGGCGAAAGCTAGGGTAGCAAAAGGGATTAGATACCCCTGTAGTCCTAGCCGTAAACGATGGATACTACATGTTGTGCTTAATGTACAGTATGGTAGCTAACGCGTTAAGTATCCCGCCTGGG
>da5a05ab1175234641c97ae5658bb055
TACAGGGGATGCAAGTGTTATCCGGAATTATTGGGCGTAAAGCGTCTGTAGGTTGATAATTAAGTCTTTTGTTAAAGCTTCGGGCCTAACTCGAAATCTGCAAAAGAAACTATTTATCTTGAGTATAGTAGAGGTAAAGGGAATTTCCAGTGGAGCGGTGAAATGCGTAGAGATTGGAAAGAACACCAACAGCGAAGGCACTTTACTGGGCTATTACTGACACTGAGAGACGAAAGCTAGGGGAGCAAACGGGATTAGATACCCCGGTAGTCCTAGCTGTAAACGATGGATACTAGATATTGTGTATTTTCGGATATACAGTGTCGTAGCTAACGCGTTAAGTATCCCGC
>6b430ee45ae663e61acd39bb1fee2562
GACGGAGGATGCAAGTGTTATCCGGAATCACTGGGCGTAAAGCGTCTGTAGGTGGTTTAATAAGTCTATTGTTAAAGCTTGAGGCTTAACTTCAAAATCGCAATGGAAACTGTTAGACTTGAGTATGGTAGAGGTAAAAGGAATTTCCAGTGGAGCGGTGAAATGCGTAGATATTGGAAAGAACACCGATGGCGAAGGCATTTTACTGGGCCATTACTGACACTCAGAGACGAAAGCTAGGGTAGCAAATGGGATTAGATACCCCAGTAGTCCTAGCAGTAAACGATGGATACTAGATGTTGCCCGTATCAACCCGTGCAGTGTCAAAGCTAACGCGTTAAGTATCCCGC
>427723e1e6d938fa14484972b1a45f81
TACAGGGGATGCAAGTGTTATCCGGAATTATTGGGCGTAAAGCGTCTGCAGGTTGATATTTAAGTCTTTTGTCAAAACTTTGGGCTCAACCCAAAATCGGCAAAAGAAACTATCTATCTTGAGTATGGTAGAGGTAAAGGGAATTTCCAGTGGAGCGGTGAAATGCGTAGATATTGGAAAGAACACCAAAAGCGAAGGCACTTTACTGGGCCATTACTGACACTCAGAGACGAAAGCTAGGGTAGCAAACGGGATTAGATACCCCGGTAGTCCTAGCTGTAAACGATGGATACTAGATGTTGCGTTCTTTTTTAAGAAGGCAGTGTCGTAGCTAACGCGTTAAGTATCCC
>3bda3e3f623ed8f3c8213c06361daf59
TACGGGGGATGCAAGCGTTATCCGGAATTATTGGGCGTAAAGCGCCTGTAGGTGGTTTAATAAGTCTGTTGTTAAAGACTAGGGCTTAACCCTAGGAATGCAATGGAAACTACTAGACTAGAGTATGGTAGGGGTAGAGGGAATTTCTAGTGTAGCGGTGAAATGCGTAGATATTAGAAAGAACACCAGTGGCGAAAGCGCTCTACTGGACCATTACTGACACTCAGAGGCGAAAGCTAGGGTAGCAAAAGGGATTAGATACCCCTGTAGTCCTAGCCGTAAACGATGGATACTAGATGTTGCGCTCTATGTGCAGTATCGTAGCTAACGCGTTAAGTATCCCGCCTGGG
>005ea5e54ba38385ff7f3d001f86ed24
GACGGAGGATGCAAGTGTTATCCGGAATCACTGGGCGTAAAGCGTCTGTAGGTTGTTGTTTAAGTCAACTGTTAAATCTTGAAGCTCAACTTCGAAATCGCAGTCGAAACTATTCAACTAGAGTATAGTAGGGGTAAAGGGAATTTCCAGTGGAGCGGTGAAATGCGTAGATATTGGAAAGAACACCGATGGCGAAGGCACTTTACTGGGCTACTACTGACACTCAGAGACGAAAGCTAGGGTAGCAAATGGGATTAGATACCCCAGTAGTCCTAGCTGTAAACAATGGATACTAGATGTTGAACAGATCGACCTGTGCAGTATCAAAGCTAACGCGTTAAGTATCCCGC
>1958523752686f78a4b23bb97fcab25e
TACAGGGGATGCAAGTGTTATCCGGAATTATTGGGCGTAAAGCGTCTGTAGGTTGATAATTAAGTCTTTTGTTAAAGCTTCGGGCCTAACTCGAAATCTGCAAAAGAAACTATTTATCTTGAGTGTAGTAGAGGTAAAGGGAATTTCCAGTGGAGCGGTGAAATGCGTAGAGATTGGAAAGAACACCAACAGCGAAGGCACTTTACTGGGCTATTACTGACACTGAGAGACGAAAGCTAGGGGAGCAAACGGGATTAGATACCCCGGTAGTCCTAGCTGTAAACGATGGATACTAGATATTGTGTATTTTCGGATAGACAGTGTCGTAGCTAACGCGTTAAGTATCCCGC
>175b568f6f6fde2783ae7aa72dc27cf7
GACGGAGGATGCAAGTGTTATCCGGAATTATTGGGCGTAAAGCGTTTGTAGGTTGATTTATAAGTCTATTGTTAAATCCAGAAGCTTAACTTCTGTCATGCAATATGAAACTATATTTCTAGAGGGTGGTAGGGGTAGAAGGAATTCCTAGTGTAGCGGTGAAATGCGTAGATATTAGGAAGAACACCAAAGGCGAAGGCATTCTACTGGGCCAATCCTGACACTGAGAGACGAAAGCTAGGGGAGCGAATGGGATTAGATACCCCAGTAGTCCTAGCCGTAAACGATGGATACTAGGGGATAGACGAATCGACTCGTGTATGCTCGCAGTTCACACATTAAGTATCCCG
>9d26ada8814719b2863701c8c67b7634
GACGGAGGATGCAAGTGTTATCCGGAATCACTGGGCGTAAAGCGTCTGTAGGTGGTTGTTTAAGTCAACTGTTAAATCTTGAGGCTCAACCTCAAAATCGCAGTCGAAACTATTCAACTAGAGTATAGTAGGGGTAAAGGGAATTTCCAGTGGAGCGGTGAAATGCGTAGATATTGGAAAGAACACCGATGGCGAAGGCACTTTACTGGGCTATTACTAACACTCAGAGACGAAAGCTAGGGTAGCAAATGGGATTAGATACCCCAGTAGTCCTAGCTGTAAACAATGGATACTAGATGTTGAACAGATCGACCTGTGCAGTATCAAAGCTAACGCGTTAAGTATCCCGC
>40629205a22d36974b2360192d4c9214
GACGGAGGATGCAAGTGTTATCCGGAATCACTGGGCGTAAAGCGTCTGTAGGTGGTTTAATAAGTCTATTGTTAAAGCTTGAGGCTTAACTTCAAAATCGCAATAGAAACTGTTAGACTTGAGTATGGTAGAGGTAAAAGGAATTTCCAGTGGAGCGGTGAAATGCGTAGATATTGGAAAGAACACCGATGGCGAAGGCATTTTACTGGGCCATTACTGACACTCAGAGACGAAAGCTAGGGTAGCAAATGGGATTAGATACCCCAGTAGTCCTAGCAGTAAACGATGGATACTAGATGTTGCCCGTATCAACCCGTGCAGTGTCAAAGCTAACGCGTTAAGTATCCCGC
>0dbe66f2623c3d20b9f1d01aafd16200
GACGGAGGATGCAAGTGTTATCCGGAATCACTGGGCGTAAAGCGTCTGTAGGTGGTTTAATAAGTCGACTGTTAAATCTTGAGGCTCAACCTCAAAATCGCATTCGAAACTATTAGACTTGAGTATAGTAGAGGTAAAGGGAATTTCTAGTGGAGCGGTGAAATGCGTAGATATTAGAAAGAACACCAATTGCGAAGGCACTTTACTTGGCTATTACTGACACTCAGAGACGAAAGCTAGGGTAGCAAATGGGATTAGATACCCCAGTAGTCCTAGCCGTAAACAATGGATACTAGATGTTGAACAGATCGACCTGTGCAGTATCAAAGCTAACGCGTTAAGTATCCCGC
>5e629122b705b071c11b5390117e0832
TACGGGGGATGCAAGCGTTATCCGGAATCATTGGGCGTAAAGCGCCTGTAGGTTGTTTAGTAAGTCCGTTGTTAAAGACTAGGGCTTAACCCCAGAAAAGCGATGGAAACTACTAGACTAGAGTATGGCAGGGGTAGAGGGAATTTCTAGTGTAGCGGTGAAATGCGTAGATATTAGAAAGAACACCGGTGGCGAAAGCGCTCTACTGGACCATTACTGACACTCAGAGGCGAAAGCTAGGGTAGCAAAAGGGATTAGATACCCCTGTAGTCCTAGCCGTAAACGATGGATACTAGATGTTGTGCGTCATGTACAGTATCGTAGCTAACGCGTTAAGTATCCCGCCTGGG
>d410b5207a1e9eb64954b24d383f0a65
GACGGAGGATGCAAGTGTTATCCGGAATCACTGGGCGTAAAGCGTCTGTAGGTGGTTTAATAAGTCAATTGTTAAATCTTAAGGCTCAACCTCAAAATTGCAATTGAAACTATTAGACTTGAGTATAGTAGAGGTAAAGGGAATTTCCAGTGGAGCGGTGAAATGCGTAGATATTGGAAAGAACACCAATTGCGAAGGCACTTTACTGGGCTATTACTGACACTCAGAGACGAAAGCTAGGGTAGCAAATGGGATTAGATACCCCAGTAGTCCTAGCCGTAAACAATGGATACTAGATGTTGGACAGATCGACCTGTTCAGTATCAAAGCTAACGCGTTAAGTATCCCGC
>a2696d8b84f932e76054814545ae3466
GACGGAGGATGCAAGTGTTATCCGGAATCACTGGGCGTAAAGCGTCTGTAGGTGGTTGAACAAGTCAACTGTTAAATCTTGAGGCTTAACTTCAAAATCGCAGTCGAAACTGTTTGACTAGAGTATAGTAGGGGTAAAGGGAATTTCCAGTGGAGTGGTGAAATGCGTAGATATTGGAAAGAACACCGATGGCGAAGGCACTTTACTGGGCTATTACTGACACTCAGAGACGAAAGCTAGGGTAGCAAATGGGATTAGATACCCCAGTAGTCCTAGCCGTAAACAATGGATACTAGATGTTGAACAGATCGACCTGTGCAGTATCAAAGCTAACGCGTTAAGTATCCCGC
>7a32a1debf4e6b7bd9d24264977bc2b7
GACAGAGGATGCAAGTGTTATTCGGATTGATTGGGCGTAAAGCGTCTGTAGGCGGTTTGGAAAGTCTTTTGTGAAATTCTTCAGCTCAACTGGGGGTCCGCAAAAGAAACTTCTAAGCTTGAGGGAAGTAGAGGTATAGGGAATTTCCGGTGGAGCGGTGAAATGCGTAGATATCGGAAGGAACACCAATATGGCGAAGGCACTGTACTGGGCTTTACCTGACGCTAAGAGACGAAAGCTAAAGGAGTGATTAGGATTAGATACCCTAGTAATTTTAGCCGTAAACGATGGAAACTCACTGCCGAGCCGGTATTCGGAGCGGTGGTCAAGCTAACGCGTGAAGTTTCCCG
>ab5ae70ae33df1b3cbddb1facee2e5da
TACGGAGGATGCAAGCGTTATCCGGAATCATTGGGCGTAAAGCGTCTGTAGGTGGCTTTGTAAGTCCGCTGTGAAAGAGTACAGCTTAACTGTAACTAGGCAGTGGAAACTATGAGGCTGGAGTGTGGTAGGGGTAGAGGGAATTCCCGGTGTAGCGGTGAAATGCGTAGATATCGGGAAGAACACCAACGGCGAAAGCACTCTGCTGGGCCAACACTGACACTGAGAGACGAAAGCTAGGGTAGCCAATGGGATTAGATACCCCAGTAGTCCTAGCCGTAAACGATGGATACTAAGTGGTGCGCGTTTTTATACCTGCACTGCTGTAGCTAACGCGTTAAGTATCCCGC
>e77456507accc7bf12c223fcb132a292
TACGGGAGTGGCAAGCGTTATCCGGAATTATTGGGCGTAAAGCGTCCGCAGGCGGCCCAACAAGTCTGCTGTTAAAAAGTGGAGCTTAACTCCATCATGGCAGTGGAAACTGTTGGGCTAGAGTGTGGTAGGGGCAGAGGGAATTCCCGGTGTAGCGGTGAAATGCGTAGATATCGGGAAGAACACCAGTGGCGAAGGCGCTCTGCTGGGCCATCACTGACGCTCATGGACGAAAGCCAGGGGAGCGAAAGGGATTAGATACCCCTGTAGTCCTGGCCGTAAACGATGAACACTAGGTGTCGGGGGAATCGACCCCTCCGGTGTCGTAGCCAACGCGTTAAGTGTTCCGC
>8246f2e47707e70e15c0586b74561cef
TACAGAGGATGCAAGCGTTATCCGGAATCACTGGGCATAAAGCGTCTGTAGGTGGTTCGGTAAGTCTGCTGTTAAAGACTAGGGCCTAACCCTAGAAAAGCAGTGGAAACTGCCAAACTTGAGTGTGGTAGAGGTAGAGGGAATTCCTAGTGTAGCGGTGAAATGCGTAGATATTAGGAAGAACACCAATGGCGAAGGCACTCTACTGGGCCATAACTGACACTGAGAGACGACAGCTAGGGGAGCAAATGGGATTAGATACCCCAGTAGTCCTAGCCGTAAACGATGGATACTAGATGTTGCACGTATTAACCCGTGCAGTATCGTAGCTAAGGCGTTAAGTATCCCGC
>b2bc25f28eca7ce51c3fa320fc9e306c
TACGGGAGTGGCAAGCGTTATCCGGAATTATTGGGCGTAAAGCGTCCGCAGGCGGCCCTTCAAGTCTGCTGTTAAAAAGTGGAGCTTAACTCCATCATGGCAGTGGAAACTGAGGGGCTTGAGTGTGGTAGGGGCAGAGGGAATTCCCGGTGTAGCGGTGAAATGCGTAGATATCGGGAAGAACACCAGTGGCGAAGGCGCTCTGCTGGGCCATCACTGACGCTCATGGACGAAAGCCAGGGGAGCGAAAGGGATTAGATACCCCTGTAGTCCTGGCCGTAAACGATGAACACTAGGTGTCGGGGGAATCGACCCCCTCGGTGTCGTAGCCAACGCGTTAAGTGTTCCGC
>fc63e451adbf237d941ab758a303626f
GACGGAGGATGCAAGTGTTATTCGGAATGATTGGGCGTAAAGAGTCTGTAGGCGGTATGGAAAGTCTTTTGTTAAATGCCTCGGCTCAACCGAGATCAAGCAAAGGAAACTTCTATACTTGAGGGAAGTAGAGGTACAGGGAATTCCCGGTGGAGCGGTGAAATGCGTAGATATCGGGAGGAACACCAATATGGCGAAGGCACTGTACTGGGCTTTTCCTGACGCTGAGAGACGAAAGCTAAAGGAGTGATTAGGATTAGATACCCTAGTAATTTTAGCCGTAAACGATGGAAACTCACTGCCGAGCGAAATACAACGAGCGGTGGTCAAGCTAACGCGTGAAGTTTCCC
>5f91236ae6978f2098276759f2f7d042
GACGGAGGATGCAAGTGTTATTCGGAATGATTGGGCGTAAAGAGTCTGTAGGCCGTATAGAAAGTCTTTTGTTAAATGCCTCGGCTCAACCGAGATCCAGCAAAGGAAACTTCTATACTTGAGGGAAGTAGAGGTACAGGGAATTCCCGGTGGAGCGGTGAAATGCGTAGATATCGGGAGGAACACCAATATGGCGAAGGCACTGTACTGGGCTTTTCCTGACGCTGAGAGACGAAAGCTAAAGGAGTGATTAGGATTAGATACCCTAGTAATTTTAGCCGTAAACGATGGAAACTCACTGCCGAGCGAAATACAACGAGCGGTGGTCAAGCTAACGCGTGAAGTTTCCC
>f7a4252530f3e662906a9cbdcbdfecd7
TACAGGGGATGCGAGTGTTATCCGGAATTATTGGGCGTAAAGCGTCTGCAGGTGGGCTTTTAAGTCTTTTGTTAAATCTCTAGGCTTAACCTAGAATCTGCAAAAGAAACTATTTGTCTTGAGTATGGTAGGGGTAAAGGGAATTTCCAGTGGAATGGTGAAATATTTTGAGATTGGAAAGAACACCGATAGCGAAGGCACTTTACTGGGCCAGTACTGACACTGAGAGACGAAAGCTAGGGGAGCAAACGGGATTAGATACCCCGGTAGTCCTAGCTGTAAACGATGGATACTAGGTGTTGTGTTTTTTAAAGAATACAGTGTCGTAGCTAACGCGTTAAGTATCCCGC
>81e3ee05ade94d615f69a2f020bd0dd1
TACGGGAGTGGCAAGCGTTATCCGGAATTATTGGGCGTAAAGCGTCCGCAGGCGGCCCTACAAGTCTGCTGTTAAAAAGTGGAGCTTAACTCCATCATGGCAGTGGAAACTGTTGGGCTCGAGTGTGGTAGGGGCAGAGGGAATTCCCGGTGTAGCGGTGAAATGCGTAGATATCGGGAAGAACACCAGTGGCGAAGGCGCTCTGCTGGGCCATCACTGACGCTCATGGACGAAAGCCAGGGGAGCGAAAGGGATTAGATACCCCTGTAGTCCTGGCCGTAAACGATGAACACTAGGTGTCGGGGGAATCGACCCCTCCGGTGTCGTAGCCAACGCGTTAAGTGTTCCGC
>fbda45421e559431d77c7e484a2d92fa
GACGGAGGATGCAAGTGTTATCCGGAATCACTGGGCGTAAAGCGTCTGTAGGTGGTTGTTTAAGTCAACTGTTAAATCTTGAGGCTCAACTTCAAAATCGCAGTCGAAACTATTCAACTAGAGTATAGTAGGGGTAAAGGGAATTTCCAGTGGAGCGGTGAAATGCGTAGATATTGGAAAGAACACCGATGGCGAAGGCACTTTACTGGGCTATTACTAACACTCAGAGACGAAAGCTAGGGTAGCAAATGGGATTAGATACCCCAGTAGTCCTAGCCGTAAACAATGGATACTAGATGTTGAACAGATCGACCTGTGCAGTATCAAAGCTAACGCGTTAAGTATCCCGC
>da9b2b22ab1bd7b2a2d110bc2f4b21ba
GACAGAGGATGCAAGTGTTATTCGGATTGATTGGGCGTAAAGCGTCTGTAGGCGGTTTGGAAAGTCTTTTGTGAAATTCTTCAGCTCAACTGGGGGTCCGCAAAAGAAACTTCTAGGCTTGAGGGAAGTAGAGGTACAGGGAATTTCCGGTGGAGCGGTGAAATGCGTAGATATCGGAAGGAACACCAATATGGCGAAGGCACTGTACTGGGCTTTACCTGACGCTAAGAGACGAAAGCTAAAGGAGTGATTAGGATTAGATACCCTAGTAATTTTAGCCGTAAACGATGGAAACTCACTGCCGAGCCGGTATTCGGAGCGGTGGTCAAGCTAACGCGTGAAGTTTCCCG
>fb13a146fe5f76f2ae17b780bd2f46ce
GACGGAGGATGCAAGTGTTATCCGGAATTATTGGGCGTAAAGCGTCTGTAGGTTGCCTAGCAAGTCTATTGTTAAAGGTTAAAGCTTAACTTTAAAACTGCAGTAGAAACTGCTAAGCTTGAGTACAGTCGAAGTAGAGGGAATTTCCAGTGAAGCGGTGAAATGCGTAGATATTGGAAGGAACACCAATGGCGAAAGCACTCTACTAGGCTTTTACTGACACTCAGAGACGAAAGCTAGGGTAGCAAATGGGATTAGATACCCCAGTAGTCCTAGCCGTAAACGATGGATACTAAACATTGCGTGCATCGATCCGCGTGGTGTTATAGCTAACGCGTTAAGTATCCCGC
>276610afd2c0a3e2634459c0d6b993a7
TACAGAGGATGCAAGCGTTATCCGGAATCACTGGGCATAAAGCGTCTGTAGGTTGTTTAATAAGTCTGCTGTTAAAGACTGGGGCTCAACCCCAGAAAAGCAGTGGAAACTGTTAGACTTGAGTGTGGTAGAGGTAGAGGGAATTCCTAGTGTAGCGGTGAAATGCGTAGATATTAGGAAGAACACCAATGGCGAAGGCACTCTACTGGGCCATAACTGACACTGAGAGACGACAGCTAGGGGAGCAAATGGGATTAGATACCCCAGTAGTCCTAGCCGTAAACGATGGATACTAGATGTTGCACGTATTAACCCGTGCAGTATCGTAGCTAAGGCGTTAAGTATCCCGC
>3ae045968e5f8aaf320b5e4d27674b3e
GACGGAGGATGCAAGTGTTATCCGGAATCACTGGGCGTAAAGCGTCTGTAGGTGGTTTAATAAGTCAACTGTTAAATCTTGAGGCTCAACTTCAAAATCGCAGTCGAAACTATTAGACTAGAGTATAGTAGAGGTAAAGGGAATTTCCAGTGGAGCGGTGAAATGCGTAGATATTGGAAAGAACACCGATGGCGAAAGCACTTTACTGGGCTATTACTAACACTCAGAGACGAAAGCTAGGGTAGCAAATGGGATTAGATACCCCAGTAGTCCTAGCCGTAAACAATGGATACTAGATGTTGAACAGATCGACCTGTGCAGTATCAAAGCTAACGCGTTAAGTATCCCGC
>e290f99bb619e3a48db1d0804083b1fd
GACGGAGGATGCAAGTGTTATCCGGAATCACTGGGCGTAAAGCGTCTGTAGGTTGTCGGACAAGTCAACTGTTAAATCTTGAGGCTCAACTTCAAAATCGCAGTCGAAACTGTTTGACTAGAGTATAGTAGGGGTAAAGGGAATTTCCAGTGGAGCGGTGAAATGCGTAGATATTGGAAAGAACACCGATGGCGAAGGCACTTTACTGGGCTATTACTGACACTCAGAGACGAAAGCTAGGGTAGCAAATGGGATTAGATACCCCAGTAGTCCTAGCTGTAAACAATGGATACTAGATGTTGACCAGATCGACCTGTGCAGTATCAAAGCTAACGCGTTAAGTATCCCGC
>f130814696dee1248e0f31fe01ebab09
GACGGAGGATGCAAGTGTTATCCGGAATCACTGGGCGTAAAGCGTCTGTAGGTGGTTTGATAAGTCAACTGTTAAATCTTGAGGCTCAACTTCAAAATCGCAGTCGAAACTATTAGACTAGAGTATAGTAGAGGTAAAGGGAATTTCCAGTGGAGCGGTGAAATGCGTAGATATTGGAAAGAACACCGATGGCGAAAGCACTTTACTGGGCTATTACTAACACTCAGAGACGAAAGCTAGGGTAGCAAATGGGATTAGATACCCCAGTAGTCCTAGCTGTAAACTATGGATACTAGATGTTGAACAGATCGACCTGTGCAGTATCAAAGCTAACGCGTTAAGTATCCCGC
>c79f4d890c3feac4eb26a9b7152809c9
TACGGGGGATGCAAGCGTTATCCGAAATCATTGGGCGTAAAGCGCCTGTAGGTTGTTTATTAAGTCTGTTGTTAAAGCCTAGGGCTTAACCCTAGAACAGCAATGGAAACTGGTAAACTTGAGTATGGTAGGGGTAGAGGGAATTTCTAGTGTAGCGGTGAAATGCGTAGATATTAGAAAGAACACCAGTGGCGAAAGCGCTCTACTGGACCATTACTGACACTCAGAGGCGAAAGCTAGGGTAGCAAAAGGGATTAGATACCCCTGTAGTCCTAGCCGTAAACGATGGATACTAGATGTTGCGCTTATTGTGCAGTATCGTAGCTAACGCGTTAAGTATCCCGCCTGGG
>618d1875b524ef1af79b768d062c592a
TACGGGGGATGCAAGCGTTATCCGGAATCATTGGGCGTAAAGCGCCTGTAGGTTGTTTACAAAGTCTGTTGTTAAAGACTAGGGCTTAACCCTAGAAAAGCAATGGAAACTCGTAGACTAGAGTATGGCAGGGGTAGAGGGAATTTCTAGTGTAGCGGTGAAATGCGTAGATATTAGAAAGAACACCGGTGGCGAAAGCGCTCTACTGGACCATTACTGACACTCAGAGGCGAAAGCTAGGGTAGCAAAAGGGATTAGATACCCCTGTAGTCCTAGCCGTAAACGATGGATACTACATGTTGTGCTTTGTACAGTATGGTAGCTAACGCGTTAAGTATCCCGCCTGGGGA
>a79e2ecbb5c0569739c5b3180a77b5b2
GACGGAGGATGCAAGTGTTATCCGGAATCACTGGGCGTAAAGCGTCTGTAGGTTGTTTGATAAGTCAACTGTTAAATCTTGAAGCTCAACTTCAAAATCGCAGTCGAAACTATTAGACTAGAGTATAGTAGGGGTAAAGGGAATTTCCAGTGGAGCGGTGAAATGCGTAGAGATTGGAAAGAACACCGATGGCGAAGGCACTTTACTGGGCTATTACTGACACTCAGAGACGAAAGCTAGGGTAGCAAATGGGATTAGATACCCCAGTAGTCCTAGCTGTAAACAATGGATACTAGATGTTGGGCAGATCGACCTGTTCAGTATCAAAGCTAACGCGTTAAGTATCCCGC
>3ad58d164b6d886c6bdba69a415662aa
GACGGAGGATGCAAGTGTTATCCGGAATCACTGGGCGTAAAGCGTCTGTAGGTGGTTTAGTAAGTCTATTGTTAAATCTTGAGGCTCAACTTCAAACCAGCAATGGAAACTGCTAGACTTGAGTATGGTAGAGGTAAGAGGAATTTCCAGTGGAGCGGTGAAATGCGTAGATATTGGAAAGAACACCGATGGCGAAGGCATCTTACTGGGCCATTACTGACACTCAGAGACGAAAGCTAGGGTAGCAAATGGGATTAGATACCCCAGTAGTCCTAGCAGTAAACGATGGATACTAGATGTTGCCCGTATCAACCCGTGCAGTGTCAAAGCTAACGCGTTAAGTATCCCGC
>663bc056a019f8c03110fc0c3625f3bf
TACAGGGGATGCAAGTTTTATCCGGAATTATTGGGCGTAAAGCGTCTGCAGGTTGATAATTAAGTCTTTTGTTAAATCTTTGGGCTCAACCCAAAATCTGCAAAAGAAACTATTTATCTTGAGTGTGGTAGAGGTAAGGGGAATTTCCAGTGGAGCGGTGAAATGCGTAGAGATTGGAAAGAACACCAATAGCGAAGGCACCTTACTGGGCCAGTACTGACACTGAGAGACGAAAGCTAGGGTAGCAAACGGGATTAGATACCCCGGTAGTCCTAGCTGTAAACGATGGATACTAGATGTTGTATATTTATATATACAGTGTCGTAGCTAACGCGTTAAGTATCCCGCCT
>4006ebfe97fa6b2435a492176d1ad0b0
TACGGGGGATGCAAGCGTTATCCGGAATCATTGGGCGTAAAGCGCCTGTAGGTTGTTTAATAAGTCTGTTGTTAAAGACTAGGGCTCAACCCTAGGAAAGCAATGGAAACTACTAGACTTGAGTATGATAGGGGTAGAGGGAATTTCTAGTGTAGCGGTGAAATGCGTAGATATTAGGAAGAACACCGGTGGCGAAGGCGCTCTACTGGATCATTACTGACACTCAGAGGCGAAAGCTAGGGTAGCAAAAGGGATTAGATACCCCTGTAGTCCTAGCCGTAAACGATGGATACTAGATGTTGCGTTTATTATGCAGTATCGTAGCTAACGCGTTAAGTATCCCGCCTGGG
>0f0e08e68bdd40825a104249a5006819
GACGTAGGATGCGAGTGTTATCCGGAATCACTGGGCGTAAAGCGTCTGTAGGTGGCTTAGTAAGTCTAATGTTAAAGGTTGAAGCTTAACTTCAAAAATGCGTTAGAAACTGCTAGGCTAGAGTACTATTGAAGCAGAAGGAATTTCTAGTGAAGCGGTGAAATGCGTAGATATTAGAAGGACCACCAATGGCGAAAGCATTCTGTTAAATCTTTACTGACACTCAGAGACGAAAGCTAGGGTAGCAAATGGGATTAGATACCCCAGTAGTCCTAGCCGTAAACGATGGATACTAGACATTTTACGTGTCGATCCGTATGGTGTCAAAGCTAACGCGTTAAGTATCCCGC
>5c90efa0edc1abb8ee97184fa0cc5e1d
GACGGAGGATGCAAGTGTTATCCGGAATCACTGGGCGTAAAGCGTCTGTAGGTGGTTTAATAAGTCAACTGTTAAATCTTGAAGCTTAACTTCAAAATCGCAGTCGAAACTATTAGACTAGAGTATAGTAGGGGTAAAGGGAATTTCCAGTGGAGCGGTGAAATGCGTAGAGATTGGAAAGAACACCGATGGCGAAGGCACTTTACTGGGCTATTACTAACACTCAGAGACGAAAGCTAGGGTAGCAAATGGGATTAGATACCCCAGTAGTCCTAGCCGTAAACAATGGATACTAGATGTTGAACAGATCGACCTGTGCAGTATCAAAGCTAACGCGTTAAGTATCCCGC
>0bf7fd73113461f3adf9dbaeb8ec5c96
TACGGGGGATGCAAGCGTTATCCGGAATCATTGGGCGTAAAGCGCCTGTAGGTTGTTTACAAAGTCTGTTGTTAAAGACTAGGGCTTAACCCTAGAAAAGCAATGGAAACTTGTAGACTAGAGTATGGCAGGGGTAGAGGGAATTTCTAGTGTAGCGGTGAAATGCGTAGATATTAGAAAGAACACCAGTGGCGAAAGCGCTCTACTTGACCATTACTGACACTCAGAGGCGAAAGCTAGGGTAGCAAAAGGGATTAGATACCCCTGTAGTCCTAGCCGTAAACGATGGATACTAGATGTTGTGCATTGTACAGTATCGTAGCTAACGCGTTAAGTATCCCGCCTGGGGA
>68857b8248fad9a8a9aaeab245355a5c
TACAGAGGATGCAAGCGTTATCCGGAATCACTGGGCATAAAGCGTCTGTAGGTTGTTTAGTAAGTCTGCTGTTAAAGACTAGGGCTCAACCCTAGGCCAGCAGTGGAAACTGCTAGACTTGAGTGTGGTAGAGGTAGAGGGAATTCCTAGTGTAGCGGTGAAATGCGTAGATATTAGGAAGAACACCAATGGCGAAAGCACTCTACTGGGCCACAACTGACACTCAGAGACGACAGCTAGGGGAGCAAATGGGATTAGATACCCCAGTAGTCCTAGCCGTAAACTATGGATACTAGGTGTTGCACGTATTAACCCGTGCAGTATCGTAGCTAAGGCGTTAAGTATCCCGC
>88426f22dc768849b15476f36cdab3a1
GACGGAGGATGCAAGTGTTATCCGGAATCACTGGGCGTAAAGCGTCTGTAGGTGGTTTAATAAGTCAACTGTTAAATCTTGAGGCTCAACCTCAAAATCGCAGTCGAAACTATTAGACTAGAGTATAGTAGAGGTAAAGGGAATTTCCAGTGGAGCGGTGAAATGCGTAGATATTGGAAAGAACACCGATGGCGAAAGCACTTTACTGGGCTATTACTAACACTCAGAGACGAAAGCTAGGGTAGCAAATGGGATTAGATACCCCAGTAGTCCTAGCCGTAAACTATGGATACTAGATGTTGAACAGATCGACCTGTGCAGTATCAAAGCTAACGCGTTAAGTATCCCGC
>bb389bc8beaafe8d5fa02212f9418cf1
GACGGAGGATGCAAGTGTTATCCGGAATCACTGGGCGTAAAGCGTCTGTAGGTGGTTTGATAAGTCGGTTGTTAAATCTAGAGGCTCAACTTCTAAATCGCATTCGAAACTATCAGACTTGAGTATAGTAGAGGTAAAGGGAATTTCCAGTGGAGCGGTGAAATGCGTAGATATTGGAAAGAACACCAATTGCGAAGGCACTTTACTGGGCTATCACTGACACTCAGAGACGAAAGCTAGGGTAGCAAATGGGATTAGATACCCCAGTAGTCCTAGCCGTAAACAATGGATACTAGATGTTGAACAGATCGACCTGTGCAGTATCAAAGCTAACGCGTTAAGTATCCCGC
>81ca45a9ad4228da344db5c35d4a067d
TACGGGGGATGCAAGCGTTATCCGGAATCATTGGGCGTAAAGCGCCTGTAGGTGGTTTAATAAGTCTGTTGTTAAAGACTAGGGCTTAACCCTAGGAAAGCAATGGAAACTAATAGACTAGAGTATGGCAGGGGTAGAGGGAATTTCTAGTGTAGCGGTGAAATGCGTAGATATTAGAAAGAACACCAGTGGCGAAAGCGCTCTACTGGACCATTACTGACACTCAGAGGCGAAAGCTAGGGTAGCAAAAGGGATTAGATACCCCTGTAGTCCTAGCCGTAAACGATGGATACTAGATGTTGTGTTTTCTCACAGTGTCGCAGCTAACGCGTTAAGTATCCCGCCTGGGG
>25a3a8aff8f75dcf6cdaee5621477343
GACGGAGGATGCAAGTGTTATCCGGAATCACTGGGCGTAAAGCGTCTGTAGGTGGTTTAATAAGTCTATTGTTAAATTTTGAGGCTTAACTTCAAATCAGCAATAGAAACTGTTAGGCTTGAGTATGGTAGAGGTAAAAGGAATTTCCAGTGGAGCGGTGAAATGCGTAGATATTGGAAAGAACACCGATGGCGAAGGCATTTTACTGGACCCTAACTGACACTCAGAGACGAAAGCTAGGGTAGCAAATGGGATTAGATACCCCAGTAGTCCTAGCAGTAAACGATGGATACTAGATGTTGCCCGTATCAACCCGTGCAGTGTTAAAGCTAACGCGTTAAGTATCCCGC
>b3203c7933a64620eb71cb69a0f51ed8
TACAGGGGATGCAAGTGTTATCCGGAATTATTGGGCGTAAAGCGTCTGCAGGTTGATATGTAAGTCTTTTGTTAAAACTTTGAGCTTAACTCAAATCCCGCAAAAGAAACTATTTATCTTGAGTATGGTAGAGGTAAAGGGAATTTCCAGTGGAGCGGTGAAATGCGTAGATATTGGAAAGAACACCAACAGCGAAGGCACTTTACTGGGCCATTACTGACACTCAGAGACGAAAGCTAGGGTAGCAAACGGGATTAGATACCCCGGTAGTCCTAGCCGTAAACGATGGATACTAGATGTTGCGTACTTTTATAGTATGCAGTGTCGTAGCTAACGCGTTAAGTATCCCG
>620d85d410bed1d3a35f499b590c2362
GACAGAGGATGCAAGCGTTATCCGGATTAATTGGGCGTAAAGCGTCTGTAGGTGGTTTATCAAGTTTTTTGTCAAAGATCGGGGCCTAACCCCGGGCAGGCAGAGAAAACTAATAGACTTGAGTTCGGTAGGGGCAGAGGGAATTCCCGGTGGAGCGGTGAAATGCGTAGAGATCGGGAGGAACACCAAAGGCGAAGGCACTCTGCTGGGCCGCAACTGACACTGAGAGACGAAAGCGAGGGTAGCAAATGGGATTAGATACCCCAGTAGTCCTCGCCGTAAACGATGGATACTAGGTGTTGGATGAGTTCAATCATTCAGTACCGTAGCTAACGCGTGAAGTATCCCGC
>06fc09eb2620ecfd9ed0d4f11bd13511
GACGGAGGATGCAAGTGTTATCCGGAATCACTGGGCGTAAAGCGTCTGTAGGTGGTTTAATAAGTCTATTGTTAAAGCTTGAGGCTTAACTTCAAATCAGCAATGGAAACTATTAGACTTGAGTATAGTAGAGGTAAAAGGAATTTCCAGTGGAGCGGTGAAATGCGTAGATATTGGAAAGAACACCGATGGCGAAGGCATTTTACTGGGCTATAACTGACACTCAGAGACGAAAGCTAGGGTAGCAAATGGGATTAGATACCCCAGTAGTCCTAGCAGTAAACAATGGATACTAGATGTTGCCCGTATCAACCCGTGCAGTATCGAAGCTAACGCGTTAAGTATCCCGC
>872d0f4377086304bcef1f5793605aaa
TACAGAGGATGCAAGCGTTATCCGGAATCACTGGGCATAAAGCGTCTGTAGGTGGTTTGGTAAGTCTGCTGTTAAAGACTGGGGCTCAACCCCAGAAAAGCAGTGGAAACTGCCAGACTTGAGTGTGGTAGAGGTAAAGGGAATTCCTAGTGTAGCGGTGAAATGCGTAGATATTAGGAAGAACACCAATGGCGAAGGCACTTTACTGGGCCATAACTGACACTGAGAGACGACAGCTAGGGGAGCAAATGGGATTAGATACCCCAGTAGTCCTAGCCGTAAACGATGGATACTAGATGTTGCACGTATTAACCCGTGCAGTATCGTAGCTAAGGCGTTAAGTATCCCGC
>263b44e87bc2442baf31e2a702c13d3d
GACGGAGGATGCAAGTGTTATCCGGAATCACTGGGCGTAAAGCGTCTGTAGGTGGCTTAATAAGTCAACTGTTAAATCTTGAGGCTCAACTTCAAAATCGCAGTCGAAACTATTAGGCTAGAGTATAGTAGAGGTAAAGGGAATTTCCAGTGGAGCGGTGAAATGCGTAGATATTGGAAAGAACACCGATGGCGAAAGCACTTTACTGGGCTATTACTAACACTCAGAGACGAAAGCTAGGGTAGCAAATGGGATTAGATACCCCAGTAGTCCTAGCCGTAAACTATGGATACTAGATGTTGAACAGATCGACCTGTGCAGTATCAAAGCTAACGCGTTAAGTATCCCGC
>67bca3a739ae69b30695cc670daa359b
TACGGGGGATGCAAGCGTTATCCGGAATTATTGGGCGTAAAGCGCCTGTAGGTTGTTTAATAAGTCTGTTGTTAAAGACTAGGGCTTAACTCTAGAAAAGCGATGGAAACTACTAAACTTGAGTATGGTAGGGGTAGGGGGAATTTCTAGTGTAGCGGTGAAATGCGTAGATATTAGAAAGAACACCAGCGGCGAAAGCGCTCTACTGGGCCATTACTGACACTCAGAGGCGAAAGCTAGGGTAGCAAAAGGGATTAGATACCCCTGTAGTCCTAGCCGTAAACGATGGATACTAGATGTTACATTTATTTTGCAGTGTCTTAGCTAACGCGTTAAGTATCCCGCCTGGG
>46360c92faca99c2a7cbf42afba1b0fd
TACGGGGGATGCAAGCGTTATCCGGAATCATTGGGCGTAAAGCGCCTGTAGGTTGTTTATTAAGTCTGTTGTTAAAGCCTAGGGCTTAACCCTAGAGAAGCAGTGGAAACTGGTAGACTAGAGTATGGCAGGGGTAGAGGGAATTTCTAGTGTAGCGGTGAAATGCGTAGATATTAGAAAGAACACCAGCGGCGAAGGCGCTCTACTGGACCATCACTGACACTCAGAGGCGAAAGCTAGGGTAGCAAAAGGGATTAGATACCCCTGTAGTCCTAGCCGTAAACGATGGATACTAGATGTTGTGTTTATTTCACAGTGTCGCAGCTAACGCGTTAAGTATCCCGCCTGGG
>28b8f04742a2d6dd93d9580efc4bac90
TACGGGGGATGCAAGCGTTATCCGGAATCATTGGGCGTAAAGCGCCTGTAGGTTGTTTAATAAGTCTGTTGTTAAAGACTAGGGCTCAACCCTAGAGCAGCAATGGAAACTACTAGACTAGAGTATGGCAGGGGTAGAGGGAATTTCTAGTGTAGCGGTGAAATGCGTAGATATTAGAAAGAACACCGGTGGCGAAAGCGCTCTACTGGACCATTACTGACACTCAGAGGCGAAAGCTAGGGTAGCAAAAGGGATTAGATACCCCTGTAGTCCTAGCCGTAAACGATGGATACTAGATGTTGTATATTCTTACAGTATCGTAGCTAACGCGTTAAGTATCCCGCCTGGGG
>a61dddd8912c0191b3f7063d94d371cb
GACGGAGGATGCAAGTGTTATCCGGAATCACTGGGCGTAAAGCGTCTGTAGGTGGTTTAATAAGTCGAATGTTAAATCTTAAAGCTTAACTTTGAAATCGCATTCGAAACTATTAGACTTGAGTATAGTAGAGGTAAAGGGAATTTCCAGTGGAGCGGTGAAATGCGTAGATATTGGAAAGAACACCAATTGCGAAGGCACTTTACTGGGCTATTACTGACACTCAGAGACGAAAGCTAGGGTAGCAAATGGGATTAGATACCCCAGTAGTCCTAGCCGTAAACAATGGATACTAGATGTTGAACAGATCGACCTGTGCAGTATCAAAGCTAACGCGTTAAGTATCCCGC
>5b9bc875469c01bcdfcd1dbfb802fd98
TACAGGGGATGCAAGTTTTATTCGGAATTATTGGGCGTAAAGCGTCTGCAGGTTGACATAAAAGTCTTTTGTTAAATATCAGAGCTCAACTCGGAATCTGCAAAAGATACTATATGTCTTGAGTATGGTAGAGGTAAGGGGAATTTCCAGTGGAGCGGTGAAATGCGTAGATATTGGAAAGAACACCGATAGCGAAGGCACCTTACTGGGCCATTACTGACACTCAGAGACGAAAGCTAGGGGAGCAAACGGGATTAGATACCCCGGTAGTCCTAGCCGTAAACGATGGATACTAGATGTTGTATACTTTATTGTAAACAGTGTCGTAGCTAACGCGTTAAGTATCCCGC
>decc686de684439ae0dc8e96fed5104c
TACAGGGGATGCAAGTGTTATCCGGAATTATTGGGCGTAAAGCGTCTGCAGGTGGACAAGTAAGTCTTTTGTTAAATTTCTAGGCTCAACCTGGAGTCGGCAAAAGAAACTACTTGTCTTGAGTATGGTAGAGGTAAAGGGAATTTCAAGTGGAGCGGTGAAATGCGTAGATATTTGAACGAACTCCAATAGCGAAGGCACTTTACTGGGCCAGTACTGACACTCAGAGACGAAGGCTAGGGGAGCAAACAGGATTAGATACCCTGGTAGTCCTAGCAGTAAACGATGGATACTAGATGTTGCATATTATATATACGCAGTGTCGTAGCTAACGCGTTAAGTATCCCGCC
>52bdcff7b4f002e8a330f4344d3f9c09
TACGGAGGATGCAAGCGTTATCCGGAATCATTGGGCGTAAAGCGTCTGTAGGTGGTTTTGTAAGTCCGCTGTAAAAGAGTACAGCTTAACTGTATATGGGCAGTGGAAACTACAAGACTGGAGTGTGGTAGGGGTAGAGGGAATTCCCGGTGTAGCGGTGAAATGCGTAGATATCGGGAAGAACACCAACGGCGAAAGCACTCTACTGGGCCAACACTGACACTGAGAGACGAAAGCTAAGGGAGCGAAAAGGATTAGATACCCTTGTAGTCTTAGCCGTAAACGATGGATACTAAGTGGTGCGCGTATTCATGCCTGCACTGCTGTAGCTAACGCGTTAAGTATCCCGC
>7f3193aaeeabb23fd16855269737cae9
GACGGAGGATGCAAGTGTTATCCGGAATCACTGGGCGTAAAGCGTCTGTAGGTGGCTTAGCAAGTCAACTGTTAAATCTTGAAGCTCAACTTCGAAATCGCAGTCGAAACTGTTAGGCTAGAGTATAGTAGGGGTAAAGGGAATTTCCAGTGGAGCGGTGAAATGCGTAGAGATTGGAAAGAACACCGATGGCGAAGGCACTTTACTGGGCTATTACTGACACTCAGAGACGAAAGCTAGGGTAGCAAATGGGATTAGATACCCCAGTAGTCCTAGCCGTAAACAATGGATACTAGATGTTGGGCAGATCGACCTGTTCAGTATTAAAGCTAACGCGTTAAGTATCCCGC
>41c8f2eff5a174088f4e2e2e9663b0ff
GACGGAGGATGCAAGTGTTATCCGGAATCACTGGGCGTAAAGCGTCTGTAGGTTGTTGAACAAGTCAACTGTTAAATCTTGAGGCTCAACTTCAAAATCGCAGTCGAAACTGTTTGACTAGAGTATAGTAGGGGTAAAGGGAATTTCCAGTGGAGCGGTGAAATGCGTAGATATTGGAAAGAACACCGATGGCGAAGGCACTTTACTGGGCTATTACTGACACTCAGAGACGAAAGCTAGGGTAGCAAATGGGATTAGATACCCCAGTAGTCCTAGCCGTAAACAATGGATACTAGATGTTGAACAGATCGACCTGTGCAGTATCAAAGCTAACGCGTTAAGTATCCCGC
>c8de32b6e1769910677b7c0a87770812
GACGGAGGATGCAAGTGTTATCCGGAATCACTGGGCGTAAAGCGTCTGTAGGTTGTTAAATAAGTCAACTGTTAAATCTTGAAGCTCAACTTCAAAATCGCAGTCGAAACTGTTTGACTAGAGTATAGTAGGGGTAAAGGGAATTTCCAGTGGAGCGGTGAAATGCGTAGATATTGGAAAGAACACCGATGGCGAAGGCACTTTACTGGGCTATTACTGACACTCAGAGACGAAAGCTAGGGTAGCAAATGGGATTAGATACCCCAGTAGTCCTAGCCGTAAACAATGGATACTAGATGTTGAACAGATCGACCTGTGCAGTATCAAAGCTAACGCGTTAAGTATCCCGC
>a2ebb39226ae1cc267107cc284d18d9e
GACGGAGGATGCAAGTGTTATCCGGAATCACTGGGCGTAAAGCGTCTGTAGGTGGTTAAGCAAGTCAACTGTTAAATCTTGAGGCTCAACTTCAAAATCGCAGTCGAAACTGCTTGACTAGAGTATAGTAGGGGTAAAGGGAATTTCCAGTGGAGCGGTGAAATGCGTAGATATTGGAAAGAACACCGATGGCGAAGGCACTTTACTGGGCTATTACTGACACTCAGAGACGAAAGCTAGGGTAGCAAATGGGATTAGATACCCCAGTAGTCCTAGCCGTAAACAATGGATACTAGATGTTGAACAGATCGACCTGTGCAGTATCAAAGCTAACGCGTTAAGTATCCCGC
>734efe8d5c9d695aa75d58e208353b37
GACGGAGGATGCAAGTGTTATCCGGAATCACTGGGCGTAAAGCGTCTGTAGGTGGTTTAATAAGTCAACTGTTAAATCTTAAAGCTTAACTTTGAAATCGCAGTCGAAACTATTAGACTAGAGTATAGTAGGGGTAAAGGGAATTTCCAGTGGAGCGGTGAAATGCGTAGAGATTGGAAAGAACACCGATGGCGAAGGCACTTTACTGGGCTATTACTAACACTCAGAGACGAAAGCTAGGGTAGCAAATGGGATTAGATACCCCAGTAGTCCTAGCCGTAAACAATGGATACTAGATGTTGAACAGATCGACCTGTGCAGTATCAAAGCTAACGCGTTAAGTATCCCGC
>0c981ec5cb75e21ee477042e7f0357c5
GACGGAGGATGCAAGTGTTATTCGGAATGATTGGGCGTAAAGAGTCTGTAGGCGGTATAGAAAGTCTTTTGTTAAATGCCTCGGCTCAACCGAGATCAAGCAAAGGAAACTTCTATACTTGAGGGAAGTAGAGGTACAGGGAATTCCCGGTGGAGCGGTGAAATGCGTAGATATCGGGAGGAACACCAATATGGCGAAGGCACTGTACTGGGCTTTTCCTGACGCTGAGAGACGAAAGCTAAAGGAGTGATTAGGATTAGATACCCTAGTAATTTTAGCCGTAAACGATGGAAACTCACTGCCGAGCGAAATACAACGAGCGGTGGTCAAGCTAACGCGTGAAGTTTCCC
>4dd87af216bfa10400ed714f22abc050
TACGGGGGATGCAAGCGTTATCCGGAATCATTGGGCGTAAAGCGCCTGTAGGTTGTTTACTAAGTCTGTTGTTAAAGACTAGGGCTTAACCCTAGAAAAGCAATGGAAACTTGTAGACTAGAGTATGGCAGGGGTAGAGGGAATTTCTAGTGTAGCGGTGAAATGCGTAGATATTAGAAAGAACACCAGTGGCGAAAGCGCTCTACTGGACCATTACTGACACTCAGAGGCGAAAGCTAGGGTAGCAAAAGGGATTAGATACCCCTGTAGTCCTAGCCGTAAACGATGGATACTAGATGTTGTGCTTAGTACAGTATCGTAGCTAACGCGTTAAGTATCCCGCCTGGGGA
>36564a87dfa7dc104b1d632f2dd38d02
TACGGGGGATGCAAGCGTTATCCGGAATCATTGGGCGTAAAGCGCCTGTAGGTTGTTTAGTAAGTCTGTTGTTAAAGACTAAGGCTTAACCTTAGGAAAGCGATGGAAACTACTAGACTTGAGTATGGCAGGGGTAGAGGGAATTTCTAGTGTAGCGGTGAAATGCGTAGATATTAGAAAGAACACCAGCGGCGAAAGCGCTCTACTGGACCATTACTGACACTCAGAGGCGAAAGCTAGGGGAGCAAAAGGGATTAGATACCCCTGTAGTCCTAGCCGTAAACGATGGATACTAGGTGTTGTGTATATTATACAGTGCCGTAGCTAACGCGTTAAGTATCCCGCCTGGG
>c2fd041a6081117e3a2351d13ed660dc
TACAGAGGATGCAAGCGTTATCCGGAATCACTGGGCATAAAGCGTCTGTAGGTTGTTTAGTAAGTCTGCTGTTAAAGACTGGGGCTCAACCCCAGAAAAGCAGTGGAAACTGCTAGACTTGAGTGTGGTAGAGGTAGAGGGAATTCCTAGTGTAGCGGTGAAATGCGTAGATATTAGGAAGAACACCAATGGCGAAGGCACTCTACTGGGCCATAACTGACACTGAGAGACGACAGCTAGGGGAGCAAATGGGATTAGATACCCCAGTAGTCCTAGCCGTAAACGATGGATACTAGATGTTGCACGTATTAACCCGTGCAGTATCGTAGCTAAGGCGTTAAGTATCCCGC
>c820cb41086b8cd82349f15d3f018c17
TACGGGGGATGCAAGCGTTATCCGGAATGATTGGGCGTAAAGCGTCTGTAGGTGGCTTCACAAGTCAACTGTCAAAAATCAGGGCTTAACCTTGAGCCGGCAGTTGAAACTATGGAGCTTGAGTTAGGTAGGGGCAGAGGGAATTCCTAGTGTAGCGGTGAAATGCGTAGATATTAGGAAGAACACCGATCGCGAAAGCACTCTGCTGGGCTATGACTGACACTGAGAGACGAAAGCTAAGGGAGCAAATGGGATTAGATACCCCAGTAGTCTTAGCCGTAAACGATGGATACTAAGTTCTGGTCGATTCAAAACCGCTCAGTTCTGTAGCTAACGCGTTAAGTATCCCG
>295ba51cd34d132fe46fd9058e95c3b3
GACGGAGGATGCAAGTGTTATCCGGAATCACTGGGCGTAAAGCGTCTGTAGGTGGTTTAATAAGTCGGGTGTTAAATCTTGAAGCTTAACTTCAAAACCGCATTCGAAACTGTCAAACTTGAGTATGGTAGGGGTAAAGGGAATTTCCAGTGGAGCGGTGAAATGCGTAGATATTGGAAAGAACACCGATGGCTAAGGCACTTTACTGGGCTATTACTGACACTCAGAGACGAAAGCTAGGGTAGCAAATGGGATTAGATACCCCAGTAGTCCTAGCTGTAAACGATGGATACTAAATGTTGAACACATCGACTTGTACAGTATCAAAGCTAACGCGTTAAGTATCCCGC
>a5f6d059360be68b663fe0d49fe96e64
TACAGGGGATGCGAGTGTTATCCGGAATTATTGGGCGTAAAGGGTCTGTAGATTGAATTATAAGTCTTTTGTTAAATATATAAGCTTAACTTATACACTGCAAAAGAAACTATTGTTCTCGAGTTTGATAGAGGTAAAGGGAATTTTCAGAGAAGCGGTGAAATGCGTAGATATTGAAAAGAACACCAAAGGCGAAGGCACTTTACTGGGTCAATACTGACATTGAGAGACGAAAGCTAGGGTAGCAAACGGGATTAGATACCCCGGTAGTCCTAGCCCTAAACGATGGATACTAGATGTTGTGTACTTGGATATGCAGTGTCGTAGCTAACGCGTTAAGTATCCCGCCT
>7507d36e5ce916be263bc6c250b38a08
TACGGGGGATGCAAGCGTTATCCGGAATCATTGGGCGTAAAGCGCCTGTAGGTTGTTTAGTAAGTCTGTTGTTAAAGACCAGGGCTTAACCCTGGGAAAGCAATGGAAACTACTAGACTTGAGTATGGCAGGGGTAGAGGGAATTTCTAGTGTAGCGGTGAAATGCGTAGATATTAGAAAGAACACCGGCGGCGAAAGCGCTCTACTGGACCATTACTGACACTCAGAGGCGAAAGCTAGGGGAGCAAAAGGGATTAGATACCCCTGTAGTCCTAGCCGTAAACGATGGATACTAGATGTTGCGCAATTTGTGCAGTATCTTAGCTAACGCGTTAAGTATCCCGCCTGGG
>d67793246ba6b84f215134c96e440ee2
TACGGAGGATGCAAGCGTTATCCGGAATGATTGGGCGTAAAGCGTCTGTAGGTGGCCTATTAAGTCCGCTGTCAAATCCCAGGGCTCAACCTTGGACCGGCAGTAGATACTAATAGGCTTGAGTTGGGTAGAGGCTGAGGGAATTCCCAGTGTAGCGGTGAAATGCGTAGATATTGGGAAGAACACCAAGGGCGAAAGCACTCAGCTGGGCCTTGACTGACACTCAGAGACGAAAGCTAGGGTAGCGAACGGGATTAGATACCCCGGTAGTCCTAGCCGTAAACGATGGATACTAATTACTGGGTCTCTTTCGAGATACAGTGATGTAGCTAACGCGTTAAGTATCCCGC
>64ced1dd0683b42adccc3e6e9254dacd
TACGGGGGATGCAAGCGTTATCCGGATTTATTGGGCGTAAAGCGCCTGTAGGTGGTTTAATAAGTCTGTTGTTAAAGACTAGGGCTTAACCCTGGGAAAGCAATGGAAACTAATAAACTTGAGTATGGCAGGGGTAGAGGGAATTTCTAGTGTAGCGGTGAAATGCGTAGATATTAGAAAGAACACCGGTGGCGAAAGCGCTCTACTGGACCATTACTGACACTCAGAGGCGAAAGCTAGGGGAGCGAAAGGGATTAGATACCCCTGTAGTCCTAGCCGTAAACGATGGATACTAGATGTTGTGTTTTTATACAGTATCGCAGCTAACGCGTTAAGTATCCCGCCTGGGG
>132a9949287111b3c935df3fc9b43673
TACGGAGGATGCAAGTGTTATCCGGAATCACTGGGCGTAAAGCGTCTGTAGGTGGTTTGATAAGTCCATTGTTAAATCTTGAGGCTTAACCTCAAAACAGCAATAGAAACTATCAGGCTTGAGTATGGTAGAGGTAAAAAGAATTTCCAGTGGAGCGGTGAAATGCGTAGATATTGGAAGGAACACCGATGGCGAAGGCATTTTACTGGGCTATTACTGACACTCAGAGACGAAAGCTAGGGTAGCAAATGGGATTAGATACCCCAGTAGTCCTAGCAGTAAACGATGGATACTAGATGTTGCTCGTATCAACCCGTGCAGTGTCAAAGCTAACGCGTTAAGTATCCCGC
>aeb04c0891b351d315b566ec304c2efb
TACGGAGGATGCAAGCGTTATCCGGAATCATTGGGCGTAAAGCGTCCGCAGGTGGTTTCCAAAGTCTGCTGTTAAAGACTGGAGCTCAACTCCGGAACGGCGGTGGAAACTTGGAAACTAGAGTTCGGTAGGGGTAGCAGGAATTCCCAGTGTAGCGGTGAAATGCGTAGATATTGGGAAGAACATCGGTGGCGAAGGCGTGCTACTGGACCGCAACTGACACTCAGGGACGAAAGCTAGGGTAGCGAAAGGGATTAGATACCCCTGTAGTCCTAGCCGTAAACGATGGAAACTAGGTGTGGCTTGTATCGACCCGAGCCGTGCCGTAGCTAACGCGTTAAGTTTCCCGC
>252378545a8f730e622c9cfecb82017c
GACGGAGGATGCAAGTGTTATCCGGAATTATTGGGCGTAAAGCGTCTGTAGGTTGTCTAGTAAGTCTATTGTTAAAGGTTAAAGCTCAACTTTAAAACTGCGGTAGAAACTACTAGACTTGAGTATAGTCGAAGTAGAGGGAATTTCCAGTGAAGCGGTGAAATGCGTAGATATTGGAAGGAACACCAATGGCGAAAGCACTCTACTAGGCTTTTACTGACACTCAGAGACGAAAGCTAGGGTAGCAAATGGGATTAGATACCCCAGTAGTCCTAGCCGTAAACGATGGATACTAAACATTGCGCGTATCGATCCGCGTGGTGTTATAGCTAACGCGTTAAGTATCCCGC
>e9ea8c5e8c13b25e003681213d2c84b9
TACGGGGGATGCAAGCGTTATCCGGAATCATTGGGCGTAAAGCGCCTGTAGGTTGTTTAATAAGTCTGTTGTTAAAGACTAGGGCTCAACCCTAGAAAAGCAATGGAAACTACTAGACTAGAGTATGGCAGGGGTAGAGGGAATTTCTAGTGTAGCGGTGAAATGCGTAGATATTAGAAAGAACACCAGTGGCGAAAGCGCTCTACTGGACCATTACTGACACTCAGAGGCGAAAGCTAGGGTAGCAAAAGGGATTAGATACCCCTGTAGTCCTAGCCGTAAACGATGGATACTAGATGTTGTATTTATTTTACAGTATCGTAGCTAACGCGTTAAGTATCCCGCCTGGG
>becd6e0c68f56b5848d2a65eb9827174
GACGGAGGATGCAAGTGTTATCCGGAATCACTGGGCGTAAAGCGTCTGTAGGTGGCTTAGTAAGTCTATTGTTAAAGCTTAAGGCTTAACCTTAAAACAGCAACGGAAACTACTAGGCTTGAGTATGGTAGAGGTAAAAGGAATTTCCAGTGGAGCGGTGAAATGCGTAGATATTGGAAAGAACACCGATGGCGAAGGCATTTTACTGGGCCATAACTGACACTCAGAGACGAAAGCTAGGGTAGCAAATGGGATTAGATACCCCAGTAGTCCTAGCAGTAAACGATGGATACTAGATGTTGCCCGTATCAACCCGTGCAGTGTCAAAGCTAACGCGTTAAGTATCCCGC
>b65472b388197ed2509d4064f36c79f1
TACGGGGGATGCAAGCGTTATCCGGAATCATTGGGCGTAAAGCGCCTGTAGGTTGTTTAATAAGTCCGTTGTTAAAGACTAGGGCTTAACCCTAGGAAAGCGATGGAAACTGATAGACTTGAGTATGGCAGGGGTAGAGGGAATTTCTAGTGTAGCGGTGAAATGCGTAGATATTAGAAAGAACACCGGTGGCGAAAGCGCTCTACTGGACCATTACTGACACTGAGAGGCGAAAGCTAGGGGAGCGAAAGGGATTAGATACCCCTGTAGTCCTAGCCGTAAACGATGGATACTAGATGTTGTGCAATTTGGACAGTATCGTAGCTAACGCGTTAAGTATCCCGCCTGGG
>65382efb6a24a2eabf060dc544ee4ecb
TACAGGGGATGCAAGTGTTATCCGGAATTATTGGGCGTAAAGAGTCTGTAGATTGATTTATAAGTCTTTTATTAAATATATAAGCTTAACTTATAAAATGTAAAAGAAACTATATTTCTTGAGTTTGATAGAGGTAAAGGGAATTTTCAGTGAAGCGGTGAAATGCGTAGATATTGAAAAGAACACCAAAGGCGAAGGCACTTTACTGGGTCAATACTGACGTTGAGAGACGAAAGCTAAGGTAGCAAACGGGATTAGATACCCCGGTAGTCTTAGCCGTAAACAATGGATACTAGATGTTGTATAATATATTAAATATGCAGTGTCGTAGCTAACGCGTTAAGTATCCC
>791e8d3cb39320d02146a9d00ad121e8
GACAGAGGATGCAAGCGTTATCCGGATTAATTGGGCGTAAAGCGTCTGTAGGTGGTTTATCAAGTTTTTTGTCAAAGATCGGGGCTTAACTCCGGGCAGGCAGAGAAAACTAGTAGACTTGAGTTCGGTAGGGGCAGAGGGAATTCCCGGTGGAGCGGTGAAATGCGTAGAGATCGGGAGGAACACCAAAGGCGAAGGCACTCTGCTGGGCCGCAACTGACACTGAGAGACGAAAGCGAGGGTAGCAAATGGGATTAGATACCCCAGTAGTCCTCGCCGTAAACGATGGATACTAGGTGTTGGATGAGTTCAATCATTCAGTACCGTAGCTAACGCGTGAAGTATCCCGC
>0a8b60516446f4069d2011a84b19d14a
GACGGAGGATGCAAGTGTTATCCGGAATCACTGGGCGTAAAGCGTCTGTAGGTGGCTTAGTAAGTCTATTGTTAAAGCTTAAGGCTTAACCTTAAAACAGCAACGGAAACTACTAGGCTTGAGTATAGTAGAGGTAAAAGGAATTTCCAGTGGAGCGGTGAAATGCGTAGATATTGGAAAGAACACCGATGGCGAAGGCATTTTACTGGGCTATAACTGACACTCAGAGACGAAAGCTAGGGTAGCAAATGGGATTAGATACCCCAGTAGTCCTAGCAGTAAACGATGGATACTAGATGTTGCCCGTATCAACCCGTGCAGTGTCAAAGCTAACGCGTTAAGTATCCCGC
>9331bd7a742eaf22a9025f1020537865
GACGGAGGATGCAAGTGTTATCCGGAATCACTGGGCGTAAAGCGTCTGTAGGTTGTTGTTTAAGTCAACTGTTAAATCTTGAGGCTCAACCTCAAAATCGCAGTCGAAACTATTCAACTTGAGTATAGTAGGGGTAAAGGGAATTTCCAGTGGAGCGGTGAAATGCGTAGATATTGGAAAGAACACCGATGGCGAAGGCACTTTACTGGGCTATTACTGACACTCAGAGACGAAAGCTAGGGTAGCAAATGGGATTAGATACCCCAGTAGTCCTAGCCGTAAACAATGGATACTAGATGTTGAACAGATCGACCTGTGCAGTATCAAAGCTAACGCGTTAAGTATCCCGC
>771e282c0ed830a27d42ad031bf72ead
GACGGAGGATGCAAGTGTTATCCGGAATTATTGGGCGTAAAGCGTTTGTAGGTGGGTAAGCAAGTCAATTGTTAAATCTAGAAGCTCAACTTCTAACCAGCAATCTGAAACTGCTTATCTTGAGGGTGGTAGGGGTAGAGGGAATTCCTAGTGTAGCGGTGAAATGCGTAGATATTAGGAAGAACACCAACGGCGAAGGCACTCTGCTGGGCCACACCTGACACTGAGAAACGAAAGCTAGGGGAGCGAACGGGATTAGATACCCCGGTAGTCCTAGCCGTAAACGATGGATACTAGAGGATACGCGTATCGACCCGTGTATACTCGCAGTTCACACAGTAAGTATCCCG
>01955fee03245a07ce72ad704a0c658d
GACGGAGGATGCAAGTGTTATCCGGAATCACTGGGCGTAAAGCGTCTGTAGGTGGTTTGATAAGTCTATTGTTAAAGCTTGGGGCTTAACCTCAAAAAAGCAATAGAAACTATTAGACTTGAGTATAGTAGAGGTAAAAGGAATTTCCAGTGGAGCGGTGAAATGCGTAGATATTGGAAAGAACACCGATGGCGAAGGCATTTTACTGGGCTATAACTGACACTCAGAGACGAAGGCTAAGGTAGCAAATGGGATTAGATACCCCAGTAGTCTTAGCAGTAAACGATGGATACTAGATGTTGCCCGTATCAACCCGTGCAGTATCAAAGCTAACGCGTTAAGTATCCCGC
>279654f0380bb1ff364944839cb77ca1
TACGGGGGATGCAAGCGTTATCCGGAATCATTGGGCGTAAAGCGCCTGTAGGTTGTTTAATAAGTCTGTTGTTAAAGACTAGGGCTCAACCCTAGAAAAGCAATGGAAACTACTAGACTAGAGTATGGCAGGGGTAGAGGGAATTTCTAGTGTAGCGGTGAAATGCGTAGATATTAGAAAGAACACCAGTGGCGAAAGCGCTCTACTGGACCATTACTGACACTCAGAGGCGAAAGCTAGGGTAGCAAAAGGGATTAGATACCCCTGTAGTCCTAGCCGTAAACGATGGATACTAGATGTTGTATTTATCTTACAGTATCGTAGCTAACGCGTTAAGTATCCCGCCTGGG
>c98ac35d285d82d365d4a85a7c047442
TACGGAGGATGCAAGTGTTATCCGGAATCACTGGGCGTAAAGCGTCTGTAGGTGGTTTGATAAGTCCATTGTTAAATCTTGAGGCTTAACCTCAAAAAAGCAATAGAAACTATTAGACTTGAGTATGGTAGAGGTAAAAAGAATTTCCAGTGGAGCGGTGAAATGCGTAGATATTGGAAGGAACACCGATGGCGAAGGCATTTTACTGGGCTATTACTGACACTCAGAGACGAAAGCTAGGGTAGCAAATGGGATTAGATACCCCAGTAGTCCTAGCAGTAAACGATGGATACTAGATGTTGCTCGTATCAACCCGTGCAGTGTCAAAGCTAACGCGTTAAGTATCCCGC
>6e796202f6e90912d3c496e495156c72
TACGGGGGATGCAAGCGTTATCCGGAATCATTGGGCGTAAAGCGCCTGTAGGTTGTTTAATAAGTCTGTTGTTAAAGACTAGGGCTTAACCCTAGAAAAGCAATGGAAACTACTAGACTTGAGTATGGCAGGGGTAGAGGGAATTTCTAGTGTAGCGGTGAAATGCGTAGATATTAGAAAGAACACCGGTGGCGAAAGCGCTCTACTGGACCATTACTGACACTCAGAGGCGAAAGCTAGGGTAGCAAAAGGGATTAGATACCCCTGTAGTCCTAGCCGTAAACGATGGATACTAGATGTTGTGTGTTTTTCACAGTATCGTAGCTAACGCGTTAAGTATCCCGCCTGGG
>2c000589eda06e9b11b046cd8e6c641e
GACGGAGGATGCAAGTGTTATCCGGAATCACTGGGCGTAAAGCGTCTGTAGGTGGTTGAACAAGTCAACTGTTAAATCTTGAGGCTCAACTTCAAAATCGCAGTCGAAACTGTTTGACTAGAGTATAGTAGGGGTAAAGGGAATTTCCAGTGGAGCGGTGAAATGCGTAGATATTGGAAAGAACACCGATGGCGAAGGCACTTTACTGGGCTATTACTGACACTCAGAGACGAAAGCTAGGGTAGCAAATGGGATTAGATACCCCAGTAGTCCTAGCCGTAAACAATGGATACTAGATGTTGAACAGATCGACCTGTGCAGTATCAAAGCTAACGCGTTAAGTATCCCGC
>643efdbac80f3f1c55e376c4f0c68591
GACGGAGGATGCAAGTGTTATCCGGAATCACTGGGCGTAAAGCGTCTGTAGGTGGTTTAATAAGTCAGTTGTTACAAATTGAGGCTTAACCTTAAACAAGCAACAGATACTGTTAAACTTGAGTATAGTAGAGGTAAAAGGAATTTCCAGTGGAGCGGTGAAATGCGTAGAGATTGGAAAGAACACCGATGGCGAAGGCATTTTACTGGGCTATAACTGACACTCAGAGACGAAAGCTAGGGTAGCAAATGGGATTAGATACCCCAGTAGTCCTAGCCGTAAACGATGGATACTAGATGTTGCACGTATCGACCCGTGCAGTATCAAAGCTAACGCGTTAAGTATCCCGC
>2091f1dcbedd70b8c17d3f828247139e
GACGGAGGATGCAAGTGTTATCCGGAATCACTGGGCGTAAAGCGTCTGTAGGTGGCTCGATAAGTCAACTGTTAAATCTTGAAGCTTAACTTCGAAATCGCAGTCGAAACTATCGGACTAGAGTATAGTAGAGGTAAAGGGAATTTCCAGTGGAGCGGTGAAATGCGTAGAGATTGGAAAGAACACCGATGGCGAAGGCACTTTACTGGGCTATTACTGACACTCAGAGACGAAAGCTAGGGTAGCAAATGGGATTAGATACCCCAGTAGTCCTAGCCGTAAACAATGGATACTAGGTGTTGAACAGATCGACCTGTGCAGTACTAAAGCTAACGCGTTAAGTATCCCGC
>6c68ad4c9fd368e31953468f042ccea1
GACGGAGGATGCAAGTGTTATCCGGAATCACTGGGCGTAAAGCGTCTGTAGGTGGTTTAATAAGTCAACTGTTAAATCTTGAGGCTCAACTTCAAAATCGCAGTCGAAACTATTAGACTAGAGTATAGTAGAGGTAAAGGGAATTTCCAGTGGAGCGGTGAAATGCGTAGATATTGGAAAGAACACCGATGGCGAAAGCACTTTACTGGGCTATTACTAACACTCAGAGACGAAAGCTAGGGTAGCAAATGGGATTAGATACCCCAGTAGTCCTAGCCGTAAACTATGGATACTAGATGTTGAACAGATCGACCTGTGCAGTATCAAAGCTAACGCGTTAAGTATCCCGC
>084d7f5ca8d654e86049962f3d375df5
TACAGGGGATGCAAGTTTTATTCGGAATTATTGGGCGTAAAGCGTCTGCAGGTTGATATAAAAGTCTTTTGTTAAATCTCCGGGCTTAACCCGGAACTCGCAAAAGAAACTTTATATCTAGAGTTTGGTAGAGGTAGAGGGAATTTCCAGTGGAGCGGTGAAATGCGTAGATATTGGAAGGAACACCAAGAGCGAAGGCACTCTACTGGGCCAGTACTGACACTCAGAGACGACAGCTAGGGGAGCAAACGGGATTAGATACCCCGGTAGTCCTAGCCGTAAACGATGGATACTAGATGTTGTGTGTAATTTAAACATGCAGTGTCATAGCTAACGCGTTAAGTATCCCG
>4e08f794c623fb4d235134c9d52b1d0b
TACGGGGGATGCAAGCGTTATCCGGAATCATTGGGCGTAAAGCGCCTGTAGGTTGTTTAATAAGTCTGTTGTTAAAGACTAGGGCTCAACCCTAGAAAAGCAATGGAAACTACTAGACTAGAGTATGGCAGGGGTAGAGGGAATTTCTAGTGTAGCGGTGAAATGCGTAGATATTAGAAAGAACACCGGTGGCGAAAGCGCTCTACTGGACCATTACTGACACTCAGAGGCGAAAGCTAGGGTAGCAAAAGGGATTAGATACCCCTGTAGTCCTAGCCGTAAACGATGGATACTAGATGTTGTATTTATTTTACAGTATCGTAGCTAACGCGTTAAGTATCCCGCCTGGG
>c899df35da6aad2fe031d4b2427d180f
GACGGAGGATGCAAGTGTTATCCGGAATCACTGGGCGTAAAGCGTCTGTAGGTGGTTTGATAAGTCAACTGTTAAATCTTGAGGCTCAACCTCAAAACCGCAGTCGAAACTATCAGACTAGAGTATAGTAGGGGTAAAGGGAATTTCCAGTGGAGCGGTGAAATGCGTAGAGATTGGAAAGAACACCGATGGCGAAGGCACTTTACTGGGCTATTACTAACACTCAGAGACGAAAGCTAGGGTAGCAAATGGGATTAGATACCCCAGTAGTCCTAGCCGTAAACAATGGATACTAGATGTTGAACAGATCGACCTGTGCAGTATCAAAGCTAACGCGTTAAGTATCCCGC
>6496399f3b28097c4c774de0c8e932bf
TACAGGGGTCGCAAGTTTTATTCGGAATTATTGGGCGTAAAGCGTCTGCAGGTTGACATAAAAGTCTTTTGTTAAATATCAGAGCTCAACTCGGAATCTGCAAAAGATACTATATGTCTTGAGTATGGTAGAGGTAGGGGGAATTTCCAGTGGAGCGGTGAAATGCGTAGATATTGGAAAGAACACCGATAGCGAAGGCACCCTACTGGGCCATTACTGACACTCAGAGACGAAAGCTAGGGGAGCAAACGGGATTAGATACCCCGGTAGTCCTAGCCGTAAACGATGGATACTAGATGTTGTATACGTTTACGTACACAGTGTCGTAGCTAACGCGTTAAGTATCCCGC
>b2dd50d13f5f96a784962baebf177e38
GACGGAGGATGCAAGTGTTATCCGGAATCACTGGGCGTAAAGCGTCTGTAGGTGGTTAAGCAAGTCAACTGTTAAATCTTGAGGCTCAACTTCAAAATCGCAGTCGAAACTGTTTGACTAGAGTATAGTAGGGGTAAAGGGAATTTCCAGTGGAGCGGTGAAATGCGTAGATATTGGAAAGAACACCGATGGCGAAGGCACTTTACTGGGCTATTACTGACACTCAGAGACGAAAGCTAGGGTAGCAAATGGGATTAGATACCCCAGTAGTCCTAGCCGTAAACAATGGATACTAGATGTTGAACAGATCGACCTGTGCAGTATCAAAGCTAACGCGTTAAGTATCCCGC
>add50db44a542d773014ca8ac38ecf84
TACGGAGGATGCAAGCGTTATCCGGAATCATTGGGCGTAAAGCGTCTGTAGGTGGCTTGGTAAGTCGACTGTTAAATCGTAGAGCTCAACTCTATATCGGCAGTCGAAACTACTTCGCTTGAGTGTGGTAGGGGCAGAGGGAATTCCCGGTGTAGCGGTGAAATGCGTAGATATCGGGAAGAACACCAACGGCGAAAGCACTCTGCTGGGCCAACACTGACACTGAGAGACGAAAGCTAGGGTAGCCAATGGGATTAGATACCCCAGTAGTCCTAGCCGTAAACGATGGATACTAAGTGGTGTGCGTATTGACCCGTACACTGCTGTAGCTAACGCGTTAAGTATCCCGC
>5d4d7fd608bf8b95060d971502b25fd1
TACGGGGGATGCAAGCGTTATCCGGAATCATTGGGCGTAAAGCGCCTGTAGGTTGTTTAATAAGTCTGTTGTTAAAGACTAGGGCTTAACCCTAGGAAAGCAATGGAAACTACTAGACTTGAGTATGGCAGGGGTAGAGGGAATTTCTAGTGTAGCGGTGAAATGCGTAGATATTAGAAAGAACACCGGTGGCGAAAGCGCTCTACTGGACCATTACTGACACTCAGAGGCGAAAGCTAGGGTAGCAAAAGGGATTAGATACCCCTGTAGTCCTAGCCGTAAACGATGGATACTAGATGTTGTGCTTTATGTACAGTATCGTAGCTAACGCGTTAAGTATCCCGCCTGGG
>babf9c3887cbdb79a97b08170a97ff0f
GACGGAGGATGCAAGTGTTATCCGGAATCACTGGGCGTAAAGCGTCTGTAGGTGGTTAAACAAGTCAACTGTTAAATCTTGAGGCTTAACTTCAAAATCGCAGTCGAAACTATTTGACTAGAGTATAGTAGGGGTAAAGGGAATTTCCAGTGGAGCGGTGAAATGCGTAGATATTGGAAAGAACACCGATGGCGAAGGCACTTTACTGGGCTATTACTGACACTCAGAGACGAAAGCTAGGGTAGCAAATGGGATTAGATACCCCAGTAGTCCTAGCCGTAAACAATGGATACTAGATGTTGAACAGATCGACCTGTGCAGTATCAAAGCTAACGCGTTAAGTATCCCGC
>5be1a856a6b635267628ea89f322024b
TACGGGGGATGCAAGCGTTATCCGGAATCATTGGGCGTAAAGCGCCTGTAGGTTGTTTAATAAGTCTGTTGTTAAAGACTAGGGCTCAACCCTAGAAAAGCAATGGATACTACTAGACTAGAGTATGGCAGGGGTAGAGGGAATTTCTAGTGTAGCGGTGAAATGCGTAGATATTAGAAAGAACACCGGTGGCGAAAGCGCTCTACTGGACCATTACTGACACTCAGAGGCGAAAGCTAGGGTAGCAAAAGGGATTAGATACCCCTGTAGTCCTAGCCGTAAACGATGGATACTAGATGTTGTATTTATTTTACAGTATCGTAGCTAACGCGTTAAGTATCCCGCCTGGG
>611d5f2f88a1574e0e249616b85ae2cf
TACGGGGGATGCAAGCGTTATCCGGAATCATTGGGCGTAAAGCGCCTGTAGGTTGTTTAATAAGTCTGTTGTTAAAGACTAGGGCTTAACCCTAGGAAAGCAATGGAAACTACTAGACTTGAGTATGATAGGGGTAGAGGGAATTTCTAGTGTAGCGGTGAAATGCGTAGATATTAGGAAGAACACCGGTGGCGAAGGCGCTCTACTGGATCATTACTGACACTCAGAGGCGAAAGCTAGGGTAGCAAAAGGGATTAGATACCCCTGTAGTCCTAGCCGTAAACGATGGATACTAGATGTTGCGTTTATTATGCAGTATCGTAGCTAACGCGTTAAGTATCCCGCCTGGG
>db101292f63edb7b290b40ba42034db7
TACGGGGGATGCAAGCGTTATCCGGAATCATTGGGCGTAAAGCGCCTGTAGGTTGTTTAGTAAGTCTGTTGTTAAAGACTAGGGCTTAACCCTAGAAAAGCAATGGAAACTACTAGACTAGAGTATGGTAGGGGTAGAGGGAATTTCTAGTGTAGCGGTGAAATGCGTAGATATTAGAAAGAACACCGGTGGCGAAAGCGCTCTACTGGACCATTACTGACACTCAGAGGCGAAAGCTAGGGTAGCAAAAGGGATTAGATACCCCTGTAGTCCTAGCCGTAAACGATGGATACTAGATGTTGCGCTTTGTGCAGTATCGTAGCTAACGCGTTAAGTATCCCGCCTGGGGA
>16ffd364e9751ff03f99258048ee57eb
TACGGGGGATGCAAGCGTTATCCGGAATCATTGGGCGTAAAGCGCCTGTAGGTTGTTTAATAAGTCTGTTGTTAAAGACTAGGGCTTAACCCTAGAAAAGCAATGGAAACTACTAGACTAGAGTATGGCAGGGGTAGAGGGAATTTCTAGTGTAGCGGTGAAATGCGTAGATATTAGAAAGAACACCGGTGGCGAAAGCGCTCTACTGGACCATTACTGACACTCAGAGGCGAAAGCTAGGGTAGCAAAAGGGATTAGATACCCCTGTAGTCCTAGCCGTAAACGATGGATACTAGATGTTGTGCTTTATGTACAGTATCGTAGCTAACGCGTTAAGTATCCCGCCTGGG
>1dff73ac9d130d7c00af2579b4b1e666
GACGGAGGATGCAAGTGTTATCCGGAATCACTGGGCGTAAAGCGTCTGTAGGTGGTTTAGTAAGTCGACTGTTAAATCTTGGGGCTCAACCTCAAAATCGCATTCGAAACTACTAGACTTGAGTATAGTAGAGGTAAAGGGAATTTCCAGTGGAGCGGTGAAATGCGTAGATATTGGAAAGAACACCGATGGCGAAGGCACTTTACTGGGCTATTACTGACACTCAGAGACGAAAGCTAGGGTAGCAAATGGGATTAGATACCCCAGTAGTCCTAGCCGTAAACAATGGATACTAGATGTTGGACAGATCGACCTGTGCAGTATCAAAGCTAACGCGTTAAGTATCCCGC
>bbe40b65c9543ddd97a5db033284735c
GACGGAGGATGCAAGTGTTATCCGGAATCACTGGGCGTAAAGCGTCTGTAGGTGGTTTAATAAGTCGACTGTTAAATCTTGAGGCTTAACCTCAAAATCGCATTCGAAACTATTAGACTTGAGTATAGTAGAGGTAAAGGGAATTTCCAGTGGAGCGGTGAAATGCGTAGATATTGGAAAGAACACCGATGGCGAAGGCACTTTACTGGGCTATTACTGACACTCAGAGACGAAAGCTAGGGTAGCAAATGGGATTAGATACCCCAGTAGTCCTAGCCGTAAACAATGGATACTAGATGTTGGACAGATCGACCTGTGCAGTATCAAAGCTAACGCGTTAAGTATCCCGC
>aa4d2056062ebf32855ed8f83d6f1f40
TACAGAGGATGCAAGTGTTATCCGGAATTATTGGGCGTAAAGAGTCTGTAGGTGGCTTAGTAAGTCTGTTGTTAAATCTTAAAGCTTAACTTTAAAACTGCAATGGATACTGCTAGGCTTGAGTAAAGTCGAAGTAGAAGGAATTTCCAGTGAAGCGGTGAAATGCGTAGATATTGGAAGGAACACCAATGGCGAAAGCATTCTACTAGGCTTTTACTGACACTGAGAGACGAAAGCTAGGGTAGCAAATGGGATTAGATACCCCAGTAGTCCTAGCTGTAAACGATGGATACTAGACATTGCGTGCATCGATCCGCGTGGTGTTAAAGCTAACGCGTTAAGTATCCCGC
>5644534f114900e00112a30e0a797bda
GACGGAGGATGCAAGTGTTATCCGGAATCACTGGGCGTAAAGCGTCTGTAGGTGGTTTAGTAAGTCAGTTGTTACAAATTGAAGCTTAACTTCAACTCAGCAATCGATACTGCTAAACTTGAGTATAGTAGAGGTAAAAGGAATTTCCAGTGGAGCGGTGAAATGCGTAGATATTGGAAAGAACACCGATGGCGAAGGCATTTTACTGGGCTATAACTGACACTCAGAGACGAAAGCTAGGGTAGCAAATGGGATTAGATACCCCAGTAGTCCTAGCCGTAAACGATGGATACTAGATGTTGCACGTATCGACTCGTGCAGTGTCAAAGCTAACGCGTTAAGTATCCCGC
>3e3fb568bd0563399fc1f5764ba92ca3
GACGGAGGATGCAAGTGTTATCCGGAATCACTGGGCGTAAAGCGTCTGTAGGTTGTTGTTTAAGTCAACTGTTAAATCTTGAGGCTCAACCTCGAAATCGCAGTCGAAACTATTCAACTTGAGTATAGTAGGGGTAAAGGGAATTTCCAGTGGAGCGGTGAAATGCGTAGAGATTGGAAAGAACACCGATGGCGAAGGCACTTTACTGGGCTATTACTGACACTCAGAGACGAAAGCTAGGGTAGCAAATGGGATTAGATACCCCAGTAGTCCTAGCCGTAAACAATGGATACTAGATGTTGAACAGATCGACCTGTGCAGTATCAAAGCTAACGCGTTAAGTATCCCGC
>2ad31aa4489a67f0bb3071d1bef4370e
TACGGGGGATGCAAGCGTTATCCGGAATCATTGGGCGTAAAGCGCCTGTAGGTTGCTTGATAAGTCTGTCGTTAAAGCTTAGGGCTCAACCCTAAAAAAGCGATGGAAACTGACAAGCTTGAGTATGGTAGGGGTAGAGGGAATTTCTAGTGTAGCGGTGAAATGCGTAGATATTAGAAAGAACACCGGTGGCGAAGGCGCTCTACTGGACCATTACTGACACTCAGAGGCGAAAGCTAGGGGAGCAAAAGGGATTAGATACCCCTGTAGTCCTAGCCGTAAACGATGGATACTAGATGTTGGATTTATAGACAGTATCGTAGCTAACGCGTTAAGTATCCCGCCTGGGG
>5a36253cab94f7bffe3c9bcaa629d50b
GACGGGGGATGCAAGCGTTGTCCAGTTGTATTGGGCGTAAAGCGTTCGTAGGTGGCCCGGTAAGTTTGTTGTTAAATGTCCAGGCTTAACCTGGAACCGGCAACGAAAACTACCAGACTAGAGATTGGACGGGGTAAAGGGAATTTCTAGTGTAGCGGTAAAATGCGATAATATTAGAAGGAACTCCAGCGGCGAAGGCGCTTTACTAGACCATATCTGACATTCAGGAACGAAAGCTAGGGGAGCAAAAAGGATTAGGTACCCTTGTAGTCCTATTGCTGTAAACGATGGGTACTAGACGTCGCAGTGGTGCGGTGTCTCAGCTAACGCGTTAAGTATCCCGCCTGGGG
>3c729cf3e920cf1e6b70933fdc78fc87
TACGGAGGATGCAAGCGTTATCCGGAATCATTGGGCGTAAAGCGTCTGTAGGTGGCTTGGTAAGTCGACTGTTAAATCGTAGAGCTCAACTCTATCTCGGCAGTCGAAACTACTTCGCTTGAGTGTGGTAGGGGCAGAGGGAATTCCCGGTGTAGCGGTGAAATGCGTAGATATCGGGAAGAACACCAACGGCGAAAGCACTCTGCTGGGCCAACACTGACACTGAGAGACGAAAGCTAGGGTAGCCAATGGGATTAGATACCCCAGTAGTCCTAGCCGTAAACGATGGATACTAAGTGGTGTGCGTATTGACCCGTACACTGCTGTAGCTAACGCGTTAAGTATCCCGC
>594eb78d9d9190f3f1c4ac87aca2d51c
GACGGAGGATGCAAGTGTTATCCGGAATCACTGGGCGTAAAGCGTCTGTAGGTGGTTTAGTAAGTCAGTTGTTACAAGTTGAAGCTTAACTTCAAACCAGCAATCGATACTGCTAGACTTGAGTATAGTAGAGGTAAAAGGAATTTCCAGTGGAGCGGTGAAATGCGTAGATATTGGAAAGAACACCGATGGCGAAGGCATTTTACTGGGCTATAACTGACACTCAGAGACGAAAGCTAGGGTAGCAAATGGGATTAGATACCCCAGTAGTCCTAGCCGTAAACGATGGATACTAGATGTTGCACGTATCGACTCGTGCAGTGTCAAAGCTAACGCGTTAAGTATCCCGC
>8bc861e74431e2c80e301104501e0f45
GACGGAGGATGCAAGTGTTATCCGGAATCACTGGGCGTAAAGCGTCTGTAGGTGGTTTAGTAAGTCTGTTGTTAAATCTCGAGGCTCAACTTCGAACCAGCAATAGAAACTACTAGACTTGAGTATGGTAGAGGTAAAAGGAATTTCCAGTGGAGCGGTGAAATGCGTAGATATTGGAAAGAACACCGATGGCGAAGGCATTTTACTGGGCCATAACTGACACTCAGAGACGAAAGCTAGGGTAGCAAATGGGATTAGATACCCCAGTAGTCCTAGCAGTAAACGATGGATACTAGATGTTGCCCGTATCAACCCGTGCAGTGTCAAAGCTAACGCGTTAAGTATCCCGC
>a6ef86181e58366c4af2835c20d8a608
GACGGGGGATGCAAGCGTTGTCCAGTTGTATTGGGCGTAAAGCGTTCGTAGGTGGCCCGGTAAGTTTGTTGTTAAATGTCCAGGCTTAACCTGGAACCAGCAATGAAAACTACCAGACTAGAGAGTGGACGGGGTAAAGGGAATTTCTAGTGTAGCGGTGAAATGCGATAATATTAGAAGGAACTCCAGTGGCGAAGGCGCTTTACTAGACCATATCTGACATTCAGGAACGAAAGCTAGGGGAGCAAAAAGGATTAGGTACCCTTGTAGTCCTATTGCTGTAAACGATGGGTACTAGACGTCGCAGTGGTGCGGTGTCTCAGCTAACGCGTTAAGTATCCCGCCTGGGG
>dd328b08c02450de86df065140d62651
TACAGAGGATGCAAGCGTTATCCGGAATCACTGGGCATAAAGCGTCTGTAGGTGGTTTAGTAAGTCTGCTGTTAAAGACTGGGGCTCAACCCCAGAAAAGCAGTGGAAACTGCTAGACTTGAGTGTGGTAGAGGTAGAGGGAATTCCTAGTGTAGCGGTGAAATGCGTAGATATTAGGAAGAACACCAATGGCGAAGGCACTCTACTGGGCCATAACTGACACTGAGAGACGACAGCTAGGGGAGCAAATGGGATTAGATACCCCAGTAGTCCTAGCCGTAAACGATGGATACTAGATGTTGCACGTATTAACCCGTGCAGTATCGTAGCTAAGGCGTTAAGTATCCCGC
>0fa0efa9952d4739abc44fabd2560e5a
TACGGGGGATGCAAGCGTTATCCGGAATCATTGGGCGTAAAGCGCCTGTAGGTTGTTTAATAAGTCTGTTGTTAAAGACTAGGGCTTAACCCTAGGAAAGCAATGGAAACTACTAGACTAGAGTATGGCAGGGGTAGAGGGAATTTCTAGTGTAGCGGTGAAATGCGTAGATATTAGAAAGAACACCGGTGGCGAAAGCGCTCTACTGGACCATTACTGACACTCAGAGGCGAAAGCTAGGGTAGCAAAAGGGATTAGATACCCCTGTAGTCCTAGCCGTAAACGATGGATACTAGATGTTGTGCTTCATGTACAGTATCGTAGCTAACGCGTTAAGTATCCCGCCTGGG
>6c9b4ed3f932827d9f7d0362eabed331
TACGGGGGATGCAAGCGTTATCCGGAATCATTGGGCGTAAAGCGCCTGTAGGTTGTTTAATAAGTCTGTTGTTAAAGACTAGGGCTCAACCCTAGGAAAGCAATGGAAACTACTAGACTAGAGTATGGCAGGGGTAGAGGGAATTTCTAGTGTAGCGGTGAAATGCGTAGATATTAGAAAGAACACCGGTGGCGAAAGCGCTCTACTGGACCATTACTGACACTCAGAGGCGAAAGCTAGGGTAGCAAAAGGGATTAGATACCCCTGTAGTCCTAGCCGTAAACGATGGATACTAGATGTTGTATATATTTTACAGTGTCCTAGCTAACGCGTTAAGTATCCCGCCTGGG
>64a5939bc698f9c2c7ab09c641fd5b46
TACGGGGGATGCAAGCGTTATCCGGATTTATTGGGCGTAAAGCGCCTGTAGGTGGTTTAACAAGTCTGTTGTTAAAGACTGGGGCTCAACTCCAGAAAAGCGACAGAAACTACTAAACTAGAGTGTGGCAGGGGTAGAGGGAATTTCTAGTGTAGCGGTGAAATGTGTAGATATTAGAAAGAACACCAGTGGCGAAAGCGCTCTACTGGACCATTACTGACACTGAGAGGCGAAAGCTAGGGGAGCAAAAGGGATTAGATACCCCTGTAGTCCTAGCTGTAAACGATGGATACTAGGTGTTGTATTTTTACAGTATCACAGCTAACGCGTTAAGTATCCCGCCTGGGGAG
>4ff789f1bebc38b8ffe8f7b0caefcf3d
TACGGGGGATGCAAGCGTTATCCGGAATCATTGGGCGTAAAGCGCCTGTAGGTTGTTTAATAAGTCTGTTGTTAAAGACTAGGGCTCAACCCTAGAAAAGCAATGGAAACTACTAGACTAGAGTATGGCAGGGGTAGAGGGAATTTCTAGTGTAGCGGTGAAATGCGTAGATATTAGAAAGAACACCGGTGGCGAAAGCGCTCTACTGGACCATTACTGACACTCAGAGGCGAAAGCTAGGGTAGCAAAAGGGATTAGATACCCCTGTAGTCCTAGCCGTAAACGATGGATACTAGATGTTGTATTTATTATACAGTATCGTAGCTAACGCGTTAAGTATCCCGCCTGGG
>84f1d1ea43f18876658f1eab6f75a8b5
TACGGGGGATGCAAGCGTTATCCGGAATCATTGGGCGTAAAGCGCCTGTAGGTTGTTTAATAAGTCTGTTGTTAAAGACTAGGGCTTAACCCTAGAAAAGCAATGGAAACTACTAGACTAGAGTATGGCAGGGGTAGAGGGAATTTCTAGTGTAGCGGTGAAATGCGTAGATATTAGAAAGAACACCAGTGGCGAAGGCGCTCTACTGGACCATTACTGACACTCAGAGGCGAAAGCTAGGGTAGCAAAAGGGATTAGATACCCCTGTAGTCCTAGCCGTAAACGATGGATACTAGATGTTGTGTTTTATATACAGTATCGTAGCTAACGCGTTAAGTATCCCGCCTGGG
>60da4f95137dac382f7883ed8a071625
TACGGGGGATGCAAGCGTTATCCGGAATCATTGGGCGTAAAGCGCCTGTAGGTTGTTTAATAAGTCTGTTGTTAAAGACTAGGGCTCAACCCTAGAAAAGCAATGGAAACTGTTAGACTAGAGTATGGCAGGGGTAGAGGGAATTTCTAGTGTAGCGGTGAAATGCGTAGATATTAGAAAGAACACCGGTGGCGAAAGCGCTCTACTGGACCATTACTGACACTCAGAGGCGAAAGCTAGGGTAGCAAAAGGGATTAGATACCCCTGTAGTCCTAGCCGTAAACGATGGATACTAGATGTTGTATGTTATTTACAGTATCGTAGCTAACGCGTTAAGTATCCCGCCTGGG
>1045c21bf2d29856ac7541337f28a768
TACGGGGGATGCAAGCGTTATCCGGAATCATTGGGCGTAAAGCGCCTGTAGGTTGTTTAATAAGTCTGTTGTTAAAGACTAGGGCTCAACCCTAGAAAAGCAATGGAAACTACTAGACTAGAGTATGGCAGGGGTAGAGGGAATTTCTAGTGTAGCGGTGAAATGCGTAGATATTAGAAAGAACACCGGTGGCGAAAGCGCTCTACTGGACCATTACTGACACTCAGAGGCGAAAGCTAGGGTAGCAAAAGGGATTAGATACCCCTGTAGTCCTAGCCGTAAACGATGGATACTAGATGTTGTGTTTATTATACAGTATCGTAGCTAACGCGTTAAGTATCCCGCCTGGG
>e6570c3f48f84a445a327501aec48bb5
TACGGGGGATGCAAGCGTTATCCGGATTTATTGGGCGTAAAGCGCCTGTAGGTGGTTTAACAAGTCTGTTGTTAAAGACTGGGGCTCAACTCCAGAAAAGCGACAGAAACTACTAAACTAGAGTGTGGCAGGGGTAGAGGGAATTTCTAGTGTAGCGGTGAAATGTGTAGATATTAGAAAGAACACCAGTGGCGAAAGCGCTCTACTGGACCACTACTGACACTGAGAGGCGAAAGCTAGGGGAGCAAAAGGGATTAGATACCCCTGTAGTCCTAGCTGTAAACGATGGATACTAGGTGTTGTATTTTTACAGTATCACAGCTAACGCGTTAAGTATCCCGCCTGGGGAG
>bf08dedf6f8ea6895be740573fb297fc
GACGGAGGATGCAAGTGTTATCCGGAATTACTGGGCGTAAAGCGTCTGTAGGTGGTTTAGTAAGTCGATTGTTAAAGCTTGAGGCTTAACTTCAAAACAGCAATGGAAACTGCTAGACTTGAGTATGGTAGAGGTAAAAGGAATTTCCAGTGGAGCGGTGAAATGCGTAGATATTGGAAAGAACACCGATGGCGAAGGCATTTTACTGGGCCATAACTGACACTCAGAGACGAAAGCTAGGGTAGCAAATGGGATTAGATACCCCAGTAGTCCTAGCTGTAAACGATGGATACTAGATGTTGCACGTATCGACCCGTGCAGTGTCATAGCTAACGCGTTAAGTATCCCGC
>e6b9d1f257d0283ae4fa9a01331217d4
TACGGGGGATGCAAGCGTTATCCGGAATCATTGGGCGTAAAGCGTCTGTAGGTTGTTTAATAAGTCTGTTGTTAAAGACTGGGGCTTAACCCCAGGAAAGCAATGGAAACTGTTAGACTTGAGTATGGTAGAGGTAGAGGGAATTCCTAGTGTAGCGGTGAAATGCGTAGATATTAGGAAGAACACCGGTGGCGAAAGCGCTCTACTGGGCCATTACTGACACTCAGAGACGAAAGCTAGGGTAGCAAATGGGATTAGATACCCCAGTAGTCCTAGCCGTAAACGATGGATACTAGACGTTGCCTTTTCTTAAGGCAGTGTCCTAGCTAACGCGTTAAGTATCCCGCCTG
>d215405b2c3ba1e4cf07e6a1209dbfe4
TACGGGGGATGCAAGCGTTATCCGGAATCATTGGGCGTAAAGCGCCTGTAGGTTGTTTATCAAGTCTGTTGTTAAAGACTAGGGCTCAACCCTAGAAAAGCAATGGAAACTGATAGACTAGAGTATGGCAGGGGTAGAGGGAATTTCTAGTGTAGCGGTGAAATGCGTAGATATTAGAAAGAACACCGGTGGCGAAAGCGCTCTACTGGACCATTACTGACACTCAGAGGCGAAAGCTAGGGTAGCAAAAGGGATTAGATACCCCTGTAGTCCTAGCCGTAAACGATGGATACTACATGTTGGGTTTTATACTCAGTATGGTAGCTAACGCGTTAAGTATCCCGCCTGGG
>5fc8721fbc183faf148f336269942364
TACGGGGGATGCAAGCGTTATCCGGAATCATTGGGCGTAAAGCGCCTGTAGGTTGTTTACTAAGTCTGTTGTTAAAGACTAGGGCTTAACCCTAGAAAAGCAATGGAAACTTGTAGACTAGAGTATGGCAGGGGTAGAGGGAATTTCTAGTGTAGCGGTGAAATGCGTAGATATTAGAAAGAACACCAGTGGCGAAAGCGCTCTACTTGACCATTACTGACACTCAGAGGCGAAAGCTAGGGTAGCAAAAGGGATTAGATACCCCTGTAGTCCTAGCCGTAAACGATGGATACTAGATGTTGTGCTTAGTACAGTATCGTAGCTAACGCGTTAAGTATCCCGCCTGGGGA
>719bb4c55e75db85f3df5163e04c527e
GACGGAGGATGCAAGTGTTATCCGGAATCACTGGGCGTAAAGCGTCTGTAGGTGGTTTATTAAGTCTATTGTTAAATCTTGAGGCTTAACCTCAAATCAGCGATGGATACTGATAGACTAGAGTGTGATAGAGGTAAGAGGAATTTCCAGTGGAGCGGTGAAATGCGTAGAGATTGGAAAGAACACCGATGGCGAAAGCATCTTACTGGGTCAAAACTGACACTGAGAGACGAAAGCTAGGGTAGCAAATGGGATTAGATACCCCAGTAGTCCTAGCAGTAAACGATGGATACTAGATGTTGTACGTATCAACCCGTGCAGTGTCGAAGCTAACGCGTTAAGTATCCCGC
>5c408a5a9b3ef576637392af9ca48fd1
TACGGAGGATGCAAGCGTTATCCGGAATCATTGGGCGTAAAGCGTCTGTAGGTTGTTCAGAAAGTCTAGTGTTAAAGACTAGAGCTTAACTCTGGAAAAGCATTAGAAACTACTGAACTCGAGTATGGTAGAGGTATAGGGAATTCCTTGTGTAGCGGTGAAATGCGTAGATATAAGGAAGAACACCGGTTGCGAAAGCGCTATACTGGGCCATTACTGACACTCAGAGACGAGAGCTAGGGTAGCAAAAGGGATTAGATACCCCTGTAGTCCTAGCCGTAAACGATGGATACTAGATGTTGCGGGTATTGACCCCTGCAGTGTCATAGCTAACGCGTTAAGTATCCCGC
>6b95c080d9374d9b2ff798efb44f6af3
TACGGGGGATGCAAGCGTTATCCGGAATCATTGGGCGTAAAGCGCCTGTAGGTTGTTTAATAAGTCTGTTGTTAAAGACTAGGGCTTAACCCTAGAAAAGCAATGGAAACTACTAGACTAGAGTATGGCAGGGGTAGAGGGAATTTCTAGTGTAGCGGTGAAATGCGTAGATATTAGAAAGAACACCAGTGGCGAAAGCGCTCTACTGGACCATTACTGACACTCAGAGGCGAAAGCTAGGGTAGCAAAAGGGATTAGATACCCCTGTAGTCCTAGCCGTAAACGATGGATACTACATGTTGTATTTATTTTACAGTATGGTAGCTAACGCGTTAAGTATCCCGCCTGGG
>7c85e90519268adf3f232b1a29dee11c
GACGTAGGATGCAAGTGTTATCCGGATTTACTGGGCGTAAAGCGTCTGTAGGTGGCTTAAAAAGTCTATTGTTAAATCTTGAAGCTTAACTTCAAAACTGCAATAGAAACTATTAGGCTAGAGTACAATTGAAGCAGAAAGAATTTCTAGTGAAGCGGTGAAATGCGCAGATATTAGAAGGACTACCAAAGGCGAAGGCATTCTGTTAAATTTTTACTGACACTCAGAGACGAAAGCTAGGGTAGCAAATGGGATTAGATACCCCAGTAGTCCTAGCTGTAAACGATGGATACTAGACATTATACGTATCGATCCGTATGGTGTCAAAGCTAACGCGTTAAGTATCCCGC
>5e7caa7dc4f1211e999c073367f41465
TACGGGGGATGCAAGCGTTATCCGGAATCATTGGGCGTAAAGCGCCTGTAGGTTGTTTACAAAGTCTGTTGTTAAAGACTAGGGCTTAACCCTAGAAAAGCAATGGAAACTTGTAGACTAGAGTATGGCAGGGGTAGAGGGAATTTCTAGTGTAGCGGTGAAATGCGTAGATATTAGAAAGAACACCAGTGGCGAAAGCGCTCTACTGGACCATTACTGACACTCAGAGGCGAAAGCTAGGGTAGCAAAAGGGATTAGATACCCCTGTAGTCCTAGCCGTAAACGATGGATACTAGATGTTGTGCATAGTACAGTATCGTAGCTAACGCGTTAAGTATCCCGCCTGGGGA
>f0fc24bcbda22013847e10b732e04880
GACAGAGGATGCGAGCGTTGTCCGGATTGATTGGGCGTAAAGCGTCTGTAGGTGGTTTTCTAAGTTTCATGTTAAAGACTAGAGCTTAACTTTGGATCTGCGTGAAAAACTTGAAGACTTGAGTACGATAAAAGCAATGGGAATTCCCAATGTAGCGGTGAAATGCGTAGAGCTTGGGAAGAACACCGGAGGCGAAAGCGCGTTGCTAGGTCATCACTGACACTGAAGGACGAAAGCTAGGGTCGCAAATGGGATTAGATACCCCAGTAGTCCTAGCCTTAAACGATGGAGACTAGACCTTTCTTTCTCTTCTAATCCAAGAAGACAGAGAGGAGAGTCGAAGCTAACGC
>f3f199f8a21dea343f17f58b8d73bead
GACGGAGGATGCAAGTGTTATCCGGAATCACTGGGCGTAAAGCGTCTGTAGGTGGTTTAATAAGTCAACTGTTAAATCTTGAAGCTTAACTTCAAAATCGCAGTCGAAACTATTAGACTAGAGTATAGTAGGGGTAAAGGGAATTTCCAGTGGAGCGGTGAAATGCGTAGAGATTGGAAAGAACACCGATGGCGAAGGCACTTTACTGGGCTATTACTAACACTCAGAGACGAAAGCTAGGGTAGCAAATGGGATTAGATACCCCAGTAGTCCTAGCCGTAAACAATGGATACTAGATGTTGAACAGATCGACCTGTGCAGTATTAAAGCTAACGCGTTAAGTATCCCGC
>babb0b79d73a9fa6473d036a61273f4d
TACGGGGGATGCAAGCGTTATCCGAAATCATTGGGCGTAAAGCGCCTGTAGGTTGTTTATTAAGTCTGTTGTTAAAGCCTAGGGCTTAACCCTAGAACAGCAATGGAAACTGGTAAACTTGAGTATGGCAGGGGTAGAGGGAATTTCTAGTGTAGCGGTGAAATGCGTAGATATTAGAAAGAACACCAGTGGCGAAAGCGCTCTACTGGACCATTACTGACACTCAGAGGCGAAAGCTAGGGTAGCAAAAGGGATTAGATACCCCTGTAGTCCTAGCCGTAAACGATGGATACTAGATGTTGCGCTTATTGTGCAGTATCGTAGCTAACGCGTTAAGTATCCCGCCTGGG
>9895b67380ee8b271a1066c570e5ced0
GACGGAGGATGCAAGTGTTATCCGGAATTATTGGGCGTAAAGCGTCTGTAGGTTGTCTAGCAAGTCTATTGTTAAAGGTTAAAGCTCAACTTTAAAACTGCGGTAGAAACTGCTAGACTTGAGTATAGTCGAAGTAGAGGGAATTTCCAGTGAAGCGGTGAAATGCGTAGATATTGGAAGGAACACCAATGGCGAAAGCACTCTACTAGGCTTTTACTGACACTCAGAGACGAAAGCTAGGGTAGCAAATGGGATTAGATACCCCAGTAGTCCTAGCCGTAAACGATGGATACTAAACATTGCGCGTATCGATCCGCGTGGTGTTATAGCTAACGCGTTAAGTATCCCGC
>ee62a058599126f061d34ad225931b79
TACGGGGGATGCAAGCGTTATCCGGAATGATTGGGCGTAAAGCGTCTGTAGGTGGTTTTATTAGTTTACGCGTTAAAAAGTAGAGCTTAACTTTACTATAGCCGTAAAAACGATAGGACTTGAGTGTGGTAGAGGTAGAGGGAACTCCTCATGTAGCGGTGAAATGCGTAGATATGAGGAAGAACACCAATGGCGAAGGCACTCTGCTGGGCCAACACTGACACTCAGAGACGAAAGCTTGGGTAGCGAATGGGATTAGAGACCCCAGTAGTCCAATGCAGTAAACGATGAAAACTAAGTGTCGCATCTGTATAACAAGTGCGGTGCTGTAGCTAACGCGTTAAGTTTTC
>aa8b338fb2d7db57ed9a633971857bf3
TACGGGGGATGCAAGCGTTATCCGGAATCATTGGGCGTAAAGCGCCTGTAGGTTGTTTACTAAGTCTGTTGTTAAAGACTAGGGCTTAACCCTAGAAAAGCAATGGAAACTTGTAGACTAGAGTATGGCAGGGGTAGAGGGAATTTCTAGTGTAGCGGTGAAATGCGTAGATATTAGAAAGAACACCAGTGGCGAAAGCGCTCTACTGGACCATTACTGACACTCAGAGGCGAAAGCTAGGGTAGCAAAAGGGATTAGATACCCCTGTAGTCCTAGCCGTAAACGATGGATACTAGATGTTGTGCATAACAGTATCGTAGCTAACGCGTTAAGTATCCCGCCTGGGGAGT
>2d705b55ff7d40e850d87d44f309430a
TACGGGGGATGCAAGCGTTATCCGGAATCATTGGGCGTAAAGCGCCTGTAGGTGGTTTATTAAGTCTGTTGTTAAAGACTAGGGCTCAACCCTAGAAAAGCAATGGAAACTAATAGACTTGAGTATGGTAGGGGTAGAGGGAATTTCTAGTGTAGCGGTGAAATGCGTAGATATTAGAAAGAACACCAGTGGCGAAAGCGCTCTACTGGACCATTACTGACACTCAGAGGCGAAAGCTAGGGTAGCAAAAGGGATTAGATACCCCTGTAGTCCTAGCCGTAAACGATGGATACTAGATGTTGCGCATATCGTGCAGTGTCCTAGCTAACGCGTTAAGTATCCCGCCTGGG
>875150677fe8fbdabfd2bf66ab2dd61e
TACGGGGGATGCAAGCGTTATCCGGAATCATTGGGCGTAAAGCGCCTGTAGGTTGTTTACTAAGTCTGTTGTTAAAGACTAGGGCTTAACCCTAGAAAAGCAATGGAAACTTGTAGACTGGAGTATGGCAGGGGTAGAGGGAATTTCTAGTGTAGCGGTGAAATGCGTAGATATTAGAAAGAACACCAGTGGCGAAAGCGCTCTACTGGACCATTACTGACACTCAGAGGCGAAAGCTAGGGTAGCAAAAGGGATTAGATACCCCTGTAGTCCTAGCCGTAAACGATGGATACTAGATGTTGTGCTTTGTACAGTATCGTAGCTAACGCGTTAAGTATCCCGCCTGGGGA
>1bb516263bbad82324eac58373457f7a
TACGGGGGATGCAAGCGTTATCCGGAATCATTGGGCGTAAAGCGCCTGTAGGTTGTTTAATAAGTCTGTTGTTAAAGACTAGGGCTCAACCCTAGAAAAGCAATGGAAACTACTAGACTAGAGTATGGCAGGGGTAGAGGGAATTTCTAGTGTAGCGGTGAAATGCGTAGATATTAGAAAGAACACCGGTGGCGAAAGCGCTCTACTGGACCATTACTGACACTCAGAGGCGAAAGCTAGGGTAGCAAAAGGGATTAGATACCCCTGTAGTCCTAGCCGTAAACGATGGATACTACATGTTGTGCTTTATGTACAGTATGGTAGCTAACGCGTTAAGTATCCCGCCTGGG
>094a7c41590b18f3ec85caca188c97a9
GACGGAGGATGCAAGTGTTATCCGGAATTATTGGGCGTAAAGCGTCTGCAGGTTGTTTTATAAGTCTATTGTTAAAGGTCGAAGCTTAACTTCGAAAATGCGGTAGAAACTGTTTAACTAGAGTATGGTCGAAGTAGAAGGAATTTCCAGTGGAGTGGTGAAATGCGTAGATATTGGAAAGAACACCGATGGCGAAAGCATTCTATTAGGGCATTACTGACACTCAGAGACGAAAGCTAGGGTAGCAAATGGGATTAGATACCCCAGTAGTCTTAGCTGTAAACGATGGATACTAAATATTACACGTATCGACCCGTGTGGTGTTAAAGCTAACGCGTTAAGTATCCCGC
>8f37b27601ba06bd8c56f729ba157991
TACGGGGGATGCAAGCGTTATCCGGAATCATTGGGCGTAAAGCGCCTGTAGGTTGTTTAATAAGTCTGTTGTTAAAGACTAGGGCTTAACCCTAGAAAAGCAATGGAAACTACTAGACTAGAGTATGGCAGGGGTAGAGGGAATTTCTAGTGTAGCGGTGAAATGCGTAGATATTAGAAAGAACACCAGTGGCGAAAGCGCTCTACTGGACCATTACTGACACTCAGAGGCGAAAGCTAGGGTAGCAAAAGGGATTAGATACCCCTGTAGTCCTAGCCGTAAACGATGGATACTAGATGTTGTGCATAATGTACAGTGTCCTAGCTAACGCGTTAAGTATCCCGCCTGGG
>38ad6a09d733564c1ed995e8fce0c797
TACGGGGGATGCAAGCGTTATCCGGAATCATTGGGCGTAAAGCGCCTGTAGGTTGTTTATTAAGTCTGTTGTTAAAGACTAGGGCTTAACCCTAGAAAAGCAATGGAAACTAATAGACTAGAGTATGGCAGGGGTAGAGGGAATTTCTAGTGTAGCGGTGAAATGCGTAGATATTAGAAAGAACACCAGTGGCGAAAGCGCTCTACTAGACCATTACTGACACTCAGAGGCGAAAGCTAGGGTAGCAAAAGGGATTAGATACCCCTGTAGTCCTAGCCGTAAACGATGGATACTAGATGTTGTATGTTTTTTACAGTATTCTAGCTAACGCGTTAAGTATCCCGCCTGGG
>bb2f0add6217ec8940c17d8cdecff865
TACGGGGGATGCAAGCGTTATCCGGAATCATTGGGCGTAAAGCGCCTGTAGGTTGTTTAATAAGTCCGTTGTTAAAGACTAGGGCTCAACCCTAGAGCAGCAATGGAAACTACTAGACTAGAGTATGGCAGGGGTAGAGGGAATTTCTAGTGTAGCGGTGAAATGCGTAGATATTAGAAAGAACACCAGCGGCGAAAGCGCTCTACTGGACCATTACTGACACTCAGAGGCGAAAGCTAGGGTAGCAAAAGGGATTAGATACCCCTGTAGTCCTAGCCGTAAACGATGGATACTAGATGTTGCATGTAATGTGCAGTATCCTAGCTAACGCGTTAAGTATCCCGCCTGGG
>5c6e3f317936b1d5514671580f8fd440
TACGGGGGATGCAAGCGTTATCCGGAATGATTGGGCGTAAAGCGTCCGTAGGTGGTTCACGAAGCTCGCTGTCAAATCTCAGGGCTCCACCCTGTTTCGGCATCGAGGACCCGTGAACTAGAGTTTGGTAGAGGCAGGGGGAATTCCCGGTGTAGCGGTGAAATGCGTAGATATCGGGAAGAACACCATTAGCGAAGGCGCCCTGCTGGGCCAATACTGACACTAAGGGACGAGAGCTAGGGGAGCGAAAGGGATTAGATACCCCTGTAGTCCTAGCCGTAAACGATGAACACTACGAATGGGGATGTCTTTCTTTTAAGACACTTTCTGTTCGGTAGCTAACGCGTTAA
>dda5d5c393ad24619ec48269f8003962
TACGGGGGATGCAAGCGTTATCCGGAATCATTGGGCGTAAAGCGCCTGTAGGTGGCTTAGTAAGTCTGTTGTTAAAGGTTAGGGCTCAACCCTAAAAAAGCAATGGAAACTGCTTAGCTTGAGTATGGTAGGGGTAGAGGGAATTTCTAGTGTAGCGGTGAAATGCGTAGATATTAGAAAGAACACCGGTGGCGAAGGCGCTCTACTGGACCATTACTGACACTCAGAGGCGAAAGCTAGGGGAGCAAAAGGGATTAGATACCCCTGTAGTCCTAGCCGTAAACGATGGATACTAGATGTTGGATTATATAGACAGTATCGTAGCTAACGCGTTAAGTATCCCGCCTGGG
>b3a86404431e40508e5852a298a3119f
GACGTAGGATGCAAGTGTTATCCGGAATCACTGGGCGTAAAGCGTCTGTAGGTTGTTTAGTAAGTCCAATGTTAAAGGTTGAAGCTCAACTTCAAAAATGCGTTGGAAACTACTAGACTGGAGTATAATTGAAGCAGAAGGAATTTCTAGTGAAGCGGTGAAATGCGTAGATATTAGAAGGACCACCAAAGGCGAAAGCATTCTGTTAAATTATTACTGACACTCAGAGACGAAAGCTAGGGTAGCAAATGGGATTAGATACCCCAGTAGTCCTAGCCGTAAACGATGGATACTAGACATTGCACGTGTCGATCCGTGCGGTGTCAAAGCTAACGCGTTAAGTATCCCGC
>2d2f80831b3aa7e63da18417f52db471
TACGGGGGATGCAAGCGTTATCCGGAATCATTGGGCGTAAAGCGCCTGTAGGTTGTTTAATAAGTCTGTTGTTAAAGACTAGGGCTCAACCCTAGGAAAGCAATGGAAACTAATAGACTAGAGTATGGCAGGGGTAGAGGGAATTTCTAGTGTAGCGGTGAAATGCGTAGATATTAGAAAGAACACCAGCGGCGAAAGCGCTCTACTGGACCATTACTGACACTCAGAGGCGAAAGCTAGGGTAGCAAAAGGGATTAGATACCCCTGTAGTCCTAGCCGTAAACGATGGATACTAGATGTTGTGTTATATCACAGTATCGCAGCTAACGCGTTAAGTATCCCGCCTGGGG
>f0c5d95805e522df470ed4432d07f5cb
TACGGGGGATGCAAGCGTTATCCGGAATCATTGGGCGTAAAGCGCCTGTAGGTTGTTTGTTAAGTCTGTTGTTAAAGACTAGGGCTTAACCCTAGAAAAGCAATGGAAACTAATAGACTAGAGTATGGCAGGGGTAGAGGGAATTTCTAGTGTAGCGGTGAAATGCGTAGATATTAGAAAGAACACCAGTGGCGAAAGCGCTCTACTAGACCATTACTGACACTCAGAGGCGAAAGCTAGGGTAGCAAAAGGGATTAGATACCCCTGTAGTCCTAGCCGTAAACGATGGATACTAGATGTTGTATGTTTTTTACAGTATCTTAGCTAACGCGTTAAGTATCCCGCCTGGG
>cc85e48697917a21ee457afc6c9527c2
TACGGGGGATGCAAGCGTTATCCGGAATCATTGGGCGTAAAGCGCCTGTAGGTTGTTTAATAAGTCTGTTGTTAAAGACTAGGGCTCAACCCTAGAAAAGCAATGGAAACTACTAGACTAGAGTATGGCAGGGGTAGAGGGAATTTCTAGTGTAGCGGTGAAATGCGTAGATATTAGAAAGAACACCGGTGGCGAAAGCGCTCTACTGGACCATTACTGACACTCAGAGGCGAAAGCTAGGGTAGCAAAAGGGATTAGATACCCCTGTAGTCCTAGCCGTAAACGATGGATACTAGATGTTGTGCTTTATGTACAGTATCCTAGCTAACGCGTTAAGTATCCCGCCTGGG
>4f3e980227f071a44434777e23e93976
TACGGGGGATGCAAGCGTTATCCGGAATCATTGGGCGTAAAGCGCCTGTAGGTTGTTTACTAAGTCTGTTGTTAAAGACTAGGGCTTAACCCTAGAAAAGCAATGGAAACTTGTAGACTAGAGTATGGCAGGGGTAGAGGGAATTTCTAGTGTAGCGGTGAAATGCGTAGATATTAGAAAGAACACCAGTGGCGAAAGCGCTCTACTGGACCATTACTGACACTCAGAGGCGAAAGCTAGGGTAGCAAAAGGGATTAGATACCCCTGTAGTCCTAGCCGTAAACGATGGATACTAGATGTTGTGCTTAGCACAGTATCGTAGCTAACGCGTTAAGTATCCCGCCTGGGGA
>1a4b527ada70a7326686505c99802c2e
TACGGGGGATGCAAGCGTTATCCGGAATCATTGGGCGTAAAGCGCCTGTAGGTTGTTTATTAAGTCTGTTGTTAAAGACTAGGGCTTAACCCTAGAAAAGCAATGGAAACTAATAGACTAGAGTATGGCAGGGGTAGAGGGAATTTCTAGTGTAGCGGTGAAATGCGTAGATATTAGAAAGAACACCAGTGGCGAAAGCGCTCTACTGGACCATTACTGACACTCAGAGGCGAAAGCTAGGGTAGCAAAAGGGATTAGATACCCCTGTAGTCCTAGCCGTAAACGATGGATACTAGATGTTGTGCGTTATGTACAGTATCTTAGCTAACGCGTTAAGTATCCCGCCTGGG
>73ed2c695ddf795696695dd5a7c6616f
GACGGAGGATGCAAGTGTTATCCGGAATTATTGGGCGTAAAGCGTCTGTAGGTTGCCTAACAAGTCTGTTGTTAAAGGTTAAAGCTTAACTTTAAAACTGCAGCAGAAACTGTTAGGCTTGAGTACAGTCGAAGTAGAGGGAATTTCCTGTGGAGCGGTGAAATGCGTAGATATGGGAAGGAACACCAATGGCGAAAGCACTCTACTAGGCTTTTACTGACACTCAGAGACGAAAGCTAGGGTAGCAAATGGGATTAGATACCCCAGTAGTCCTAGCCGTAAACGATGGATACTAAACATTGCGTGCATCGATCCGCGTGGTGTTATAGCTAACGCGTTAAGTATCCCGC
>37e575907b2d0b35b401335977be9d6d
GACGGAGGATGCAAGTGTTATCCGGAATCACTGGGCGTAAAGCGTCTGTAGGTGGTTTGATAAGTCAACTGTTAAATCTTGAGGCTCAACTTCAAAATCGCAGTCGAAACTATCAGACTAGAGTATAGTAGAGGTAAAGGGAATTTCCAGTGGAGCGGTGAAATGCGTAGATATTGGAAAGAACACCGATGGCGAAAGCACTTTACTGGGCTATTACTAACACTCAGAGACGAAAGCTAGGGTAGCAAATGGGATTAGATACCCCAGTAGTCCTAGCCGTAAACTATGGATACTAGATGTTGAACAGATCGACCTGTGCAGTATCAAAGCTAACGCGTTAAGTATCCCGC
>0cf4911d2e0b40e9dfd35a81e76bd8b0
GACGGAGGATGCGAGTGTTATCCGGAATTACTGGGCGTAAAGCGTCTGTAGGTGGTTTAGTAAGTCGATTGTTAAAGCTTGGGGCTTAACTCCAAAACAGCAATGGAAACTGCTAGACTTGAGTATGGTAGAGGTAAAAGGAATTTCCAGTGGAGCGGTGAAATGCGTAGATATTGGAAAGAACACCGATGGCGAAGGCATTTTACTGGGCCATAACTGACACTCAGAGACGAAAGCTAGGGTAGCAAATGGGATTAGATACCCCAGTAGTCCTAGCTGTAAACGATGGATACTAGATGTTGCACGTATCAACCCGTGCAGTGTCATAGCTAACGCGTTAAGTATCCCGC
>364de247f4be1cfa31bacc07dbbcd3a6
GACGGAGGATGCAAGTGTTATCCGGAATCACTGGGCGTAAAGCGTCTGTAGGTGGTTTAATAAGTCAACTGTTAAATCTTGAAGCTTAACTTCAAAATCGCAGTCGAAACTATTAGACTAGAGTATAGTAGGGGTAAAGGGAATTTCCAGTGGAGCGGTGAAATGCGTAGAGATTGGAAAGAACACCGATGGCGAAGGCACTTTACTGGGCTATTACTAACACTCAGAGACGAAAGCTAGGGTAGCAAATGGGATTAGATACCCCAGTAGTCCTAGCTGTAAACAATGGATACTAGATGTTGAACAGATCGACCTGTGCAGTATCAAAGCTAACGCGTTAAGTATCCCGC
>fb73bc96134646c2529f0b93bcb3f869
GACGGAGGATGCAAGTGTTATCCGGAATCACTGGGCGTAAAGCGTCTGTAGGTGGTTTAATAAGTCGACTGTTAAATCTTGAGGCTCAACTTCAAAATCGCATTCGAAACTATTAGACTTGAGTATAGTAGAGGTAAAGGGAATTTCTAGTGGAGCGGTGAAATGCGTAGATATTAGAAAGAACACCAATTGCGAAGGCACTTTACTTGGCTATTACTGACACTCAGAGACGAAAGCTAGGGTAGCAAATGGGATTAGATACCCCAGTAGTCCTAGCCGTAAACAATGGATACTAGATGTTGAACAGATCGACCTGTGCAGTATCAAAGCTAACGCGTTAAGTATCCCGC
>3d4f973bae3abd57aadd57942e905789
GACGGAGGATGCAAGTGTTATCCGGAATCATTGGGCGTAAAGCGTCTGTAGGTTGTTTAATAAGTCTATTGTTAAATCTTGAAGCTTAACTTCAAAACAGCAATGGAAACTATTAGACTTGAGTATGGTAGAGATAAAAGGAATTTCCAGTGAAGCGGTGAAATGCGTAGATATTGGAAAGAACACCGATGGCGAAGGCATTTTATTGGGCCATAACTGACACTCAGAGACGAAAGCTAGGGTAGCAAATGGGATTAGATACCCCAGTAGTCCTAGCAGTAAACGATGGATACTATATGTTGCCCGTATCAACTCGTGCAGTATTAAAGCTAACGCATTAAGTATCCCGC
>49e1acbd4e5e43c4fcc396cc4cf08ea1
TACGGGGGATGCAAGCGTTATCCGGAATCATTGGGCGTAAAGCGCCTGTAGGTTGTTTAATAAGTCTGTTGTTAAAGACTAGGGCTCAACCCTAGAAAAGCAATGGAAACTAATAGACTAGAGTATGGCAGGGGTAGAGGGAATTTCTAGTGTAGCGGTGAAATGCGTAGATATTAGAAAGAACACCAGTGGCGAAAGCGCTCTACTGGACCATTACTGACACTCAGAGGCGAAAGCTAGGGTAGCAAAAGGGATTAGATACCCCTGTAGTCCTAGCCGTAAACGATGGATACTAGATGTTGTGTTATATCACAGTATCGCAGCTAACGCGTTAAGTATCCCGCCTGGGG
>c52d10bb15d3760ee2b4f0bf6d3e2713
GACGGAGGATGCAAGTGTTATCCGGAATCACTGGGCGTAAAGCGTCTGTCGGTGGTCAAACAAGTCAACTGTTAAATCTTGAAGCTCAACTTCAAAATCGCAGTCGAAACTGTTTAACTAGAGTATAGTAGGGGTAAAGGGAATTTCCAGTGGAGCGGTGAAATGCGTAGATATTGGAAAGAACACCGATGGCGAAGGCACTTTACTGGGCTATTACTGACACTCAGAGACGAAAGCTAGGGTAGCAAATGGGATTAGATACCCCAGTAGTCCTAGCCGTAAACAATGGATACTAGATGTTGAACAGATCGACCTGTGCAGTATCAAAGCTAACGCGTTAAGTATCCCGC
>0e86e9813e55cb035e6d21c383264d86
TACGGGGGATGCAAGCGTTATCCGGAATCATTGGGCGTAAAGCGCCTGTAGGTTGTTTATAAAGTCTGTTGTTAAAGACTAGGGCTTAACCCTAGAAAAGCAATGGAAACTTGTAGACTAGAGTATGGCAGGGGTAGAGGGAATTTCTAGTGTAGCGGTGAAATGCGTAGATATTAGAAAGAACACCAGTGGCGAAAGCGCTCTACTTGACCATTACTGACACTCAGAGGCGAAAGCTAGGGTAGCAAAAGGGATTAGATACCCCTGTAGTCCTAGCCGTAAACGATGGATACTAGATGTTGTGCATTGTACAGTATCGTAGCTAACGCGTTAAGTATCCCGCCTGGGGA
>198e5c4dad6f2583fdc7241e7dcd3c66
TACGGAGGATGCAAGCGTTATCCGGAATCATTGGGCGTAAAGCGTCTGTAGGTTGTTTTGTAAGTCCGCTGTAAAAGAGTACAGCTTAACTGTAGATGGGCAGTGGAAACTACAAGACTGGAGTGTGGTAGGGGCAGAGGGAATTCCCGGTGTAGCGGTGAAATGCGTAGATATCGGGAAGAACACCAACGGCGAAAGCACTCTGCTGGGCCAACACTGACACTGAGAGACGAAAGCTAAGGGAGCGAAAAGGATTAGATACCCTTGTAGTCTTAGCCGTAAACGATGGATACTAAGTGGTGCGCGTATTCATGCCTGCACTGCTGTAGCTAACGCGTTAAGTATCCCGC
>754c92b93c6f9ccbd29fbbe2633f2f97
TACGGGGGATGCAAGCGTTATCCGGAATCATTGGGCGTAAAGCGCCTGTAGGTTGTTTAATAAGTCTGTTGTTAAAGACTAGGGCTCAACCCTAGATAAGCAATGGAAACTACTAGACTAGAGTATGGCAGGGGTAGAGGGAATTTCTAGTGTAGCGGTGAAATGCGTAGATATTAGAAAGAACACCGGTGGCGAAAGCGCTCTACTGGACCATTACTGACACTCAGAGGCGAAAGCTAGGGTAGCAAAAGGGATTAGATACCCCTGTAGTCCTAGCCGTAAACGATGGATACTAGATGTTGCATGTAATGTGCAGTATCCTAGCTAACGCGTTAAGTATCCCGCCTGGG
>6b8bc81a72abe97d1936ab945c531b89
GACGGAGGATGCAAGTGTTATCCGGAATTATTGGGCGTAAAGCGTCTGTAGGTTGTTTTGTAAGTCTATTGTTAAAGATCGAAGCTTAACTTCGAAGATGCGGTAGAAACTGCTTAACTAGAGTATGGTCGAAGTAGAAGGAATTTCCAGTGGAGTGGTGAAATGCGTAGATATTGGAAAGAACACCGATGGCGAAAGCATTCTATTAGGATATTACTGACACTGAGAGACGAAAGCTAAGGTAGCAAATGGGATTAGATACCCCAGTAGTCTTAGCTGTAAACGATGGGTACTAAATATTGCACGTATCGACCCGTGTGGTGTTAAAGCTAACGCGTTAAGTATCCCGC
>3c8449e4a74680a2bccc820d57940741
GACGGAGGATGCAAGTGTTATCCGGAATCACTGGGCGTAAAGCGTTTGGAGGTGGTTTACTAAGTCTGTTGTTAAATCTTGGGGCTCAACTTCAGAATCGCAATTGAAACTACTACACTTGAGTATTGTAAAGGTAAAAGGAATTTCCAGTGAAGTAGTGAAATGCGTAGATATTGGAAGGAACACCGATGGCAAAAGCATTTTACTAGGTTATCACTGACACTCGGTGACGAGAGCTAGGTTAGCAAATGGGATTAGATACCCCAGTAGTCCTAGCGGTAAACTATGGATATTAGGCGTTGCCCGTGTCAACCCGTGCAGCGTCGAAGCTAACGCGTTAAATATCCCGC
>d5d411e27baa21665c15784bf811c2d6
GACGGAGGATGCAAGTGTTATCCGGAATCACTGGGCGTAAAGCGTCTGTAGGTTGTTTAATAAGTCAACTGTTAAATCTTGGGGCTCAACCTCAAAATCGCAGTCGAAACTATTAGACTTGAGTATAGTAGAGGTAAAGGGAATTTCCAGTGGAGCGGTGAAATGCGTAGAGATTGGAAAGAACACCAATGGCGAAGGCACTTTACTGGGCTATTACTGACACTCAGAGACGAAAGCTAGGGTAGCAAATGGGATTAGATACCCCAGTAGTCCTAGCTGTAAACAATGGATACTAGGTGTTGAACAGATCGACCTGTGCAGTACCAAAGCTAACGCGTTAAGTATCCCGC
>423967e0b9d368c86c847b7a09501e4a
TACGGAGGATGCAAGTGTTATCCGGAATCACTGGGCGTAAAGCGTCTGTAGGTTGTTTAATAAGTCAACTGTTAAATCTTGAAGCTCAACTTCAAAATCGCAGTCGAAACTGTTAGACTAGAGTATAGTAGGGGTAAAGGGAATTTCCAGTGGAGCGGTGAAATGCGTAGATATTGGAAAGAACACCGATGGCGAAGGCACTTTACTGGGCTATTACTGACACTCAGAGACGAAAGCTAGGGTAGCAAATGGGATTAGATACCCCAGTAGTCCTAGCTGTAAACAATGGATACTAGATGTTGAACAGATCGACCTGTGCAGTATCAAAGCTAACGCGTTAAGTATCCCGC
>cdaeb8ec5716d5f43265f0643b28724a
TACGGGGGATGCAAGTGTTATCCGGAATCACTGGGCGTAAAGCGTCTGTAGGTGGTTTAATAAGTCAACTGTTAAATCTTGAAGCTCAACTTCAAAATCGCAGTCGAAACTATTAGACTAGAGTATAGTAGGGGTAAAGGGAATTTCCAGTGGAGCGGTGAAATGCGTAGAGATTGGAAAGAACACCGATGGCGAAGGCACTTTACTGGGCTATTACTGACACTCAGAGACGAAAGCTAGGGTAGCAAATGGGATTAGATACCCCAGTAGTCCTAGCTGTAAACAATGGATACTAGATGTTGAACAGATCGACCTGTGCAGTGTCAAAGCTAACGCGTTAAGTATCCCGC
>3ff4206d2e433d72fb48071961ae6cbe
GACGGAGGATGCAAGTGTTATCCGGAATCACTGGGCGTAAAGCGTCTGTAGGTTGTTGTTTAAGTCAACTGTTAAATCTTGAGGCTCAACTTCGAAATCGCAGTCGAAACTATTCAACTAGAGTATAGTAGGGGTAAAGGGAATTTCCAGTGGAGCGGTGAAATGCGTAGATATTGGAAAGAACACCGATGGCGAAGGCACTTTACTGGGCTATTACTAACACTCAGAGACGAAAGCTAGGGTAGCAAATGGGATTAGATACCCCAGTAGTCCTAGCTGTAAACAATGGATACTAGATGTTGAACAGATCGACCTGTGCAGTATCAAAGCTAACGCGTTAAGTATCCCGC
>9b0c7b95c216d1aacb1b20b55b72773a
GACGGAGGATGCAAGTGTTATCCGGAATCACTGGGCGTAAAGCGTCTGTAGGTTGTTAAACAAGTCAACTGTTAAATCTTGAGGCTCAACTTCAAAATCGCAGTCGAAACTGTTTGACTAGAGTATAGTAGGGGTAAAGGGAATTTCCAGTGGAGCGGTGAAATGCGTAGATATTGGAAAGAACACCGATGGCGAAGGCACTTTACTGGGCTATTACTGACACTCAGAGACGAAAGCTAGGGTAGCAAATGGGATTAGATACCCCAGTAGTCCTAGCCGTAAACAATGGATACTAGATGTTGAACAGATCGACCTGTGCAGTATCAAAGCTAACGCGTTAAGTATCCCGC
>7e3f294d520a1f006bde62af5064f81c
GACGGAGGATGCAAGTGTTATCCGGAATCACTGGGCGTAAAGCGTCTGTAGGTGGTTTGATAAGTCAACTGTTAAATCTTGGGGCTTAACCTCAAAATCGCAGTCGAAACTATTAGACTAGAGTATAGTAGGGGTAAAGGGAATTTCCAGTGGAGCGGTGAAATGCGTAGAGATTGGAAAGAACACCGATGGCGAAGGCACTTTACTGGGCTATTACTGACACTCAGAGACGAAAGCTAGGGTAGCAAATGGGATTAGATACCCCAGTAGTCCTAGCCGTAAACAATGGATACTAGATGTTGAACAGATCGACCTGTGCAGTATTAAAGCTAACGCGTTAAGTATCCCGC
>e1017dabd04233ef1eb9cf066675d695
GACGGAGGATGCAAGTGTTATCCGGAATCACTGGGCGTAAAGCGTCTGTAGGTTGTTGTTTAAGTCAACTGTTAAATCTTGAGGCTCAACCTCGAAATCGCAGTCGAAACTATTCAACTTGAGTATAGTAGGGGTAAAGGGAATTTCCAGTGGAGCGGTGAAATGCGTAGAGATTGGAAAGAACACCGATGGCGAAGGCACTTTACTGGGCTATTACTGACACTCAGAGACGAAAGCTAGGGTAGCAAATGGGATTAGATACCCCAGTAGTCCTAGCTGTAAACTATGGATACTAGATGTTGAACAGATCGACCTGTGCAGTATCAAAGCTAACGCGTTAAGTATCCCGC
>79e5e5fcdb3dad3f14408f2a6671a6c0
GACGGAGGATGCAAGTGTTATCCGGAATCACTGGGCGTAAAGCGTCTGTAGGTGGTTTAATAAGTCAACTGTTAAATCTTGAGGCTTAACTTCAAAATCGCAGTCGAAACTATTAGACTAGAGTATAGTAGAGGTAAAGGGAATTTCCAGTGGAGCGGTGAAATGCGTAGATATTGGAAAGAACACCGATGGCGAAAGCACTTTACTGGGCTATTACTAACACTCAGAGACGAAAGCTAGGGTAGCAAATGGGATTAGATACCCCAGTAGTCCTAGCCGTAAACGATGGATACTAGATGTTGAACAGATCGACCTGTGCAGTATCAAAGCTAACGCGTTAAGTATCCCGC
>ad01d812ce9876d9f081fd4f8b65fd9c
GACGGAGGATGCAAGTGTTATCCGGAATCACTGGGCGTAAAGCGTCTGTAGGTGGTTAAACAAGTCAACTGTTAAATCTTGAGGCTCAACTTCAAAATCGCAGTCGAAACTGTTTGACTAGAGTATAGTAGGGGTAAAGGGAATTTCCAGTGGAGCGGTGAAATGCGTAGATATTGGAAAGAACACCGATGGCGAAGGCACTTTACTGGGCTATTACTGACACTCAGAGACGAAAGCTAGGGTAGCAAATGGGATTAGATACCCCAGTAGTCCTAGCCGTAAACAATGGATACTAGATGTTGAACAGATCGACCTGTGCAGTATCAAAGCTAACGCGTTAAGTATCCCGC
>52933c18641bd637824423cd5e6fadb9
GACGGAGGATGCAAGTGTTATCCGGAATCACTGGGCGTAAAGCGTCTGTAGGTGGTTTAATAAGTCAACTGTTAAATCTTGAGGCTCAACCTCAAAATCGCAGTCGAAACTATTAGACTAGAGTATAGTAGAGGTAAAGGGAATTTCCAGTGGAGCGGTGAAATGCGTAGATATTGGAAAGAACACCGATGGCGAAAGCACTTTACTGGGCTATTACTAACACTCAGAGACGAAAGCTAGGGTAGCAAATGGGATTAGATACCCCAGTAGTCCTAGCCGTAAACAATGGATACTAGATGTTGAACAGATCGACCTGTGCAGTATCAAAGCTAACGCGTTAAGTATCCCGC
>446bc043a0a3123630dae76832edcd99
TACGGGGGATGCAAGCGTTATCCGGAATTATTGGGCGTAAAGGGTCTGTAGGTGGCTAGATAAGTCTGTTGTTAAAGACTGGGGCTTAACCCCAGGAAAGCAATGGAAACTGTTAAGCTAGAGTGTGGTAGAGGTAGAGGGAATTCCTAGTGTAGCGGTGAAATGCGTAGATATTAGGAAGAACACCGGTGGCGAAGGCGCTCTACTGGGCCATAACTGACACTCAGAGACGAAAGCTAGGGTAGCAAATGGGATTAGATACCCCAGTAGTCCTAGCCGTAAACGATGGATACTAGATGTTGCGTAACTTGATTATGCAGTGTTTTAGCTAACGCGTTAAGTATCCCGCC
>892b6bf99e04b734257f11039581b368
GACGGAGGATGCAAGTGTTATCCGGAATCACTGGGCGTAAAGCGTCTGTAGGTGGTCAAATAAGTCAACTGTTAAATCTTGAAGCTTAACTTCAAAATCGCAGTCGAAACTATTAGACTAGAGTATAGTAGAGGTAAAGGGAATTTCCAGTGGAGCGGTGAAATGCGTAGATATTGGAAAGAACACCAATGGCGAAGGCACTTTACTGGGCTATTACTAACACTCAGAGACGAAAGCTAGGGTAGCAAATGGGATTAGATACCCCAGTAGTCCTAGCTGTAAACAATGGATACTAGATGTTGAACAGATCGACCTGTGCAGTATCAAAGCTAACGCGTTAAGTATCCCGC
>8b72cc2ef6f737f673da7199aa94ae6e
GACGGAGGATGCAAGTGTTATCCGGAATCACTGGGCGTAAAGCGTCTGTAGGTGGCACACTAAGTCAACTGTTAAATCTTGAAGCTCAACTTCAAACTTGCAGTCGAAACTATTGAGCTAGAGTATAGTAGAGGTAAAGGGAATTTCCAGTGGAGCGGTGAAATGCGTAGAGATTGGAAAGAACACCGATGGCGAAGGCACTTTACTGGGCTATTACTGACACTCAGAGACGAAAGCTAGGGTAGCAAATGGGATTAGATACCCCAGTAGTCCTAGCTGTAAACAATGGATACTAGGTGTTGAACAGATTGAACTGTGCAGTACCAAAGCTAACGCGTTAAGTATCCCGC
>3d295f0ea208a0806f7f5f93cd3e1da7
TACGGGGGATGCAAGCGTTATCCGGAATTATTGGGCGTAAAGCGCCTGTAGGTTGTTTACTAAGTCTGTTGTTAAAGACTAGGGCTTAACCCTAGAAAAGCAATGGAAACTTGTAGACTAGAGTATGGCAGGGGTAGAGGGAATTTCTAGTGTAGCGGTGAAATGCGTAGATATTAGAAAGAACACCAGTGGCGAAAGCGCTCTACTGGACCATTACTGACACTCAGAGGCGAAAGCTAGGGTAGCAAAAGGGATTAGATACCCCTGTAGTCCTAGCCGTAAACGATGGATACTAGATGTTGTGCATAGTACAGTATCGTAGCTAACGCGTTAAGTATCCCGCCTGGGGA
>755e2ef35a9f5f0ca2c547a350a622fe
TACAGGGGATGCAAGTGTTATCCGGAATTATTGGGCGTAAAGCGTCTGTAGGTTGATAATTAAGTCTTTTGTTAAACCTTCGGGCTCAACCCGAAATCTGCAAAAGAAACTATTTATCTTGAGTATGGTAGAGGTAAAGGGAATTTCCAGTGGAGCGGTGAAATGCGTAGATATTGGAAAGAACACCAACAGCGAAGGCACTTTACTGGGCCATTACTGACACTGAGAGACGAAAGCTAAGGGAGCAAACGGGATTAGATACCCCGGTAGTCTTAGCTGTAAACGATGGATACTAGATATTGTGTATTTTTAAAATAGACAGTGTCGTAGCTAACGCGTTAAGTATCCCG
>b79e1d86e9c8c2497dfda518c5396293
TACAGGGGATGCAAGTGTTATCCGGAATTATTGGGCGTAAAGCGTCTGTAGGTTGATCTTTAAGTCTTTTGTTAAATCTTTGGGCTCAACCCGAAATCTGCAAAAGAAACTATTGATCTTGAGTCTGGTAGAGGTAAAGGGAATTTCCAGTGGAGCGGTGAAATGCGTAGAGATTGGAAAGAACACCAACAGCGAAGGCACTTTACTGGGCCATGACTGACACTGAGAGACGAAAGCTAGGGGAGCAAACGGGATTAGATACCCCGGTAGTCCTAGCCGTAAACGATGGATACTAGATATTGTGTATTGTTTCAATAGACAGTGTCGTAGCTAACGCGTTAAGTATCCCG
>aa9b463600b97f40ba95dc0190532a42
GACGGAGGATGCAAGTGTTATCCGGAATCACTGGGCGTAAAGCGTCTGTAGGTGGTTTGATAAGTCGGCTGTTAAATCTTGAGGCCTAACTTCAAAACTGCAGTCGAAACTATTAAACTAGAGTATAGTAGGGGTAAAGGGAATTTCCAGTGGAGCGGTGAAATGCGTAGATATTGGAAAGAACACCGATGGCGAAGGCACTTTACTGGGCTATTACTGACACTCAGAGACGAAAGCTAGGGTAGCAAATGGGATTAGATACCCCAGTAGTCCTAGCTGTAAACAATGGATACTAGATGTTGAACAGATCGACCTGTGCAGTATTAAAGCTAACGCGTTAAGTATCCCGC
>44d3306f00f0f54cf7e809488d91e2b1
GACGGAGGATGCAAGTGTTATCCGGAATCACTGGGCGTAAAGCGTCTGTAGGTGGTTGAACAAGTCAACTGTTAAATCTTGAGGCTCAACCTCAAAATCGCAGTCGAAACTGTTCGACTAGAGTATAGTAGGGGTAAAGGGAATTTCCAGTGGAGCGGTGAAATGCGTAGATATTGGAAAGAACACCGATGGCGAAGGCACTTTACTGGGCTATTACTGACACTCAGAGACGAAAGCTAGGGTAGCAAATGGGATTAGATACCCCAGTAGTCCTAGCCGTAAACAATGGATACTAGATGTTGAACAGATCGACCTGTGCAGTATCAAAGCTAACGCGTTAAGTATCCCGC
>9b443832b6637c042dd404c310e63e73
TACGGGGGATGCAAGCGTTATCCGGAATCATTGGGCGTAAAGCGCCTGTAGGTTGTTTAATAAGTCTGTTGTTAAAGACTAGGGCTCAACCCTAGGAAAGCAATGGAAACTGCTAGACTTGAGTATGATAGGGGTAGAGGGAATTTCTAGTGTAGCGGTGAAATGCGTAGATATTAGAAAGAACACCGGTGGCGAAGGCGCTCTACTGGATCATTACTGACACTCAGAGGCGAAAGCTAGGGTAGCAAAAGGGATTAGATACCCCTGTAGTCCTAGCCGTAAACGATGGATACTAGATGTTGCGTTTATTATGCAGTATCGTAGCTAACGCGTTAAGTATCCCGCCTGGG
>c57739a0f85525c5050247d41285a775
TACGGGGGATGCAAGCGTTATCCGGAATCATTGGGCGTAAAGCGCCTGTAGGTTGTTTAATAAGTCTGTTGTTAAAGACTGGGGCTTAACCCCAGGAAAGCAATGGGAACTACTAGACTAGAGTATGGTAGGGGTAAAGGGAATTTCTAGTGTAGCGGTGAAATGCGTAGATATTAGAAAGAACACCGGTGGCGAAAGCGCTTTACTGGACCATTACTGACACTCAGAGGCGAAAGCTAGGGTAGCCAAAGGGATTAGATACCCCTGTAGTCCTAGCCGTAAACGATGGATACTAGATGTTGCGCTTATTGTGCAGTGTCGTAGCTAACGCGTTAAGTATCCCGCCTGGG
>97278ba25e895a6bd33c1d5b73f8146c
TACGGGGGATGCAAGTGTTATCCGGAATTATTGGGCGTAAAGCGTCTGTAGGTGGTTTAATAAGTCTATTGTTAAAGCTTGAAACTTAACTTCAGAGATGCAGTAGAAACTATTAAACTAGAGTATAATTGAGGTAGAAGGAATTTCCAGTGGAGTGGTGAAATGCGTAGATATTGGAAAGAACACCAATTGCGAAGGCATTCTATTAAATTATTCTGACACTCAGAGACGAAAGCTAGGGTAGCAAATGGGATTAGATACCCCAGTAGTCCTAGCCGTAAACGATGGATACTATATATTAGACGTATCGACCCGTTTGGTATTAAAGCTAACGCGTTAAGTATCCCGCC
>02a7e3518d2b1537d35b037bec518390
TACGGGGGATGCAAGTGTTATCCGGAATTATTGGGCGTAAAGCGTCTGTAGGTGGTTTAATAAGTCTATTGTTAAAGCTTGAAACTTAACTTCAGAGATGCAGTAGAAACTGTTAAACTAGAGTATAATTGAGGTAGAAGGAATTTCCAGTGGAGTGGTGAAATGCGTAGATATTGGAAAGAACACCGATTGCGAAGGCATTCTATTAAATTATTCTGACACTCAGAGACGAAAGCTAGGGTAGCAAATGGGATTAGATACCCCAGTAGTCCTAGCCGTAAACGATGGATACTATATATTAGACGTATCGACCCGTTTGGTATTAAAGCTAACGCGTTAAGTATCCCGCC
>ae27e8870d0f5d5dc0df6810ef174729
TACGGGGGATGCAAGCGTTATCCGGAATCATTGGGCGTAAAGCGCCTGTAGGTTGTTTAATAAGTCTGTTGTTAAAGACTGGGGCTTAACCCCAGGAAAGCAATGGAAACTACTAGACTAGAGTATGGTAGGGGTAAAGGGAATTTCTAGTGTAGCGGTGAAATGCGTAGATATTAGAAAGAACACCGGTGGCGAAAGCGCTTTACTGGACCATTACTGACACTCAGAGGCGAAAGCTAGGGTAGCCAAAGGGATTAGATACCCCTGTAGTCCTAGCCGTAAACGATGGATACTAGATGTTGCGCTTATTGTGCAGTGTCGTAGCTAACGCGTTAAGTATCCCGCCTGGG
>93a100ca86554297aaf2de118098fb4a
TACGGGGGATGCAAGCGTTATCCGGAATCATTGGGCGTAAAGCGCCTGTAGGTTGTTTAATAAGTCTGTTGTTAAAGACTAGGGCTTAACCCTAGGAAAGCAATGGAAACTACTAGACTAGAGTATGATAGGGGTAGAGGGAATTTCTAGTGTAGCGGTGAAATGCGTAGATATTAGGAAGAACACCGGTGGCGAAGGCGCTCTACTGGATCATTACTGACACTCAGAGGCGAAAGCTAGGGTAGCAAAAGGGATTAGATACCCCTGTAGTCCTAGCCGTAAACGATGGATACTAGATGTTGCATATTTTATGCAGTATCGCAGCTAACGCGTTAAGTATCCCGCCTGGG
>675a64fd2721035b4821ea98921990dc
TACAGGGGATGCAAGTGTTATCCGGAATTATTGGGCGTAAAGCGTCTGCAGGTGGATAATTAAGTCTTATGTCAAATTTCTAGGCTCAACCTGGAGTCGGCAAAAGAAACTACTTATCTCGAGTATGGTAGAGGTAAAGGGAATTTCAAGTGGAGCGGTGAAATGCGTAGATATTTGAAAGAACTCCAATAGCGAAGGCACTTTACTGGGCCATTACTGACACTCAGAGACGAAAGCTAGGGGAGCAAACAGGATTAGATACCCTGGTAGTCCTAGCTGTAAACGATGGATACTAGATGTTGCATATTATATATACGCAGTGTCGTAGCTAACGCGTTAAGTATCCCGCC
>3622c5711ced3fd5cd2679708b222622
TACGGGGGATGCAAGCGTTATCCGGAATCATTGGGCGTAAAGCGCCTGTAGGTTGTTTAATAAGTCTGTTGTTAAAGACTAGGGCTTAACCCTAGAAAAGCAATGGAAACTAATAGACTAGAGTATGGCAGGGGTAGAGGGAATTTCTAGTGTAGCGGTGAAATGCGTAGATATTAGAAAGAACACCAGTGGCGAAGGCGCTCTACTGGACCATTACTGACACTCAGAGGCGAAAGCTAGGGGAGCAAAAGGGATTAGATACCCCTGTAGTCCTAGCCGTAAACGATGGATACTAGATGTTGTATTTTCTTACAGTATCGCAGCTAACGCGTTAAGTATCCCGCCTGGGG
>2bf87a7f643a73e69dd75d74aa6cd708
TACGGGGGATGCAAGCGTTATCCGGAATCATTGGGCGTAAAGCGCCTGTAGGTTGTTTAATAAGTCTGTTGTTAAAGACTAGGGCTCAACCCTAGGAAAGCAATGGAAACTACTAGACTAGAGTATGGCAGGGGTAGAGGGAATTTCTAGTGTAGCGGTGAAATGCGTAGATATTAGAAAGAACACCGGTGGCGAAAGCGCTCTACTGGACCATTACTGACACTCAGAGGCGAAAGCTAGGGTAGCAAAAGGGATTAGATACCCCTGTAGTCCTAGCCGTAAACGATGGATACTAGATGTTGTATGTTTTTACAGTATCGTAGCTAACGCGTTAAGTATCCCGCCTGGGG
>5545fe8db0381893920cd5cdaf430ed3
TACGGGGGATGCAAGCGTTATCCGGAATCATTGGGCGTAAAGCGCCTGTAGGTTGTTTACTAAGTCTGTTGTTAAAGACTAGGGCTTAACCCTAGAAAAGCAATGGAAACTAATAGACTAGAGTATGGCAGGGGTAGAGGGAATTTCTAGTGTAGCGGTGAAATGCGTAGATATTAGAAAGAACACCGGTGGCGAAAGCGCTCTACTGGACCATTACTGACACTCAGAGGCGAAAGCTAGGGTAGCAAAAGGGATTAGATACCCCTGTAGTCCTAGCCGTAAACGATGGATACTAGATGTTGTGCATTAAGTACAGTGTCCTAGCTAACGCGTTAAGTATCCCGCCTGGG
>4a841e1fa998cd11565f65019314491a
TACGGGGGATGCAAGCGTTATCCGGAATCATTGGGCGTAAAGCGCCTGTAGGTTGTCTGATAAGTCTGCTGTTAAAGGTTAGGGCTTAACCCTAAACACGCAGTGGAAACTACTAGACTTGAGTATGGCAGGGGTAGGGGGAATTTCTAGTGTAGCGGTGAAATGCGTAGATATTAGAAAGAACACCAGTGGCGAAGGCGCCCTACTGGACCATTACTGACACTCAGAGGCGAAAGCTAGGGTAGCAAAAGGGATTAGATACCCCTGTAGTCCTAGCCATAAACGATGGATACTAGATGTTGGATTTAATAGACAGTGTCGTAGCTAACGCGTTAAGTATCCCGCCTGGG
>40c9be83d82a1858de3e797d86deebaa
TACGGGGGATGCAAGCGTTATCCGGAATCATTGGGCGTAAAGCGCCTGTAGGTTGTTTACTAAGTCTGTTGTTAAAGACTAGGGCTTAACCCTAGAAAAGCAATGGAAACTTGTAGACTAGAGTATGGCAGGGGTAGAGGGAATTTCTAGTGTAGCGGTGAAATGCGTAGATATTAGAAAGAACACCAGTGGCGAAAGCGCTCTACTGGACCATTACTGACACTCAGAGGCGAAAGCTAGGGTAGCAAAAGGGATTAGATACCCCTGTAGTCCTAGCCGTAAACGATGGATACTAGATGTTGTGCATAGTACAGTATCGTAGCTAACGCGTTAAGTATCCCGCCTGGGGA
>93103b1e1d6da11252e397166202733a
TACGGGGGATGCAAGCGTTATCCGGATTTATTGGGCGTAAAGCGCCTGTAGGTTGTTTAATAAGTCTGTTGTTAAAGACTAGGGCTTAACCCTGGGAAAGCAATGGAAACTAATAAACTTGAGTATGGCAGGGGTAGAGGGAATTTCTAGTGTAGCGGTGAAATGCGTAGATATTAGAAAGAACACCGGTGGCGAAAGCGCTCTACTGGACCATTACTGACACTCAGAGGCGAAAGCTAGGGGAGCGAAAGGGATTAGATACCCCTGTAGTCCTAGCCGTAAACGATGGATACTAGATGTTGTGTTATTTATACAGTATCGTAGCTAACGCGTTAAGTATCCCGCCTGGG
>bb58b68af2ae955d0dbf99695cb9ef03
TACAGGGGATGCAAGTGTTATCCGGAATTATTGGGCGTAAAGCGTCTGCAGGTTGATATGTAAGTCTTTTGTTAAAACTTTGAGCTTAACTCAAATTCCGCAAAAGAAACTATTTATCTTGAGTATGGTAGAGGTAAAGGGAATTTCCAGTGGAGCGGTGAAATGCGTAGATATTGGAAAGAACACCAACAGCGAAGGCACTTTACTGGGCCATTACTGACACTCAGAGACGAAAGCTAGGGTAGCAAACGGGATTAGATACCCCGGTAGTCCTAGCCGTAAACGATGGATACTAGATGTTGCGTACTTTTATAGTATGCAGTGTCGTAGCTAACGCGTTAAGTATCCCG
>4cac6e4d559d38ba8e128f850cd90110
TACGGGGGATGCAAGCGTTATCCGGAATCATTGGGCGTAAAGCGCCTGTAGGTTGTTTAATAAGTCTGTTGTTAAAGACTAGGGCTTAACCCTAGGAAAGCAATGGAAACTACTAGACTAGAGTATGATAGGGGTAGAGGGAATTTCTAGTGTAGCGGTGAAATGCGTAGATATTAGAAAGAACACCGGTGGCGAAGGCGCTCTACTGGATCATTACTGACACTCAGAGGCGAAAGCTAGGGTAGCAAAAGGGATTAGATACCCCTGTAGTCCTAGCCGTAAACGATGGATACTACATGTTGCGTTTTATATGCAGTATGGTAGCTAACGCGTTAAGTATCCCGCCTGGG
>fc6f5d3b83e4f8cfed3e45f18eef2385
TACGGGGGATGCAAGCGTTATCCGGAATCATTGGGCGTAAAGCGCCTGTAGGTTGTTTAATAAGTCTGTTGTTAAAGACTAGGGCTTAACCCTAGGAAAGCAATGGAAACTACTAGACTAGAGTATGGTAGGGGTAGAGGGAATTTCTAGTGTAGCGGTGAAATGCGTAGATATTAGAAAGAACACCGGTGGCGAAGGCGCTCTACTGGACCATTACTGACACTCAGAGGCGAAAGCTAGGGTAGCAAAAGGGATTAGATACCCCTGTAGTCCTAGCCGTAAACGATGGATACTAGATGTTGCGTTTTTATGCAGTATCCTAGCTAACGCGTTAAGTATCCCGCCTGGGG
>d61245b78fc9c7ed8a562ed9331b648d
TACGGGGGATGCAAGCGTTATCCGGAATTATTGGGCGTAAAGAGTCCGTAGGTTGTTATCAAAGCCTATTGTTAAATATCAAGGCTTCACCTTGAATCTGCAGTAGGAACCTGATAACTTGAGTGCGGTAGGAGTAGGGGGAATTCCCGGTGTAGCGGTGAAATGCGTAGATATCGGGAAGAACACCGGAGGCGAAAGCGCCCTACTAGGCCGACACTGACACTAAGGGACGAAAGCTAGGGGAGCAAACGGGATTAGATACCCCGGTAGTCCTAGCCGTAAACGATGGGCACTACGTGTGGGGAAAACTTAGTTTTTTCTGTGCGATAGCTAACGCGTTAAGTGCCCCG
>58cce4f803bc2d1e359614655924187d
TACGGGGGATGCAAGCGTTATCCGGAATCATTGGGCGTAAAGCGCCTGTAGGTTGTTTACTAAGTCTGTTGTTAAAGACTAGGGCTTAACCCTAGAAAAGCAATGGAAACTTGTAGACTAGAGTATGGCAGGGGTAGAGGGAATTTCTAGTGTAGCGGTGAAATGCGTAGATATTAGAAAGAACACCGGTGGCGAAAGCGCTCTACTGGACCATTACTGACACTCAGAGGCGAAAGCTAGGGTAGCAAAAGGGATTAGATACCCCTGTAGTCCTAGCCGTAAACGATGGATACTAGATGTTGTGTATAACAGTATCGTAGCTAACGCGTTAAGTATCCCGCCTGGGGAGT
>1ccffc5619ea64cc464303cc8ccc6474
TACGGAGGATGCAAGTGTTATCCGGAATCACTGGGCGTAAAGCGTCTGTAGGTGGTTTAATGTGTCTGTTGTTAAATCTTAAGGCTCAACCTTAAACCAGCAATGGAAACTATTATGACTTGAGTGTGGTAGAGGTAGAGGGAATTTCCAGTGGAGCGGTGAAATGCGTAGATATTGGAAAGACCACCAATGGCGAAGGCACTCTACTGGGCCATTACTGACACTGAGAGACGAAAGCTAGGGGAGCAAATGGGATTAGATACCCCAGTAGTCCTAGCTGTAAACGATGGATACTAGATGTCGCATGTATCGACCCATGCGGTATTATAGCTAACGCGTTAAGTATCCCG
>79e69823eece64fb358ba12e261c8460
TACGGGGGATGCAAGCGTTATCCGGAATCATTGGGCGTAAAGCGCCTGTAGGTTGTTTAGTAAGTTTGTTGTTAAAGACTAGGGCTTAACCCTAGAAAAGCAATGAAAACTGCTAGACTAGAGTATGGCAGGGGTAGAGGGAATTTCTAGTGTAGCGGTGAAATGCGTAGATATTAGAAAGAACACCGGTGGCGAAAGCGCTCTACTGGACCATTACTGACACTCAGAGGCGAAAGCTAGGGTAGCAAAAGGGATTAGATACCCCTGTAGTCCTAGCCGTAAACGATGGATACTACATGTTGTGCATTATGTACAGTATGGTAGCTAACGCGTTAAGTATCCCGCCTGGG
>33a2b4c8232bcddbe29990555bac5672
TACAGAGGATGCAAGTTTTATTCGGAATTATTGGGCGTAAAGCGTCTGCAGGTTGATGTAAAAGTCTTTTGTTAAATATCAGGGCTCAACCCGGAATCTGCAAAAGAAACTATATATCTCGAGTATGGTAGAGGTAAGGGGAATTTCCAGTGGAGCGGTGAAATGCGTAGATATTGGAAAGAACACCGATAGCGAAGGCACCTTACTGGGCCATTACTGACACTCAGAGACGAAAGCTAGGGTAGCAAACGGGATTAGATACCCCGGTAGTCCTAGCCGTAAACGATGGATACTAGATGTTGTGTATTTTACATAGACAGTGTCGTAGCTAACGCGTTAAGTATCCCGCC
>3347705caba8f74b3be4be3c55c856d3
TACGGGGGATGCAAGCGTTATCCGGAATCATTGGGCGTAAAGCGCCTGTAGGTTGCTTAATAAGTCTGTTGTTAAAGGTTAGGGCTCAACCCTAAAAAAGCAATGGAAACTGTTAAGCTTGAGTATGGCAGGGGTAGAGGGAATTTCTAGTGTAGCGGTGAAATGCGTAGATATTAGAAAGAACACCGGTGGCGAAAGCGCTCTACTGGACCATTACTGACACTCAGAGGCGAAAGCTAGGGGAGCAAAAGGGATTAGATACCCCTGTAGTCCTAGCCGTAAACGATGGATACTAGATGTTGGATTATATAGACAGTATCGTAGCTAACGCGTTAAGTATCCCGCCTGGG
>6eeb512f24030ca3415a6a7f3bc8aa7b
TACGGGGGATGCAAGCGTTATCCGGAATCATTGGGCGTAAAGCGCCTGTAGGTTGTTTACTAAGTCTGTTGTTAAAGACTAGGGCTTAACCCTAGAAAAGCAATGGAAACTTGTAGACTAGAGTATGGCAGGGGTAGAGGGAATTTCTAGTGTAGCGGTGAAATGCGTAGATATTAGAAAGAACACCAGTGGCGAAAGCGCTCTACTGGACCATTACTGACACTCAGAGGCGAAAGCTAGGGTAGCAAAAGGGATTAGATACCCCTGTAGTCCTAGCCGTAAACGATGGATACTAGATGTTGTGCTTTTGTACAGTATCCTAGCTAACGCGTTAAGTATCCCGCCTGGGG
>befd93ec50fcb7118e9be3ea97aa9350
TACGGGGGATGCAAGCGTTATCCGGAATCATTGGGCGTAAAGCGCCTGTAGGTTGTTTAATAAGTCTGTTGTTAAAGACTAGGGCTTAACCCTAGAAAAGCAATGGAAACTACTAGACTAGAGTATGGCAGGGGTAGAGGGAATTTCTAGTGTAGCGGTGAAATGCGTAGATATTAGAAAGAACACCAGTGGCGAAAGCGCTCTACTGGACCATTACTGACACTCAGAGGCGAAAGCTAGGGTAGCAAAAGGGATTAGATACCCCTGTAGTCCTAGCCGTAAACGATGGATACTAGATGTTGTATGTATTTTACAGTGTCCTAGCTAACGCGTTAAGTATCCCGCCTGGG
>713984c3cfb159142d739b65af87499a
GACGGAGGATGCAAGTGTTATCCGGAATCACTGGGCGTAAAGCGTCTGTAGGTTGTCGAACAAGTCAACTGTTAAATCTTGAGGCTCAACTTCAAAATCGCAGTCGAAACTGTTTGACTAGAGTATAGTAGGGGTAAAGGGAATTTCCAGTGGAGCGGTGAAATGCGTAGATATTGGAAAGAACACCGATGGCGAAGGCACTTTACTGGGCTATTACTGACACTCAGAGACGAAAGCTAGGGTAGCAAATGGGATTAGATACCCCAGTAGTCCTAGCTGTAAACAATGGATACTAGATGTTGAACAGATCGACCTGTGCAGTATCAAAGCTAACGCGTTAAGTATCCCGC
>126f8855a721cf08e5343515b781961b
TACGGGGGATGCAAGCGTTATCCGGAATCATTGGGCGTAAAGCGTCTGTAGGTGGCTTAATAAGTCTGTTGTTAAAGGTTAGGGCTCAACCCTAAAAAAGCAATGGAAACTGTTAAGCTTGAGTATGGCAGGGGTAGAGGGAATTTCTAGTGTAGCGGTGAAATGCGTAGATATTAGAAAGAACACCGGTGGCGAAGGCGCTCTACTGGACCATTACTGACACTCAGAGACGAAAGCTAGGGGAGCAAAAGGGATTAGATACCCCTGTAGTCCTAGCCGTAAACGATGGATACTAGATGTTGGATTATATAGACAGTATCGTAGCTAACGCGTTAAGTATCCCGCCTGGG
>c5a9901c6ccf3d24e7c27ec531103b14
TACGGGGGATGCAAGCGTTATCCGGAATCATTGGGCGTAAAGCGTCTGTAGGTGGTTTATCAAGTCTACTGTCAAAGACTAGGGCTTAACCCTGGAAAGGCAGTGGATACTGTTAGGCTTGAGTACGGTAGGGGCAGAGGGAATTCCCGGTGTAGCAGTGAAATGTGTAGAGCTCGGGAAGAACACCAATGGCGAAAGCACTCTGCTGGGCCGTGACTGACACTGAGAGACGAAAGCTAGGGGAGCGAATGGGATTAGATACCCCAGTAGTCCTAGCCGTAAACGATGGATACTAAGTGCTGTGCGTTTCAACTCGACCAGTACTGTAGCTAACGCGTTAAGTATCCCGC
>3f1f2a62f316c0b372381ae991082bbd
TACAGGGGATGCAAGTGTTATCCGGAATTATTGGGCGTAAAGCGTCTGTAGGTTGATAATTAAGTCTTTTGTTAAACCTTCGGGCTCAACCCGAAATCTGCAAAAGAAACTATTTATCTTGAGTATGGTAGAGGTAAAGGGAATTTCCAGTGGAGCGGTGAAATGCGTAGATATTGGAAAGAACACCAACAGCGAAGGCACTTTACTGGGCCATTACTGACACTGAGAGACGAAAGCTAGGGGAGCAAACGGGATTAGATACCCCGGTAGTCCTAGCTGTAAACGATGGATACTAGATATTGTGTGTTTTTAAAACAGACAGTGTCGTAGCTAACGCGTTAAGTATCCCG
>a2d3faa8da5b97b8d9bb942d8a7b273c
TACAGGGGGAGCAAGCGTTATCCGGAATGATTGGGCGTAAAGCGTCTGTAGGTGGTCTGAAAAGTCTACTGTCAAATACCAAGGCTCAACCTTGGGCAGGCAGTAGAGTACTTTTAGACTTGAGTGTGGTAGAGGTAGAGGGAATCCCTAGCGTAACAGTGAAATGTGTAGATTTTAGGGAGAACACCAGCGGCGAAGGCGCTCTACTGGGCCAATACTGACACTGAGAGACGAAAGCTAAGGGAGAGAATAGGATTAGATACCCTAGTATTCTTAGCTGTAAACGATGGAAACTAAGTGCTGCCGAACGCAGTGCTGTAGCTAACGCGTTAAGTTTCCCGCCTGGGGAG
>b631cdbc9a637575c33d19256e9338be
TACGGGGGATGCAAGCGTTATCCGGAATCATTGGGCGTAAAGCGCCTGTAGGTTGTTTATCAAGTCTGTTGTTAAAGACTAGGGCTTAACCCTAGAAAAGCAATGGAAACTGATAGACTAGAGTATGGCAGGGGTAGAGGGAATTTCTAGTGTAGCGGTGAAATGCGTAGATATTAGAAAGAACACCGGTGGCGAAAGCGCTCTACTGGACCATTACTGACACTCAGAGGCGAAAGCTAGGGTAGCAAAAGGGATTAGATACCCCTGTAGTCCTAGCCGTAAACGATGGATACTAGATGTTGTGCTTCATGTACAGTATCCTAGCTAACGCGTTAAGTATCCCGCCTGGG
>b06fe6855a1dde68d42191fab124919b
GACGGAGGATGCAAGTGTTATCCGGAATTATTGGGCGTAAAGAGTCTGTAGGTGGTTTAGTAAGTCTGCTGTTAAAGCTCAAGGCTTAACCTTGAATCAGCAGTGGAAACTACTAGACTTGAGTGCGGTAGAGGTAAAGGGAATTTCCAGTGGAGCGGTGAAATGCGTAGATATTGGAAAGAACACCAATGGCGAAGGCACTTTACTGGGCCGTAACTGACACTCAGAGACGAAGGCTAAGGTAGCAAATGGGATTAGATACCCCAGTAGTCTTAGCAGTAAACGATGGATACTAGATGTTGCGAGCATCAACCCTTGCAGTATCAAAGCTAACGCGTTAAGTATCCCGC
>6125b3b084c562e92025b58cea995c07
TACGGGGGATGCAAGCGTTATCCGGAATCATTGGGCGTAAAGCGCCTGTAGGTTGTTTAATAAGTCTGTTGTTAAAGACTAGGGCTCAACCCTAGGAAAGCAATGGAAACTACTAGACTTGAGTATGGCAGGGGTAGAGGGAATTTCTAGTGTAGCGGTGAAATGCGTAGATATTAGAAAGAACACCGGTGGCGAAAGCGCTCTACTGGACCATTACTGACACTCAGAGGCGAAAGCTAGGGTAGCAAAAGGGATTAGATACCCCTGTAGTCCTAGCCGTAAACGATGGATACTAGATGTTGCGTATAATGTGCAGTATCTTAGCTAACGCGTTAAGTATCCCGCCTGGG
>9f04bc54548defa438e783f5230435d7
GACGGGGGATGCTAGTGTTATCCGGAATTATTGGGCGTAAAGAGTCTGTAGGCGGCTTAGAAAGTTTATTGTTACAGCTTGAGGCTCAACCTCAATTTTGCAGTAAAAACTAATAGGCTAGAGGTTGGTTAAGGTAAGAGGAATTCTCAGTGAAGCGGTGAAATGTGCAGATATTGAGAGGAACACCAAGGTGCGAAAGCTTCTTACTGGGTTAATCCTGACGCTGAGAGACGAAAGCTAAGGTATCAAATGGGATTAGATACCCCAGTAGTCTTAGCTGTAAACGATGGATACTAAATGTTGTGCGTTTCGACTCGCACAGTGCTAAAGCTAACGCGTTAAGTATCCCG
>db9916f179364ea1db3b6a7a5c3078c6
TACAGAGGGAGCAAGCGTTATCCGGAATGATTGGGCGTAAAGCGTCTGTAGGTGGTCTGAAAAGTCTGCTGTCAAATACCAAGGCTTAACCTTGGGCAGGCAGTAGAGTACTTTCAGACTTGAGTGCGGTAGAGGTAGAGGGAATCCCTAGCGTAACAGTGAAATGTGTAGATTTTAGGGAGAACACCAGCGGCGAAGGCGCTCTACTGGGCCGAGACTGACACTGAGAGACGAAAGCTAAGGGAGAGAAAAGGATTAGATACCCTTGTATTCTTAGCTGTAAACGATGGAAACTAAGTGCTGCCGAATGCAGTGCTGTAGCTAACGCGTTAAGTTTCCCGCCTGGGGAG
>bf9f119ad7e69d3659c289a4dd611a2d
TACAGGGGACGCAAGTTTTATTCGGAATCATTGGGCGTAAAGCGTCTGCAGGTTGACATAAAAGTCTTTTGTTAAATATCAGAGCTCAACTCGGAATCTGCAAAAGATACTATATGTCTTGAGTATGGTAGAGGTAGGGGGAATTTCCAGTGGAGCGGTGAAATGCGTAGATATTGGAAAGAACACCAATAGCGAAGGCACCCTACTGGGCCATTACTGACACTCAGAGACGAAAGCTAGGGGAGCAAACGGGATTAGATACCCCGGTAGTCCTAGCCGTAAACGATGGATACTAGATGTTGTATGCTTTAAGTATACAGTGTCGTAGCTAACGCGTTAAGTATCCCGCC
>1ef41fa86604d89411b9ab764fb89165
TACGGGGGATGCAAGTGTTATCCGGAATTATTGGGCGTAAAGCGTCTGTAGGTTGTTTAATAAGTCCATTGTTAAAGCTTGAAACTTAACTTCAGAGATGCAGTGGAAACTATTAAACTAGAGTATAATTGAGGTAGAAGGAATTTCCAGTGGAGTGGTGAAATGCGTAGATATTGGAAAGAACACCAATTGCGAAGGCATTCTATTAAATTATTCTGACACTCAGAGACGAAAGCTAGGGTAGCAAATGGGATTAGATACCCCAGTAGTCCTAGCCGTAAACGATGGATACTATATATTAGACGTATCGACCCGTTTGGTATTAAAGCTAACGCGTTAAGTATCCCGCC
>65690844a17132ca3fcb45c16c76700f
GACGGAGGATGCAAGTGTTATCCGGAATCACTGGGCGTAAAGCGTCTGTAGGTGGTTTAGTAAGTCTATTGTTAAATCTTGAGGCTCAACTTCAAATCAGCAATGGAAACTGCTAGACTCGAGTATGGTAGAGGTAAGAGGAATTTCCAGTGGAGCGGTGAAATGCGTAGATATTGGAAAGAACACCGATGGCGAAGGCATCTTACTGGGCCATTACTGACACTCAGAGACGAAAGCTAGGGTAGCAAATGGGATTAGATACCCCAGTAGTCCTAGCAGTAAACGATGGATACTAGATGTTGCCCGTATCAACCCGTGCAGTGTCAAAGCTAACGCGTTAAGTATCCCGC
>3b9ef25fb07bbd16b759f91fbe46f4ab
GACGGAGGATGCGAGTGTTATTCGGAATGATTGGGCGTAAAGAGTCTGTAGGCGGTAGAGAAAGTCTTTTGTGAAATGCTTCAGCTCAACTGAAATCCCGCAAAAGAAACTTCTCTACTCGAGGGAAGTAGAGGTACAGGGAATTCCCGGTGGAGCGGTGAAATGCGTAGATATCGGGAGGAACACCAATATGGCGAAGGCACTGTACTGGGCTTTTCCTGACGCTGAGAGACGAAAGCTAAAGGAGTGATTAGGATTAGATACCCTAGTAATTTTAGCCGTAAACGATGGAAACTCAGTGCCGAGCAATACAACGAGCGGTGCTCAAGCTAACGCGTGAAGTTTCCCGC
>fd0658d94cffbd6ba41231edf373d0e4
TACGGGGGATGCAAGCGTTATCCGGAATCATTGGGCGTAAAGCGCCTGTAGGTTGTTTAGTAAGTCTGTGGTTAAAGACTAAGGCTTAACCTTAGGAAAGCGATGGAAACTACTAGACTTGAGTATGGCAGGGGTAGAGGGAATTTCTAGTGTAGCGGTGAAATGCGTAGATATTAGAAAGAACACCAGAGGCGAAAGCGCTCTACTGGACCATTACTGACACTCAGAGGCGAAAGCTAGGGGAGCAAAAGGGATTAGATACCCCTGTAGTCCTAGCCGTAAACGATGGATACTAGGTGTTGTATTAATTTTACAGTGCCGTAGCTAACGCGTTAAGTATCCCGCCTGGG
>25275801c3b4be760feda97dc4cc9394
GACGGGGGATGCGAGCGTTATCCGGAATCATTGGGCGTAAAGCGCCTGCAGGCGGTCCGGCAAGTCCGAGGTCAAATACCACGGCCCAACCCTGGGAAGGCAACGGAGACTGCCGAACTAGAGGATGGCAGAGGTAGGGGGAACTCCTAGTGTAGCGGTAAAATGCGTAGATATTAGGAAGAACACCAGCGGCGAAGGCGCCCTACTGGACCATTTCTGACGCTCAGAGGCGAAAGCTAGGGGAGCGAGAGGGATTAGGTACCCCTGTAGTCCTAGCCGTAAACGATGGACACTGGGTGTCGGTAAACCGCCGGTATCGTAGCTAACGCGTTAAGTGTCCCGCCTGGGGA
>f78f36a1613924d49919b43b8ceeb301
GACGGAGGATGCAAGTGTTATTCGGAATGATTGGGCGTAAAGCGTCTGTAGGCGGTCTAGAAAGTCTTTTGTGAAATACCTCGGCTCAACCGAGATCCCGCAAAAGAAACTTCTAGTCTTGAGGGAAGTAGAGGTACAGGGAATTCCCGGTGGAGCGGTGAAATGCGTAGATATCGGGAGGAACACCAATCTGGCGAAGGCACTGTACTGGGCTTGTCCTGACGCTGAGAGACGAAAGCTAAAGGAGTGATTAGGATTAGATACCCTAGTAATTTTAGCCGTAAACGATGGAAACTCAGTGCCGAGCGAAATACAACGAGCGGTGCTCAAGCTAACGCGTGAAGTTTCCC
>a95d26371370a8fc9cbcc4ef02ac3e28
TACGGAGGATGCAAGCGTTATCCGGAATCATTGGGCGTAAAGCGTCTGTAGGTGGCTTGGTAAGTCTGCTGTTAAAGAGTACAGCTTAACTGTATAAAGGCAGTGGAAACTACTAGGCTTGAGTGTGGTAGGGGCAGAGGGAATTCCCGGTGTAGCGGTGAAATGCGTAGATATCGGGAAGAACACCAACGGCGAAAGCACTCTGCTGGGCCAACACTGACACTCAGAGACGAAAGCTAGGGTAGCCAATGGGATTAGATACCCCAGTAGTCCTAGCCGTAAACGATGGATACTAAGTGGTGTGCGTATTGACCCGTACACTGCTGTAGCTAACGCGTTAAGTATCCCGC
>504e62fac0f6e5904ad26abce26a3e23
TACGGGGGATGCAAGCGTTATCCGGAATCATTGGGCGTAAAGCGCCTGTAGGTTGTTTAATAAGTCTGTTGTTAAAGACTAGGGCTCAACCCTAGGAAAGCAATGGAAACTACTAGACTTGAGTATGGTAGGGGTAGAGGGAATTTCTAGTGTAGCGGTGAAATGCGTAGATATTAGAAAGAACACCGGTGGCGAAAGCGCTCTACTGGGCCATTACTGACACTCAGAGGCGAAAGCTAGGGGAGCGAAAGGGATTAGATACCCCTGTAGTCCTAGCCGTAAACGATGGATACTAGATGTTGCATTTTAATGCAGTATCGTAGCTAACGCGTTAAGTATCCCGCCTGGGG
>8f1d7d1f296945c8966d0aec4a1a491d
TACGGGGGATGCAAGCGTTATCCGGAATCATTGGGCGTAAAGCGCCTGTAGGTTGTTTAATAAGTCTGTTGTTAAAGCCTAGGGCTTAACCCTAGAAAAGCAATGGAAACTACTAGACTAGAGTATGGCAGGGGTAGAGGGAATTTCTAGTGTAGCGGTGAAATGCGTAGATATTAGAAAGAACACCGGTGGCGAAAGCGCTCTACTGGACCATTACTGACACTCAGAGGCGAAAGCTAGGGTAGCAAAAGGGATTAGATACCCCTGTAGTCCTAGCCGTAAACGATGGATACTAGATGTTGTGCTTTATGTACAGTATCCTAGCTAACGCGTTAAGTATCCCGCCTGGG
>9b8b33e8e81c243f57c2eb200e3f679e
TACGGGGGATGCAAGCGTTATCCGGAATCATTGGGCGTAAAGCGCCTGTAGGTTGTTTAATAAGTCTGTTGTTAAAGCCTAGGGCTTAACCCTAGAAAAGCAATGGAAACTATTAGACTAGAGTATGGTAGGGGTAGAGGGAATTTCTAGTGTAGCGGTGAAATGCGTAGATATTAGAAAGAACACCGGTGGCGAAAGCGCTCTACTGGACCATTACTGACACTCAGAGGCGAAAGCTAGGGTAGCAAAAGGGATTAGATACCCCTGTAGTCCTAGCCGTAAACGATGGATACTAGATGTTGTGCATTAAGGACAGTATCGTAGCTAACGCGTTAAGTATCCCGCCTGGG
>58f04ecc96ea831ce64a63cb3787caa5
GACGGAGGATGCAAGTGTTATCCGGAATTATTGGGCGTAAAGCGTCTGTAGGTGGTCTAGTAAGTCTATTGTTAAAGGTTAAAGCTCAACTTTAAAACTGCGGTAGAAACTGCTAGACTTGAGTATAGTCGAAGTAGAGGGAATTTCCAGTGAAGCGGTGAAATGCGTAGATATTGGAAGGAACACCAATGGCGAAAGCACTCTACTAGGCTTTTACTGACACTCAGAGACGAAAGCTAGGGTAGCAAATGGGATTAGATACCCCAGTAGTCCTAGCCGTAAACGATGGATACTAAACATTGCGCGTATCGATCCGCGTGGTGTTATAGCTAACGCGTTAAGTATCCCGC
>d6bef8e6916a58c5c95385d02e354d63
TACAGGGGTCGCAAGTTTTATTCGGAATCATTGGGCGTAAAGCGTCTGCAGGTTGACATAAAAGTCTTTTGTTAAATATCAGAGCTTAACTCGGAATCTGCAAAAGATACTATATGTCTTGAGTATGGTAGAGGTAGGGGGAATTTCCAGTGGAGCGGTGAAATGCGTAGATATTGGAAAGAACACCGATAGCGAAGGCACCCTACTGGGCCATTACTGACACTCAGAGACGAAAGCTAGGGGAGCAAACGGGATTAGATACCCCGGTAGTCCTAGCCGTAAACGATGGATACTAGATGTTGTATACATTTATGTACACAGTGTCGTAGCTAACGCGTTAAGTATCCCGC
>dbe7bd5960c0b10976ba0368ae8787bc
GACGGAGGATGCAAGTGTTATCCGGAATCACTGGGCGTAAAGCGTCTGTCGGTGGTTAAACAAGTCAACTGTTAAATCTTGAAGCTCAACTTCAAAATCGCAGTCGAAACTGTCTAACTAGAGTATAGTAGGGGTAAAGGGAATTTCCAGTGGAGCGGTGAAATGCGTAGATATTGGAAAGAACACCGATGGCGAAGGCACTTTACTGGGCTATTACTGACACTCAGAGACGAAAGCTAGGGTAGCAAATGGGATTAGATACCCCAGTAGTCCTAGCCGTAAACAATGGATACTAGATGTTGAACAGATCGACCTGTGCAGTATCAAAGCTAACGCGTTAAGTATCCCGC
>4f565e6f2e556f072d8279c3ba1a046a
GACGGAGGATGCAAGTGTTATTCGGAATGATTGGGCGTAAAGCGTCTGTAGGCGGTCTAGAAAGTCTTTTGTGAAATACCTCGGCTCAACCGAGATCCCGCAAAAGAAACTCCTAGTCTTGAGGGAAGTAGAGGTACAGGGAATTCCCGGTGGAGCGGTGAAATGCGTAGATATCGGGAGGAACACCAATATGGCGAAGGCACTGTACTGGGCTTTTCCTGACGCTGAGAGACGAAAGCTAAAGGAGTGATTAGGATTAGATACCCTAGTAATTTTAGCCGTAAACGATGGAAACTCAGTGCCGAGCGAAATACAACGAGCGGTGCTCAAGCTAACGCGTGAAGTTTCCC
>5c7bf5c67d9bdbbfd1d1503467d67979
GACGGAGGATGCAAGTGTTATCCGAAATCATTGGGCGTAAAGAGTCTGTAGGTGGCTTATAAAGTCTGATGTTAAATGTCATTGCTTAACTTTGAACCTGCATCAGAAACTTATATGCTTGAGTAAAGTCGAAGTAGAAGGAATTTCCAGTGAAGCGGTGAAATGCGTAGATATTGGAAGGAACACCGATGGCGAAAGCATTCTACTAGGCTTTTACTGACACTGAGAGACGAAAGCTAGGGTAGCAAATGGGATTAGATACCCCAGTAGTCCTAGCCGTAAACGATGGATACTAAACATTGCGTGCATCGATCCGCGTGGTGTTAAAGCTAACGCGTTAAGTATCCCGC
>cf11498791c06ec6bfce81d3d7f489f8
GACGGAGGATGCAAGTGTTATCCGAAATTATTGGGCGTAAAGAGTCTGTAGGTGGCCTACCAAGTCTGGTGTTAAATGTTGGAACTTAATTTCAAACCTGCATCAGAAACTGGTAAGCTTGAGTAAAGTCGAAGTAGAAGGAATTTCCAGTGAAGCGGTGAAATGCGTAGATATTGGAAGGAAGACCGATGGCGAAAGCATTCTACTAGGCTTTTACTGACACTGAGAGACGAAAGCTAGGGTAGCAAATGGGATTAGATACCCCAGTAGTCCTAGCCGTAAACGATGGATACTAAACATTGCGTGCATCGATCCGCGTGGTGTTAAAGCTAACGCGTTAAGTATCCCGC
>a796ba7090791dd55ec86604684d805e
TACGGAGGATGCAAGCGTTATCCGGAATCATTGGGCGTAAAGCGTCCGCAGGTGGTTTCCAAAGTCTGCTGTTAAAGACTGGAGCTCAACTCCGGAACGGCGGTGGAAACTTGGAAACTAGAGTTCGGTAGGGGTAGCAGGAATTCCCAGTGTAGCGGTGAAATGCGTAGATATTGGGAAGAACATCGGTGGCGAAGGCGTGCTACTGGACCGTAACTGACACTCAGGGACGAAAGCTAGGGGAGCGAAAGGGATTAGATACCCCTGTAGTCCTAGCTGTAAACGATGGAAACTAGGTGTGGCTTGTATCGACCCGAGCCGTGCCGTAGCTAACGCGTTAAGTTTCCCGC
>743a380952c3d337c3dbfe4c7258e78c
GACGGAGGATGCAAGTGTTATCCGAAATTATTGGGCGTAAAGAGTCTGTAGGTGGCCTATCAAGTCTGGTGTTAAATGTTGGAACTTAATTTCAAACCTGCATCAGAAACTGTTAAGCTTGAGTAAAGTCGAAGTAGAAGGAATTTCCAGTGAAGCGGTGAAATGCGTAGATATTGGAAGGAAGACCGATGGCGAAAGCATTCTACTAGGCTTTTACTGACACTGAGAGACGAAAGCTAGGGTAGCAAATGGGATTAGATACCCCAGTAGTCCTAGCCGTAAACGATGGATACTAAACATTGCGTGCATCGATCCGCGTGGTGTTAAAGCTAACGCGTTAAGTATCCCGC
>f49481310d5669927958da64d94ddbe3
TACGGGGGATGCAAGCGTTATCCGGAATCATTGGGCGTAAAGCGCCTGTAGGTTGTTTAACAAGTCTGTTGTTAAAGGCTAGGGCTCAACCCTAGAAAAGCAATGGAAACTACTAGACTAGAGTATGGCAGGGGTAGAGGGAATTTCTAGTGTAGCGGTGAAATGCGTAGATATTAGAAAGAACACCGGTGGCGAAAGCGCTCTACTGGACCATTACTGACACTCAGAGGCGAAAGCTAGGGTAGCAAAAGGGATTAGATACCCCTGTAGTCCTAGCCGTAAACGATGGATACTAGGTGTTGTATTTATTTTACAGTATCGTAGCTAACGCGTTAAGTATCCCGCCTGGG
>2e6f11b449c288202991a7b2696ff70c
GACGGGGGATGCAAGTGTTATCCGGAATTATTGGGCGTAAAGCGTCTGTAGGTGGTTTAATAAGTCTGTTGTTAAAGCCCGAGGCTCAACTTCGGAGATGCAGTGGAAACTGTTAAACTAGAGTATAATTGAAGTAGAAGGAATTTCCAGTGGAGTGGTGAAATACGTAGATATTGGAAAGAACACCAATTGCGAAAGCATTCTATTAGATTATTCTGACACTCAGAGACGAAAGCTAGGGTAGCAAATGGGATTAGATACCCCAGTAGTCCTAGCCGTAAACGATGGATACTACGTACTGACGTATCGACCCGTATGGTATTAAAGCTAACGCGTTAAGTATCCCGCCT
>93801798a08d032fb99baef912e5abaa
TACGGGGGATGCAAGCGTTATCCGGAATCATTGGGCGTAAAGCGCCTGTAGGTTGTTTAATAAGTCTGTTGTTAAAGACTAGGGCTCAACCCTAGAAAAGCAATGGAAACTACTAGACTAGAGTATGGCAGGGGTAGAGGGAATTTCTAGTGTAGCGGTGAAATGCGTAGATATTAGAAAGAACACCGGTGGCGAAAGCGCTCTACTGGACCATTACTGACACTCAGAGGCGAAAGCTAGGGTAGCAAAAGGGATTAGATACCCCTGTAGTCCTAGCCGTAAACGATGGATACTAGGTGTTGTATTTATTTTACAGTATCGTAGCTAACGCGTTAAGTATCCCGCCTGGG
>d019a28902bcc0074417d95951b5fa2d
GACGGAGGATGCAAGTGTTATTCGGAATGATTGGGCGTAAAGAGTCTGTAGGCCGTATGGAAAGTCTTTTGTTAAATGCCTCGGCTCAACCGAGATCCAGCAAAGGAAACTTCTATACTTGAGGGAAGTAGAGGTACAGGGAATTCCCGGTGGAGCGGTGAAATGCGTAGATATCGGGAGGAACACCAATATGGCGAAGGCACTGTACTGGGCTTTTCCTGACGCTGAGAGACGAAAGCTAAAGGAGTGATTAGGATTAGATACCCTAGTAATTTTAGCCGTAAACGATGGAAACTCACTGCCGAGCGAAATACAACGAGCGGTGGTCAAGCTAACGCGTGAAGTTTCCC
>24206aa8d544e46669b6d3ae657320fb
TACGGGGGATGCAAGCGTTATCCGGAATCATTGGGCGTAAAGCGCCTGTAGGTGGTTTAGTAAGTCTGTTGTTAAAGCCTAGGGCTTAACCCTAGAAAAGCAATGGAAACTACTAGGCTAGAGTATGGTAGGGGTAGAGGGAATTTCTAGTGTAGCGGTGAAATGCGTAGATATTAGAAAGAACACCGGTGGCGAAAGCGCTCTACTGGACCATTACTGACACTCAGAGGCGAAAGCTAGGGTAGCAAAAGGGATTAGATACCCCTGTAGTCCTAGCCGTAAACGATGGATACTAGATGTTGTGTTTATTTCACAGTGTCGTAGCTAACGCGTTAAGTATCCCGCCTGGG
>8520b3267b1d0ddd081399ba424a0efd
GACGGAGGATGCAAGTGTTATCCGGAATTATTGGGCGTAAAGAGTCTGTAGGTGGCTTTGCAAGTCTAATGTTAAATATTAAAGCTCAACTTTAAGCCTGCGTTGGAAACTGCAAAGCTGGAGTAGAGTCGAAGTAGAAGGAATTTCCAGTGAAGCGGTGAAATGCGTAGATATTGGAAGGAACACCGATGGCGAAAGCATTCTACTAGGCTTTTACTGACACTAAGAGACGAAAGCTAGGGTAGCAAATGGGATTAGATACCCCAGTAGTCCTAGCTGTAAACGATGGATACTAAACATTGCGCACATCGATCTGCGTGGTGTTATAGCTAACGCGTTAAGTATCCCGC
>751283329de2d48dce5e72a60a67cf5f
TACGGGGGATGCAAGCGTTATCCGGAATCATTGGGCGTAAAGCGCCTGTAGGTTGTTTAATAAGTCTGTTGTTAAAGACTAGGGCTTAACCCTAGAAAAGCAATGGAAACTATTAGACTAGAGTATGGCAGGGGTAGAGGGAATTTCTAGTGTAGCGGTGAAATGCGTAGATATTAGAAAGAACACCGGCGGCGAAAGCGCTCTACTGGACCATTACTGACACTCAGAGGCGAAAGCTAGGGTAGCAAAAGGGATTAGATACCCCTGTAGTCCTAGCCGTAAACGATGGATACTAGATGTTGTGCTTTATGTACAGTATCGTAGCTAACGCGTTAAGTATCCCGCCTGGG
>4740701f25fca20e1377a2fda889ff60
TACGGGGGATGCAAGCGTTATCCGGAATCATTGGGCGTAAAGCGCCTGTAGGTTGTTTAATAAGTCTGTTGTTAAAGACTAGGGCTTAACCCTAGAAAAGCAATGGAAACTATTAGACTTGAGTATGGCAGGGGTAGAGGGAATTTCTAGTGTAGCGGTGAAATGCGTAGATATTAGAAAGAACACCGGTGGCGAAAGCGCTCTACTGGACCATTACTGACACTCAGAGGCGAAAGCTAGGGTAGCAAAAGGGATTAGATACCCCTGTAGTCCTAGCCGTAAACGATGGATACTAGATGTTGTGCATAACGTACAGTATCGTAGCTAACGCGTTAAGTATCCCGCCTGGG
>b54638dd19a5878d431a9bcef99ce35f
GACGGAGGATGCAAGTGTTATCCGGAATTATTGGGCGTAAAGCGTCTGTAGGTTGATATATAAGTCTATTGTTAAATCCAGGAGCTTAACTTCTGTCCAGCAATATGAAACTATATATCTTGAGGGTGGTAGGGGTAGAGGGAATTCCTAGTGTAGCGGTGAAATGCGTAGATATTAGGAAGAACACCAACGGCGAAGGCACTCTGCTGGGCCACACCTGACACTGAGAGACGAAAGCTAGGGGAGCGAATGGGATTAGATACCCCAGTAGTCCTAGCCGTAAACGATGGATACTAGGGGATACGCGAATCGACTCGTGTATGCTCGCAGTTCACACAATAAGTATCCCG
>1d5686cf8062de13fc05ef5fbf628743
TACGGGGGATGCAAGCGTTATCCGGATTTATTGGGCGTAAAGCGCCTGTAGGTTGTTTAATAAGTCTGTTGTTAAAGACTAGGGCTCAACCCTGGGAAAGCAATGGAAACTGATAAACTTGAGTATGGCAGGGGTAGAGGGAATTTCTAGTGTAGCGGTGAAATGCGTAGATATTAGAAAGAACACCGGTGGCGAAAGCGCTCTACTGGACCATTACTGACACTCAGAGGCGAAAGCTAGGGGAGCGAAAGGGATTAGATACCCCTGTAGTCCTAGCCGTAAACGATGGATACTAGATGTTGTGTTATTTATACAGTATCGTAGCTAACGCGTTAAGTATCCCGCCTGGG
>67c5d5e847d65904933f80324c735048
GACGGAGGATGCAAGTGTTATCCGGAATCACTGGGCGTAAAGCGTCTGTAGGTGGTTTAGTAAGTCTATTGTTAAATCTTGAGGCTCAACTTCAAATCAGCAATGGAAACTGCTAGACTCGAGTATGGTAGAGGTAAGGGGAATTTCCAGTGGAGCGGTGAAATGCGTAGATATTGGAAAGAACACCGATGGCGAAGGCACCTTACTGGGCCATTACTGACACTCAGAGACGAAAGCTAGGGTAGCAAATGGGATTAGATACCCCAGTAGTCCTAGCAGTAAACGATGGATACTAGATGTTGCCCGTATCAACCCGTGCAGTGTCAAAGCTAACGCGTTAAGTATCCCGC
>4ef4bb92d7e3f9053e925a76f6285ecc
TACGGGGGATGCAAGCGTTATCCGGAATCATTGGGCGTAAAGCGCCTGTAGGTTGTTTAATAAGTCTGTTGTTAAAGACTAGGGCTTAACCCTAGAAAAGCAATGGAAACTACTAGACTAGAGTATGGCAGGGGTAGAGGGAATTTCTAGTGTAGCGGTGAAATGCGTAGATATTAGAAAGAACACCAGTGGCGAAAGCGCTCTACTGGACCATTACTGACACTCAGAGGCGAAAGCTAGGGTAGCAAAAGGGATTAGATACCCCTGTAGTCCTAGCCGTAAACGATGGATACTAGATGTTGTATTTTTTACAGTATCCTAGCTAACGCGTTAAGTATCCCGCCTGGGGA
>5cef68927bed2d95eee20f8b0c0731aa
TACGGGGGATGCAAGCGTTATCCGGAATCATTGGGCGTAAAGCGCCTGTAGGTTGTTTAATAAGTCTGTTGTTAAAGACTAGGGCTCAACCCTAGAAAAGCAATGGAAACTATTAGACTAGAGTATGGCAGGGGTAGAGGGAATTTCTAGTGTAGCGGTGAAATGCGTAGATATTAGAAAGAACACCAGTGGCGAAAGCGCTCTACTGGACCATTACTGACACTCAGAGGCGAAAGCTAGGGTAGCAAAAGGGATTAGATACCCCTGTAGTCCTAGCCGTAAACGATGGATACTAGATGTTGTGCTTCCGTACAGTATCGTAGCTAACGCGTTAAGTATCCCGCCTGGGG
>5bda6ffdbc62486fe1cfb7a36f7aa760
TACGGGGGATGCAAGCGTTATCCGGAATCATTGGGCGTAAAGCGCCTGTAGGTTGTTTAATAAGTCTGTTGTTAAAGACTAGGGCTCAACCCTAGAAAAGCAATGGAAACTACTAGACTAGAGTATGGCAGGGGTAGAGGGAATTTCTAGTGTAGCGGTGAAATGCGTAGATATTAGAAAGAACACCAGTGGCGAAAGCGCTCTACTGGACCATTACTGACACTCAGAGGCGAAAGCTAGGGTAGCAAAAGGGATTAGATACCCCTGTAGTCCTAGCCGTAAACGATGGATACTACATGTTGTATTTATTTTACAGTATGGTAGCTAACGCGTTAAGTATCCCGCCTGGG
>8bfb8d7069ae9cdd1410ea5e11b03bef
TACGGGGGATGCAAGCGTTATCCGGAATCATTGGGCGTAAAGCGCCTGTAGGTTGTTTACTAAGTCTGTTGTTAAAGACTAGGGCTTAACCCTAGGAAAGCAATGGAAACTTGTAGACTAGAGTATGGCAGGGGTAGAGGGAATTTCTAGTGTAGCGGTGAAATGCGTAGATATTAGAAAGAACACCAGTGGCGAAAGCGCTCTACTGGACCATTACTGACACTCAGAGGCGAAAGCTAGGGTAGCAAAAGGGATTAGATACCCCTGTAGTCCTAGCCGTAAACGATGGATACTACATGTTGTGCATAGTACAGTATGGTAGCTAACGCGTTAAGTATCCCGCCTGGGGA
>b9dde8e1cbab1bc4efcf9cc2fabb58eb
TACGGGGGATGCAAGCGTTATCCGGAATCATTGGGCGTAAAGCGCCTGTAGGTTGTTTAATAAGTCTGTTGTTAAAGACTAGGGCTCAACCCTAGAAAAGCAATGGAAACTACTAGACTAGAGTATGGCAGGGGTAGAGGGAATTTCTAGTGTAGCGGTGAAATGCGTAGATATTAGAAAGAACACCGGTGGCGAAAGCGCTCTACTGGACCATTACTGACACTCAGAGGCGAAAGCTAGGGTAGCAAAAGGGATTAGATACCCCTGTAGTCTTAGCCGTAAACGATGGATACTAGATGTTGTGCTTAATGTACAGTATCGTAGCTAACGCGTTAAGTATCCCGCCTGGG
>cb1d59b39c1462068db4bf9f862312f5
TACAGGGGATGCAAGTGTTATCCGGAATTATTGGGCGTAAAGCGTCTGTAGGTTGATAATTAAGTCTTTTGTTAAAGCTTCGAGCCTAACTTGAAATCTGCAAAAGAAACTATTTATCTTGAGTATAGTAGAGGTAAAGGGAATTTCCAGTGGAGCGGTGAAATGCGTAGAGATTGGAAAGAACACCAACAGCGAAGGCACTTTACTGGGCTATTACTGACACTGAGAGACGAAAGCTAGGGGAGCAAACGGGATTAGATACCCCGGTAGTCCTAGCTGTAAACGATGGATACTAGATATTGTGTATTTTCGAATAGACAGTGTCGTAGCTAACGCGTTAAGTATCCCGC
>ba291e052b6942c18e7cafd658b30ad6
TACGGGGGATGCAAGCGTTATCCGAAATCATTGGGCGTAAAGCGCCTGTAGGTTGTTTATTAAGTCTGTTGTTAAAGCCTAGGGCTTAACCCTAGAACAGCAATGGAAACTGGTAAACTTGAGTATGGTAGGGGTAGAGGGAATTTCTAGTGTAGCGGTGAAATGCGTAGATATTAGAAAGAACACCAGTGGCGAAAGCGCTCTACTGGACCATTACTGACACTCAGAGGCGAAAGCTAGGGTAGCAAAAGGGATTAGATACCCCTGTAGTCCTAGCCGTAAACGATGGATACTAGATGTTGCGCTTATAGTGCAGTATCGTAGCTAACGCGTTAAGTATCCCGCCTGGG
>edb95ad51ecb02d346d555bfe87c63e5
TACGGAGGATGCAAGTGTTATCCGAAATTATTGGGCGTAAAGAGTCTGTAGGTTGCCTAACAAGTCTATTGTTAAATGTTAAAGCTTAACTTTAAAACTGCAGTAGAAACTATTAGGCTTGAGTAAAGTCGAAGTAGAAGGAATTTCCAGTGAAGCGGTGAAATGCGTAGATATTGGAAGGAACACCGATGGCGAAAGCATTCTACTAGGCTTTTACTGACACTCAGAGACGAAAGCTAGGGTAGCAAATGGGATTAGATACCCCAGTAGTCCTAGCTGTAAACGATGGATACTAAACATTGCGTGTATAGATCCGCGTGGTGTTATAGCTAACGCGTTAAGTATCCCGC
>3f596cf6b3938b31ac26ce4c824b547e
GACGGAGGATGCAAGTGTTATCCGGATTTACTGGGCGTAAAGCGTCTGCAGGTTGTTTAGTAAGTCGATTGTTAAAGCTTGGGGCTTAACCCCAAAACAGCAATGGAAACTGCTAGACTTGAGTATGGTAGAGGTAAAAGGAATTTCCAGTGGAGTGGTGAAATGCGTAGATATTGGAAAGAACACCGAAGGCGAAGGCATTTTACTGGGCCATTACTGACACTCAGAGACGAAAGCTAGGGTAGCAAATGGGATTAGATACCCCAGTAGTCCTAGCTGTAAACGATGGATACTAGATGTTGCACGTATCGACCCGTGCAGTGTCAAAGCTAACGCGTTAAGTATCCCGC
>19810fc0adc9d863532ed0e17df024af
TACAGGGGATGCAAGTGTTATCCGGAATTATTGGGCGTAAAGCGTCTGTAGGTTGATATTTAAGTCTTTTGTTAAAACTTTGAGCTTAACTCAAAAACAGCAAAAGAAACTATTTATCTTGAGTATGGTAGAGGTAAAGGGAATTTCCAGTGGAGCGGTGAAATGCGTAGATATTGGAAAGAACACCAACAGCGAAGGCACTTTACTGGGCCAGTACTGACACTGAGAGACGAAAGCTAGGGTAGCAAACGGGATTAGATACCCCGGTAGTCCTAGCCGTAAACGATGGATACTAGATGTTGCGTACTTTTATAGTATGCAGTGTCGTAGCTAACGCGTTAAGTATCCCG
>e64b73c8d3c5ef4914899edca2122c08
TACGGGGGATGCAAGCGTTATCCGAAATCATTGGGCGTAAAGCGCCTGTAGGTTGTTTAATAAGTCTGTTGTTAAAGACTAGGGCTTAACCCTAGAAAAGCAGTGGAAACTACTAGACTAGAGTATGGCAGGGGTAGAGGGAATTTCTAGTGTAGCGGTGAAATGCGTAGATATTAGAAAGAACACCGGTGGCGAAGGCGCTCTACTGGACCATTACTGACACTCAGAGGCGAAAGCTAGGGTAGCAAAAGGGATTAGATACCCCTGTAGTCCTAGCCGTAAACGATGGATACTAGATGTTGTGCATAATGTACAGTATCGTAGCTAACGCGTTAAGTATCCCGCCTGGG
>f57bd7757f58ecfb5dd1d4a70a196f16
TACAGAGGATGCAAGTGTTATCCGGAATTATTGGGCGTAAAGCGTCTGTAGGTTGATATTTAAGTCTTTTGTTAAACCTTTGGGCTCAACCCAAAACCTGCAAAAGAAACTATTTATCTTGAGTATAGTAGAGGTAAAGGGAATTTCCAGTGGAGCGGTGAAATGCGTAGAGATTGGAAAGAACACCAACAGCGAAGGCACTTTACTGGGCTATTACTGACACTGAGAGACGAAAGCTAGGGGAGCAAACGGGATTAGATACCCCGGTAGTCCTAGCTGTAAACGATGGATACTAGATATTGTGTATTTTAAATAGACAGTGTCGTAGCTAACGCGTTAAGTATCCCGCC
>f5a0805ea6c912cbc45bda84f5187f56
TACGGGGGATGCAAGCGTTATCCGGAATCATTGGGCGTAAAGCGCCTGTAGGTTGTTTATTAAGTCTGTTGTTAAAGACTAGGGCTTAACCCTAGGAAAGCAAGAGAAACTAATAGACTTGAGTATGGCAGGGGTAGAGGGAATTTCTAGTGTAGCGGTGAAATGCGTAGATATTAGAAAGAACACCGGCGGCGAAAGCGCTCTACTGGACCATTACTGACACTCAGAGGCGAAAGCTAGGGTAGCAAAAGGGATTAGATACCCCTGTAGTCCTAGCCGTAAACGATGGATACTAGATGTTGCGTTTAAATGCAGTATCGTAGCTAACGCGTTAAGTATCCCGCCTGGGG
>499b21fc915339cfbdf3011116bad37b
TACGGGGGATGCAAGCGTTATCCGGAATTATTGGGCGTAAAGCGTCTGTAGGTTGTTTGAAAAGTCCGGTGTCAAAGACCAGAGCTTAACTCTGGGCCGGCATCAGAAACTCTCTAACTAGAGCACGGTAGAGGTATGGGGAACTCCTTGTGTAGCGGTGAAATGCGTAGATATAAGGAAGAACACCGGTTGCGAAAGCGCCATACTGGGCCGTAGCTGACACTCAGAGACGAAAGCTAAGGTAGCAAAAGGGATTAGATACCCCTGTAGTCTTAGCTGTAAACGATGGATACTAGATGTTGCGTGTATTGACCCATGCAGTATCGTAGCTAACGCGTTAAGTATCCCGC
>cf2d7982c5c97af395877e0854c86fed
TACAGGGGATGCAAGTTTTATTCGGAATTATTGGGCGTAAAGCGTCTGCAGGTTGATATAAAAGTCTTTTGTTAAATATCAGAGCTCAACTCGGAATCTGCAAAAGAAACTATATATCTAGAGTATGGTAGAGGTAGGGGGAATTTCCAGTGGAGCGGTGAAATGCGTAGATATTGGAAAGAACACCGATAGCGAAGGCACCCTACTGGGCCATTACTGACACTCAGAGACGAAAGCTAGGGGAGCAAACGGGATTAGATACCCCGGTAGTCCTAGCCGTAAACGATGGATACTAGATGTTGTATGCTTTTTGGCAAACAGTGTCGTAGCTAACGCGTTAAGTATCCCGC
>27198e83d4f7c98a7cc9c8320f4c8fa4
TACAGGGGATGCAAGTGTTATCCGGAATTATTGGGCGTAAAGCGTCTGCAGGTTGATCTATAAGTCTTTTGTCAAATCTTTGGGCTTAACCCAAAAACAGCAAAAGAAACTATTTATCTTGAGTATGGTAGAGGTAAGGGGAATTTCGAGTGGAGCGGTGAAATGCGTAGATATTCGAAAGAACACCAATAGCGAAGGCACCTTACTGGGCCATTACTGACACTCAGAGACGAAAGCTAGGGTAGCAAACGGGATTAGATACCCCGGTAGTCCTAGCTGTAAACGATGGATACTAGGTGTTGCGTACTTTATAGTATGCAGTGTCGTAGCTAACGCGTTAAGTATCCCGC
>7e88309f38db4fcdac9dfd15c7ebf362
TACGGGGGATGCAAGCGTTATCCGGAATCATTGGGCGTAAAGCGCCTGTAGGTTGTTTAGTAAGTCTGTTGTTAAAGACTAGGGCTCAACCCTAGAAAAGCAATGGAAACTACTAGACTAGAGTATGGTAGGGGTAGAGGGAATTTCTAGTGTAGCGGTGAAATGCGTAGATATTAGAAAGAACACCGGTGGCGAAAGCGCTCTACTGGACCATTACTGACACTCAGAGGCGAAAGCTAGGGTAGCAAAAGGGATTAGATACCCCTGTAGTCCTAGCCGTAAACGATGGATACTAGATGTTGCGCTTTGTGCAGTATCGTAGCTAACGCGTTAAGTATCCCGCCTGGGGA
>ad3fdacd4e415f970a680c355a44b6f5
GACGGAGGATGCAAGTGTTATCCGGAATTATTGGGCGTAAAGCGTTTGTAGGTGGATGAACAAGTCGGTCGTTAAATATAGGGGCTCAACCTCTACTCAGCGATCTGAAACTGTTTATCTTGAGGGTGGTAGGGGTAGAAGGAATTCCTAGTGTAGCGGTGAAATGCGTAGATATTAGGAAGAACACCAACGGCGAAGGCATTCTGCTGGGCCACACCTGACACTGAGAAACGAAAGCTAGGGGAGCGAATGGGATTAGATACCCCAGTAGTCCTAGCCGTAAACGATGGATACTAGAGGATATGCGTATCGACCCGTGTATTCTCGCAGTTCACACAGTAAGTATCCCG
>a83056e0963a7f7c80a25fc7bd88bfae
TACGGGGGATGCAAGCGTTATCCGGAATTATTGGGCGTAAAGCGTCTGCAGGTGGCTTTGTAAGTCTGTTGTTAAAACTTGGGGCTCAACTCCATTATGGCAATAGAAACTGCAAGTGCTAGAGTGTGGTAGGGGTAGAGGGAATTCCCGGTGTAGCGGTGAAATGCGTAGAGATCGGGAAGAACACCAACGGCGAAGGCACTCTTCTGGGCCAACACTGACACTCAGAGACGAAAGCTAAGGGAGCGAATAGGATTAGATACCCTAGTAGTCTTAGCCGTAAACGATGGATACTAAGTGCTGCGCTGCCTTCATGGTAGCGCTGTGCTGTAGCTAACGCGTTAAGTATC
>2de491cdfd5cf6f8b2f4ea8178840415
TACGGAGGATGCAAGTGTTATCCGGAATCACTGGGCGTAAAGCGTCTGTAGGTGGTTTAATAAGTCAATTGTTAAATCTTGAGGCTCAACTTCAAAATTGCAATTGAAACTATTAGACTTGAGTATAGTAGAGGTAAAGGGAATTTCCAGTGGAGCGGTGAAATGCGTAGATATTGGAAAGAACACCAATTGCGAAGGCACTTTACTGGGCTATTACTGACACTCAGAGACGAAAGCTAGGGTAGCAAATGGGATTAGATACCCCAGTAGTCCTAGCCGTAAACAATGGATACTAGATGTTGGACAGATCGACCTGTGCAGTATCAAAGCTAACGCGTTAAGTATCCCGC
>6238e4480be19665dfafb6361f79f87f
TACGGGGGATGCAAGCGTTATCCGGAATCATTGGGCGTAAAGCGCCTGTAGGTTGTTTAATAAGTCTGTTGTTAAAGACTAGGGCTCAACCCTAGAAAAGCAATGGAAACTATTAGACTAGGGTATGGCAGGGGTAGAGGGAATTTCTAGTGTAGCGGTGAAATGCGTAGATATTAGAAAGAACACCAGCGGCGAAAGCGCTCTACTGGACCATTACTGACACTCAGAGGCGAAAGCTAGGGTAGCAAAAGGGATTAGATACCCCTGTAGTCCTAGCCGTAAACGATGGATACTAGATGTTGTGCTTCCGTACAGTATCGTAGCTAACGCGTTAAGTATCCCGCCTGGGG
>d2529584997ee071feb476719938f584
TACGGGAGATGCGAGCGTTATCCGGAATCACTGGGCGTAAAGCGTCTGTAGGTGGTTTGTTAAGTCTGTTGTTAAAAACTGAAGCTCAACTTCAGAGGTGCGGCAGAAACTGGCAAACTTGAGTATGGTAGGGGTAGGAGGAATTTCTAGTGTAGCGGTGAAATGCGTAGATATTAGGAAGAACACCATTAGCGAAGGCGTCCTACTGGGCCATAACTGACACTGAGAGACGAAAGCTAGGGGAGCAAACGGGATTAGATACCCCGGTAGTCCTAGCCGTAAACGATGGATACTAGATGTCGCGGGTTTACCTGCGGTGTCGTAGCTAACGCGTTAAGTATCCCGCCTGG
>cd621d11109a9d5d1782ccae0385c5c9
TACGGGGGATGCAAGCGTTATCCGGAATCATTGGGCGTAAAGCGCTTGTAGGCTGTTTACTAAGTCTGTTGTTAAAGACTAGGGCTTAACCCTAGAAAAGCAATGGAAACTTGTAGACTTGAGTATGGTAGGGGTAGAGGGAATTTCTAGTGTAGCGGTGAAATGCGTAGATATTAGAAAGAACACCGGTGGCGAAAGCGCTCTACTGGACCATTACTGACGCTCAGAGGCGAAAGCTAGGGTAGCAAAAGGGATTAGATACCCCTGTAGTCCTAGCCGTAAACGATGGATACTAGATGTTGCGCATTGTGCAGTATCGTAGCTAACGCGTTAAGTATCCCGCCTGGGGA
>17d7a48a3f54a48b411af36b61f98def
GACGGAGGATGCAAGTGTTATCCGGAATCACTGGGCGTAAAGCGTCTGTAGGTGGTTTAGTAAGTCGATTGTTAAAGCTTGAGGCTCAACTTCAAAACAGCAATGGAAACTGCTAGACTTGAGTATGGTAGAGGTAAGAGGAATTTCCAGTGGAGCGGTGAAATGCGTAGATATTGGAAAGAACACCGATGGCGAAGGCATCTTACTGGGCCATAACTGACACTCAGAGACGAAAGCTAGGGTAGCAAATGGGATTAGATACCCCAGTAGTCCTAGCTGTAAACGATGGATACTCGATGTTGCACGTATCGACTCGTGCAGTGTCCTAGCTAACGCGTTAAGTATCCCGC
>75f7610b4b69c645c42f88e2872e4c43
GACGGAGGATGCAAGTGTTATCCGGATTCACTGGGCGTAAAGCGTCTGCAGGTTGTTTAGCAAGTCGATTGTTAAAGCTTGGGGCTTAACCCCAAAACAGCAATGGAAACTGCTAGACTTGAGTATGGTAGAGGTAAAAGGAATTTCCAGTGGAGTGGTGAAATGCGTAGATATTGGAAAGAACACCGAAGGCGAAGGCATTTTACTGGGCCATTACTGACACTCAGAGACGAAAGCTAGGGTAGCAAATGGGATTAGATACCCCAGTAGTCCTAGCTGTAAACGATGGATACTAGATGTTGCACGTATCGACCCGTGCAGTGTCAAAGCTAACGCGTTAAGTATCCCGC
>ad91ac37f1d6053fc840d7f6d7fd1f95
TACAGGGGATGCAAGTTTTATCCGGAATTATTGGGCGTAAAGCGTCTGCAGGTTGATAATTAAGTCTTTTGTTAAATCTTTGGGCTCAACCCAAAATCTGCAAAAGAAACTATTTATCTTGAGTGTGGTAGAGGTAAGGGGAATTTCCAGTGGAGCGGTGAAATGCGTAGAGATTGGAAAGAACACCAATAGCGAAGGCACCTTACTGGGCCAGTACTGACACTGAGAGACGAAAGCTAGGGTAGCAAACGGGATTAGATACCCCGGTAGTCCTAGCTGTAAACGATGGATACTAGATGTTGTATATTTATATATATACAGTGTCGTAGCTAACGCGTTAAGTATCCCGC
>21d822d0f6b3e313d072288d4bdd0008
TACAGAGGATGCAAGTGTTATCCGGAATTATTGGGCGTAAAGCGTCTGTAGGTTGATATTTAAGTCTTTTGTTAAACCTTTGGGCTCAACCCAAAACCTGCAAAAGAAACTATTTATCTTGAGTATAGTAGAGGTAAAGGGAATTTCCAGTGGAGCGGTGAAATGCGTAGAGATTGGAAAGAACACCAACAGCGAAGGCACTTTACTGGGCTATTACTGACACTGAGAGACGAAAGCTAGGGGAGCAAACGGGATTAGATACCCCGGTAGTCCTAGCTGTAAACGATGGATACTAGATATTGTGTATTTTAGATAGACAGTGTCGTAGCTAACGCGTTAAGTATCCCGCC
>6c8bcd1304138dc797f97cce4a5d1323
TACAGGGGATACAAGTGTTGTCCGGAATTATTGGGCGTAAAGGGTTCGTAGGCTGAGTACCAAGTCTTTTGTTAAATATCCAGGCTCAACCTGGAGACTGCAAAAGAAACTGTTACTCTAGAGTATGGTAGAGGTAGTGGGAATTTCCGGTGGAGCGGTGAAATGCGTAGAGATCGGAAAGAACACCAATGGCGAAGGCACACTACTGGGCCAGTACTGACGCTCAGGAACGAAAGCTAGGGGAGCAAACAGGATTAGAGACCCTGGTAGTCCTAGCTGTAAACGATGAGTACTAGATGTTGGGTGTTTCATCCAGTGTCGTAGCTAACGCGTTAAGTACTCCGCCTGGG
>1f148f8113006a6b8bd13bbf236fedf4
TACGGGAGTGGCAAGCGTTATCCGGAATTATTGGGCGTAAAGCGTCCGCAGGCGGTCTGTCAAGTCTGCTGTTAAAGCGTGGAGCTTAACTCCATTTCGGCAGTGGAAACTGACAGACTAGAGTGTGGTAGGGGCAGAGGGAATTCCCGGTGTAGCGGTGAAATGCGTAGATATCGGGAAGAACACCAGTGGCGAAGGCGCTCTGCTGGGCCATAACTGACGCTCATGGACGAAAGCCAGGGGAGCGAAAGGGATTAGATACCCCTGTAGTCCTGGCCGTAAACGATGAACACTAGGTGTCGGGGGAATCGACCCCCTCGGTGTCGTAGCCAACGCGTTAAGTGTTCCGC
>bdba1f2d84cbbb3d3ab5c54e1540ca32
GACAGAGGATGCAAGTGTTATCCGGAATTACTGGGCGTAAAGCGTCTGTAGGTGGTTTAGTAAGTCTGTTGTTAAATCTTGAGGCTTAACCTCAAAACAGCGATGGAAACTATTAGACTTGAGTATGGTAGAGGTAAAAGGAATTTCCAGTGGAGCGGTGAAATGCGTAGATATTGGAAAGAACACCGATGGCGAAGGCATTTTACTGGGCCATAACTGACACTCAGAGACGAAAGCTAGGGTAGCAAATGGGATTAGATACCCCAGTAGTCCTAGCAGTAAACTATGGATACTAGATGTTGCCCGTATCAACCCGTGCAGTGTCAAAGCTAACGCGTTAAGTATCCCGC
>94c59348a582121f47dbb852ab31466c
TACGGAGGATGCAAGCGTTATCCGGAATCATTGGGCGTAAAGCGTCTGTAGGTGGCTTTGTAAGTCCGCTGTGAAAGAGTACAGCTTAACTGTAACTAGGCAGCGGAAACTATGAGGCTGGAGTGTGGTAGGGGTAGAGGGAATTCCCGGTGTAGCGGTGAAATGCGTAGATATCGGGAAGAACACCAACGGCGAAAGCACTCTGCTGGGCCAACACTGACACTGAGAGACGAAAGCTAGGGTAGCCAATGGGATTAGATACCCCAGTAGTCCTAGCCGTAAACGATGGATACTAAGTGGTGCGCGTTTTTATGCCTGCACTGCTGTAGCTAACGCGTTAAGTATCCCGC
>3b95dec3f1e38bd988942f809bad6117
TACAGGGGATGCAAGTGTTATCCGGAATTATTGGGCGTAAAGCGTCTGTAGGTTGATAATTAAGTCTTTTGTTAAACCTTCGGGCTCAACCCGAAACCTGCAAAAGAAACTATTTATCTTGAGTATAGTAGAGGTAAAGGGAATTTCCAGTGGAGCGGTGAAATGCGTAGAGATTGGAAAGAACACCAAAAGCGAAGGCACTTTACTGGGCTATTACTGACACTGAGAGACGAAAGCTAGGGGAGCAAACGGGATTAGATACCCCGGTAGTCCTAGCTGTAAACGATGGATACTAGACTTTGTGTATTTTCGGATAGACAGTGTCGTAGCTAACGCGTTAAGTATCCCGC
>42cb1271edf6a940d7c5bab76b92c4e5
GACGGAGGATGCAAGTGTTATCCGGAATCACTGGGCGTAAAGCGTCTGTAGGTGGTTTATTAAGTCTATTGTTAAATATTGAGGCTTAACCTCAAATCAGCTATAGATACTGATAGACTAGAGTGTGGTAGAGGTAAGAGGAATTTCCAGTGGAGCGGTGAAATGCGTAGAGATTGGAAAGAACACCGATGGCGAAAGCATCTTACTGGGTCAAAACTGACACTGAGAGACGAAAGCTAGGGTAGCAAATGGGATTAGATACCCCAGTAGTCCTAGCAGTAAACGATGGATACTAGATGTTGTGCGTATCAACCCGTGCAGTGTCGAAGCTAACGCGTTAAGTATCCCGC
>6c41cf8abdc24226c887bf455424e5e7
TACGGGGGATGCAAGCGTTATCCGGAATCATTGGGCGTAAAGCGCCTGTAGGTTGTTTAATAAGTCTGTTGTTAAAGACTAGGGCTCAACCCTAGGAAAGCAATGGAAACTATTAGACTTGAGTATGGCAGGGGTAGAGGGAATTTCTAGTGTAGCGGTGAAATGCGTAGATATTAGAAAGAACACCGGTGGCGAAAGCGCTCTACTGGACCATTACTGACACTCAGAGGCGAAAGCTAGGGTAGCAAAAGGGATTAGATACCCCTGTAGTCCTAGCCGTAAACGATGGATACTACATGTTGTGCGTAATGTACAGTATGGTAGCTAACGCGTTAAGTATCCCGCCTGGG
>c41703132e338be76318e1e4909965b7
GACGGAGGATGCAAGTGTTATCCGGAATCACTGGGCGTAAAGCGTCTGTAGGTGGCTTAACAAGTCAACTGTTAAATCTTGAAGCTCAACTTCGAAATCGCAGTCGAAACTGTTAGGCTAGAGTATAGTAGGGGTAAAGGGAATTTCCAGTGGAGCGGTGAAATGCGTAGAGATTGGAAAGAACACCGATGGCGAAGGCACTTTACTGGGCTATTACTGACACTCAGAGACGAAAGCTAGGGTAGCAAATGGGATTAGATACCCCAGTAGTCCTAGCCGTAAACAATGGATACTAGATGTTGGGCAGATCGACCTGTTCAGTATTAAAGCTAACGCGTTAAGTATCCCGC
>76fdd779e12249ff9591d208e7466db5
TACAGGGGACGCAAGTTTTATTCGGAATCATTGGGCGTAAAGCGTCTGCAGGTTGACATAAAAGTCTTTTGTTAAATATCAGAGCTCAACTCGGAATCTGCAAAAGATACTATATGTCTTGAGTATGGTAGAGGTAGGGGGAATTTCCAGTGGAGCGGTGAAATGCGTAGATATTGGAAAGAACACCGACAGCGAAGGCACCCTACTGGGCCATTACTGACACTCAGAGACGAAAGCTAGGGGAGCAAACGGGATTAGATACCCCGGTAGTCCTAGCCGTAAACGATGGATACTAGATGTTGTTTACTCTATAGTAAACAGTGTCGTAGCTAACGCGTTAAGTATCCCGC
>26027784327cfa5d64a79ac4c9da1eae
TACGGGGGATGCAAGCGTTATCCGGAATCATTGGGCGTAAAGCGCCTGTAGGTTGTTTAATAAGTCTGTTGTTAAAGACTAGGGCTCAACCCTAGAAAAGCAATGGAAACTACTAGACTAGAGTATGGCAGGGGTAGAGGGAATTTCTAGTGTAGCGGTGAAATGCGTAGATATTAGAAAGAACACCGGTGGCGAAAGCGCTCTACTGGACCATTACTGACACTCAGAGGCGAAAGCTAGGGTAGCAAAAGGGATTAGATACCCCTGTAGTCCTAGCCGTAAACGATGGATACTAGATGTTGTATGTTTTTACAGTATCGTAGCTAACGCGTTAAGTATCCCGCCTGGGG
>5b78bf61c3e75c897110069c152c12f7
TACGGGGGATGCAAGCGTTATCCGGAATCATTGGGCGTAAAGCGCCTGTAGGTTGTTTATCAAGTCTGTTGTTAAAGACTAGGGCTTAACCCTAGAAAAGCAATGGAAACTGATAGACTAGAGTATGGCAGGGGTAGAGGGAATTTCTAGTGTAGCGGTGAAATGCGTAGATATTAGAAAGAACACCGGTGGCGAAAGCGCTCTACTGGACCATTACTGACACTCAGAGGCGAAAGCTAGGGTAGCAAAAGGGATTAGATACCCCTGTAGTCCTAGCCGTAAACGATGGATACTAGATGTTGTGCTTTATGTACAGTATCGTAGCTAACGCGTTAAGTATCCCGCCTGGG
>36562c5d1be7991d05f21d95e2ec89a1
TACGGGGGATGCAAGCGTTATCCGGAATCATTGGGCGTAAAGCGCCTGTAGGTTGTTTAATAAGTCTGTTGTTAAAGACTAGGGCTCAACCCTAGAAAAGCAATGGAAACTACTAGACTAGAGTATGGCAGGGGTAGAGGGAATTTCTAGTGTAGCGGTGAAATGCGTAGATATTAGAAAGAACACCGGTGGCGAAAGCGCTCTACTGGACCATTACTGACACTCAGAGGCGAAAGCTAGGGTAGCAAAAGGGATTAGATACCCCTGTAGTCCTAGCCGTAAACGATGGATACTAGATGTTGTGCGTAAAGTACAGTATCCTAGCTAACGCGTTAAGTATCCCGCCTGGG
>7de8c7535fe74a7ed9fa8e8b84666040
TACGGGGGATGCAAGCGTTATCCGGAATCATTGGGCGTAAAGCGTCTGTAGGTGGTTTATCAAGTCTACTGTCAAAGACTAGGGCTTAACCCTGGAAAGGCAGTGGATACTGTTAGGCTTGAGTACGGTAGGGGCAGAGGGAATTCCCGGTGTAGCAGTGAAATGTGTAGAGCTCGGGAAGAACACCAATGGCGAAAGCACTCTGCTGGGCCGTGACTGACACTGAGAGACGAAAGCTAGGGGAGCGAATGGGATTAGATACCCCAGTAGTCCTAGCCGTAAACGATGGATACTAAGTGCTGTGCGTTTCAACGCGACCAGTACTGTAGCTAACGCGTTAAGTATCCCGC
>333c06a78834dc7996259885b61903e9
TACGGGGGATGCAAGCGTTATCCGGAATCATTGGGCGTAAAGCGCCTGTAGGTTGTTTAATAAGTCTGTTGTTAAAGACTAGGGCTTAACCCTAGAAAAGCAATGGAAACTACTAGACTAGAGTATGGCAGGGGTAGAGGGAATTTCTAGTGTAGCGGTGAAATGCGTAGATATTAGAAAGAACACCGGTGGCGAAAGCGCTCTACTGGACCATTACTGACACTCAGAGGCGAAAGCTAGGGTAGCAAAAGGGATTAGATACCCCTGTAGTCCTAGCCGTAAACGATGGATACTACATGTTGTGCATTACGTACAGTATGGTAGCTAACGCGTTAAGTATCCCGCCTGGG
>dc6dda73bd552d0b43b9aa0c92b80e09
GACGGAGGATGCAAGTGTTATCCGGAATCACTGGGCGTAAAGCGTCTGTAGGTGGTTTAATAAGTCAACTGTTAAATCTTGAAGCTCAACTTCAAAATCGCAGTCGAAACTATTAGACTAGAGTATAGTAGGGGTAAAGGGAATTTCCAGTGGAGCGGTGAAATGCGTAGAGATTGGAAAGAACACCGATGGCGAAGGCACTTTACTGGGCTATTACTAACACTGAGAGACGAAAGCTAGGGTAGCAAATGGGATTAGATACCCCAGTAGTCCTAGCCGTAAACAATGGATACTAGATGTTGAACAGATCGACCTGTGCAGTATTAAAGCTAACGCGTTAAGTATCCCGC
>78d71f7051c974b5888443ef32ebabfe
GACGGAGGATGCGAGTGTTATCCGGAATTATTGGGCGTAAAGAGTCTGTAGGTGGTTAGTCAAGTCTTTTGTTAAATCTTAAAGCTCAACTTTAAACAGGCAATCGAAACTAGCTGACTAGAGTGTAGTAGAGGTAAAGGGAATTTCTAGTGTAGCGGTGAAATGCGTAGATATTAGAAAGAACATCAGTTGCGAAGGCGCTTTACTGGGCTATGACTGACACTAAGAGACGAAAGCTAGGGGAGCGAAAGGGATTAGATACCCCTGTAGTCCTAGCCGTAAACGATGGATACTAGATGTTGTGTATATCTTTTTATATACTGTGTCGTAGCTAACGCGTTAAGTATCCC
>53aa6568b3449b5270f083f025907908
TACGGGGGATGCAAGCGTTATCCGGAATCATTGGGCGTAAAGCGCCTGTAGGTTGTTTAATAAGTCTGTTGTTAAAGACTAGGGCCTAACCCTAGAAAAGCAATGGAAACTACTAGACTAGAGTATGGCAGGGGTAGAGGGAATTTCTAGTGTAGCGGTGAAATGCGTAGATATTAGAAAGAACACCAGTGGCGAAAGCGCTCTACTGGACCATTACTGACACTCAGAGGCGAAAGCTAGGGTAGCAAAAGGGATTAGATACCCCTGTAGTCCTAGCCGTAAACGATGGATACTAGATGTTGTGTATTATATACAGTATCGTAGCTAACGCGTTAAGTATCCCGCCTGGG
>addcc259b0bbf4699d079e92d69eb512
TACGGAGGATGCAAGTGTTATCCGGAATCACTGGGCGTAAAGCGTCTGTAGGTGGTTTAATAAGTCAACTGTTAAATCTTGAAGCTCAACTTCAAAATCGCAGTCGAAACTGTTAGACTAGAGTATAGTAGGGGTAAAGGGAATTTCCAGTGGAGCGGTGAAATGCGTAGATATTGGAAAGAACACCGATGGCGAAGGCACTTTACTGGGCTATTACTGACACTCAGAGACGAAAGCTAGGGTAGCAAATGGGATTAGATACCCCAGTAGTCCTAGCTGTAAACAATGGATACTAGATGTTGAACAGATCGACCTGTGCAGTATCAAAGCTAACGCGTTAAGTATCCCGC
>0432d3ee9463462d7f9b394a39393a48
GACGGAGGATGCAAGTGTTATCCGGAATCACTGGGCGTAAAGCGTCTGTAGGTGGTTAAACAAGTCAACTGTTAAATCTTGAAGCTCAACTTCAAAATCGCAGTCGAAACTGTTTGACTAGAGTATAGTAGGGGTAAAGGGAATTTCCAGTGGAGCGGTGAAATGCGTAGATATTGGAAAGAACACCGATGGCGAAGGCACTTTACTGGGCTATTACTGACACTCAGAGACGAAAGCTAGGGTAGCAAATGGGATTAGATACCCCAGTAGTCCTAGCCGTAAACAATGGATACTAGATGTTGAACAGATCGACCTGTGCAGTATCAAAGCTAACGCGTTAAGTATCCCGC
>c3415004cf6f11f423ebb1ec0b11aef2
GACGGAGGATGCAAGTGTTATCCGGAATCACTGGGCGTAAAGCGTCTGTAGGTGGTTTAGTAAGTCGACTGTTAAATCTTGAGGCTCAACCTCAAAATCGCATTCGAAACTACTAGACTAGAGTATAGTAGAGGTAAAGGGAATTTCCAGTGGAGCGGTGAAATGCGTAGATATTGGAACGAACACCGATGGCGAAAGCACTTTACTGGGCTATTACTAACACTCAGAGACGAAAGCTAGGGTAGCAAATGGGATTAGATACCCCAGTAGTCCTAGCCGTAAACAATGGATACTAGATGTTGGACAGATCGACCTGTGCAGTATCAAAGCTAACGCGTTAAGTATCCCGC
>76b3230e1870ec475d6dd330d1f3dd0a
TACGGGGGATGCAAGCGTTATCCGGAATCATTGGGCGTAAAGCGCCTGTAGGTTGTTTAATAAGTCCGTTGTTAAAGACTAGGGCTTAACCCTAGAAAAGCAATGGAAACTATTAGACTAGAGTATGGCAGGGGTAGAGGGAATTTCTAGTGTAGCGGTGAAATGCGTAGATATTAGAAAGAACACCGGCGGCGAAAGCGCTCTACTGGACCATTACTGACACTCAGAGGCGAAAGCTAGGGTAGCAAAAGGGATTAGATACCCCTGTAGTCCTAGCCGTAAACGATGGATACTAGATGTTGTGCTTTATGTACAGTATCGTAGCTAACGCGTTAAGTATCCCGCCTGGG
>42abc53ec62b94e26fbfcc2c1d0c3465
TACGGGGGATGCAAGCGTTATCCGGAATCATTGGGCGTAAAGCGCCTGTAGGTTGTTTAATAAGTCTGTTGTTAAAGACTAGGGCTTAACCCTAGAAAAGCAATGGAAACTATTAGACTTGAGTATGGCAGGGGTAGAGGGAATTTCTAGTGTAGCGGTGAAATGCGTAGATATTAGAAAGAACACCGGCGGCGAAAGCGCTCTACTGGACCATTACTGACACTCAGAGGCGAAAGCTAGGGTAGCAAAAGGGATTAGATACCCCTGTAGTCCTAGCCGTAAACGATGGATACTAGATGTTGTGCTTCATGTACAGTATCCTAGCTAACGCGTTAAGTATCCCGCCTGGG
>2b3f628f74182e420b34bbc8c4eacf07
GACGGAGGATGCAAGTGTTATCCGGAATCACTGGGCGTAAAGCGTCTGTAGGTGGCTTAATAAGTCAACTGTTAAATCTTGAGGCTCAACTTCGAAATCGCAGTCGAAACTATTAGGCTAGAGTATAGTAGAGGTAAAGGGAATTTCCAGTGGAGCGGTGAAATGCGTAGATATTGGAAAGAACACCGATGGCGAAAGCACTTTACTGGGCTATTACTAACACTCAGAGACGAAAGCTAGGGTAGCAAATGGGATTAGATACCCCAGTAGTCCTAGCCGTAAACAATGGATACTAGATGTTGAACAGATCGACCTGTGCAGTATCAAAGCTAACGCGTTAAGTATCCCGC
>1d07e52ee994eb4a8a9226a9b6baf6ce
GACGGAGGATGCAAGTGTTATCCGGAATCACTGGGCGTAAAGCGTCTGTAGGTGGCACAGTAAGTCAACTGTTAAATCTTGAAGCTCAACTTCAAACTTGCAGTCGAAACTATTGAGCTAGAGTATAGTAGAGGTAAAGGGAATTTCCAGTGGAGCGGTGAAATGCGTAGAGATTGGAAAGAACACCGATGGCGAAGGCACTTTACTGGGCTATTACTGACACTCAGAGACGAAAGCTAGGGTAGCAAATGGGATTAGATACCCCAGTAGTCCTAGCTGTAAACAATGGATACTAGGTGTTGAACAGATTGAACTGTGCAGTACCAAAGCTAACGCGTTAAGTATCCCGC
>2f494bc83d016420f1e61eb6112fb3d0
GACGGAGGATGCAAGTGTTATCCGGAATCACTGGGCGTAAAGCGTCTGTAGGTGGTTTAATAAGTCGGCTGTTAAATCTTGAAGCTTAACTTCAAAACTGCAGTCGAAACTATTAGACTAGAGTATAGTAGGGGTAAAGGGAATTTCCAGTGGAGCGGTGAAATGCGTAGATATTGGAAAGAACACCGATGGCGAAGGCACTTTACTGGGCTATTACTGACACTCAGAGACGAAAGCTAGGGTAGCAAATGGGATTAGATACCCCAGTAGTCCTAGCTGTAAACAATGGATACTAGATGTTGAACAGATCGACCTGTGCAGTATCAAAGCTAACGCGTTAAGTATCCCGC
>d29d76c54aba0aac0879e07afbe8f9c3
TACGGGGGATGCAAGCGTTATCCGGAATCATTGGGTGTAAAGCGCCTGTAGGTTGTTTGATAAGTCTGTTGTTAAAGCCTAGGGCTTAACCCTAGAAAAGCGATGGAAACTACCAGACTAGAGTATGGAAGGGGTAGAGGGAATTTCTAGTGTAGCGGTGAAATGCGTAGATACTAGAAAGAACACCAGAAGCGAAAGCGCTCTACTGGGCCAGTACTGACACTCAGAGGCGAAAGCTAGGGTAGCAAAAGGGATTAGATACCCCTGTAGTCCTAGCCGTAAACGATGGATACTAGATGTTGTGGGTTACTTGCAACAGATGTTGCAGGTTAACATGCAGTGACGAAGCT
>c5394b7ec28e1a470bd7e6012c5f6639
TACGGGGGATGCAAGCGTTATCCGGAATCATTGGGCGTAAAGCGCCTGTAGGTTGTTTAATAAGTCTGTTGTTAAAGACTAGGGCTCAACCCTAGAAAAGCAATGGAAACTGTTAGACTAGAGTATGGCAGGGGTAGAGGGAATTTCTAGTGTAGCGGTGAAATGCGTAGATATTAGAAAGAACACCAGTGGCGAAAGCGCTCTACTGGACCATTACTGACACTCAGAGGCGAAAGCTAGGGTAGCAAAAGGGATTAGATACCCCTGTAGTCCTAGCCGTAAACGATGGATACTAGATGTTGTATTTATTTTACAGTATCGTAGCTAACGCGTTAAGTATCCCGCCTGGG
>ecf2a6cfad08fa115c74810489fe2bc0
GACGGAGGATGCAAGTGTTATCCGGAATTATTGGGCGTAAAGCGTCTGTAGGTTGCCTAGCAAGTCTAATGTTAAAGGTTAAAGCTCAACTTTAAAATTGCATTAGAAACTGCTAAGCTTGAGTACAGTCGAAGTAGAGGGAATTTCCAGTGAAGCGGTGAAATGCGTAGATATTGGAAGGAACACCAATGGCGAAAGCACTCTACTAGGCTTATACTGACACTCAGAGACGAAAGCTAGGGTAGCAAATGGGATTAGATACCCCAGTAGTCCTAGCCGTAAACGATGGATACTAAACATTGCGTGCATCGATCCGCGTGGTGTTATAGCTAACGCGTTAAGTATCCCGC
>2b69e336002d9ed111c33ec5804d9317
AACAGAGGATGCAAGCGTTATCCGGATTGACTGGGCGTAAAGCGTCTGTAGGTTGTTATCTAAGTCTTATGTTAAATGTTAGAGCTTAACTTTAATTCAGCATAAGAAACTGGATAACTTGAGTACGATAGAAGTAATAAGAATTCCCAGTGTAGCGGTGAAATGCGCAGAGCTTGGGAGGAATACCAGAAGCGAAAGCGTGTTACTAGGTCGTTACTGACACTCAAAGACGAAAGCTAAGGTAGCAAATGGGATTAGATACCCCAGTAGTCTTAGCTTTAAACGATGGAAACTAGATCTTTTTTCTATCCTATTTTGGAACTATGGAGGAGGGTTGAAGCTAACGCGTT
>4dbd2023f9c0c15b58180edd638d1f66
GACGGAGGATGCAAGTGTTATCCGGAATCACTGGGCGTAAAGCGTCTGTAGGTTGTTGAACAAGTCAACTGTTAAATCTTGAGGCTCAACTTCAAAATCGCAGTCGAAACTATTTGACTAGAGTATAGTAGGGGTAAAGGGAATTTCCAGTGGAGCGGTGAAATGCGTAGATATTGGAAAGAACACCGATGGCGAAGGCACTTTACTGGGCTATTACTGACACTCAGAGACGAAAGCTAGGGTAGCAAATGGGATTAGATACCCCAGTAGTCCTAGCCGTAAACAATGGATACTAGATGTTGAACAGATCGACCTGTGCAGTATCAAAGCTAACGCGTTAAGTATCCCGC
>53314378a797023e48d5959812920abf
TACAGGGGTTGCAAGTTTTATTCGGAATCATTGGGCGTAAAGCGTCTGCAGGTTGACATAAAAGTCTTTTGTTAAATATCAGAGCTCAACTCGGAATATGCAAAAGATACTATATGTCTTGAGTATGGTAGAGGTAGGGGGAATTTCCAGTGGAGCGGTGAAATGCGTAGATATTGGAAAGAACACCGATAGCGAAGGCACCCTACTGGGCCATTACTGACACTCAGAGACGAAAGCTAGGGGAGCAAACGGGATTAGATACCCCGGTAGTCCTAGCCGTAAACGATGGATACTAGATGTTGTGTACTTTTTGTATACAGTGTCGTAGCTAACGCGTTAAGTATCCCGCC
>244d5068d55ca2025100334e5e114c57
TACGGGGGATGCAAGCGTTATCCGGAATCATTGGGCGTAAAGCGCCTGTAGGTTGTTTAATAAGTCTGTTGTTAAAGACCAGGGCTTAACCCTGGGAAAGCAATGGAAACTGCTAGACTTGAGTATGATAGGGGTAGAGGGAATTTCTAGTGTAGCGGTGAAATGCGTAGATATTAGAAAGAACACCGGTGGCGAAGGCGCTCTACTGGATCATTACTGACACTCAGAGGCGAAAGCTAGGGTAGCAAAAGGGATTAGATACCCCTGTAGTCCTAGCCGTAAACGATGGATACTACATGTTGCGTTTTAATGCAGTATGGTAGCTAACGCGTTAAGTATCCCGCCTGGGG
>77beeae2ea15a7da5993d2879e70aef7
GACGGAGGATGCAAGTGTTATCCGGAATTATTGGGCGTAAAGCGTTTGTAGGTTGTTTTGTAAGTCTATTGTTAAATATTGAAGCTTAACTTCGAAGATGCGGTAGAAACTGCTTAACTAGAGTATGGTCGAAGTAGAAGGAATTTCCAGTGGAGTGGTGAAATGCGTAGATATTGGAAAGAACACCGATGGCGAAAGCATTCTATTAGGGTATTACTGACACTGAGAGACGAAAGCTAAGGTAGCAAATGGGATTAGATACCCCAGTAGTCTTAGCTGTAAACGATGGGTACTAAATATTGCACGTATCGACCCGTGTGGTGTTAAAGCTAACGCGTTAAGTATCCCGC
>52b81757e7029a8ca75cbe4750d57120
GACGGAGGATGCAAGTGTTATTCGGAATGATTGGGCGTAAAGAGTCTGTAGGCGGTATAGAAAGTCTTTTGTTAAATGCCTCGGCTCAACCGAGATCCAGCAAAGGAAACTTCTATACTTGAGGGAAGTAGAGGTACAGGGAATTCCCGGTGGAGCGGTGAAATGCGTAGATATCGGGAGGAACACCAATATGGCGAAGGCACTGTACTGGGCTTTTCCTGACGCTGAGAGACGAAAGCTAAAGGAGTGATTAGGATTAGATACCCTAGTAATTTTAGCCGTAAACGATGGAAACTCACTGCCGAGCGAAATACAACGAGCGGTGGTCAAGCTAACGCGTGAAGTTTCCC
>598774a1181c554935fb55c06437cc2b
TACGGGGGATGCAAGCGTTATCCGGAATCATTGGGCGTAAAGCGCCTGTAGGTTGTTTAATAAGTCTGTTGTTAAAGACTAGGGCTCAACCCTAGGAAAGCAATGGAAACTACTAGACTAGAGTATGGCAGGGGTAGAGGGAATTTCTAGTGTAGCGGTGAAATGCGTAGATATTAGAAAGAACACCGGTGGCGAAAGCGCTCTACTGGACCATTACTGACACTCAGAGGCGAAAGCTAGGGTAGCAAAAGGGATTAGATACCCCTGTAGTCCTAGCCGTAAACGATGGATACTAGATGTTGTGTATTATGTACAGTATCGTAGCTAACGCGTTAAGTATCCCGCCTGGG
>f34cdb2ed9d2221875be50edd866b06b
TACGGGAGTGGCAAGCGTTATCCGGAATTATTGGGCGTAAAGCGTCCGCAGGCGGCCCTTCAAGTCTGCTGTTAAAAAGTGGAGCTTAACTCCATCATGGCAGTGGAAACTGTTGGGCTTGAGTGTGGTAGGGGCAGAGGGAATTCCCGGTGTAGCGGTGAAATGCGTAGATATCGGGAAGAACACCAGTGGCGAAGGCGCTCTGCTGGGCCATCACTGACGCTCATGGACGAAAGCCAGGGGAGCGAAAGGGATTAGATACCCCTGTAGTCCTGGCCGTAAACGATGAACACTAGGTGTCGGGGGAATCGACCCCTCCGGTGTCGTAGCCAACGCGTTAAGTGTTCCGC
>7d84ee782fa3f35d451f9e38d9a847e2
TACGGAGGGTGCAAGCGTTATCCGGAATTATTGGGCGTAAAGCGTCTGTAGGTGGCTTAGTAAGTCTACTGTTAAATACTAGGGCTTAACTCTGGAACGGCAGTGGAAACTACTAGGCTTGAGTACGGTAGAAGTAAAGGGAATTCCCAGTGTAGCGGTGAAATGCGTAGATATTGGGAAGAACACCAACGGCGAAAGCACTTTACTAGGCCGACACTGACACTAAGAGACGAAAGCTAGGGTAGCGAACGGGATTAGATACCCCGGTAGTCCTAGCCGTAAACGATGGATACTAAGTGGTGTGCGAATTAATCCGTACACTGCTGTAGCTAACGCGTTAAGTATCCCGC
>0fe85cff972ef10c2d83f397f8b7e8fc
TACGGGGGATGCAAGCGTTATCCGGAATTATTGGGCGTAAAGCGTCTGTAGGTTGTTTAATAAGTCTGTTGTTAAAGACTGGGGCTTAACCCCAGGAAAGCAATAGAAACTGTTAGGCTAGAGTATGGTAGAGGTAGAGGGAATTCCTAGTGTAGCGGTGAAATGCGTAGATATTAGGAAGAACACCGGTGGCGAAAGCGCTCTGCTGGGCCATAACTGACACTCAGAGACGAAAGCTAGGGTAGCAAATGGGATTAGATACCCCAGTAGTCCTAGCCGTAAACGATGGATACTAGATGTTGCGTAACTCGATTATGCAGTGTTCTAGCTAACGCGTTAAGTATCCCGCC
>a04db9e09f4ab177db088e8520339dab
GACGGAGGATGCAAGTGTTATCCGGAATCACTGGGCGTAAAGCGTCTGTAGGTTGTTAAACAAGTCAACTGTTAAATCTTGGGGCTTAACTTCAAAATCGCAGTCGAAACTGTTTGACTAGAGTATAGTAGGGGTAAAGGGAATTTCCAGTGGAGCGGTGAAATGCGTAGATATTGGAAAGAACACCGATGGCGAAGGCACTTTACTGGGCTATTACTGACACTCAGAGACGAAAGCTAGGGTAGCAAATGGGATTAGATACCCCAGTAGTCCTAGCCGTAAACAATGGATACTAGATGTTGAACAGATCGACCTGTGCAGTATCAAAGCTAACGCGTTAAGTATCCCGC
>c64d4e0c34f2237077dd6f6dec7fcb2c
TACAGGGGATGCGAGTGTTATCCGGAATTATTGGGCGTAAAGGGTCTGTAGGTTGATTTTTAAGTCTTTTGTTAAATATATAAGCTTAACTTATAAAATGCAAAAGAAACTATTTATCTTGAGTTTAATAGAGGTAAAGGGAATTTCCAGAGAAGCGGTGAAATGCGTAGATATTGGAAAGAACACCAAAGGCGAAGGCACTTTACTGGGTTAAAACTGACACTGAGAGACGAAAGCTAGGGTAGCAAACGGGATTAGATACCCCGGTAGTCCTAGCCGTAAACGATGGATACTAGATGTTGTATAAATAAATATACAGTGTCGTAGCTAACGCGTTAAGTATCCCGCCT
>447751f2317970daeac8ae805d4f2275
TACGGGGGATGCAAGCGTTATCCGAAATCATTGGGCGTAAAGCGCCTGTAGGTGGTTTATTAAGTCTGTTGTTAAAGCCTAGGGCTTAACCCTAGATCAGCAATGGAAACTAGTAAACTTGAGTATGGTAGGGGTAGAGGGAATTTCTAGTGTAGCGGTGAAATGCGTAGATATTAGAAAGAACACCAGTGGCGAAAGCGCTCTACTGGACCATTACTGACACTCAGAGGCGAAAGCTAGGGTAGCAAAAGGGATTAGATACCCCTGTAGTCCTAGCCGTAAACGATGGATACTAGATGTTGCGCTTATTGTGCAGTATCGTAGCTAACGCGTTAAGTATCCCGCCTGGG
>ae5ff1a75bb38f4cc51d5071d3e97290
TACGGGGGATGCAAGCGTTATCCGGAATCATTGGGCGTAAAGCGCCTGTAGGTTGTTTAATAAGTCTGTTGTTAAAGGCTAGGGCTCAACCCTAGAAAAGCAATGGAAACTGTTAGACTAGAGTATGGCAGGGGTAGAGGGAATTTCTAGTGTAGCGGTGAAATGCGTAGATATTAGAAAGAACACCGGTGGCGAAAGCGCTCTACTGGACCATTACTGACACTCAGAGGCGAAAGCTAGGGTAGCAAAAGGGATTAGATACCCCTGTAGTCCTAGCCGTAAACGATGGATACTAGATGTTGTATGTTATTTACAGTATCGTAGCTAACGCGTTAAGTATCCCGCCTGGG
>a4a6a0f40322e515af9680b4cbb56fa4
TACGGGAGTGGCAAGCGTTATCCGGAATTATTGGGCGTAAAGCGTCCGCAGGCGGCCTTTTAAGTCTGTCGTTAAAGCGTGGAGCTTAACTCCATTTAAGCGATGGAAACTGGAAGGCTAGAGTGTGGTAGGGGCAGAGGGAATTCCCGGTGTAGCGGTGAAATGCGTAGATATCGGGAAGAACACCAGTGGCGAAGGCGCTCTGCTGGGCCATAACTGACGCTCATGGACGAAAGCCAGGGGAGCGAAAGGGATTAGATACCCCTGTAGTCCTGGCCGTAAACGATGAACACTAGGTGTCGGGGGAATCGACCCCCTCGGTGTCGTAGCCAACGCGTTAAGTGTTCCGC
>02483358550153d421af87f80b26a5d5
TACGGGGGATGCTAGCGTTATCCGGAATCATTGGGCGTAAAGCGCCTGTAGGTTGTTTAATAAGTCCGTTGTTAAAGACTAGGGCTCAACCCTAGAGCAGCAATGGAAACTACTAGACTAGAGTATGGCAGGGGTAGAGGGAATTTCTAGTGTAGCGGTGAAATGCGTAGATATTAGAAAGAACACCAGCGGCGAAAGCGCTCTACTGGACCATTACTGACACTCAGAGGCGAAAGCTAGGGTAGCAAAAGGGATTAGATACCCCTGTAGTCCTAGCCGTAAACGATGGATACTAGATGTTGCATATAATGTGCAGTATCCTAGCTAACGCGTTAAGTATCCCGCCTGGG
>7cc4e4e4a473c90cdf57e79388f84b66
GACGGAGGATGCAAGTGTTATCCGGAATGATTGGGCGTAAAGCGTCTGTAGGTGGTTAAATAAGTCGATTGTTAAATCTTAAAGCTTAACTTTAAAACAGCAATGGAAACTGTTAGACTTGAGTATGGTAGAGATAAAAGGAATTTCCAGTGAAGCGGTTAAATGCGTAGATATTGGAAAGAACACCGATGGCTAAAGCATTTTATTGGGCCATAACTGACACTCAGAGACGAAAGCTAGGGTAGCAAATGGGATTAGATACCCCAGTAGTCCTAGCAGTAAACGATGGATACTAGATGTTGCCCGTATCAACTCGTGCAGTATTAAAGCTAACGCATTAAGTATCCCGC
>d46e6c64def8505091eee3d89ae290f3
TACAGGGGATGCAAGTGTTATCCGGAATTATTGGGCGTAAAGCGTCTGTAGGTTGACTTTTAAGTCTTTTGTTAAAGCTCTAGGCTTAACCTGGAAACAGCAAAAGAAACTATTAGTCTTGAGTATGGTAGGGGTAAAGGGAATTTCCAGTGGAGCGGTGAAATGCTTAGATATTGGAAAGAACACCAACAGCGAAGGCACTTTACTGGGCCAGTACTGACACTGAGAGACGAAAGCTAGGGGAGCAAACGGGATTAGATACCCCGGTAGTCCTAGCTGTAAACGATGGATACTAGGTGTTGCGCATTTTTATGTGCAGTGTCGTAGCTAACGCGTTAAGTATCCCGCCT
>0a36bef5b64a755ec685e9882db732b4
GACGGAGGATGCAAGTGTTATCCGGAATCACTGGGCGTAAAGCGTCTGTAGGTGGTTTAATAAGTCAACTGTTAAATCTTGAGGCTCAACTTCAAAATCGCAGTCGAAACTATTAGACTAGAGTATAGTAGAGGTAAAGGGAATTTCCAGTGGAGCGGTGAAATGCGTAGAGATTGGAAAGAACACCGATGGCGAAAGCACTTTACTGGGCTATTACTAACACTCAGAGACGAAAGCTAGGGTAGCAAATGGGATTAGATACCCCAGTAGTCCTAGCTGTAAACAATGGATACTAGATGTTGAACAGATCGACCTGTGCAGTATCAAAGCTAACGCGTTAAGTATCCCGC
>ce6b26c6a35de3d41600b4dba7f6a609
GACGGAGGATGCAAGTGTTATCCGGAATCACTGGGCGTAAAGCGTCTGTCGGTGGTCAAACAAGTCAACTGTTAAATCTTGAAGCTCAACTTCAAAACCGCAGTCGAAACTGTTTAACTAGAGTATAGTAGGGGTAAAGGGAATTTCCAGTGGAGCGGTGAAATGCGTAGATATTGGAAAGAACACCGATGGCGAAGGCACTTTACTGGGCTATTACTGACACTCAGAGACGAAAGCTAGGGTAGCAAATGGGATTAGATACCCCAGTAGTCCTAGCCGTAAACAATGGATACTAGATGTTGAACAGATCGACCTGTGCAGTATCAAAGCTAACGCGTTAAGTATCCCGC
>504f7d61340bf3806f06ba7b58e78f02
GACGGAGGATGCAAGTGTTATCCGGAATCACTGGGCGTAAAGCGTCTGTAGGTGGTTTAATAAGTCGAATGTTAAATCTTGAAGCTTAACTTCGAAATCGCATTCGAAACTATTAGACTTGAGTATAGTAGAGGTAAAGGGAATTTCCAGTGGAGCGGTGAAATGCGTAGATATTGGAAAGAACACCAATTGCGAAGGCACTTTACTGGGCTATTACTGACACTCAGAGACGAAAGCTAGGGTAGCAAATGGGATTAGATACCCCAGTAGTCCTAGCCGTAAACAATGGATACTAGATGTTGAACAGATCGACCTGTGCAGTATCAAAGCTAACGCGTTAAGTATCCCGC
>826c2780964a021764b1d7215e0adcd5
GACGGAGGATGCAAGTGTTATCCGGAATTATTGGGCGTAAAGCGTCTGTAGGTTGCCTAGCAAGTCTATTGTTAAAGGTTAAAGCTTAACTTTAAAACTGCAGTAGAAACTGTTAGGCTTGAGTATAGTCGAAGTAAGGGGAATTTCCAGTGAAGCGGTGAAATGCGTAGATATTGGAAGGAACACCAATGGCGAAAGCACTTTACTAGACTTTTACTGACACTCAGAGACGAAAGCTAGGGTAGCAAATGGGATTAGATACCCCAGTAGTCCTAGCCGTAAACGATGGATACTAAACATTGCGTGCATCGATCCGCGTGGTGTTAAAGCTAACGCGTTAAGTATCCCGC
>e181ca53f66ce896f1d4e34aa4440fae
GACGGAGGATGCAAGTGTTATCCGGAATTATTGGGCGTAAAGCGTCTGTAGGTTACCTAGCAAGTCTATTGTTAAAGGTTAAAGCTCAACTTTAAAACTGCAGTAGAAACTGCTAGGCTCGAGTATAGTCGAAGTAAAGGGAATTTCCAGTGAAGCGGTGAAATGCGTAGATATTGGAAGGAACACCAATGGCGAAAGCACTTTACTAGACTCTTACTGACACTCAGAGACGAAAGCTAGGGTAGCAAATGGGATTAGATACCCCAGTAGTCCTAGCCGTAAACGATGGATACTAAACATTGCGCGCATCGATCCGCGTGGTGTTATAGCTAACGCGTTAAGTATCCCGC
>bbce5cc9c2b6d070149ac64caed34e0e
GACGGAGGATGCAAGTGTTATCCGGAATCACTGGGCGTAAAGCGTCTGTAGGTGGTTTATTAAGTCGACTGTTAAATCTTGAGGCTCAACTTCAAAATCGCAGTCGAAACTATTAGACTTGAGTATAGTAGAGGTAAAGGGAATTTCTAGTGGAGCGGTGAAATGCGTAGATATTAGAAAGAACACCAATTGCGAAGGCACTTTACTTGGCTATTACTGACACTCAGAGACGAAAGCTAGGGTAGCAAATGGGATTAGATACCCCAGTAGTCCTAGCCGTAAACAATGGATACTAGATGTTGAACAGATCGACCTGTGCAGTATCAAAGCTAACGCGTTAAGTATCCCGC
>be9f42693bd83841a863e020cfe15311
GACGGAGGATGCAAGTGTTATCCGGAATCACTGGGCGTAAAGCGTCTGTAGGTGGTTTAATAAGTCAACTGTTAAATTGTGAGGCTCAACCTCATACCTGCATTTGAAACTGTTAGACTAGAGTATTGTAGAAGTAAGGGGAATTTCTAGTGGAGCGGTGAAATGCGTAGATATTAGAAAGAACACCAATGGCGAAAGCACCTTACTGGGCAATTACTGACACTCAGAGACGAAAGCTAGGGGAGCAAATGGGATTAGATACCCCAGTAGTCCTAGCTGTAAACGATGGATACTAGATGTTGCACGTATCGACCCGTGCAGTATCATAGCTAACGCGTTAAGTATCCCGC
>62648d2a3837280ab57b6f12c297b5d2
TACGGGGGATGCAAGCGTTATCCGGAATCATTGGGCGTAAAGCGCCTGTAGGTTGTTTACTAAGTCTGTTGTTAAAGACTAGGGCTTAACCCTAGAAAAGCAATGGAAACTTGTAGACTAGAGTATGGCAGGGGTAGAGGGAATTTCTAGTGTAGCGGTGAAATGCGTAGATATTAGAAAGAACACCGGTGGCGAAAGCGCTCTACTGGACCATTACTGACACTCAGAGGCGAAAGCTAGGGTAGCAAAAGGGATTAGATACCCCTGTAGTCCTAGCCGTAAACGATGGATACTACATGTTGTGCATTGTACAGTATGGTAGCTAACGCGTTAAGTATCCCGCCTGGGGA
>d2468032e664fc942e5d483e4746eeee
TACAGGGGATGCGAGTGTTATCCGGAATTATTGGGCGTAAAGGGTCTGTAGGTTGATTTTTAAGTCTTTTGTTAAATATATAAGCTTAACTTATAAAATGCAAAAGAAACTATTTATCTTGAGTTTAATAGAGGTAAAGGGAATTTCCAGAGAAGCGGTGAAATGCGTAGATATTGGAAAGAACACCAAAGGCGAAGGCACTTTACTGGGTTAAAACTGACACTGAGAGACGAAAGCTAGGGTAGCAAACGGGATTAGATACCCCGGTAGTCCTAGCCGTAAACGATGGATACTAGATGTTGTATAATTATACAGTGTCGTAGCTAACGCGTTAAGTATCCCGCCTGGGA
>366f280ed7c07947626ae323a49cd4a4
GACGGAGGATGCAAGTGTTATCCGGAATCACTGGGCGTAAAGCGTCTGTAGGTTGTTAGACAAGTCAACTGTTAAATCTTGGGGCTCAACTTCAAAATCGCAGTCGAAACTGTCTGACTAGAGTATAGTAGGGGTAAAGGGAATTTCCAGTGGAGCGGTGAAATGCGTAGATATTGGAAAGAACACCGATGGCGAAGGCACTTTACTGGGCTATTACTGACACTCAGAGACGAAAGCTAGGGTAGCAAATGGGATTAGATACCCCAGTAGTCCTAGCCGTAAACAATGGATACTAGATGTTGAACAGATCGACCTGTGCAGTATCAAAGCTAACGCGTTAAGTATCCCGC
>35df838238e0e463cafefaef54950ba1
GACGGAGGATGCAAGTGTTATCCGGAATCACTGGGCGTAAAGCGTCTGTAGGTGGTTAAACAAGTCAACTGTTAAATCTTGAGGCTTAACTTCAAAATCGCAGTCGAAACTGTTTGACTAGAGTATAGTAGGGGTAAAGGGAATTTCCAGTGGAGCGGTGAAATGCGTAGATATTGGAAAGAACACCGATGGCGAAGGCACTTTACTGGGCTATTACTGACACTCAGAGACGAAAGCTAGGGTAGCAAATGGGATTAGATACCCCAGTAGTCCTAGCCGTAAACAATGGATACTAGATGTTGAACAGATCGACCTGTGCAGTATCAAAGCTAACGCGTTAAGTATCCCGC
>8de4cb7f6ce6916a567ec9e6f2a37f19
TACGGGGGATGTAAGTGTTATCCAGAATTATTGGGCATAAAGCGTTTGTGGGTTGCTTTATAAGTTTATTGTTAAATCTTAAAGCTTAACTTTATAGATGCAATAAAAACTATTTAACTTGAGTATTAACGAAATATCAGGAATTTTTAGTGGAGCGGTGAAATGCGTTGAGATTAAAAAGACCACCGAGAGCGAAAGCATGATATTAGTTAATTCTGACACTGAGAAACGAAAGCTAGGGGAGCGAGTGGGATTAGATACCCCCATAGTCCTAGCTGTAAACTTTGGATACTATATACCAACCTATTGACATGTTGGAATAAAAGCTAACGCGTTAAGTATCCCGCCTG
>03a2a5e61744aa025945ba152710b93f
TACGGGGGATGCAAGCGTTATCCGGAATCATTGGGCGTAAAGAGTCTGTAGGTGGCTTGAAAAGTCTGCTGTTAAATATTAGAGCTCAACTCTGAACAAGCGGTAGAAACTTTCAAGCTTGAGTATGGTAGAGGTAAAGGGAATTCCCAGTGTAGCGGTGAAATGCGTAGATATTGGGAAGAACACCAGAAGCGAAAGCGCTTTACTGGGCCATAACTGACACTCAGAGACGAAAGCTAGGGGAGCGAATGGGATTAGATACCCCAGTAGTCCTAGCCGTAAACGATGGATACTAGATGTTGCGCGTATCGATCCGTGCAGTATCGTAGCTAACGCGTTAAGTATCCCGC
>2c791528120469b19c70dd94bab4a1d0
AACGAGGGATGCAAGTGTTATTCGGAATTACTGGGCGTAAAGCGTCTGTAGGTAGTTTATTAAGTCGATTGTTAAATCTAGAGGCTTAACTTCTAAATCGCAATCGAAACTATTAAACTAGAGTGTAGTAGGGGTAAAAGGAATTTCCAGTGGAGCGGTCAAATGTGTAGAGATTGGAAAGAACATCAATTGCGAAAGCATTTTACTGGGCTATTTACTGACACTAAGAGACGAAAGCTAGGGTAGCAAAATGGATTTGATACCCATGTAGTCCTAGCTGTAAACAATGGATACTATATATTGAACAAATCGACATGTACAGTATAAAAGCTAACGCGTTAAGTATCCCG
>c31c511c0f406148b471225f6bcb6892
GACAGAGGATGCAAGCGTTATCCGGAATGATTGGGCGTAAAGCGTCTGTAGGTGGCTTTTCAAGTCCGCCGTCAAATCCCAGGGCTCAACCCTGGACAGGCGGTGGAAACTACCAAGCTGGAGTACGGTAGGGGCAGAGGGAATTTCCGGTGGAGCGGTGAAATGCGTAGAGATCGGAAAGAACACCAACGGCGAAAGCACTCTGCTGGGCCGACACTGACACTGAGAGACGAAAGCTAGGGGAGCAAATGGGATTAGATACCCCAGTAGTCCTAGCCGTAAACGATGGATACTAGGCGCTGTGCGTATCGACCCGTGCAGTGCTGTAGCTAACGCGTTAAGTATCCCGC
>df6473aedff3b52f48cda851dd3c805f
GACGGAGGATGCAAGTGTTATCCGGAATCACTGGGCGTAAAGCGTCTGTAGGTTGTTCTATAAGTCAACTGTTAAATCTTGAGGCTCAACCTCAAAATCGCAGTCGAAACTATAGAACTAGAGTATAGTAGAGGTAAAGGGAATTTCCAGTGGAGCGGTGAAATGCGTAGAGATTGGAAAGAACACCGATGGCGAAGGCACTTTACTGGGCTATGACTGACACTCAGAGACGAAAGCTAGGGTAGCAAATGGGATTAGATACCCCAGTAGTCCTAGCTGTAAACAATGGATACTAGGTGTTGAACAGATCGACCTGTGCAGTACTAAAGCTAACGCGTTAAGTATCCCGC
>d1d3fb368dbd5d47391f985a9ee21cf6
TACAGGGGATGCAAGTGTTATCCGGAATTATTGGGCGTAAAGCGTCTGCAGGTTGATAACTAAGTCTTTTGTCAAAACTTTGGGCTCAACCCAAAATCGGCAAAAGAAACTATTTATCTTGAGTATGGTAGAGGTAAAGGGAATTTCCAGTGGAGCGGTGAAATGCGTAGATATTGGAAAGAACACCAATTGCGAAGGCACTTTACTGGGCCATTACTGACACTCAGAGACGAAAGCTAGGGTAGCAAACGGGATTAGATACCCCGGTAGTCCTAGCTGTAAACGATGGATACTAGATGTTGCGTACTTTTTAAGTATGCAGTGTCGTAGCTAACGCGTTAAGTATCCCG
>c818c1a31496f64982d9c28b00e2703d
TACAGAGGATGCAAGCGTTATCCGGAATGATTGGGCGTAAAGCGTCTGTAGGTGGCTTTTTAAGTCCGCCGTCAAATCCCAGGGCTCAACCCTGGACAGGCGGTGGAAACTACCAAGCTGGAGTACGGTAGGGGCAGAGGGAATTTCCGGTGGAGCGGTGAAATGCGTAGAGATCGGAAAGAACACCAACGGCGAAAGCACTCTGCTGGGCCGACACTGACACTGAGAGACGAAAGCTAGGGGAGCGAATGGGATTAGATACCCCAGTAGTCCTAGCCGTAAACGATGGATACTAGGCGCTGTGCGTATCGACCCGTGCAGTGCTGTAGCTAACGCGTTAAGTATCCCGC
>913bb050f506c86ac8859255683a2ccc
GACGGAGGATGCAAGTGTTATCCGGAATCACTGGGCGTAAAGCGTCTGTAGGTTGTCGAACAAGTCAACTGTTAAATCTTGAGGCTCAACTTCAAAATCGCAGTCGAAACTGTTTGACTAGAGTATAGTAGGGGTAAAGGGAATTTCCAGTGGAGCGGTGAAATGCGTAGATATTGGAAAGAACACCGATGGCGAAGGCACTTTACTGGGCTATTACTGACACTCAGAGACGAAAGCTAGGGTAGCAAATGGGATTAGATACCCCAGTAGTCCTAGCCGTAAACAATGGATACTAGATGTTGAACAGATCGACCTGTGCAGTATCAAAGCTAACGCGTTAAGTATCCCGC
>11df4e1cceeca817b260b6fb497ee603
GACGGAGGATGCAAGTGTTATCCGGAATTATTGGGCGTAAAGCGTCTGTAGGTGGTTTTATAAGTCTATTGTTAAATCTTGAAGCTTAACTTCAAAAAAGCAATAGAAACTATTAGACTTGAGTATGGTAGAGATAAAAGGAATTTCCAGTGAAGCGGTGAAATGCGTAGATATTGGAAAGAACACCGATGGCGAAGGCATTTTATTGGACCATATCTGACACTCAGAGACGAAAGCTAGGGGAGCAAATGGGATTAGATACCCCAGTAGTCCTAGCAGTAAACTATGGATACTAGATGTTGCCCGAAGCAACTCGTGCAGCGTTACAGCTAACGCATTAAGTATCCCGC
>e9ae761b92d3c5c9002aeb829e23a565
TACAGGGGATGCAAGTTTTATTCGGAATTATTGGGCGTAAAGCGTCTGCCGGTTGATATAAAAGTCTGTTGTTAAATATCATGGCTTAACCTTGAAAAGGCAAAAGAAACTATATATCTTGAGTTTGGTAGAGGTTAGGGGAATTTCCAGTGGAGCGGTGAAATGCGTAGATATTGGAAAGAACACCAAAAGCGAAAGCACCTTACTGGGCCAATACTGACACTCAGAGACGAAAGCTAGGGGAGCAAACAGGATTAGATACCCTGGTAGTCCTAGCTGTAAACGATGGATACTAAATGTTGTGTATTATTTATACAGTGTTAAAGCTAACGCGTTAAGTATCCCGCCTG
>302a1f844d62e7d9e288199ea538a975
GACGGAGGATGCAAGTGTTATTCGGAATGATTGGGCGTAAAGCGTCTGTAGGCGGTCTAGAAAGTCTTTTGTGAAATACCTCGGCTCAACCGAGATCCCGCAAAAGAAACTCCTAGTCTTGAGGGAAGTAGAGGTACAGGGAATTTCCGGTGGAGCGGTGAAATGCGTAGATATCGGAAGGAACACCAATATGGCGAAGGCACTGTACTGGGCTTTTCCTGACGCTGAGAGACGAAAGCTAAAGGAGTGATTAGGATTAGATACCCTAGTAATTTTAGCCGTAAACGATGGAAACTCAGTGCCGAGCGAAATACAACGAGCGGTGCTCAAGCTAACGCGTGAAGTTTCCC
>cbdd009d17c6f5367b3a86fa95de3edc
GACGGAGGATGCAAGTGTTATCCGGAATCACTGGGCGTAAAGCGTCTGTAGGTTGTCAGACAAGTCAACTGTTAAATCTTGAGGCTCAACTTCAAAATCGCAGTCGAAACTGTTTGACTAGAGTATAGTAGGGGTAAAGGGAATTTCCAGTGGAGCGGTGAAATGCGTAGATATTGGAAAGAACACCGATGGCGAAGGCACTTTACTGGGCTATTACTGACACTCAGAGACGAAAGCTAGGGTAGCAAATGGGATTAGATACCCCAGTAGTCCTAGCTGTAAACAATGGATACTAGATGTTGACCAGATCGACCTGTGCAGTATCAAAGCTAACGCGTTAAGTATCCCGC
>6c34af41199154469c934f2382831819
TACGGGGGATGCAAGCGTTATCCGGAATCATTGGGCGTAAAGCGCCTGTAGGTTGTTTAATAAGTCTGTTGTTAAAGACTAGGGCTTAACCCTAGAAAAGCAATGGAAACTACTAGACTTGAGTATGGCAGGGGTAGAGGGAATTTCTAGTGTAGCGGTGAAATGCGTAGATATTAGAAAGAACACCAGCGGCGAAGGCGCTCTACTGGACCATTACTGACACTCAGAGGCGAAAGCTAGGGTAGCAAAAGGGATTAGATACCCCTGTAGTCCTAGCTGTAAACGATGGATACTAGATGTTGCATGTTTTTTGCAGTGTCTTAGCTAACGCGTTAAGTATCCCGCCTGGG
>22623fcf3a57264369b9ff9c43c62ca9
GACGGAGGATGCAAGTGTTATCCGGAATCACTGGGCGTAAAGCGTCTGTAGGTTGTTAAACAAGTCAACTGTTAAATCTTGAAGCTCAACTTCAAAATCGCAGTCGAAACTGTTTGACTAGAGTATAGTAGGGGTAAAGGGAATTTCCAGTGGAGCGGTGAAATGCGTAGATATTGGAAAGAACACCGATGGCGAAGGCACTTTACTGGGCTATTACTGACACTCAGAGACGAAAGCTAGGGTAGCAAATGGGATTAGATACCCCAGTAGTCCTAGCCGTAAACAATGGATACTAGATGTTGAACAGATCGACCTGTGCAGTATCAAAGCTAACGCGTTAAGTATCCCGC
>5a6813fd859edd7b779dc0127852bbd6
TACGGGGGATGCAAGCGTTATCCGGAATCATTGGGCGTAAAGCGCCTGTAGGTTGTTTAATAAGTCTGTTGTTAAAGACCAGGGCTTAACCCTGGGAAAGCAATGGAAACTGCTAGACTTGAGTATGATAGGGGTAGAGGGAATTTCTAGTGTAGCGGTGAAATGCGTAGATATTAGAAAGAACACCGGTGGCGAAGGCGCTCTACTGGATCATCACTGACACTCAGAGGCGAAAGCTAGGGTAGCAAAAGGGATTAGATACCCCTGTAGTCCTAGCCGTAAACGATGGATACTACATGTTGCGTTTTAATGCAGTATGGTAGCTAACGCGTTAAGTATCCCGCCTGGGG
>6f86e7d6478279f1bcc4a70370c4e153
TACGGGGGATGCAAGCGTTATCCGGAATCATTGGGCGTAAAGCGCCTGTAGGTTGTTTAATAAGTCTGTTGTTAAAGACTAGGGCTTAACCCTAGGAAAGCAATGGAAACTGCTAGACTTGAGTATGATAGGGGTAGAGGGAATTTCTAGTGTAGCGGTGAAATGCGTAGATATTAGGAAGAACACCGGTGGCGAAGGCGCTCTACTGGATCATTACTGACACTCAGAGGCGAAAGCTAGGGTAGCAAAAGGGATTAGATACCCCTGTAGTCCTAGCCGTAAACGATGGATACTAGATGTTGCGTTTATTATGCAGTATCGTAGCTAACGCGTTAAGTATCCCGCCTGGG
>cf4d2d055d2afae32495f87c8085e0ee
TACGGGGGATGCAAGCGTTATCCGGAATCATTGGGCGTAAAGCGCCTGTAGGTTGTTTAGTAAGTCTGTTGTTAAAGCCTAGGGCTTAACCCTAGAACAGCAATGGAAACTACTAGGCTAGAGTATGGTAGGGGTAGAGGGAATTTCTAGTGTAGCGGTGAAATGCGTAGATATTAGAAAGAACACCGGTGGCGAAAGCGCTCTACTGGACCATTACTGACACTCAGAGGCGAAAGCTAGGGTAGCAAAAGGGATTAGATACCCCTGTAGTCCTAGCCGTAAACGATGGATACTAGATGTTGTGTTTATTCACAGTGTCCTAGCTAACGCGTTAAGTATCCCGCCTGGGG
>b0dcfcbb7eac729f55e8e9a77672791f
TACGGGGGATGCAAGCGTTATCCGGAATCATTGGGCGTAAAGCGCCTGTAGGTTGTTTAATAAGTCTGTTGTTAAAGACTAGGGCTTAACCCTGGGAAAGCAATGGAAACTACTAGACTAGAGTATGGCAGGGGTAGAGGGAATTTCTAGTGTAGCGGTGAAATGCGTAGATATTAGAAAGAACACCGGTGGCGAAAGCGCTCTACTGGACCATTACTGACACTCAGAGGCGAAAGCTAGGGTAGCAAAAGGGATTAGATACCCCTGTAGTCCTAGCCGTAAACGATGGATACTAGATGTTGTGCGTAAAGTACAGTATCCTAGCTAACGCGTTAAGTATCCCGCCTGGG
>6a172cf93bc7636496c8b4fd55a024f8
TACGGGGGATGCAAGCGTTATCCGGATTTATTGGGCGTAAAGCGCCTGTAGGTTGTTTAATAAGTCTGTTGTTAAAGACTAGGGCTTAACCCTAGGAAAGCAATGGAAACTACTAGACTAGAGTGTGATAGGGGTAGAGGGAATTTCTAGTGTAGCGGTGAAATGCGTAGATATTAGGAAGAACACCGGTGGCGAAGGCGCTCTACTGGATCATTACTGACACTCAGAGGCGAAAGCTAGGGTAGCAAAAGGGATTAGATACCCCTGTAGTCCTAGCCGTAAACGATGGATACTACATGTTGCGTTTTTATGCAGTATGGTAGCTAACGCGTTAAGTATCCCGCCTGGGG
>76c00eddf06b4e0627acca9e902c5f53
TACGGGGGATGCAAGCGTTATCCGGAATCATTGGGCGTAAAGCGCCTGTAGGTTGTTTAATAAGTCTGTTGTTAAAGACTAGGGCTTAACCCTAGAAAAGCAATGGAAACTACTAGACTAGAGTATGGCAGGGGTAGAGGGAATTTCTAGTGTAGCGGTGAAATGCGTAGATATTAGAAAGAACACCGGTGGCGAAAGCGCTCTACTGGACCATTACTGACACTCAGAGGCGAAAGCTAGGGTAGCAAAAGGGATTAGATACCCCTGTAGTCCTAGCCGTAAACGATGGATACTAGATGTTGTGCATTAAGTACAGTATCCTAGCTAACGCGTTAAGTATCCCGCCTGGG
>5c08442d31950b99d1c7e56df79da5a5
GACGGAGGATGCAAGTGTTATCCGGAATTATTGGGCGTAAAGCGTCTGTAGGTTGCCTAACAAGTCTATTGTTAAAGGTTAAAGCTCAACTTTAAAACTGCAGTAGAAACTGTTAGGCTTGAGTACAGTCGAAGTAGAGGGAATTTCCAGTGAAGCGGTGAAATGCGTAGATATTGGAAGGAACACCAATGGCGAAGGCACTCTACTAGACTTTTACTGACACTCAGAGACGAAAGCTAGGGTAGCAAATGGGATTAGATACCCCAGTAGTCCTAGCCGTAAACGATGGATACTAAACATTGCGTGCATCGATCCGCGTGGTGTTATAGCTAACGCGTTAAGTATCCCGC
>d87b71abf44db7e24ace570c370f107c
TACGGGGGATGCAAGCGTTATCCGGAATCATTGGGCGTAAAGCGCCTGTAGGTTGTTTAATAAGTCTGTTGTTAAAGACTAGGGCTTAACCCTAGAAAAGCAATGGATACTACTAGACTAGAGTATGGCAGGGGTAGAGGGAATTTCTAGTGTAGCGGTGAAATGCGTAGATATTAGAAAGAACACCGGTGGCGAAAGCGCTCTACTGGACCATTACTGACACTCAGAGGCGAAAGCTAGGGTAGCAAAAGGGATTAGATACCCCTGTAGTCCTAGCCGTAAACGATGGATACTACATGTTGTATTTATTTTACAGTATGGTAGCTAACGCGTTAAGTATCCCGCCTGGG
>878517e49c605692f3c3ae166122d919
TACGGGGGATGCAAGCGTTATCCGGAATCATTGGGCGTAAAGCGCCTGTAGGTTGTTTATTAAGTCTGTTGTTAAAGACTAGGGCTTAACCCTAGAAAAGCAATGGAAACTAATAGACTCGAGTATGGCAGGGGTAGAGGGAATTTCTAGTGTAGCGGTGAAATGCGTAGATATTAGAAAGAACACCGGTGGCGAAAGCGCTCTACTGGACCATTACTGACACTCAGAGGCGAAAGCTAGGGTAGCAAAAGGGATTAGATACCCCTGTAGTCCTAGCCGTAAACGATGGATACTAGATGTTGTGCATTAAGTACAGTATCGTAGCTAACGCGTTAAGTATCCCGCCTGGG
>eb8e29c4469b56f9c2de6f8536e0fde4
TACGGGGGATGCAAGCGTTATCCGGAATCATTGGGCGTAAAGCGCCTGTAGGTGGTTTATTAAGTCTGTTGTTAAAGACTAGGGCTCAACCCTAGAAAAGCAATGGAAACTAATAGACTTGAGTATGGTAGGGGTAGAGGGAATTTCTAGTGTAGCGGTGAAATGCGTAGATATTAGAAAGAACACCGGTGGCGAAAGCGCTCTACTGGACCATTACTGACACTCAGAGGCGAAAGCTAGGGTAGCAAAAGGGATTAGATACCCCTGTAGTCCTAGCCGTAAACGATGGATACTAGATGTTGCGCATATCGTGCAGTGTCCTAGCTAACGCGTTAAGTATCCCGCCTGGG
>917fe2a272225b7eff38d8c7a3e64aa6
TACGGAGGATGCAAGCGTTATCCGGAATGATTGGGCGTAAAGCGTTTGTAGGTGGTTTCGTAAGTCTGCTGTTAAAGAGTGCGGCTCAACCGCGTATAAGCAGTGGAAACTACGAGGCTCGAGTGTGGTAGGGGCAGAGGGAATTTCCGGTGTAGCGGTGAAATGCGTAGATATCGGAAAGAACACCAACGGCGAAAGCACTCTGCTGGGCCAACACTGACACTGAGAAACGAAAGCTAAGGGAGCGAATAGGATTAGATACCCTAGTAGTCTTAGCTGTAAACGATGGATACTAAATGGTGGACGTTTTTTCTTTACACCGTACACTGTTGTAGCTAACGCATTAAGTA
>42218d86ea695c9c8abadce78427f83f
TACGAGAGGTTCAAACGTTACTCGGATTTATTGGGCATAAAGCGTTTGTAGGTGGCTTGGAAAGTCAGAAATTAAATCGTGAGGCTTAACCTCATCATGGGATTTGAAACTTCCAGGCTTGAGTCTAGTAGATGTAGAAGGAATTTCTAATGTAGCGGTGAAATGCGTAGATATTAGAAAGAACACCAACGGCGAAAGCATTCTACAAGGCTAGCACTGACACTCAGAAACGAAAGCCGGGGTAGCGAAAAGGATTAGATACCCTTGTAGTCCCGGCTGTAAACGATGGATACTAAGTCTAGGTTCTTTTTTCGCGTAAGCAAAAAAAAGGTTTTCTGGATTGTAGCTAA
>6bfbe07e8d81742d648e645bf34001f5
TACAGGGGTCGCAAGTTTTATTCGGAATCATTGGGCGTAAAGCGTCTGCAGGTTGACATAAAAGTCTTTTGTTAAATATCAGAGCTCAACTCGGAATCTGCAAAAGATACTGTATGTCTTGAGTATGGTAGAGGTAGGGGGAATTTCCAGTGGAGCGGTGAAATGCGTAGATATTGGAAAGAACACCGATAGCGAAGGCACCCTACTGGGCCATTACTGACACTCAGAGACGAAAGCTAGGGGAGCAAACGGGATTAGATACCCCGGTAGTCCTAGCCGTAAACGATGGATACTAGATGTTGTATACGTTTACGTACACAGTGTCGTAGCTAACGCGTTAAGTATCCCGC
>f63d4a681df2bd278b98c9ece441c100
TACAGGGGTTGCAAGTTTTATTCGGAATCATTGGGCGTAAAGCGTCTGCAGGTTGACATAAAAGTCTTTTGTTAAATATCAGAGCTCAACTCGGAATCTGCAAAAGATACTATATGTCTTGAGTATGGTAGAGGTAGGGGGAATTTCCAGTGGAGCGGTGAAATGCGTAGATATTGGAAAGAACACCGATAGCGAAGGCACCCTACTGGGCCATTACTGACACTCAGAGACGAAAGCTAGGGGAGCAAACGGGATTAGATACCCCGGTAGTCCTAGCCGTAAACGATGGATACTAGATGTTGTGTACTTTATTGTATACAGTGTCGTAGCTAACGCGTTAAGTATCCCGC
>33cb5c90e5f179eba5c50883d25c8303
TACGGGGGATGCAAGCGTTATCCGGAATCATTGGGCGTAAAGCGCCTGTAGGTTGTTTATTAAGTCTGTTGTTAAAGACTAGGGCTTAACCCTAGAAAAGCAATGGAAACTAATAGACTAGAGTATGGCAGGGGTAGAGGGAATTTCTAGTGTAGCGGTGAAATGCGTAGATATTAGAAAGAACACCAGTGGCGAAAGCGCTCTACTGGACCATTACTGACACTCAGAGGCGAAAGCTAGGGTAGCAAAAGGGATTAGATACCCCTGTAGTCCTAGCCGTAAACGATGGATACTAGATGTTGTGCATTATGTACAGTGTCCTAGCTAACGCGTTAAGTATCCCGCCTGGG
>b41021cde5364d22a99ccd494244c3ae
GACGGAGGGTGCGAGCGTTGTTCGGAATTACTGGGCGTAAAGCGTACGTAGGCGGTTGGTTAAGTCGAATGTTAAAGCTCGGAGCTCAACTCCGTAGATGCATTCGATACTGGTCAACTAGAGGGTGGCAGAGGAAAGCGGAATTCCAAGTGTAGCGGTGAAATGCGTAGATATTTGGAGGAACATCGGTAGCGAAAGCGGCTTTCTGGACCATTCCTGACGCTGAGGTACGAAAGCGTGGGTAGCAAACAGGATTAGATACCCTGGTAGTCCACGCCGTAAACGATGGATATTAGGTGTAGCGGGTATCGACTCCTGCTGTGCCGTAGTTAACGCGTTAAATATCCCGC
>2d44231a2f5c70c88c1f51d1390ed148
TACGGGGGATGCAAGCGTTATCCGGAATCATTGGGCGTAAAGCGCCTGTAGGTTGTTTAATAAGTCTGTTGTTAAAGACTAGGGCTTAACCCTAGAAAAGCAATGGAAACTACTAGACTAGAGTATGGCAGGGGTAGAGGGAATTTCTAGTGTAGCGGTGAAATGCGTAGATATTAGAAAGAACACCAGTGGCGAAAGCGCTCTACTGGACCATTACTGACACTCAGAGGCGAAAGCTAGGGTAGCAAAAGGGATTAGATACCCCTGTAGTCCTAGCCGTAAACGATGGATACTAGATGTTGTACATAATGTACAGTGTCCTAGCTAACGCGTTAAGTATCCCGCCTGGG
>b47be81b1b8be2ec028c2c710b66b8a2
TACGGGAGATGCAAGCGTTATCCGGAATGATTGGGCGTAAAGCGTCTGTAGGTGGTTTTTTAAGTCTATGGTTAAACGGTAGGGCTCAACTCTATTATGGCCATAGAAACTAAGAAACTTGAGTGTAGCAGGAGTAGAGGGAATTACCAGTGTAACGGTGAAATGTGTAGATATTGGTAAGAACACCAACGGCGAAGGCACTCTACTGGACTATTACTGACACTGAGAGACGAAACCTTGGGGAGCGAACAGGATTAGAGACCCTGGTAGTCCAAGGCGTAAACGATGGATACTAAGCGTAGTGAGTTTCGTCAAAACGAGCTTCCTGTGCTGTAGCTAACGCGTTAAGT
>812dfce33659c7dbdd8dc5d89d8495f1
TACAGGGGGTGCAAGCGTTATCCGGAATTATTGGGCGTAAAGCGTCTGTAGGTTGGTTTGTAAGTCCAAATGTTAAAACGTTCCGCTTAACGGGGCGATGGCTTTGGAAACTACAAATCTAGAGTACGGTAGGGGTAGAGGGAATTACTAGTGTAACGGTGAAATGTGAAGATATTAGTAGGAACACCAACGGCGAAAGCACTCTACTGGGCCGATACTAACACTCAGAGACGAAAGTTCAGGTAGCCAATAGGATTAGATACCCTAGTAGTCTGAACCGTAAACGATGGAAACTAAATTCTGGAAGATAATTCCAAACGGAATCTATTTCAGTGTTAAAGCTAACGCAT
>f78284fb7411d0526d15d9b94d9ae5fd
TACAGGGGGAGCAAGCGTTATCCGGAATGATTGGGCGTAAAGCGTCTGTAGGTGGTCTGAAAAGTCTACTGTCAAATACCAAGGCTCAACCTTGGGCAGGCAGTAGAGTACTTTTAGACTTGAGTGTGGTAGAGGTAGAGGGAATCCCTAGCGTAACAGTGAAATGTGTAGATTTTAGGGAGAACACCAGCGGCGAAGGCGCTCTACTGGGCCAATACTGACACTGAGAGACGAAAGCTAAGGGAGAGAAAAGGATTAGATACCCTTGTATTCTTAGCTGTAAACGATGGAAACTAAGTGCTGCCGAATGCAGTGCTGTAGCTAACGCGTTAAGTTTCCCGCCTGGGGAG
>1f928c3378c100a347c15d7fbf83b5ac
TACGGGGGATGCAAGCGTTATCCGGAATCATTGGGCGTAAAGCGCCTGTAGGTTGTTTAATAAGTCTGTTGTTAAAGGCTAGGGCTTAACCCTAGAAAAGCAATGGAAACTACTAGACTAGAGTATGGCAGGGGTAGAGGGAATTTCTAGTGTAGCGGTGAAATGCGTAGATATTAGAAAGAACACCGGTGGCGAAAGCGCTCTACTGGACCATTACTGACACTCAGAGGCGAAAGCTAGGGTAGCAAAAGGGATTAGATACCCCTGTAGTCCTAGCCGTAAACGATGGATACTACATGTTGTGCATTATGTACAGTATGGTAGCTAACGCGTTAAGTATCCCGCCTGGG
>b26fd50224f1adff63779385242c7ea6
TACGGGGGATGCAAGCGTTATCCGGAATCATTGGGCGTAAAGCGCCTGTAGGTTGTTTAGTAAGTCTGTTGTTAAAGACTAAGGCTTAACCTTAGGAAAGCGATGGAAACTACTAGACTTGAGTATGGCAGGGGTAGAGGGAATTTCTAGTGTAGCGGTGAAATGCGTAGATATTAGAAAGAACACCGGTGGCGAAAGCGCTCTACTGGACCATTACTGACACTCAGAGGCGAAAGCTAGGGGAGCAAAAGGGATTAGATACCCCTGTAGTCCTAGCCGTAAACGATGGATACTAGGTGTTGTATTAATTTTACAGTGCCGTAGCTAACGCGTTAAGTATCCCGCCTGGG
>e02d648e0b09acf66ad112f34fa178cf
TACAGGGGATGCAAGTGTTATCCGGAATTATTGGGCGTAAAGCGTCTGTAGGTTGATAACTAAGTCTTTTGTTAAACCTTCGGGCTCAACCCGAAATCTGCAAAAGAAACTATTTATCTTGAGTATAGTAGAGGTAAAGGGAATTTCCAGTGGAGCGGTGAAATGCGTAGAGATTGGAAAGAACACCAACAGCGAAGGCACTTTACTGGGCTATTACTGACACTGAGAGACGAAAGCTAGGGGAGCAAACGGGATTAGATACCCCGGTAGTCCTAGCTGTAAACGATGGATACTAGATATTGTGTATTTTATATAGACAGTGTCGTAGCTAACGCGTTAAGTATCCCGCC
>a9d910794c9d64577c7c0af20321de0f
GACGGAGGATGCAAGTGTTATCCGGAATCACTGGGCGTAAAGCGTCTGTAGGTGGTTTATTAAGTCTATTGTTAAATCTTGAGGCTTAACCTCAAATCAGCAATGGATACTGATAGACTAGAGTGTGATAGAGGTAAGAGGAATTTCCAGTGGAGCGGTGAAATGCGTAGAGATTGGAAAGAACACCGATGGCGAAAGCATCTTACTGGGTCAAAACTGACACTGAGAGACGAAAGCTAGGGTAGCAAATGGGATTAGATACCCCAGTAGTCCTAGCAGTAAACGATGGATACTAGATGTTGTACGTATCAACCCGTGCAGTGTCGAAGCTAACGCGTTAAGTATCCCGC
>54b90fc6d997f54f23b1d0a03bba0271
GACGGAGGATGCAAGTGTTATCCGAAATCATTGGGCGTAAAGAGTCTGTAGGTGGTTTATAAAGTCTGTTGTTAAATGTCATTGCTTAACTTTGAACCTGCATCAGAAACTTATAAGCTTGAGTAAAGTCGAAGTAGAAGGAATTTCCAGTGAAGCGGTGAAATGCGTAGATATTGGAAGGAACACCGATGGCGAAAGCATTCTACTAGGCTTTTACTGACACTGAGAGACGAAAGCTAGGGTAGCAAATGGGATTAGATACCCCAGTAGTCCTAGCCGTAAACGATGGATACTAAACATTGCGTGCATCGATCCGCGTGGTGTTAAAGCTAACGCGTTAAGTATCCCGC
>53ca792d8d30ec9fbd9c88439b228441
TACGGGGGGTGCAAGCGTTATCCGGAATTATTGGGCGTAAAGCGCCTGTAGGTTGTTTAGCAAGTCTATCGTTAAAGGTTGGGGCTCAACCCCAAAAAAGCGGTGGAAACTACTAGACTAGAGCGTGGCAGGGGTAGAGGGAATTTCTAGTGTAGCGGTGAAATGCGTAGATATTAGAAAGAACACCGGTGGCGAAAGCGCTCTACTGGACCATGGCTGACACTCAGAGGCGAAAGCTAGGGTAGCGAAAGGGATTAGATACCCCTGTAGTCCTAGCCGTAAACGATGGGTACTAGGTGTTGCGCTAAATGTGCAGTACCGTAGCTAACGCGTTAAGTACCCCGCCTGGG
>8d56da45932a540c511863e0cd76b450
TACAGGGGATGCAAGTGTTATCCGGAATTATTGGGCGTAAAGCGTCTGTAGGTTGATAACTAAGTCTTTTGTTAAACCTTCGGGCTCAACCCGAAATCTGCAAAAGAAACTATTTATCTTGAGTATAGTAGAGGTAAAGGGAATTTCCAGTGGAGCGGTGAAATGCGTAGAGATTGGAAAGAACACCAACAGCGAAGGCACTTTACTGGGCTATTACTGACACTGAGAGACGAAAGCTAGGGGAGCAAACGGGATTAGATACCCCGGTAGTCCTAGCTGTAAACGATGGATACTAGATATTGTGTATTTTATATAGACGGTGTCGTAGCTAACGCGTTAAGTATCCCGCC
>195b7a6a0f062e604678b87d83443770
TACGGGGGATGCAAGCGTTATCCGGAATCATTGGGCGTAAAGCGCCTGTAGGTTGTTTAATAAGTCTGTTGTTAAAGACTAGGGCTCAACCCTAGAAAAGCAATGGAAACTACTAGACTCGAGTATGGCAGGGGTAGAGGGAATTTCTAGTGTAGCGGTGAAATGCGTAGATATTAGAAAGAACACCGGTGGCGAAAGCGCTCTACTGGACCATTACTGACACTCAGAGGCGAAAGCTAGGGTAGCAAAAGGGATTAGATACCCCTGTAGTCCTAGCCGTAAACGATGGATACTAGATGTTGTATTTATTTTACAGTATCGTAGCTAACGCGTTAAGTATCCCGCCTGGG
>4dcd8c66a0f4f78adc0963e7fc45856d
TACGGGGGATGCAAGCGTTATCCGGAATCATTGGGCGTAAAGCGCCTGTAGGTTGTTTACTAAGTCTGTTGTTAAAGACTAGGGCTTAACCCTAGAAAAGCAATGGAAACTTGTAGACTAGAGTATGGCAGGGGTAGAGGGAATTTCTAGTGTAGCGGTGAAATGCGTAGATATTAGAAAGAACACCAGTGGCGAAAGCGCTCTACTGGACCATTACTGACACTCAGAGGCGAAAGCTAGGGTAGCAAAAGGGATTAGATACCCCTGTAGTCCTAGCCGTAAACGATGGATACTAGATGTTGTGCTTTGTACAGTATCGTAGCTAACGCGTTAAGTATCCCGCCTGGGGA
>9444a006934f7d51b61e61e020994d81
TACGGGGGATGCAAGCGTTATCCGGAATTATTGGGCGTAAAGCGTCTGTAGGTGGTTTGGTAAGTTTACGGTCAAAGAACACAGCTTAACTGTGTGCAGGCCGTAAAAACTACCAGACTTGAGTACGGTAGGGGCAGAGGGAATTCCCAGTGGAGCGGTGAAATGCGTAGAGATTGGGAAGAACACCAAAGGCGAAAGCACTCTGCTGGGCCGTTACTGACACTCAGAGACGATAGCCGGGGTAGCAACACGGATTAGATACCCGTCTAGTCCCGGCAGTAAACGATGGATACTCAATGTCCGACTTGCAACGGATGGATTCCGTTAGCAAGTTGGGTTTTTTAGCTAAC
>49d7ff842a8cae2ae130f34e736aafdd
TACGGGGGATGCAAGCGTTATCCGGAATCATTGGGCGTAAAGCGCCTGTAGGTTGTTTAATAAGTCTGTTGTTAAAGACTAGGGCTCAACCCTAGAAAAGCAATGGAAACTAATAGACTAGAGTATGGCAGGGGTAGAGGGAATTTCTAGTGTAGCGGTGAAATGCGTAGATATTAGAAAGAACACCGGTGGCGAAAGCGCTCTACTGGACCATTACTGACACTCAGAGGCGAAAGCTAGGGTAGCAAAAGGGATTAGATACCCCTGTAGTCCTAGCCGTAAACGATGGATACTAGATGTTGTATTTATTTTACAGTATCGTAGCTAACGCGTTAAGTATCCCGCCTGGG
>49aaa41d2558518257cc3565b0ca638b
GACGGAGGATGCAAGTGTTATCCGGAATTATTGGGCGTAAAGCGTCTGTAGGTTGTTTCATAAGTCTACTGTTAAATGTTGAAGCTTAACTTCAAAACTGCAGTAGAAACTGTTTAACTAGAGTATGTTCGAAGTAAAAGGAATTTCCAGTGGAGTGGTGAAATGCGTAGAGATTGGAAGGAACACCGATGGCGAAAGCATTCTATTAGGACATTACTGACACTCAGAGACGAAAGCTAGGGTAGCAAATGGGATTAGATACCCCAGTAGTCCTAGCTGTAAACGATGGATACTAAACATTGCACGTGGCGACCCGTGTGGTGTTAAAGCTAACGCGTTAAGTATCCCGC
>72ef1552970eae91e1a64350d7039840
TACGGGAGATGCAAGCGTTATCCGGAATGATTGGGCGTAAAGCGTCTGTAGGTGGTTTTTTAAGTCTATGGTTAAACGGTAGGGCTCAACTCTATTATGGCCATAGAAACTAAGAAACTTGAGTGTAGCAGGAGTAGAGGGAATTACCAGTGTAACGGTGAAATGTGTAGATATTGGTAAGAACACCAACGGCGAAGGCACTCTACTGGACTATTACTGACACTGAGAGACGAAACCTTGGGGAGCGAACAGGATTAGAGACCCTGGTAGTCCAAGGCGTAAACGATGGATACTAAGCGTAGTGAGTCTCGTCAAAACGAGCTTCCTGTGCTGTAGCTAACGCGTTAAGT
>226eebc503cf1e36ce4d00d2ccdd2929
GACGGAGGATGCAAGTGTTATCCGGAATCACTGGGCGTAAAGCGTCTGTAGGTGGTTTATTAAGTCTATTGTTAAATCTTGAGGCTTAACCTCAAATCAGCAATAGATACTGATAGACTAGAGTGTGATAGAGGTAAGAGGAATTTCCAGTGGAGCGGTGAAATGCGTAGAGATTGGAAAGAACACCGATGGCGAAAGCATCTTACTGGGTCAAAACTGACACTGAGAGACGAAAGCTAGGGTAGCAAATGGGATTAGATACCCCAGTAGTCCTAGCAGTAAACGATGGATACTAGATGTTGTACGTATCAACCCGTGCAGTGTCGAAGCTAACGCGTTAAGTATCCCGC
>8113cf3f6046cf3923a5cfb060c8e91c
GACGGAGGATGCAAGTGTTATCCGGAATCACTGGGCGTAAAGCGTCTGTAGGTGGTTTAATAAGTCAACTGTTAAATCTTGAGGCTCAACTTCAAAATCGCAGTCGAAACTATTAGACTAGAGTATAGTAGAGGTAAAGGGAATTTCCAGTGGAGCGGTGAAATGCGTAGATATTGGAAAGAACACCGATGGCGAAAGCACTTTACTGGGCTATTACTAACACTCAGAGACGAAAGCTAGGGTAGCAAATGGGATTAGATACCCCAGTAGTCCTAGCCGTAAACGATGGATACTAGATGTTGCACGTATTAACCCGTGCAGTATCGTAGCTAAGGCGTTAAGTATCCCGC
>a75c5c35b26ffaeecb10bcfe48a4c79b
TACGGGGGATGCAAGCGTTATCCGGAATCATTGGGCGTAAAGCGCCTGTAGGTGGCTCGGTAAGTCTGTTGTTAAAGGTTAGGGCTCAACCCTAAAAAAGCAATGGAAACTGCTAAGCTTGAGTATGGTAGGGGTAGAGGGAATTTCTAGTGTAGCGGTGAAATGCGTAGATATTAGAAAGAACACCGGTGGCGAAAGCGCTCTACTGGACCATTACTGACACTCAGAGGCGAAAGCTAGGGGAGCAAAAGGGATTAGATACCCCTGTAGTCCTAGCCGTAAACGATGGATACTAGATGTTGGATTATATAGACAGTATCGTAGCTAACGCGTTAAGTATCCCGCCTGGG
>408b05d7a140b78a74dd1aa9ba94445f
TACAGAGGATGCAAGTTTTATTCGGAATTATTGGGCGTAAAGCGTCTGCAGGTTGATGTAAAAGTCTTTTGTTAAATATCAGGGCTCAACCCGGAATCTGCAAAAGAAACTATATATCTCGAGTATGGTAGAGGTAAGGGGAATTTCCAGTGGAGCGGTGAAATGCGTAGATATTGGAAAGAACACCGATAGCGAAGGCACCTTACTGGGCCATTACTGACACTCAGAGACGAAAGCTAGGGTAGCAAACGGGATTAGATACCCCGGTAGTCCTAGCCGTAAACGATGGATACTAGATGTTGTGTATTTTATATAGACAGTGTCGTAGCTAACGCGTTAAGTATCCCGCC
>6e80685160f1fb8fa5ef5e11a27adfa0
TACGGGGGATGCTAGCGTTATCCGGAATCATTGGGCGTAAAGCGCCTGTAGGTTGTTTAATAAGTCCGTTGTTAAAGACTAGGGCTCAACCCTAGAGCAGCAATGGAAACTACTAGACTAGAGTATGGCAGGGGTAGAGGGAATTTCTAGTGTAGCGGTGAAATGCGTAGATATTAGAAAGAACACCGGCGGCGAAAGCGCTCTACTGGACCATTACTGACACTCAGAGGCGAAAGCTAGGGTAGCAAAAGGGATTAGATACCCCTGTAGTCCTAGCCGTAAACGATGGATACTAGATGTTGCATATAATGTGCAGTATCCTAGCTAACGCGTTAAGTATCCCGCCTGGG
>25b7777843cee94949b79923ef2424c9
TACGGGGGATGCAAGCGTTATCCGGAATCATTGGGCGTAAAGCGCCTGTAGGTTGTTTAATAAGTCCGTTGTTAAAGACTAGGGCTCAACCCTAGAGCAGCAATGGAAACTACTAGACTAGAGTATGGCAGGGGTAGAGGGAATTTCTAGTGTAGCGGTGAAATGCGTAGATATTAGAAAGAACACCGGCGGCGAAAGCGCTCTACTGGACCATTACTGACACTCAGAGGCGAAAGCTAGGGTAGCAAAAGGGATTAGATACCCCTGTAGTCCTAGCCGTAAACGATGGATACTAGATGTTGCATGTAATGTGCAGTATCCTAGCTAACGCGTTAAGTATCCCGCCTGGG
>4614719f7eb6ab2fd636c4902166d657
TACGGGGGATGCAAGCGTTATCCGGAATTATTGGGCGTAAAGCGCCTGTAGGTTGTTTAATAAGTCTGTTGTTAAAGGCTAGGGCTTAACTCTAGAAAAGCGATGGAAACTACTAAACTTGAGTATGGCAGGGGTAGGGGGAATTTCTAGTGTAGCGGTGAAATGCGTAGATATTAGAAAGAACACCAGCGGCGAAAGCGCTCTACTGGACCATTACTGACACTCAGAGGCGAAAGCTAGGGTAGCAAAAGGGATTAGATACCCCTGTAGTCCTAGCTGTAAACGATGGATACTAGATGTTGCATTTACTTTGCAGTATCTTAGCTAACGCGTTAAGTATCCCGCCTGGG
>d500361780c680315262f1980172d999
TACGGAGGATGCAAGCGTTATCCGGAATCATTGGGCGTAAAGCGTCTGTAGGTGGCTTGGTAAGTCGACTGTTAAATCGTAGAGCTTAACTCTATATCGGCAGTCGAAACTACTTCGCTTGAGTGTGGTAGGGGCAGAGGGAATTCCCGGTGTAGCGGTGAAATGCGTAGATATCGGGAAGAACACCAACGGCGAAAGCACTCTGCTGGGCCAACACTGACACTGAGAGACGAAAGCTAGGGTAGCCAATGGGATTAGATACCCCAGTAGTCCTAGCCGTAAACGATGGATACTAAGTGGTGTGCGTATTGACCCGTACACTGCTGTAGCTAACGCGTTAAGTATCCCGC
>058b8b689fa3ea139b3eb8cda7da3b12
TACGGGGGATGCAAGCGTTATCCGGAATCATTGGGTGTAAAGCGCCTGTAGGTTGTTTGATAAGTCTGTTGTTAAAGCCTAGGGCTTAACCCTAGAAAAGCGATGGAAACTACCAGACTAGAGTATGGAAGGGGTAGAGGGAATTTCTAGTGTAGCGGTGAAATGCGTAGATACTAGAAAGAACACCAGAAGCGAAAGCGCTCTACTGGGCCAGTACTGACACTCAGAGGCGAAAGCTAGGGTAGCAAAAGGGATTAGATACCCCTGTAGTCCTAGCCGTAAACGATGGATACTAGATGTTGTGGGTTACTTACAACAGATGTTGTAGATTAACATGCAGTGACGAAGCT
>702af422648891722fbb6dd10c82f9c5
TACGGGGGATGCAAGCGTTATCCGGAATCATTGGGCGTAAAGCGTCTGTAGGTTGTTTAATAAGTCTGTTGTTAAAGACTGGGGCTTAACCCCAGGAAAGCAATGGAAACTGTTAGACTTGAGTATGGTAGAGGTAGAGGGAATTCCTAGTGTAGCGGTGAAATGCGTAGATATTAGGAAGAACACCGGTGGCGAAAGCGCTCTACTGGGCCATTACTGACACTCAGAGACGAAAGCTAGGGTAGCAAATGGGATTAGATACCCCAGTAGTCCTAGCCGTAAACGATGGATACTAGACGTTGCCTTTTCTTAAGGCAGTGTCGTAGCTAACGCGTTAAGTATCCCGCCTG
>d6aedb061cf0b5fdccdfedca9a388766
TACGGGGGATGCAAGCGTTATCCGGAATCATTGGGCGTAAAGCGTCTGTAGGTTGTTTAACAAGTCTGTTGTTAAAGACTAGGGCTTAACCCTAGGAAAGCGATGGAAACTAGTAAACTAGAGTATGGCAGGGGTAGAGGGAATTTCTAGTGTAGCGGTGAAATGCGTAGATATTAGAAAGAACACCAGTGGCGAAAGCGCTCTACTGGACCATTACTGACACTCAGAGACGAAAGCTAGGGTAGCAAAAGGGATTAGATACCCCTGTAGTCCTAGCCGTAAACGATGGATACTAGATGTTGTATTTATTTTACAGTATCGTAGCTAACGCGTTAAGTATCCCGCCTGGG
>048698ecc1ac46c3a7f558085c2f9b79
TACGGGAGTGGCAAGCGTTATCCGGAATTATTGGGCGTAAAGCGTCCGCAGGCGGTCCTACAAGTCTGCCGTTAAAAAGTGGAGCTCAACTCCATCACGGCGGTGGAAACTGTAGGACTGGAGTGTGGTAGGGGCAGAGGGAATTCCCGGTGTAGCGGTGAAATGCGTAGATATCGGGAAGAACACCAGTGGCGAAAGCGCTCTGCTGGGCCATAACTGACGCTCATGGACGAAAGCCAGGGGAGCGAAAGGGATTAGATACCCCTGTAGTCCTGGCCGTAAACGATGAACACTAGGTGTCGGGGGAATCGACCCCCTCGGTGTCGTAGCCAACGCGTTAAGTGTTCCGC
>14b9eef799755127c340327b3c63c80f
TACGGGGGATGCAAGCGTTATCCGGAATCATTGGGCGTAAAGCGCCTGTAGGTGGCTTAATAAGTCTGTTGTTAAAGGTTAGGGCTCAACCCTAAAAAAGCAATGGAAACTGTTAAGCTTGAGTATGGCAGGGGTAGAGGGAATTTCTAGTGTAGCGGTGAAATGCGTAGATATTAGAAAGAACACCGGTGGCGAAAGCGCTCTACTGGACCATTACTGACACTCAGAGGCGAAAGCTAGGGGAGCAAAAGGGATTAGATACCCCTGTAGTCCTAGCCGTAAACGATGGATACTAGATGTTGGATTATATAGACAGTATCGTAGCTAACGCGTTAAGTATCCCGCCTGGG
>4517969e8f846d720292e776a58c9fdf
TACGGGGGATGCAAGCGTTATCCGGAATTATTGGGCGTAAAGCGCCTGTAGGTGGCTTATTAAGTCCGTTGTTAAAGGTTAGGGCTCAACCCTAAAAAAGCAATGGAAACTGGTAAGCTTGAGTATGGCAGGGGTAGAGGGAATTTCTAGTGTAGCGGTGAAATGCGTAGATATTAGAAAGAACACCGGTGGCGAAAGCGCTCTACTGGACCATTACTGACACTCAGAGGCGAAAGCTAGGGGAGCAAAAGGGATTAGATACCCCTGTAGTCCTAGCCGTAAACGATGGATACTAGATGTTGGATTATATAGACAGTATCGTAGCTAACGCGTTAAGTATCCCGCCTGGG
>c9b49b1ecacdfbbcb5d3fca2c564a1b7
TACGGGGGATGCAAGCGTTATCCGGAATCATTGGGCGTAAAGCGCCTGTAGGTTGTTTAATAAGTCTGTTGTTAAAGACTAAGGCTCAACCTTAGAAAAGCAATGGAAACTACTAGACTAGAGTATGGCAGGGGTAGAGGGAATTTCTAGTGTAGCGGTGAAATGCGTAGATATTAGAAAGAACACCAGTGGCGAAAGCGCTCTACTGGACCATTACTGACACTCAGAGGCGAAAGCTAGGGTAGCAAAAGGGATTAGATACCCCTGTAGTCCTAGCCGTAAACGATGGATACTAGATGTTGTATATAATTTACAGTGTCCTAGCTAACGCGTTAAGTATCCCGCCTGGG
>00ce18a4201a5ae70a7c21c66f470fd2
TACGGGGGATGCAAGCGTTATCCGAAATCATTGGGCGTAAAGCGCCTGTAGGTTGTTTATTAAGTCCGTTGTTAAAGCCTAGGGCTTAACCCTAGAACAGCAATGGAAACTGGTAAACTTGAGTATGGTAGGGGTAGAGGGAATTTCTAGTGTAGCGGTGAAATGCGTAGATATTAGAAAGAACACCAGTGGCGAAAGCGCTCTACTGGACCATTACTGACACTCAGAGGCGAAAGCTAGGGTAGCAAAAGGGATTAGATACCCCTGTAGTCCTAGCCGTAAACGATGGATACTAGATGTTGCGCTTATTGTGCAGTATCGTAGCTAACGCGTTAAGTATCCCGCCTGGG
>50888056f4f296e5b9b59d1fc18209dc
TACGGGGGATGCAAGCGTTATCCGGAATCATTGGGCGTAAAGCGTCTGTAGGTGGCTTAATAAGTCTGTTGTTAAAGGTTAGGGCTCAACCCTAAAAAAGCAATGGAAACTGTTAAGCTTGAGTATGGCAGGGGTAGAGGGAATTTCTAGTGTAGCGGTGAAATGCGTAGATATTAGAAAGAACACCGGTGGCGAAAGCGCTCTACTGGACCATTACTGACACTCAGAGACGAAAGCTAGGGGAGCAAAAGGGATTAGATACCCCTGTAGTCCTAGCCGTAAACGATGGATACTAGATGTTGGATTTTATAGACAGTATCGTAGCTAACGCGTTAAGTATCCCGCCTGGG
>6c7b993765c8767be41e0649d4e307ad
TACGGGGGATGCAAGCGTTATCCGGAATCATTGGGCGTAAAGCGCCTGTAGGTTGTTTAATAAGTCTGTTGTTAAAGCCTAGGGCTTAACCCTAGAAAAGCAATGGAAACTACTAGACTAGAGTATGGCAGGGGTAGAGGGAATTTCTAGTGTAGCGGTGAAATGCGTAGATATTAGAAAGAACACCGGTGGCGAAAGCGCTCTACTGGACCATTACTGACACTCAGAGGCGAAAGCTAGGGTAGCAAAAGGGATTAGATACCCCTGTAGTCCTAGCCGTAAACGATGGATACTAGGTGTTGTGCTTTTATGTACAGTATCGTAGCTAACGCGTTAAGTATCCCGCCTGG
>02564570e1b4f7c19a9f3401fb29e550
TACAGGGGATGCAAGTGTTATCCGGAATTATTGGGCGTAAAGCGTCTGCAGGTTGATCTACAAGTCTTTTGTTAAATTTTCAGGCTTAACCTGAAGTCAGCAAAAGAAACTGTTTATCTTGAGTATGGTAGAGGTAAGGGGAATTTCCAGTGGAGCGGTGAAATGCGTAGATATTGGAAAGAACACCAACAGCGAAGGCACCTTACTGGGCCATTACTGACACTCAGAGACGAAAGCTAGGGTAGCAAACGGGATTAGATACCCCGGTAGTCCTAGCCGTAAACGATGGATACTAGATGTTGTGTACTTTAATAGTATGCAGTGTCGTAGCTAACGCGTTAAGTATCCCG
>c74cc479a4e3a8e4aa89130ade294d3c
TACGTAGGATGCAAGCGTTGTTCGGAATTACTGGGCGTAAAGAGTACGTAGGCGGTGACATAAGTCTGATATTAAAGACAGGGGCTCAACCTCTGGAGTGTATCGGAAACTGTGTTACTAGAGGACAGTAGGGGAAGTCGGAATTCTCAGTGTAGCGGTGAAATGCGTAGATATTGGGAAGAACACCGGTCGCGAAAGCGGACTTCTGGGCTGTTACTGACGCTGAGGTACGAAAGTGTGGGGAGCAAACAGGATTAGATACCCTGGTAGTCCACACGGTAAACGATGGATACTAGGTGTAATTGGTTTCGACCCCAGTTGTGCCGTAGCTAACGCATTAAGTATCCCGC
>9980a6c06dc359548225453de5ea7e56
TACGAGGGACGCAAGTGTTATCCAGAATGATTGGGCGTAAAGCGTCTGTAGGTGGTCTTAAAAGTCTTCTGTTCAATGTCACGGCTCAACCGTGAACCCGCAGTTGAAACTCTAAGACTTGAGTAGAAAAGAGGCGAGGGGAATTCCCAGTGGAGCGGTGAAATGCGTAGATATTGGGAAGAACACCGATGGCGAAAGCACCTCGCTGGGTTCATACTGACACTGAGAGACGAAAGCTAAGGGAGTGAATAGGATTAGATACCCTAGTAATCTTAGCCGTCAACGATGAAAACTAGGTGTTGGGTATGTTAACAATACTCAGTGCCGTAGCTAACGCATTAAGTTTTCCG
>2590b540639c9df4f97abe4687d055ae
GACGGAGGATGCAAGTGTTATCCGGAATCACTGGGCGTAAAGCGTCTGTAGGTTGTTGTTTAAGTCAACTGTTAAATCTTGAGGCTCAACTTCAAAATCGCAGTCGAAACTATTCAACTAGAGTATAGTAGGGGTAAAGGGAATTTCCAGTGGAGCGGTGAAATGCGTAGATATTGGAAAGAACACCGATGGCGAAGGCACTTTACTGGGCTATTACTAACACTCAGAGACGAAAGCTAGGGTAGCAAATGGGATTAGATACCCCAGTAGTCCTAGCTGTAAACAATGGATACTAGATGTTGAACAGATCGACCTGTGCAGTATCAAAGCTAACGCGTTAAGTATCCCGC
>5a1dbb8ecd71627255d91ffee857d14c
TACGGGGGATGCAAGCGTTATCCGGAATGATTGGGCGTAAAGCGTCTGTCGGTGGGTTTAGAAGTCTGTACGTTAAATCGTAAAGCTCAACTTTATTAAAGCTACAGAAACTCTAGATCTTGAGCATGGTAGGGGTAGAGGGAATTTTGAGAGTAGCGGTGAAATGCGTAGATACTCGAAGGAACACCGACGGCGAAAGCACTCTACTGGGCCATGTCTGACACTCAGAGACGAAAGCGTGGGGAGCCAATAGGATTAGAGACCCTAGTAGTCCACGCAGTAAACGATGGAAACTAAATGTAGCTTCAATTATTTTTGAGTGGTATTCCCACACATTTGATGGTTCTGGC
>4c3f7fc99989469456b0ad6641d412c4
GACGGAGGATGCAAGTGTTATTCGGAATGATTGGGCGTAAAGAGTCTGTAGGCGGTTCAGAAAGTCTTTTGTGAAATACTTCAGCTCAACTGAAATCCCGCAAAGGAAACTTCTGTACTTGAGGGAAGTAGAGGTACAGGGAATTCCCGGTGGAGCGGTGAAATGCGTAGATATCGGGAGGAACACCAATATGGCGAAGGCACTGTACTGGGCTTTTCCTGACGCTGAGAGACGAAAGCTAAAGGAGTGATTAGGATTAGATACCCTAGTAATTTTAGCCGTAAACGATGGAAACTCAGTGCCGAGCGAACTACAACGAGCGGTGCTCAAGCTAACGCGTGAAGTTTCCC
>b5ba96f5465dbe6afbb1adfac4675708
GACGGAGGATGCGAGTGTTATCCGGAATTACTGGGCGTAAAGCGTCTGTAGGTGGTTTAGTAAGTCGATTGTTAAAGCTTGGGGCTTAACTCCAAAAAAGCAATGGAAACTGCTAGACTTGAGTATGGTAGAGGTAAAAGGAATTTCCAGTGGAGCGGTGAAATGCGTAGATATTGGAAAGAACACCGATGGCGAAGGCATTTTACTGGGCCATAACTGACACTCAGAGACGAAAGCTAGGGTAGCAAATGGGATTAGATACCCCAGTAGTCCTAGCTGTAAACGATGGATACTAGATGTTGCACGTATCAACCCGTGCAGTGTCATAGCTAACGCGTTAAGTATCCCGC
>7955686c96c4b6320ebc66d1c57dbf6f
TACGGGGGATGCAAGCGTTATCCGGAATTATTGGGCGTAAAGGGTCTGTAGGCGGTTCAATAAGTCTGTTGTTAAAGACTGGGGCTTAACCCCAGGAAAGCAATGGAAACTGTTGAGCTAGAGTGTGGTAGAGGTAGAGGGAATTCCTAGTGTAGCGGTGAAATGCGTAGATATTAGGAAGAACACCGGTGGCGAAAGCGCTCTACTGGGCCATAACTGACGCTCAGAGACGAAAGCTAGGGTAGCAAATGGGATTAGATACCCCAGTAGTCCTAGCCGTAAACGATGGATACTAGATGTTGCGTAACTTGATTATGCAGTGTTTTAGCTAACGCGTTAAGTATCCCGCC
>57abfdee14067b7d90c929bdc2534f65
GACGGAGGATGCAAGTGTTATCCGGAATCACTGGGCGTAAAGCGTCTGTAGGTGGCACATTAAGTCAACTGTTAAATCTTGAAGCTCAACTTCAAACTTGCAGTCGAAACTATTGAGCTAGAGTATAGTAGAGGTAAAGGGAATTTCCAGTGGAGCGGTGAAATGCGTAGAGATTGGAAAGAACACCGATGGCGAAGGCACTTTACTGGGCTATTACTGACACTCAGAGACGAAAGCTAGGGTAGCAAATGGGATTAGATACCCCAGTAGTCCTAGCTGTAAACAATGGATACTAGGTGTTGAACAGATTAATTTGTGCAGTACCAAAGCTAACGCGTTAAGTATCCCGC
>4d0cebed709f9109b0b480665208876c
TACGGGGGATGCAAGCGTTATCCGGAATTATTGGGCGTAAAGGGCCTGTAGGTTGCTTATTAAGTTTGTAGTTAAAGACTAGGGCTCAACCTTAGGAAAGCTATAAATACTAATTAGCTAGAGTATGGAAGGGGTAGGGGGAATTTCTAGTGTAGTAGTAAAATGCTCTGATATTAGAAGGAACGCCAGAGGCGAAGGCGCTCTACTGGAACATTACTGACACTATAAGGCGAAAGCTAGGGGAGCGAAAGGGATTAGGTACCCCTGTAGTCCTAGCCGTAAACGATGAATACTCAGAATCGGAAAAGCGTATCTTTTTCGGATTTCAAGCTAACGCATTAAGTATTCCG
>dba9abf1eef1072d32aebc55798734d2
GACGGAGGATGCAAGTGTTATCCGGAATTATTGGGCGTAAAGCGTTTGTAGGTTGATTTATAAGTCTATTGTTAAATCCAGAAGCTTAACTTCTGTCATGCAATATGAAACTATATTTCTAGAGGGTGGTAGGGGTAGAAGGAATTCCTAGTGTAGCGGTGAAATGCGTAGATATTAGGAAGAACACCAAAGGCGAAGGCATTCTACTGGGCCAATCTTGACACTGAGAGACGAAAGCTAGGGGAGCGAATGGGATTAGATACCCCAGTAGTCCTAGCCGTAAACGATGGATACTAGGGGATAGACGAATCGACTCGTGTATGCTCGCAGTTCACACATTAAGTATCCCG
>8e01664409f4cacb5f607cbb7e5c8496
GACGGAGGATGCAAGTGTTATCCGGAATCACTGGGCGTAAAGCGTCTGTAGGTGGTCTAATAAGTCAACTGTTAAATCTTGAGGCTCAACCTCAAAACCGCAGTCGAAACTATTAGGCTAGAGTATAGTAGAGGTAAAGGGAATTTCCAGTGGAGCGGTGAAATGCGTAGAGATTGGAAAGAACACCAATGGCGAAGGCACTTTACTGGGCTACTGCTGACACTCAGAGACGAAAGCTAGGGTAGCAAATGGGATTAGATACCCCAGTAGTCCTAGCTGTAAACAATGGATACTAGGTGTTGAACAGATCGAACTGTGCAGTACTAAAGCTAACGCGTTAAGTATCCCGC
>861dc7016948e2b7f0662b3d2fe2eee9
GACGGAGGATGCAAGTGTTATCCGGAATCACTGGGCGTAAAGCGTCTGTAGGTGGTCAAATAAGTCAACTGTTAAATCTTGGGGCTCAACCTCAAAACCGCAGTCGAAACTATTAGACTAGAGTATAGTAGGGGTAAAGGGAATTTCCAGTGGAGCGGTGAAATGCGTAGAGATTGGAAAGAACACCGATGGCGAAGGCACTTTACTGGGCTATTACTAACACTCAGAGACGAAAGCTAGGGTAGCAAATGGGATTAGATACCCCAGTAGTCCTAGCCGTAAACAATGGATACTAGATGTTGAACAGATCGACCTGTGCAGTATCAAAGCTAACGCGTTAAGTATCCCGC
>5b180e9871c892af3247fcfbd07c280f
GACAGAGGATGCAAGTGTTATTCGGATTGATTGGGCGTAAAGCGTCTGTAGGCGGTTTGGAAAGTCTTTTGTGAAATTCTTCAGCTCAACTGGGGGTCCGCAAAAGAAACTTCTAAGCTTGAGGGAAGTAGAGGTATAGGGAATTTCCGGTGGAGCGGTGAAATGCGTAGATATCGGAAGGAACACCAATATGGCGAAGGCACTGTACTGGGCTTTACCTGACGCTAAGAGACGAAAGCTAAAGGAGTGATTAGGATTAGATACCCTAGTAATTTTAGCCGTAAACGATGGAAACTCACTGCCGAGCGAAATACAACGAGCGGTGGTCAAGCTAACGCGTGAAGTTTCCC
>302a8837397cded314c5fdfa2dc46107
TACGGGGGATGCAAGCGTTATCCGGAATCATTGGGCGTAAAGCGCCTGTAGGTTGTTTACTAAGTCTGTTGTTAAAGACTAGGGCTTAACCCTAGGAAAGCAATGGAAACTTGTAGACTAGAGTATGGCAGGGGTAGAGGGAATTTCTAGTGTAGCGGTGAAATGCGTAGATATTAGAAAGAACACCAGTGGCGAAAGCGCTCTACTGGACCATTACTGACACTCAGAGGCGAAAGCTAGGGTAGCAAAAGGGATTAGATACCCCTGTAGTCCTAGCCGTAAACGATGGATACTAGATGTTGTGCTTAGTACAGTATCGTAGCTAACGCGTTAAGTATCCCGCCTGGGGA
>578270ff612704842f3da2b726beda15
TACGGGGGATGCAAGCGTTATCCGGAATCATTGGGCGTAAAGCGCCTGTAGGTTGTTTATTAAGTCTGTTGTTAAAGACTAGGGCTTAACCCTAGAAAAGCAATGGAAACTGATAGACTAGAGTATGGCAGGGGTAGAGGGAATTTCTAGTGTAGCGGTGAAATGCGTAGATATTAGAAAGAACACCAGCGGCGAAAGCGCTCTACTGGACCATTACTGACACTCAGAGGCGAAAGCTAGGGTAGCAAAAGGGATTAGATACCCCTGTAGTCCTAGCCGTAAACGATGGATACTAGATGTTGTGCTTAAAGTACAGTATCGTAGCTAACGCGTTAAGTATCCCGCCTGGG
>f6e8d6b178bba1931ce69f43c3e174dd
TACGAGGGATGCGAGCGTTATCCGAAATTATTGGGCGTAAAGGGTTCGTAGGTGGTTCTTAAGTGGCGAAAGTCCTAAGTTTGTAATTAAAGACCAAGGCTTAACCTTGGAAAGGTTACAAATACTGAAGAACTAGAGTAAGGTAGACGAAGAGGGAATTTCTAGTGGAGCGGTGAAATGTGTAGATATTAGAAAGAACGCCGACGGCGAAAGCGCTCGACTAGACCATTACTGACACTCAGGGACGAAAGCTAAGGTCGCAAAAAGGATTAGGTACCCTTGTAGTCTTAGCCGTCAACGATGAATATTGGGCGTTGAAATCTGCAGTGTCGTAGCTAACGCGTTAAATA
>1528ffd1dee7b0ef00f63e061bacfbdd
TACGGGGGATGCAAGCGTTATCCGGAATCATTGGGCGTAAAGCGCCTGTAGGTTGTTTAATAAGTCTGTTGTTAAAGACTAGGGCTCAACCCTAGAAAAGCAATGGAAACTACTAGACTAGAGTATGGCAGGGGTAGAGGGAATTTCTAGTGTAGCGGTGAAATGCGTAGATATTAGAAAGAACACCAGTGGCGAAAGCGCTCTACTGGACCATTACTGACACTCAGAGGCGAAAGCTAGGGTAGCAAAAGGGATTAGATACCCCTGTAGTCCTAGCCGTAAACGATGGATACTAGATGTTGTATTTATTATACAGTATCCTAGCTAACGCGTTAAGTATCCCGCCTGGG
>cc06b6c1e98bd05f10812d9d81acc33b
TACAGGGGATGCAAGTGTTATCCGGAATTATTGGGCGTAAAGCGTCTGTAGGTTGACTTTTAAGTCTTTTGTTAAAGCTCTAGGCTTAACCTGGAAACAGCAAAAGAAACTATTAGTCTTGAGTATGGTAGGGGTAAAGGGAATTTCCAGTGGAGCGGTGAAATGCTTAGATATTGGAAAGAACACCAATAGCGAAGGCACTTTACTGGGCCAGTACTGACACTGAGAGACGAAAGCTAGGGGAGCAAACGGGATTAGATACCCCGGTAGTCCTAGCTGTAAACGATGGATACTAGGTGTTGCGCATTTTTATGTGCAGTGTCGTAGCTAACGCGTTAAGTATCCCGCCT
>2e2ba32145819775ff88666d8f40e4cd
TACAGGGGATGCAAGTGTTATCCGGAATTATTGGGCGTAAAGCGTCTGCAGGTTGATATCTAAGTCTTTTGTTAAATTTCCGAGCTCAACTCGGAGTCGGCAGAAGAAACTATTTATCTTGAGTATGGTAGGGGTAAAGGGAATTTCAAGTGGAGCGGTGAAATGCGTAGATATTTGAAAGAACTCCAATAGCGAAGGCACTTTACTGGGCCAGTACTGACACTCAGAGACGAAAGCTAGGGGAGCAAACAGGATTAGATACCCTGGTAGTCCTAGCTGTAAACGATGGATACTAGATGTTGCATATTTTAGATAGGCAGTGTCGTAGCTAACGCGTTAAGTATCCCGCC
>e368a90db0fc8f262e9708bb08066214
GACGGAGGATGCAAGTGTTATCCGGAATTATTGGGCGTAAAGCGTTTGTAGGTGGAAAAATAAGTCTATTGTTAAATCCAGGAGCTTAACTTCTGTCAAGCGATATGAAACTATTTTTCTTGAGGGTGGTAGGGGTAGAAGGAATTCCTAGTGTAGCGGTGAAATGCGTAGATATTAGGAAGAACACCAAAGGCGAAGGCATTCTACTGGGCCAATCCTGACACTGAGAGACGAAAGCTAGGGGAGCGAATGGGATTAGATACCCCAGTAGTCCTAGCCGTAAACGATGGATACTAGGGGATACGCGAATCGACTCGTGTATGCTCGCAGTTCACACAGTAAGTATCCCG
>dd48355845141788580253e7a360a2f4
TACGGGGGATGCAAGCGTTATCCGGAATCATTGGGCGTAAAGCGCCTGTAGGTTGTTTAATAAGTCTGTTGTTAAAGACCGGGGCTTAACCCCGGGAAAGCAATGGAAACTGGTAAACTTGAGTATGGCAGGGGTAGAGGGAATTTCTAGTGTAGCGGTGAAATGCGTAGATATTAGAAAGAACATCGGTGGCGAAAGCGCTCTACTGGACCATTACTGACACTCAGAGGCGAAAGCTAGGGGAGCAAAAGGGATTAGATACCCCTGTAGTCCTAGCCGTAAACGATGGATACTAGATGTTGCGTTTTTATGCAGTATCGTAGCTAACGCGTTAAGTATCCCGCCTGGGG
>e1376222d83cea85dcd459a9b749754d
TACAGGGGATGCAAGTGTTATCCGGAATTATTGGGCGTAAAGCGTCTGCAGGTTGATCTATAAGTCTTTTGTCAAATCTTTGGGCTTAACCCAAAAACAGCAAAAGAAACTATTTATCTTGAGTATGGTAGAGGTAAGGGGAATTTCGAGTGGAGCGGTGAAATGCGTAGATATTCGAAAGAACACCAATAGCGAAGGCACCTTACTGGGCCATTACTGACACTCAGAGACGAAAGCTAGGGTAGCAAACGGGATTAGATACCCCGGTAGTCCTAGCTGTAAACGATGGATACTAGATGTTGCGTACTTTATAGTATGCAGTGTCGTAGCTAACGCGTTAAGTATCCCGC
>a84677db3f28153e490e4f82f3827755
GACGGAGGATGCAAGTGTTATCCGGAATCACTGGGCGTAAAGCGTCTGTAGGTTGTTTAATAAGTCAACTGTTAAATCTTGAGGCTCAACCTCAAAATCGCAGTCGAAACTATTAGACTAGAGTATAGTAGGGGTAAAGGGAATTTCCAGTGGAGCGGTGAAATGCGTAGAGATTGGAAAGAACACCGATGGCGAAGGCACTTTACTGGGCTATTACTAACACTCAGAGACGAAAGCTAGGGTAGCAAATGGGATTAGATACCCCAGTAGTCCTAGCTGTAAACAATGGATACTAGATGTTGAACAGATCGACCTGTGCAGTATCAAAGCTAACGCGTTAAGTATCCCGC
>8dda6eeb6993d0cc21e3f1b3b354c76d
GACGGAGGATGCAAGTGTTATCCGGAATCACTGGGCGTAAAGCGTCTGTAGGTGGTTTAATAAGTCGATTGTTAAATCTAGAGGCTTAACTTCTAAATCGCATTCGAAACTATTAGACTTGAGTATAGTAGAGGTAAAGGGAATTTCCAGTGGAGCGGTGAAATGCGTAGATATTGGAAAGAACACCAATTGCGAAGGCACTTTACTGGGCTATTACTGACACTCAGAGACGAAAGCTAGGGTAGCAAATGGGATTAGATACCCCAGTAGTCCTAGCCGTAAACAATGGATACTAGATGTTGAACAGATCGACCTGTGCAGTATCAAAGCTAACGCGTTAAGTATCCCGC
>5dff7d502f18980c6ced77509131b293
GACGGAGGATGCAAGTGTTATCCGGAATCACTGGGCGTAAAGCGTCTGTAGGTGGTCAAATAAGTCAACTGTTAAATCTTGAGGCCCAACCTCAAAACCGCAGTCGAAACTATTAGACTAGAGTATAGTAGAGGTAAAGGGAATTTCCAGTGGAGCGGTGAAATGCGTAGAGATTGGAAAGAACACCGATGGCGAAGGCACTTTACTGGGCTATTACTGACACTCAGAGACGAAAGCTAGGGTAGCAAATGGGATTAGATACCCCAGTAGTCCTAGCTGTAAACAATGGATACTAGGTGTTGAACAGATCGACCTGTGCAGTACTAAAGCTAACGCGTTAAGTATCCCGC
>80e83576f8e5ae5abc9210e104d2d543
TACAGGGGATGCAAGTGTTATCCGGAATTATTGGGCGTAAAGCGTCTGTAGGTTGATTTATAAGTCTTTTGTTAAATATATAAGCTTAACTTATAAAATGCAAAAGAAACTATTTATCTTGAGTTTGATAGAGGTAAAGGGAATTTCCAGAGAAGCGGTGAAATGCGTAGATATTGGAAAGAACACCAAAGGCGAAGGCACTTTACTGGGTCAATACTGACACTGAGAGACGAAAGCTAGGGTAGCAAACGGGATTAGATACCCCGGTAGTCCTAGCCGTAAACGATGGATACTAGATGTTGTATAATATCTTTTAATATGCAGTGTCGTAGCTAACGCGTTAAGTATCC
>9fa45399c302cb27874b8e5ad324afe9
TACAGGGGGTAGAAGCATTATCCGGATTTATTGGGTGTAAAGCACCTGTAGGTTGCTGTAAAAGTTCAATGTTAAATATTAGAGCGTAACTTTGGTATGGCATTGAAAACTATGCGGCTAGAGTGTGGGAGAGGTAAATGGAATTCTTAGTGTAGCGGTGAAATGCGTAGATATTAGGAAGAATACCAATGGCGAAAGCAATTTACTGGACCAATTTCACTGACACTGAGAGGTGAAAGCTAAGGGAGCGAACGGGATTAGATACCCCGGTAGTCTTAGCTGTAAACGATGGATACTAAGTGGTGGGTTATCTCACTATTGTAGCTAACGCGTTAAGTATCCCACCTGGG
>2affe319d2920d0f30635a37042a4ef6
TACGGGGGATGCAAGCGTTATCCGGAATCATTGGGCGTAAAGCGCCTGTAGGTTGTTTAATAAGTCTGTTGTTAAAGACTGGGGCTTAACCCCAGGAAAGCAATGGAAACTACTAGACTTGAGTATGGCAGGGGTAGAGGGAATTTCTAGTGTAGCGGTGAAATGCGTAGATATTAGAAAGAACACCGGTGGCGAAGGCGCTCTACTGGACCATTACTGACACTCAGAGGCGAAAGCTAGGGTAGCAAAAGGGATTAGATACCCCTGTAGTCCTAGCCGTAAACGATGGATACTAGATGTTGTATTTATTTTACAGTGTCTTAGCTAACGCGTTAAGTATCCCGCCTGGG
>e2e997ffc6c7d2e45b93966dd7ee740f
TACAGGGGATGCAAGTGTTATCCGGAATTATTGGGCGTAAAGCGTCTGCAGGTTGATAATTAAGTCTTTTGTTAAAACTTTGGGCTTAACCCAAAATCGGCAAAAGAAACTATTTATCTTGAGTATGGTAGAGGTAAAGGGAATTTCGAGTGGAGCGGTGAAATGCGTAGATATTCGAAAGAACACCAATTGCGAAGGCACTTTACTGGGCCATTACTGACACTCAGAGACGAAAGCTAGGGTAGCAAACGGGATTAGATACCCCGGTAGTCCTAGCTGTAAACGATGGATACTAGATGTTGCGTACTTTTTAAGTATGCAGTATCGTAGCTAACGCGTTAAGTATCCCG
>0ef7f63bd6f68a46a458f4a548d9baf9
GACAGAGGATGCAAGCGTTATCCGGATTAATTGGGCGTAAAGCGTCTGTAGGTGGTTTATCAAGTCTTTTGTCAAAGATCAGGGCCTAACCCTGGGCAGGCAGAGGAAACTAGTAGACTTGAGTTCGGTAGGGGCAGAGGGAATTCCCGGTGGAGCGGTGAAATGCGTAGAGATCGGGAGGAACACCAAAGGCGAAGGCACTCTGCTGGGCCGCAACTGACACTGAGAGACGAAAGCGAGGGGAGCAAATGGGATTAGATACCCCAGTAGTCCTCGCCGTAAACGATGGATACTAGGTGTTGGATGAGTTCAATCATTCAGTACCGTAGCTAACGCGTGAAGTATCCCGC
>d31babb2d34aaef1dad8c9ad7dc38458
TACGGGGGATGCAAGCGTTATCCGGAATCATTGGGCGTAAAGCGCCTGTAGGTTGTTTAGTAAGTCTGTTGTTAAAGACTGGGGCTCAACCCCAGAAAAGCAATGGAAACTGCTAGACTAGAGTATGGCAGGGGTAGAGGGAATTTCTAGTGTAGCGGTGAAATGCGTAGATATTAGAAAGAACACCGGTGGCGAAAGCGCTCTACTGGACCATTACTGACACTCAGAGGCGAAAGCTAGGGTAGCAAAAGGGATTAGATACCCCTGTAGTCCTAGCCGTAAACGATGGATACTAGATGTTGTATTTATTTTACAGTGTCCTAGCTAACGCGTTAAGTATCCCGCCTGGG
>3f8b62a9d87e88df22b32f2ab153086e
TACAGAGGATGCAAGTGTTATCCGGAATAACTGGGCGTAAAGCGTCTGTAGGTGGTTTAATAAGTCCAATGTTAAATCTTAAAGCTTAACTTTAAAATTGCATTCGAAACTATTTAACTAGAGTATAATAGAGGTAAAGGGAATTTCTAGTGGAGCGGTGAAATGCGTAGATATTAGAAAGAACACCAATTGCGAAGGCACTTTACTGGGTTATTACTGACACTCAGAGACGAAAGCTAGGGGAGCAAATGGGATTAGATACCCCAGTAGTCCTAGCTGTAAACGATGGATACTAAATGTTGGACAGATCGACCTGTGCAGTATTAAAGCTAACGCGTTAAGTATCCCGC
>96b7b38fd9e04a951ed3a73e23e3369a
GACGGAGGATGCAAGTGTTATCCGGAATTATTGGGCGTAAAGCGTTTGTAGGTTGATTTGTAAGTCTATTGTTAAATCCAGAAGCTTAACTTCTGTCATGCAATATGAAACTATATTTCTAGAGGGTGGTAGGGGTAGAAGGAATTCCTAGTGTAGCGGTGAAATGCGTAGATATTAGGAAGAACACCAAAGGCGAAGGCATTCTACTGGGCCAATCCTGACACTGAGAAACGAAAGCTAGGGGAGCGAATGGGATTAGATACCCCAGTAGTCCTAGCCGTAAACGATGGATACTAGGGGATAGACGAATCGACTCGTGTATGCTCGCAGTTCACACATTAAGTATCCCG
>55a321400c6e344ea4bcc9ed2b7cad3f
TACGGGGGATGCAAGCGTTATCCGGAATCATTGGGCGTAAAGCGCCTGTAGGTTGTTTAATAAGTCTGTTGTTAAAGACTAGGGCTTAACCCTAGGAAAGCAATGGAAACTACTAGACTAGAGTATGATAGGGGTAGAGGGAATTTCTAGTGTAGCGGTGAAATGCGTAGATATTAGGAAGAACACCGGTGGCGAAGGCGCTCTACTGGATCATTACTGACACTCAGAGGCGAAAGCTAGGGTAGCAAAAGGGATTAGATACCCCTGTAGTCCTAGCCGTAAACGATGGATACTAGATGTTGCGTTTTTTGTGCAGTATCGTAGCTAACGCGTTAAGTATCCCGCCTGGG
>195df1a6ec618f6dc069591b71d713dc
TACAGAGGATGCAAGTTTTATTCGGAATTATTGGGCGTAAAGCGTCTGCAGGTTGATGTAAAAGTCTTTTGTTAAATATCAGGGCTCAACCCGGAATCTGCAAAAGAAACTATATATCTTGAGTATGGTAGAGGTAAGGGGAATTTCCAGTGGAGCGGTGAAATGCGTAGATATTGGAAAGAACACCGACAGCGAAGGCACCTTACTGGGCCATTACTGACACTCAGAGACGAAAGCTAGGGGAGCAAACGGGATTAGATACCCCGGTAGTCCTAGCCGTAAACGATGGATACTAGATGTTGTATACTTTATGTACACAGTGTCGTAGCTAACGCGTTAAGTATCCCGCC
>86b3d4ff7714669036cfc476c51e6353
GACGGAGGATGCAAGTGTTATCCGGAATCACTGGGCGTAAAGCGTCTGCAGGTGGTTTTTTAAGTCCGATGTTAAAACTCGAGGCTCAACCTCGATCCAGCATTGGAAACTGAAAGACTAGAGTATAGTAGGGATAGAGGGAATTTCCAGTGGAGCGGTGAAATGCGTAGATATTGGAAAGAACACCGATGGCGAAAGCACTCTATTGGGCTATTACTGACACTCAGAGACGAAAGCTAGGGGAGCGAATGGGATTAGATACCCCAGTAGTCCTAGCCGTAAACGATGGATACTCGATGTTGGACGTATTGACCCGTTCAGTATCTTAGCTAACGCGTTAAGTATCCCGC
>c5d48e84f82bd0fef459d3fc4240dedf
GACGGGGGATGCAAGTGTTATCCGGAATCACTGGGCGTAAAGCGTCTGTAGGTGGTTTAGTAAGTCAACTGTTAAATCTTGAAGCTTAACTTCAAAATCGCAGTCGAAACTATTAGACTAGAGTATAGTAGGGGTAAAGGGAATTTCCAGTGGAGCGGTGAAATGCGTAGAGATTGGAAAGAACACCGATGGCGAAGGCACTTTACTGGGCTATTACTGACACTCAGAGACGAAAGCTAGGGTAGCAAATGGGATTAGATACCCCAGTAGTCCTAGCCGTAAACAATGGATACTAGATGTTGAACAGATCGACCTGTGCAGTATCAAAGCTAACGCGTTAAGTATCCCGC
>b08b32c8232bfd0ac4da7f7b024fb5da
TACGGAGGATGCAAGTGTTATCCGGATTCACTGGGCGTAAAGCGTCTGTAGGTGGCTTAAAAAGTCTGCTGTTAAAGATTGAAGCTTAACTTCAAGAATGCCGTGGAAACTTTTAGGCTTGAGCATGATAGGGGTAAAGGGAATTTCCAGTGGAGCGGTGAAATGCGTAGATATTGGAAAGACCACCAATGGCGAAGGCACTTTACTGGGTCATTGCTGACACTGAGAGACGAAAGCTAAGGGAGCGAATGGGATTAGATACCCCAGTAGTCTTAGCCGTAAACGATGGATACTAGATGTTGCGTGTATCAACCCATGCAGTATCGTAGCTAACGCGTTAAGTATCCCGC
>17617279fac45fc084b31d495f60b83e
TACGGGGGATGCAAGCGTTATCCGGAATCATTGGGCGTAAAGCGCCTGTAGGTTGTTTAATAAGTCTGTTGTTAAAGACTAGGGCTTAACCCTAGAAAAGCAATGGAAACTACTAGACTAGAGTATGGCAGGGGTAGAGGGAATTTCTAGTGTAGCGGTGAAATGCGTAGATATTAGAAAGAACACCAGTGGCGAAAGCGCTCTACTGGACCATTACTGACACTCAGAGGCGAAAGCTAGGGTAGCAAAAGGGATTAGATACCCCTGTAGTCCTAGCCGTAAACGATGGATACTAGATGTTGTATTTATTTTACAGTATCCTAGCTAACGCGTTAAGTATCCCGCCTGGG
>6cea66b1d69b1aa33bc9505b4212c4c5
GACAGAGGATGCAAGCGTTATCCGGAATGATTGGGCGTAAAGCGTCTGTAGGTGGCTTTTCAAGTCCGCCGTCAAATCCCAGGGCTCAACCCTGGACAGGCGGTGGAAACTACCAAGCTGGAGTACGGTAGGGGCAGAGGGAATTTCCGGTGGAGCGGTGAAATGCGTAGAGATCGGAAAGAACACCAACGGCGAAAGCACTCTGCTGGGCCGACACTGACACTGAGAGACGAAAGCTAGGGGAGCGAATGGGATTAGATACCCCAGTAGTCCTAGCCGTAAACGATGGATACTAGGCGCTGTGCGTATCGACCCGTGCAGTGCTGTAGCTAACGCGTTAAGTATCCCGC
>7d5f58077f2b967bc64cfaf643469c8b
GACGGAGGATGCAAGTGTTATCCGGAATCACTGGGCGTAAAGCGTCTGTAGGTGGTTTAATAAGTCAACTGTTAAATCTTGAGGCTCAACCTCAAAATCGCAGTCGAAACTATTAGACTAGAGTATAGTAGAGGTAAAGGGAATTTCCAGTGGAGCGGTGAAATGCGTAGAGATTGGAAAGAACACCGATGGCGAAGGCACTTTACTGGGCTATTACTGACACTCAGAGACGAAAGCTAGGGTAGCAAATGGGATTAGATACCCCAGTAGTCCTAGCCGTAAACAATGGATACTAGGTGTTGAACAGATCGACCTGTGCAGTACTAAAGCTAACGCGTTAAGTATCCCGC
>2fa6b0a6428fbc9339c7c015f851dacf
TACGGGGGATGCAAGCGTTATCCGGAATCATTGGGCGTAAAGCGCCTGTAGGTTGTTTAATAAGTCTGTTGTTAAAGACTAGGGCTCAACCCTAGAAAAGCAATGGAAACTACTAGACTAGAGTATGGCAGGGGTAGAGGGAATTTCTAGTGTAGCGGTGAAATGCGTAGATATTAGAAAGAACACCGGTGGCGAAAGCGCTCTACTGGACCATTACTGACACTCAGAGGCGAAAGCTAGGGTAGCAAAAGGGATTAGATACCCCTGTAGTCCTAGCCGTAAACGATGGATACTAGATGTTGGATTTATTTTACAGTATCGTAGCTAACGCGTTAAGTATCCCGCCTGGG
>fa94d499bb8b22d1f631efda5767935c
GACGGAGGATGCAAGTGTTATCCGGAATCACTGGGCGTAAAGCGTCTGTAGGTTGCACAATAAGTCAACTGTTAAATCTTGAAGCTCAACTTCAAAATCGCAGTCGAAACTATTGAGCTAGAGTATAGTAGAGGTAAAGGGAATTTCCAGTGGAGCGGTGAAATGCGTAGAGATTGGAAAGAACACCGACGGCGAAGGCACTTTACTGGGCTATTACTGACACTCAGAGACGAAAGCTAGGGTAGCAAATGGGATTAGATACCCCAGTAGTCCTAGCTGTAAACAATGGATACTAGGTGTTGAACAGATCGACCTGTGCAGTGCTAAAGCTAACGCGTTAAGTATCCCGC
>fd94d4c3b2a2f0df9e9d9ebff4cf5f7f
AACAGAGGATGCAAGCGTTATCCGGATTGACTGGGCGTAAAGCGTCTGTAGGTTGTTTTCTAAGTCTTATGTTAAATATCAGAGCTTAACTTTGATCCAGCATAAGAAACTTGATAACTTGAGTACGATAGGAGTAACAAGAATTCCCAGTGTAGCGGTGAAATGCGCAGAGCTTGGGAGGAATACCAGAAGCGAAAGCGTGTTACTAGGTCGTTACTGACACTCAAGGACGAAAGCTAGGGTAGCAAATGGGATTAGATACCCCAGTAGTCTTAGCTTTAAACGATGGAGACTAAGCCTTTTTTCTTTCTTTTTTAGAATATGGAAGAGGGTTGAAGCTAACGCGTTAA
>530a288f46db53b30e5358d0ab349c46
TACGGGAGTGGCAAGCGTTATCCGGAATTATTGGGCGTAAAGCGTCCGCAGGCGGTTTTGTAAGTCTGTTGTTAAAGCGTGGAGCTTAACTCCATTTCAGCAATGGAAACTGCAAGACTAGAGTGTGGTAGGGGCAGAGGGAATTCCCGGTGTAGCGGTGAAATGCGTAGATATCGGGAAGAACACCAGTGGCGAAGGCGCTCTGCTGGGCCATAACTGACGCTCATGGACGAAAGCCAGGGGAGCGAAAGGGATTAGATACCCCTGTAGTCCTGGCCGTAAACGATGAACACTAGGTGTCGGGGGAATCGACCCCTCCGGTGTCGTAGCCAACGCGTTAAGTGTTCCGC
>a2edb7dc101ec3e03606a30b861b3eaa
TACGGGGGATGCAAGCGTTATCCGGATTTATTGGGCGTAAAGCGCCTGTAGGTTGTTTAATAAGTCTGTTGTTAAAGACTAGGGCTTAACCCTAGGAAAGCAATGGAAACTACTAGACTTGAGTATGATAGGGGTAGAGGGAATTTCTAGTGTAGCGGTGAAATGCGTAGATATTAGAAAGAACACCGGTGGCGAAGGCGCTCTACTGGATCATTACTGACACTCAGAGGCGAAAGCTAGGGTAGCAAAAGGGATTAGATACCCCTGTAGTCCTAGCCGTAAACGATGGATACTAGATGTTGCACGTATTAACCCGTGCAGTATCGTAGCTAAGGCGTTAAGTATCCCGC
>b78f89576c71b8a0a8039d78caf88dd9
GACAGAGGATGCAAGCGTTATCCGGAATGATTGGGCGTAAAGCGTCTGTAGGTGGCTTTTCAAGTCCGCCGTCAAATCCCAGGGCTCAACCCTGGACAGGCGGTGGAAACTACCAAGCTGGAGTACGGTAGGGGCAGAGGGAATTTCCGGTGGAGCGGTGAAATGCGTAGAGATCGGAAAGAACACCAACGGCGAAAGCACTCTGCTGGGCCGACACTGACACTGAGAGACGAAAGCTAGGGGAGCGAATGGGATTAGATACCCCAGTAGTCCCAGCCGTAAACGATGGATACTAGGCGCTGTGCGTATCGACCCGTGCAGTGCTGTAGCTAACGCGTTAAGTATCCCGC
>8898352fdb1794ee6a23aaf6c7b61612
TACGGAGGATGCAAGCGTTATCCGGAATGATTGGGCGTAAAGCGTCCGTAGGTGGCTGTGAAAGTCTGCTGTTAAAGAGTCTGGCTCAACCAGATAAAGGCGGTGGAAACTACACAGCTAGAGTGCGTTCGGGGCAGAGGGAATTCCTGGTGTAGCGGTGAAATGCGTAGAGATCAGGAAGAACACCGGTGGCGAAAGCGCTCTGCTAGGCCGCAACTGACACTGAGGGACGAAAGCTAGGGGAGCGAATGGGATTAGATACCCCAGTAGTCCTAGCCGTAAACGATGGATACTAGGCGTTGCTTGTATCGACCCGAGCAGTGCCGTAGCTAACGCGTTAAGTATCCCGC
>ecdbb5ae843db824f118f248782feae8
TACGGAGGATGCAAGCGTTATCCGGAATTATTGGGCGTAAAGCGTCCGCAGGTGGCTAATCAAGTCTGCTGTTAAAGACAGAAGCTTAACTTCTGAGCAGCGGTGGAAACTGGAGAGCTAGAGTACGGTAGGGGTTGAGGGAATTCCCAGTGTAGCGGTGAAATGCGTAGATATTGGGAAGAACACCAGTGGCGAAGGCGCTCAACTGGGCCGTAACTGACACTGAGGGACGAAAGCTAGGGGAGCGAAAGGGATTAGATACCCCTGTAGTCCTAGCTGTAAACGATGAACACTAGGCGTTGCTTGTATCGACCCGAGCAGTGCCGTAGCCAACGCGTTAAGTGTTCCGC
>14a45dd8395f93de13bcf94bb47832ae
TACGGAGGATGCAAGCGTTATCCGGAATGATTGGGCGTAAAGCGTCCGCAGGTGGTGGTGTGTGTCTATTGTCAAAGCGTCACGCTTAACGTGATAAAGGCAGTAGAAACTACACAACTAGAGTGCGTTCGGGGCAGAGGGAATTCCTGGTGTAGCGGTGAAATGCGTAGAGATCAGGAAGAACACCGGTGGCGAAAGCGCTCTGCTAGGCCGCAACTGACACTGAGGGACGAAAGCTAGGGGAGCGAATGGGATTAGATACCCCAGTAGTCCTAGCCGTAAACGATGGATACTAGGCGTTGAGAGTATCGACCCTCTCAGTGCCGTAGCTAACGCGTTAAGTATCCCGC
>4a69f9248bae43ed2939ac6f863ec893
TACGGAGGATGCAAGCGTTATCCGGAATGATTGGGCGTAAAGCGTCCGCAGGTGGTTATGTATGTCTATTGTCAAAGCGTCAGGCTTAACCTGATAAAGGCAGTGGAAACTACAAGACTAGAGTGCGTTCGGGGCAGAGGGAATTCCTGGTGTAGCGGTGAAATGCGTAGAGATCAGGAAGAACACCGGTGGCGAAAGCGCTCTGCTAGGCCGCAACTGACACTGAGGGACGAAAGCTAGGGGAGCGAATGGGATTAGATACCCCAGTAGTCCTAGCTGTAAACGATGGATACTAGGCGTTGCTTGTATCGACCCGAGCAGTGCCGTAGCTAACGCGTTAAGTATCCCGC
>56abec985f5b1348c8e0e135beb90a33
TACGGAGGATGCAAGCGTTATCCGGAATCATTGGGCGTAAAGCGTCCGCAGGTGGCTTGACAAGTCTGCTGTTAAAGACAGTAGCTCAACTACTGAAAGGCGGTGGAAACTGTCAAGCTAGAGTACGGTAGGGGTAGAGGGAATTCCCAGTGTAGCGGTGAAATGCGTAGATATTGGGAAGAACACCAGTGGCGAAGGCGCTCTACTGGGCCGTAACTGACACTCAGGGACGAAAGCTAGGGTAGCGAAAGGGATTAGATACCCCTGTAGTCTTAGCTGTAAACGATGGATACTAGGCGTAGCTTGTATCGACCCGAGCTGTGCCGAAGCTAACGCGTTAAGTATCCCGC
>c231caf474941f8e28c071cf60a3b1da
TACGGAGGATGCAAGCGTTATCCGGAATGATTGGGCGTAAAGCGTCCGCAGGTGGCGATGTAAGTCTGCTGTTAAAGAGCAAGGCTCAACCTTGTAAAAGCAGTGGAAACTACATGGCTAGAGTGCGTTCGGGGCAGAGGGAATTCCTGGTGTAGCGGTGAAATGCGTAGAGATCAGGAAGAACACCGGTGGCGAAAGCGCTCTGCTAGGCCGCAACTGACACTGAGGGACGAAAGCTAGGGGAGCGAATGGGATTAGATACCCCAGTAGTCCTAGCCGTAAACGATGGATACTAGGCGTGGCTTGTATCGACCCGAGCCGTGCCGGAGCTAACGCGTTAAGTATCCCGC
>a6b79a6faec3630930d02e965192f9f5
TACGGAGGATGCAAGCGTTATCCGGATTTATTGGGCGTAAAGCGTCCGCAGGTGGTTTTTCAAGTCTGCTGTCAAAGCGTGGAGCTTAACTCCATACGGGCGGTGGAAACTGAGAGACTAGAGTGTGGTAGGGGTAGCGGGAATTCCCGGTGTAGCGGTGAAATGCGTAGATATCGGGAAGAACACCGGCGGCGGAAGCGCGCTACTGGGCCAAGACTGACACTGAGGGACGAAAGCCAGGGGAGCGAAAGGGATTAGATACCCCTGTAGTCCTGGCTGTAAACGATGGGTACTAGGTGTTGCACGTATCGACCCGTGCAGTGCCGTAGCTAACGCGTTAAGTACCCCGC
>128ce5e342b63e8005d956d76f0b691c
TACGGAGGATGCAAGCGTTATCCGGAATCATTGGGCGTAAAGCGTCCGCAGGTGGCACATCAAGTCTGCTGTCAAAGACAGAAGCTCAACTTCTGAAAGGCGGTGGAAACTGGTGAGCTAGAGTACGGTAGGGGTTGAGGGAATTCCCAGTGTAGCGGTGAAATGCGTAGATATTGGGAAGAACACCAGTGGCGAAGGCGCTCAACTGGGCCGTAACTGACACTCAGGGACGAAAGCTAAGGGAGCGAAAGGGATTAGATACCCCTGTAGTCTTAGCTGTAAACGATGGATACTAGGCGTTGCTTGTATCGACCCGAGCAGTGCCGTAGCTAACGCGTTAAGTATCCCGC
>65f6acaecac7880bcc163decc4d2abbb
TACGGAGGATGCAAGCGTTATCCGGAATCATTGGGCGTAAAGCGTCCGTAGGTGGCTGCTCAAGTCGGCTGTCAAAGACAGTGGCTCAACTACTGAAAGGCAGTGGAAACTGAGCAGCTAGAGAGTGGTAGGGGCAGAGGGAATTCCCGGTGTAGCGGTGAAATGCGTAGAGATCGGGAAGAACACCAGTGGCGAAAGCGCTCTGCTGGACCAATACTGACACTGAGGGACGAAAGCTAGGGGAGCGAATGGGATTAGATACCCCAGTAGTCCTAGCCGTAAACGATGGAGACTAGGTGTTGCCCGTATCGACCCGGGCAGTGCCGCAGCTAACGCGTTAAGTCTCCCGC
>f9df05f5fad97f61aaa56753627f0e4e
GACGGAGGATGCAAGCGTTATCCGGAATTATTGGGCGTAAAGCGTCCGCAGGTGGCCATTCAAGTCTGCTGTCAAAGAGCAAGGCTCAACCTTGTAAAGGCAGTGGAAACTGAGTAGCTAGAGTTCGGTAGGGGTAGAGGGAATTCCCGGTGTAGCGGTGAAATGCGTAGATATCGGGAAGAACACCAGTGGCGAAAGCGCTCTACTGGGCCTGAACTGACACTGAGGGACGAAAGCTAGGGGAGCGAAAGGGATTAGATACCCCTGTAGTCCTAGCCGTAAACGATGGACACTAGGTGTTGCGCGTATCGACCCGTGCAGTGCCGTAGCTAACGCGTTAAGTGTCCCGC
>5c7e8c1b3cfeb4c3351e22bcf7c8345f
TACGGAGGATGCAAGCGTTATCCGGATTTATTGGGCGTAAAGCGTCCGCAGGTGGTGCATCAAGTCTGCTGTCAAAGCGTGGAGCTTAACTCCATAAGGGCGGTGGAAACTGATGGACTAGAGTGTGGTAGGGGTAGCGGGAATTCCCGGTGTAGCGGTGAAATGCGTAGATATCGGGAAGAACACCGGCGGCGAAAGCGCGCTACTGGGCCAAGACTGACACTGAGGGACGAAAGCCAGGGGAGCGAAAGGGATTAGATACCCCTGTAGTCCTGGCTGTAAACGATGGGTACTAGGTGTTGCGCGTATCGACCCGTGCAGTGCCGTAGCTAACGCGTTAAGTACCCCGC
>46b5056e04d7ffcaee99d5c684836156
TACAGAGGATGCAAGCGTTATCCGGAATGATTGGGCGTAAAGCGTCTGTAGGTGGCTTTTTAAGTCCGCCGTCAAATCCCAGGGCTCAACTCTGGACAGGCGGTGGAAACTACCAAGCTGGAGTACGGTAGGGGCAGAGGGAATTTCCGGTGGAGCGGTGAAATGCGTAGAGATCGGAAAGAACACCAACGGCGAAAGCACTCTGCTGGGCCGACACTGACACTGAGAGACGAAAGCTAGGGTAGCGAATGGGATTAGATACCCCAGTAGTCCTAGCCGTAAACGATGGATACTAGGCGCTGTGCGTATCGACCCGTGCAGTGCTGTAGCTAACGCGTTAAGTATCCCGC
