# Supplementary material for: Highly-resolved interannual phytoplankton community dynamics of the coastal Northwest Atlantic
Source: ISME Commun. 2022 Apr 20;2:38. doi: 10.1038/s43705-022-00119-2 (PMC9723599; doi:10.1038/s43705-022-00119-2)
Supplement: Supplementary file 5 — Supplemental Data S3 [file 43705_2022_119_MOESM5_ESM.xlsx]

## Sheet: MetaData
METADATA
This file includes the reference ASV sequences and their accompanying ASV table (rarefied) for the V6-V8 metabarcoding presented for the Bedford Basin
For Sample Codes:
Code	Meaning
BB14	Bedford Basin 2014
BB15	Bedford Basin 2015
BB16	Bedford Basin 2016
BB17	Bedford Basin 2017
-#	Sample Week Number (See Below)
A	1 metre depth
B	5 metre depth
C	10 metre depth
D	60 metre depth
if small letter at end of name = sample duplicate (very few samples have a duplicate)
i.e., Full Sample Code = BBYear-WeekDepth
Bedford Basin Samples are collected from:
Lat 44.6936, Lon -63.6403
Week #	Year	Date
3	2014	2014-01-15
4	2014	2014-01-23
5	2014	2014-01-29
6	2014	2014-02-04
7	2014	2014-02-12
8	2014	2014-02-19
9	2014	2014-02-26
10	2014	2014-03-05
11	2014	2014-03-12
12	2014	2014-03-19
13	2014	2014-03-28
14	2014	2014-04-02
15	2014	2014-04-09
16	2014	2014-04-16
17	2014	2014-04-23
18	2014	2014-04-30
19	2014	2014-05-06
20	2014	2014-05-14
21	2014	2014-05-21
22	2014	2014-05-28
23	2014	2014-06-04
24	2014	2014-06-11
25	2014	2014-06-18
26	2014	2014-06-25
27	2014	2014-07-02
28	2014	2014-07-08
29	2014	2014-07-15
30	2014	2014-07-23
31	2014	2014-07-30
32	2014	2014-08-06
33	2014	2014-08-13
34	2014	2014-08-20
35	2014	2014-08-27
36	2014	2014-09-03
37	2014	2014-09-10
38	2014	2014-09-17
39	2014	2014-09-24
40	2014	2014-10-01
41	2014	2014-10-08
42	2014	2014-10-15
43	2014	2014-10-22
44	2014	2014-10-29
45	2014	2014-11-05
46	2014	2014-11-12
47	2014	2014-11-19
48	2014	2014-11-26
49	2014	2014-12-03
50	2014	2014-12-10
51	2014	2014-12-17
2	2015	2015-01-07
3	2015	2015-01-14
4	2015	2015-01-21
5	2015	2015-01-29
6	2015	2015-02-04
7	2015	2015-02-11
8	2015	2015-02-18
9	2015	2015-02-25
10	2015	2015-03-04
11	2015	2015-03-11
12	2015	2015-03-20
13	2015	2015-03-25
14	2015	2015-04-01
15	2015	2015-04-08
16	2015	2015-04-15
17	2015	2015-04-22
18	2015	2015-04-29
19	2015	2015-05-06
20	2015	2015-05-13
21	2015	2015-05-20
22	2015	2015-05-27
23	2015	2015-06-03
24	2015	2015-06-10
25	2015	2015-06-17
26	2015	2015-06-24
27	2015	2015-06-30
28	2015	2015-07-08
29	2015	2015-07-15
30	2015	2015-07-22
31	2015	2015-07-29
32	2015	2015-08-05
33	2015	2015-08-12
34	2015	2015-08-19
35	2015	2015-08-26
36	2015	2015-09-02
37	2015	2015-09-09
38	2015	2015-09-16
39	2015	2015-09-23
40	2015	2015-09-30
41	2015	2015-10-07
42	2015	2015-10-14
43	2015	2015-10-21
44	2015	2015-10-27
45	2015	2015-11-04
46	2015	2015-11-10
47	2015	2015-11-18
48	2015	2015-11-25
49	2015	2015-12-02
50	2015	2015-12-09
51	2015	2015-12-16
1	2016	2016-01-06
2	2016	2016-01-13
3	2016	2016-01-20
4	2016	2016-01-27
5	2016	2016-02-04
6	2016	2016-02-10
7	2016	2016-02-17
8	2016	2016-02-24
9	2016	2016-03-02
10	2016	2016-03-09
11	2016	2016-03-16
12	2016	2016-03-23
13	2016	2017-03-31
14	2016	2016-04-06
15	2016	2016-04-13
16	2016	2016-04-20
17	2016	2016-04-27
18	2016	2016-05-04
19	2016	2016-05-11
20	2016	2016-05-18
21	2016	2016-05-25
22	2016	2016-06-01
23	2016	2016-06-08
24	2016	2016-06-15
25	2016	2016-06-22
26	2016	2016-06-29
27	2016	2016-07-06
28	2016	2016-07-13
29	2016	2016-07-20
30	2016	2016-07-27
31	2016	2016-08-03
32	2016	2016-08-10
33	2016	2016-08-17
34	2016	2016-08-24
35	2016	2016-08-31
36	2016	2016-09-07
37	2016	2016-09-14
38	2016	2016-09-21
39	2016	2016-09-28
40	2016	2016-10-05
41	2016	2016-10-12
42	2016	2016-10-19
43	2016	2016-10-26
44	2016	2016-11-02
45	2016	2016-11-09
46	2016	2016-11-16
47	2016	2016-11-23
48	2016	2016-11-30
49	2016	2016-12-07
50	2016	2016-12-14
51	2016	2016-12-21
1	2017	2017-01-04
2	2017	2017-01-11
3	2017	2017-01-18
4	2017	2017-01-25
5	2017	2017-02-01
6	2017	2017-02-08
7	2017	2017-02-15
8	2017	2017-02-22
9	2017	2017-03-01
10	2017	2017-03-08
11	2017	2017-03-15
12	2017	2017-03-22
13	2017	2017-03-29
14	2017	2017-04-04
15	2017	2017-04-12
16	2017	2017-04-20
17	2017	2017-04-26
18	2017	2017-05-03
19	2017	2017-05-10
20	2017	2017-05-17
21	2017	2017-05-24
22	2017	2017-05-31
23	2017	2017-06-07
24	2017	2017-06-14
25	2017	2017-06-20
26	2017	2017-06-28
27	2017	2017-07-05
28	2017	2017-07-12
29	2017	2017-07-19
30	2017	2017-07-26
31	2017	2017-08-02
32	2017	2017-08-09
33	2017	2017-08-16
34	2017	2017-08-23
35	2017	2017-08-30
36	2017	2017-09-06
37	2017	2017-09-13
38	2017	2017-09-20
39	2017	2017-09-27
40	2017	2017-10-04
41	2017	2017-10-11
42	2017	2017-10-18
43	2017	2017-10-25
44	2017	2017-11-01
45	2017	2017-11-08
46	2017	2017-11-15
47	2017	2017-11-22
48	2017	2017-11-28
49	2017	2017-12-06
50	2017	2017-12-13
51	2017	2017-12-20

## Sheet: Dataset Rarefied
V6-V8 Data - Rarefied to 200 reads
ASV ID	16SV6.BB17.5C	V6V8.BB17.15C	16SV6.BB14.48B	16SV6.BB16.27A	16SV6.BB14.14C	16SV6.BB16.19C	16SV6.BB14.10B	16SV6.BB17.5A	V6V8.BB17.17A	16SV6.BB14.29C	16SV6.BB14.11C	16SV6.BB16.3B	V6V8.BB17.21A	16SV6.BB14.39B	16SV6.BB16.33B	16SV6.BB15.3B	V6V8.BB17.41C	16SV6.BB16.34C	16SV6.BB14.49C	16SV6.BB14.20B	16SV6.BB16.44A	16SV6.BB16.35C	V6V8.BB17.47A	16SV6.BB16.5C	16SV6.BB15.21B	16SV6.BB15.37C	16SV6.BB16.22C	V6V8.BB17.11A	16SV6.BB16.06A	V6V8.BB17.32A	V6V8.BB17.23C	16SV6.BB15.12B	V6V8.BB17.29A	V6V8.BB17.48D	16SV6.BB15.33B	16SV6.BB16.13A	16SV6.BB16.08A	V6V8.BB17.27A	16SV6.BB14.46C	16SV6.BB16.19A	V6V8.BB17.27D	V6V8.BB17.13B	V6V8.BB17.12C	16SV6.BB16.1C	16SV6.BB17.4C	16SV6.BB15.45A	V6V8.BB17.34C	16SV6.BB14.6D	16SV6.BB16.46A
7a6606276d637a9ccddc1095c1762656	0	0	0	0	0	0	0	0	0	0	0	0	0	0	0	0	0	0	0	0	0	0	0	0	0	0	0	0	0	0	0	0	0	0	0	0	0	0	0	0	0	0	0	0	0	0	0	31	0
a2a5df61f9a55bdcf5b5b05925a5b378	0	0	2	0	0	0	0	0	0	0	0	0	0	1	0	0	0	0	0	0	0	0	0	0	0	0	0	0	0	0	0	0	0	0	0	0	0	0	0	0	0	0	0	0	0	0	0	0	0
7a46f871a5555b9658a385f52edb9e34	0	0	0	0	0	0	0	0	0	0	0	0	0	0	0	0	0	0	0	0	0	0	0	0	0	0	0	0	0	0	0	0	0	0	0	0	0	0	0	0	0	0	0	0	0	0	0	0	0
a2f422f80229aa211c4a3bb4e046606d	6	0	6	0	0	0	1	1	0	0	0	0	0	0	0	1	0	0	5	0	0	0	1	1	0	0	0	0	5	0	0	0	0	1	0	0	2	0	3	2	0	0	0	0	0	0	0	4	0
107646de1396910559e4d2ea86de8c6e	0	0	0	0	0	0	0	0	0	0	0	0	0	0	0	0	0	0	0	0	0	0	0	0	0	0	0	0	0	0	0	0	0	0	0	0	0	0	0	0	0	0	0	0	0	0	0	0	0
fc723fb8a0b129c83346d003cce3dce4	0	0	0	0	0	0	0	0	0	0	0	0	0	0	0	0	0	0	0	0	0	0	0	0	0	0	0	0	0	0	0	0	0	0	0	0	0	0	0	0	0	0	0	0	0	0	0	0	0
213284eabe0a47de1adfe33a1d83b0d6	0	0	0	0	0	0	0	0	0	0	0	0	0	2	0	0	0	3	0	0	0	0	0	0	0	0	0	0	0	0	0	0	0	0	0	0	0	0	0	0	0	0	0	0	0	0	0	0	0
c244431a36e31f1c1556ee7b3a27fa95	0	0	0	0	0	0	3	0	0	0	3	0	0	0	0	0	0	0	0	0	0	0	0	0	0	0	0	0	0	0	0	3	0	0	0	0	1	0	0	0	0	2	0	0	0	0	0	6	0
98343b35af0e7438e4f1825ab70e3ff0	0	0	0	0	0	0	0	0	0	0	0	0	0	0	0	0	0	0	0	0	0	0	0	0	0	0	0	0	0	0	0	0	0	0	0	0	0	0	0	0	0	0	0	0	0	0	2	0	0
02cf69c440fe09bead51074bd250e356	0	0	0	0	0	0	0	0	0	0	0	0	0	0	0	0	0	0	0	0	0	0	0	0	0	0	0	0	0	0	0	0	0	0	0	0	0	0	0	0	0	0	0	0	0	0	0	0	0
2871c90022b080fd28429ede548a8936	0	0	0	0	0	0	0	0	0	0	0	0	0	0	0	0	0	0	0	0	0	0	0	0	0	0	0	1	0	0	0	0	0	0	0	0	0	0	0	0	0	0	0	0	0	0	0	0	0
baee6731b051325bcde45ad0e3a7e580	0	0	0	0	0	0	0	0	0	0	0	0	0	0	0	0	0	0	0	0	0	0	0	0	0	0	0	0	0	0	0	0	0	0	0	0	0	0	0	0	0	0	0	0	0	0	0	0	0
b136df9e8fbf4b1067b854f83cb52c2a	0	0	0	0	0	0	0	0	0	0	0	0	2	0	0	0	0	0	0	0	0	0	0	0	0	0	0	0	0	0	2	0	0	0	0	0	0	0	0	0	0	0	0	0	0	0	0	9	0
aeff0b35af2f456d7f2ef573495e72fe	1	0	5	0	0	2	0	1	0	0	0	1	1	0	0	7	0	0	8	0	0	0	0	4	0	0	0	0	0	0	1	0	0	1	0	0	2	6	3	2	0	0	0	2	4	1	5	0	0
120bd0dd382971d083a24299135af89a	0	0	0	0	0	0	0	0	0	0	0	0	0	1	0	0	5	0	0	0	1	2	1	0	0	0	0	0	0	0	0	0	0	0	0	0	0	0	0	0	0	0	0	0	0	0	0	0	0
536acdace2a5871d2b02db0d0238d2b7	0	0	0	0	0	0	0	0	0	0	0	0	0	0	0	0	0	0	0	0	0	0	0	0	0	0	0	0	0	0	0	0	0	0	0	0	0	0	0	0	0	0	0	0	0	0	0	0	0
ad84184c64b474a0b53a97446c50cf5a	0	0	0	0	0	0	0	0	0	0	0	0	0	0	0	0	6	0	0	0	0	0	0	0	0	0	0	0	0	0	0	0	0	0	0	0	0	0	0	0	0	0	0	0	0	0	0	0	0
31a1598445c9eb600d5dbd0b3085f20a	0	0	0	0	0	0	0	0	0	0	0	0	0	0	0	0	0	0	0	0	0	0	0	0	0	0	0	0	0	0	0	0	0	0	0	0	0	0	0	0	0	0	0	0	0	0	0	0	0
5bc40cf6ed8f8bfef1bd18e896295378	0	0	0	0	0	0	0	0	0	0	0	0	0	0	0	0	0	0	0	0	0	0	0	0	0	0	0	0	0	0	0	0	17	0	0	0	0	0	0	0	0	0	0	0	0	0	0	2	0
b0c066e0069fc882c945dbd806f9b9c8	0	0	0	0	0	0	0	0	0	0	0	0	0	0	0	0	0	0	0	0	0	0	0	0	0	0	0	0	0	0	1	0	0	0	0	0	0	0	0	0	0	0	0	0	0	0	0	0	0
362214b9e9af643e97e47f684a18e0fe	0	0	0	0	0	0	0	0	0	0	0	0	0	0	0	0	0	0	0	0	0	0	0	0	0	0	0	0	0	0	0	0	0	0	0	0	0	0	0	0	0	0	0	0	0	0	0	0	0
37c428a7e557dc202bade5426695bddd	0	0	0	0	0	0	0	0	0	0	0	0	0	0	0	0	0	0	0	0	0	0	0	0	0	0	0	0	0	0	0	17	0	0	0	0	0	0	0	0	0	0	0	0	0	0	0	6	0
d5c6483432877a1207b3b450a770236a	0	0	0	0	0	0	0	0	0	0	0	0	0	53	0	0	0	2	0	0	2	0	1	0	0	1	0	0	0	5	0	0	0	0	46	0	0	0	11	0	0	0	0	0	0	3	0	0	0
6c6d631efc081d3157c9287c52570860	0	0	0	0	0	0	0	0	0	0	0	0	0	0	0	0	0	0	0	0	0	0	0	0	0	0	0	0	0	0	0	0	0	0	0	0	0	0	0	0	0	0	0	0	0	0	0	0	0
7d94d357b243dff31546179e5e333c8e	0	0	0	0	0	0	0	0	0	0	0	0	0	0	0	0	0	0	0	0	0	0	0	0	0	0	0	0	0	0	0	0	0	0	0	0	0	0	0	0	0	0	0	0	0	0	0	0	0
f0a58158a089710b14ba6b686aebfb19	0	0	0	0	0	0	0	0	0	1	0	0	0	0	8	0	0	5	1	0	0	1	0	0	0	0	0	0	0	0	0	0	0	0	3	0	0	0	0	0	0	0	0	0	0	0	0	0	0
0e691bdcf21179a7cca32456edcf8001	0	0	0	0	0	0	0	0	0	0	0	0	0	0	0	0	0	0	0	0	0	0	0	0	0	0	0	0	0	0	0	0	0	0	0	0	0	0	0	0	0	0	0	0	0	0	0	0	0
a6910695df3300ace5b401aa818a20ab	0	0	0	0	0	0	0	0	0	0	0	0	0	0	0	0	0	0	0	0	14	0	1	0	0	0	0	0	0	0	0	0	0	0	0	0	0	0	0	0	0	0	0	0	0	0	0	0	0
9b6d69f047e6f4aef4322b5d81fc7d88	0	0	0	0	0	0	0	0	0	0	0	0	0	0	0	0	0	0	0	0	0	0	0	0	0	0	0	0	0	0	0	0	0	0	0	0	0	0	0	0	0	0	0	0	0	0	0	0	0
45e6e8e7028c1f8a029bacf79c577f22	0	0	0	0	0	0	0	0	0	0	0	0	0	0	0	2	0	0	0	0	0	0	0	0	0	0	0	0	0	0	0	0	0	0	0	0	0	0	0	0	0	0	0	0	0	0	0	0	0
3c3cd5d76620c1e4c63a2defc0c4d2e8	0	0	0	0	0	0	0	0	0	0	0	0	0	0	0	0	0	0	0	0	0	0	0	0	0	0	0	0	0	0	0	0	0	0	0	0	0	0	0	0	0	0	0	0	0	0	0	0	0
18a771fe38d4f64a5b38a4a1f074aaa2	0	0	0	0	0	0	0	0	0	0	0	0	0	0	0	0	0	0	2	0	0	0	0	0	0	0	0	0	0	0	0	0	0	0	0	0	0	0	1	0	0	0	0	0	0	0	0	0	0
c637d7cfe21991bfab9caf3b3a8e6c6f	0	0	0	0	0	0	0	0	0	0	0	0	0	3	0	0	1	0	0	0	1	0	0	0	0	0	0	0	0	0	0	0	0	0	0	0	0	0	0	0	0	0	0	0	0	0	3	0	0
473a0114bdedf0b6b5da0f1d14e27d1a	0	0	0	0	0	0	0	0	0	0	0	0	0	0	0	0	0	0	0	0	0	0	0	0	0	0	0	0	0	0	0	0	0	0	0	0	0	0	0	0	0	0	0	0	0	0	0	0	0
dbbf4eca5647ff39f54975e250de4096	0	0	0	0	0	0	0	0	0	0	0	0	0	0	0	0	0	0	0	0	0	0	0	0	0	0	0	0	0	0	0	0	0	0	0	0	0	0	0	0	0	0	0	0	0	0	0	0	0
de0f7a0be976be82591f30ccf545ad9c	0	0	0	0	0	0	0	0	0	0	1	0	0	0	0	0	0	0	0	0	0	0	0	0	0	0	0	0	0	0	0	0	0	0	0	0	0	0	0	0	0	0	0	0	0	0	0	0	0
3fed4db57c661301dd62f1c1c9f48b3f	0	0	0	0	0	0	0	0	0	0	0	0	0	0	0	0	0	0	0	0	0	0	0	0	0	0	0	0	0	0	0	0	0	0	0	0	0	0	0	0	0	0	0	0	0	0	0	0	0
e5c7dbfab6f5aa4a033e65dcdec1adf8	0	0	0	0	0	0	0	0	0	0	0	0	0	0	6	0	0	3	0	0	0	1	0	0	0	0	0	0	0	0	0	0	0	0	0	0	0	0	0	0	0	0	0	0	0	0	0	0	0
19de323c46d43adf2f1a9ce33bae0328	0	0	0	0	0	0	0	0	0	0	0	0	0	0	0	0	0	0	0	0	0	0	0	0	0	0	0	0	0	0	0	0	0	0	0	0	0	0	0	0	0	0	0	0	0	0	0	0	0
97dc4117bb84fcf4436d71cd4cac2a3b	0	0	0	0	0	0	0	0	0	0	0	0	16	1	2	0	0	2	0	0	0	0	0	1	0	0	0	0	0	1	0	0	8	0	0	0	0	2	0	2	0	0	0	0	0	0	0	0	0
bee7f3202e9eee532d94ae1ba87cd10e	0	0	0	0	0	0	0	0	0	0	0	0	0	0	0	0	0	2	0	0	0	11	1	0	0	0	0	0	0	0	0	0	0	0	0	0	0	0	0	0	0	0	0	0	0	20	0	0	0
84f35446e5d819cb2622aa34528105e6	0	0	0	0	0	0	0	0	0	0	0	0	0	0	0	0	1	0	0	0	0	0	0	0	0	0	0	0	0	0	0	0	0	0	0	0	0	0	0	0	0	0	0	0	0	0	0	0	0
6c35090d98041b12845fe6341abba788	0	0	0	2	0	0	0	0	0	0	0	0	0	0	0	0	0	0	0	0	0	0	0	0	0	0	0	0	0	0	0	0	0	0	0	0	0	9	0	0	1	0	0	0	0	0	0	0	0
6297ae8a11dadde31caa5dcac7b7e742	0	0	0	0	0	0	1	0	0	0	0	0	0	0	0	0	0	0	0	0	0	0	0	0	0	0	0	0	0	0	0	0	2	0	0	0	0	0	0	0	0	0	0	0	0	0	0	0	0
46b68ad7e01ac02c621d0d5f89ddee84	0	0	0	1	0	0	0	0	0	0	0	0	0	1	3	0	0	1	0	0	0	0	1	0	0	0	0	0	0	4	0	0	0	0	1	0	0	0	0	0	0	0	0	0	0	0	0	0	0
13b95eb9292afe79ec5c3ea49de0623f	0	0	0	0	0	0	0	0	0	0	0	0	0	0	0	0	0	0	0	0	0	0	0	0	0	0	0	0	0	0	0	0	0	0	0	0	0	0	0	0	0	0	0	0	0	0	0	0	0
9165aaf9114bd978f8217c82860afe10	0	0	0	0	0	0	0	0	0	0	0	0	0	0	0	0	0	0	0	0	0	0	0	0	0	0	0	0	0	0	0	0	0	0	0	0	0	0	0	0	0	0	0	0	0	0	0	0	0
7192acadc920a7b65adc0019718d1c73	3	0	0	0	0	0	0	1	0	0	0	0	0	0	0	0	0	0	0	1	0	0	0	0	0	0	0	0	0	0	0	0	0	0	0	0	0	0	0	0	0	0	0	0	0	0	0	0	0
1590836176f206cbc4ecdff3ad83acf8	0	1	0	0	0	0	0	0	0	0	0	0	0	0	0	0	0	0	0	0	0	0	0	0	0	0	0	0	0	0	0	0	0	0	0	0	0	0	0	0	0	0	0	0	0	0	0	0	0
29b1324061793a3f08d5fea4464e036e	0	0	0	0	0	0	0	0	0	0	0	0	0	0	0	0	0	0	0	0	0	0	0	0	0	0	0	0	0	0	0	0	0	0	0	0	0	0	0	0	0	0	0	0	0	0	0	0	0
06686354c2a33c9f030e103053258a57	0	0	0	0	0	1	0	0	0	0	0	0	0	0	0	0	0	0	0	0	0	0	0	0	0	0	0	0	0	0	0	0	0	0	0	0	0	0	0	0	0	0	0	0	0	0	0	0	0
040559e0d8c938eb7907545d915caef7	0	0	0	0	0	0	0	0	0	0	0	0	0	0	0	0	0	0	0	0	0	0	0	0	0	0	0	0	0	0	0	0	0	0	0	0	0	0	0	0	0	0	0	0	0	0	0	0	0
63cb90064f192dd3c46bb1d278682cc1	0	0	0	0	0	0	0	0	0	0	0	0	0	0	0	0	0	0	0	0	0	0	0	0	0	0	0	0	0	0	0	0	0	0	0	0	0	0	0	0	0	0	0	0	0	0	0	0	0
779cca428aadf8c36e593e5d9e9d77d4	0	0	0	0	0	0	0	0	0	0	0	0	0	0	0	0	0	0	0	0	0	0	0	0	0	0	0	0	0	0	0	0	0	0	0	0	0	0	0	0	0	0	0	0	0	0	0	0	0
e5a8dcb417651b3961027637e1369a49	0	0	0	0	0	0	0	0	0	0	0	0	0	0	0	0	0	0	0	0	0	0	0	0	0	0	0	0	0	0	0	0	0	0	0	0	0	0	0	0	0	0	0	0	0	0	0	0	0
f291ab2c8f0e939d7f4d3c147fc479a3	0	0	0	0	0	0	0	0	0	0	0	0	0	0	0	0	0	0	0	0	0	0	0	0	0	0	0	0	0	1	0	0	0	0	0	0	0	0	0	0	0	0	0	0	0	0	0	0	0
c34fcc80025307003e8647b574c60660	0	0	0	0	0	0	0	0	0	0	0	0	0	0	0	0	0	0	0	0	0	0	0	0	0	0	0	0	0	0	0	0	3	0	0	0	0	0	0	0	0	0	0	0	0	0	0	0	0
e2c05c34d803cae6f8e896128b81e30d	1	33	0	0	43	22	0	0	0	0	3	0	0	0	0	0	0	0	0	4	0	0	0	0	0	0	24	5	0	0	9	1	0	0	0	16	0	0	0	1	0	6	5	0	0	0	0	0	0
e58130a200bad1f553e368ce8fb974c2	0	1	0	0	0	0	8	0	88	0	6	0	0	0	0	0	0	0	1	2	0	0	1	0	0	0	0	15	1	0	0	0	0	0	0	0	2	0	0	2	0	7	11	0	0	0	0	0	0
c8351080924ae91c0c6e5c1bbfb0d5a1	0	0	0	0	0	0	0	0	0	0	0	0	0	0	0	0	0	0	0	0	0	0	0	0	0	0	0	0	0	0	0	0	0	0	0	0	0	0	0	0	0	0	0	0	0	0	0	0	0
66b361191ecd80109ea3399e701cf2d9	0	0	0	0	0	0	0	0	0	0	0	0	0	0	0	0	0	0	0	0	0	0	0	0	0	0	0	0	0	0	0	0	0	0	0	0	0	0	0	0	0	0	0	0	0	0	0	0	0
a2a1bd8101d4ec70f680640b023b8a22	0	0	0	0	0	0	1	0	0	0	0	0	0	0	0	0	0	0	0	0	0	0	0	0	0	0	0	0	0	0	0	0	0	0	0	0	0	0	0	0	0	0	1	0	0	0	0	0	0
251133e5b68d8b1d7b448893f4066911	0	1	0	0	0	0	1	0	3	0	1	0	0	0	0	0	0	0	0	0	0	0	0	0	0	0	0	1	0	0	0	0	0	0	0	0	0	0	0	0	0	1	2	0	0	0	0	5	0
6b88cf2052c5c41569943eb59e8d831b	9	0	0	0	9	30	13	9	0	0	51	7	1	2	0	28	0	0	1	166	0	0	0	23	80	0	6	9	17	0	1	0	0	0	0	13	7	0	0	60	0	4	0	1	2	0	0	16	0
0b1b86eebb08e1b83f6e09e883e41863	0	0	0	0	0	0	0	0	0	0	0	0	0	0	0	0	0	0	0	0	0	0	2	0	0	0	0	0	0	0	0	0	0	0	0	0	0	0	0	0	0	0	0	0	0	0	0	0	0
0b5a88efffec533a69630d4e1c350d26	0	0	0	0	0	0	0	0	0	0	0	0	0	0	3	0	0	0	0	0	0	0	0	0	0	0	0	0	0	0	0	0	0	0	0	0	0	0	0	0	0	0	0	0	0	0	0	0	0
443a804390b59acc9480277f9366faf5	0	0	0	0	0	0	0	0	0	0	0	0	0	1	2	0	0	0	0	0	0	0	0	0	0	0	0	0	0	0	0	0	0	0	0	0	0	0	0	0	0	0	0	0	0	0	0	0	0
10e22c9d9c6daca9c88558d8465baba4	0	0	0	0	0	0	0	0	0	0	0	0	0	0	2	0	0	0	0	0	0	0	0	0	0	0	0	0	0	0	0	0	0	0	0	0	0	0	0	0	0	0	0	0	0	0	0	0	0
22d60b26f020e0e61414100f58ff0cb3	0	0	0	0	0	0	0	0	0	0	0	0	0	0	0	0	0	0	0	0	0	0	0	0	0	0	0	0	0	0	0	0	0	0	0	0	0	0	0	0	0	0	0	0	0	0	0	0	0
1de243d351f0d779d0ffb7c5a0d0f96d	0	0	0	0	0	0	0	0	0	0	0	0	0	0	0	0	0	0	0	0	0	0	0	0	0	0	0	0	0	0	0	0	0	0	0	0	0	0	0	0	0	0	0	0	0	0	0	0	0
917b96150415fd5e90e2d4660e9cb022	0	0	0	0	0	0	0	0	0	0	0	0	0	0	0	0	0	0	0	0	0	0	0	0	0	0	0	0	0	0	0	0	0	0	0	0	0	0	0	0	0	0	0	0	0	0	0	0	0
76d1abe1532554e1fd8784b755482bd3	0	0	0	0	0	0	0	0	0	0	0	0	0	0	0	0	0	9	0	0	0	1	0	0	0	0	0	0	0	0	0	0	0	0	0	0	0	0	0	0	0	0	0	0	0	0	0	0	0
b865dbada9353fd7e902a59a9defd558	0	0	0	0	0	0	0	0	0	0	0	0	0	0	0	0	0	0	0	1	0	0	0	0	0	0	0	0	0	0	0	0	0	0	0	0	0	0	0	0	0	0	1	0	0	0	0	0	0
d422a1df1f36034a7145b854e38dc2e1	0	0	0	0	0	0	0	0	0	0	3	0	0	0	0	0	0	0	0	0	0	0	0	2	0	0	0	0	0	0	0	0	0	0	0	0	7	0	0	0	0	0	0	0	0	0	0	0	0
bf078ab93863faa3dbb20b32a8aeddb3	0	0	0	0	0	0	0	0	0	0	0	0	0	0	0	0	0	0	0	0	0	0	0	0	0	0	0	0	0	0	0	0	0	0	0	0	0	0	0	0	0	0	0	0	0	0	2	0	0
ee4ac6730ee683fb26131d3882551341	0	0	0	0	0	0	0	0	0	0	0	0	0	0	0	1	0	1	0	0	0	0	0	0	0	0	0	0	0	0	0	0	0	0	1	0	0	0	0	0	0	0	0	0	2	1	0	0	0
550c23334ae8eea2ba5439d4b9b75bd9	0	0	0	0	0	0	0	0	0	0	0	0	0	0	0	0	0	0	0	0	0	0	0	0	0	0	0	0	0	0	0	0	0	0	0	0	0	0	0	0	0	0	0	0	0	0	0	0	0
c5f6171ccee375f9582325fe8ab4cb7a	0	0	0	0	0	0	0	0	0	0	0	0	0	0	0	0	0	0	0	0	0	0	0	0	0	0	0	0	0	0	0	0	0	0	0	0	0	0	0	0	0	0	0	0	0	0	0	0	0
5129f6d17d4d7bb1899868d9019d7fed	0	0	0	0	0	0	0	0	0	0	0	0	0	0	0	0	0	0	0	0	0	0	0	0	0	0	0	0	0	0	0	0	0	0	0	0	0	0	0	0	0	0	0	0	0	0	0	0	0
cb243b7af4c7a9b19fc5a061ce7ecf30	1	2	0	0	0	0	1	0	0	0	0	0	0	0	0	0	0	0	0	0	0	0	0	0	0	0	0	7	0	0	0	0	0	0	0	0	0	0	0	0	0	16	16	0	0	0	0	0	0
58c9a1aa97ca150cef271b356c333ed2	0	0	0	0	0	0	0	0	0	0	0	0	0	0	0	0	0	4	0	0	0	0	0	0	0	0	0	0	0	0	0	0	0	0	0	0	0	0	0	0	0	0	0	0	0	0	0	0	0
b13b7407ed22af8e883b5df655876c21	0	0	0	0	0	0	0	0	0	0	0	0	0	0	0	0	0	0	0	0	0	0	0	0	0	0	0	0	0	0	0	0	0	0	0	0	0	0	0	0	0	0	0	0	0	0	0	0	0
0efa5fea0b9e440765f772012dc24e25	0	1	5	0	0	0	0	0	0	0	2	1	0	14	0	3	3	0	3	0	0	0	2	0	0	0	0	8	0	1	0	26	0	0	0	2	0	0	0	0	0	8	23	0	0	0	0	0	1
56a6c057f0401c92067e65c871727481	2	0	0	0	0	0	0	0	0	0	0	0	0	2	0	2	0	0	0	0	0	0	0	0	0	0	0	0	0	0	0	0	0	4	0	0	0	0	0	0	0	0	0	0	0	0	0	0	0
5854a28ffc3a94a0b97c4e8ca191269d	0	0	0	0	0	0	0	0	0	0	0	0	0	0	0	0	0	0	0	0	0	0	0	0	0	0	0	0	0	0	0	0	0	0	0	0	0	0	0	0	0	0	0	0	0	0	0	0	0
35a4877d50ea3a587006c619b5c19a08	0	0	0	0	0	0	0	0	0	0	0	0	0	0	0	0	0	0	0	0	0	0	0	0	0	0	0	0	0	0	0	0	0	0	0	0	0	0	0	0	0	0	0	0	0	0	0	0	0
53fb709c7f02f6d3ff684c16e5227583	7	0	4	2	0	0	1	1	0	0	0	0	0	0	5	9	0	0	10	0	0	0	5	0	0	0	0	2	3	1	0	0	5	0	0	0	2	5	0	0	0	0	0	0	12	0	4	2	1
20f24d135c862124eb6fbb84f6b25a15	0	0	0	0	0	0	0	1	0	0	0	0	0	0	0	5	0	0	9	0	0	0	0	1	0	0	0	0	3	2	0	0	2	0	0	0	1	0	0	2	0	0	0	0	2	0	0	2	0
15e538696e716234e43ed941941fecd4	0	0	0	0	0	0	3	0	0	0	0	0	0	0	0	0	0	0	0	0	0	0	0	0	0	0	0	0	0	0	0	0	0	0	0	0	0	0	0	0	0	0	0	0	0	0	0	0	0
e687c2069f24bf13bf2643335a2e3df9	0	0	0	0	0	0	0	0	0	0	0	0	0	0	0	0	0	0	0	0	0	0	0	0	0	0	0	0	0	0	0	0	0	0	0	0	0	0	0	0	0	0	0	0	0	0	0	0	0
e1d019119181f391a31bbb506505edb8	0	0	0	0	0	0	0	0	0	0	0	0	0	0	0	0	0	0	0	0	0	0	0	0	0	0	0	0	0	0	0	0	0	0	0	0	0	0	0	0	0	0	0	0	0	0	0	0	0
cb40f10626e2d8ed129e7be7d1f0ef66	0	0	0	0	0	0	1	0	0	0	0	0	0	0	0	0	0	0	0	0	0	0	0	0	0	0	0	0	0	0	0	0	0	0	0	0	0	0	0	0	0	0	1	0	0	0	0	2	0
275d8649c71c232d6c2a253ea82fe199	0	0	0	0	0	0	0	0	0	0	0	0	0	0	0	0	0	0	0	0	2	0	0	0	0	0	0	0	0	0	0	0	0	0	0	0	0	0	0	0	0	0	0	0	0	0	0	0	0
ae148f4e1e0fbd3c8b613296e6de2ac2	0	0	0	0	0	0	0	0	0	0	0	0	0	0	0	0	0	0	0	0	0	0	0	0	0	0	0	0	0	0	0	0	0	0	0	0	0	0	0	0	0	0	0	0	0	0	0	0	0
50fcf9061ad51eeecb129a25259fdfca	0	0	0	0	0	0	0	3	0	0	0	0	0	0	0	2	0	0	0	0	0	0	0	0	0	0	0	0	0	0	0	0	0	0	0	0	0	0	0	0	0	0	0	0	2	0	0	0	0
d6733fe0e150a9392ed1ab6a1601eeea	0	0	0	0	0	0	0	0	0	0	0	0	0	0	0	0	0	0	0	0	0	0	0	0	0	1	0	0	0	0	0	0	0	0	0	0	0	0	0	0	0	0	0	0	0	0	0	0	0
98f4ef7de4e635311c440a124e2ddea9	0	0	0	0	0	0	0	0	0	0	0	0	0	0	0	0	0	0	0	0	0	0	0	0	0	0	0	0	0	0	0	0	0	0	0	0	0	0	0	0	0	0	0	0	0	0	0	0	0
fcbf77d54201d950af3fd0506f5cdca8	0	0	0	0	0	0	0	0	0	0	0	0	1	0	1	0	0	0	0	0	0	0	0	0	0	0	0	0	0	0	0	0	0	0	0	0	0	0	0	0	0	0	0	0	0	0	0	0	0
b4c068730d09f1014ea91737379acd74	0	0	0	0	0	0	0	0	0	0	0	0	0	0	0	0	0	0	0	0	0	0	0	0	0	0	0	0	0	0	0	0	0	0	0	0	0	0	0	0	0	0	0	0	0	0	0	0	0
ea057e85a79ddc590f28dff5b59dd0f0	0	0	0	0	0	0	0	0	0	0	0	0	0	0	0	0	0	0	0	0	0	0	6	0	0	0	0	0	0	0	0	0	0	0	0	0	0	0	0	0	0	0	0	0	0	0	0	0	0
4ddefc7b548bf54c67a22f86c2b813f0	0	0	0	0	0	0	0	0	0	0	0	0	0	0	7	0	0	0	0	0	0	0	0	0	0	0	0	0	0	0	0	0	0	0	0	0	0	0	0	0	0	0	0	0	0	0	0	0	0
7d152f459e68eef6eb7d4033853feede	0	0	0	0	0	1	0	0	0	0	0	0	0	0	0	0	0	0	0	0	0	0	0	0	0	0	0	0	0	0	0	0	0	0	0	0	0	0	0	0	0	0	0	0	0	0	0	0	0
764f3e1854dd6021e0b61c9d4fa9bc28	0	0	0	0	0	0	0	0	0	0	0	0	0	0	0	0	0	0	0	0	0	0	0	0	0	0	0	0	0	0	0	0	0	0	0	0	0	0	0	0	0	0	0	0	0	0	0	0	0
2829511bd7dedb39fb954d9af49a395b	2	0	0	0	0	0	0	0	0	0	0	0	0	0	7	0	0	0	1	0	5	0	7	0	0	0	0	0	0	0	0	0	0	0	0	0	0	0	0	0	0	0	0	0	0	0	0	0	0
be6ec3d3b7e76b3369bc1ed3cb24ce64	0	0	9	0	0	0	0	0	0	0	0	0	0	0	0	0	0	0	8	0	0	0	0	0	0	0	0	0	0	0	0	0	2	0	0	0	0	2	1	2	17	0	0	0	0	1	0	3	2
bfd66caa37ad04f39253344a0410d3c5	0	0	5	0	0	0	0	0	0	0	0	0	0	0	0	0	1	0	5	0	1	0	1	0	0	0	0	0	0	0	0	0	0	0	0	0	0	0	0	0	0	0	0	0	0	0	0	0	0
a2efab1a9608bec6225ab15bcbb128b7	0	0	0	0	0	0	0	0	0	0	0	0	0	0	0	5	0	0	0	0	0	0	0	0	0	0	0	0	0	0	0	0	0	0	0	0	0	0	0	0	0	0	0	0	0	1	0	0	2
a9615b27a3dc23e89dd46e213614bc66	0	0	0	0	0	0	0	0	0	0	0	0	0	0	0	0	0	0	0	0	0	0	0	0	0	0	0	0	0	0	0	0	0	0	0	0	0	0	0	0	0	0	0	0	0	0	2	0	0
9eafc46d45dcdfff4af30e5a393c8111	0	0	0	0	0	0	0	0	0	0	0	0	0	0	0	0	0	0	0	0	0	0	0	0	0	0	0	0	1	0	0	1	0	0	0	0	0	0	0	0	0	0	0	0	0	0	0	0	0
b7912624e5cc3d55aba5e433919eb38c	0	0	0	0	0	0	0	0	0	0	0	0	0	0	0	0	0	0	0	0	0	0	0	0	0	0	0	0	0	0	2	0	0	0	0	0	0	0	0	0	0	0	0	0	0	0	0	0	0
8393bf58354c13aeb9f5b04dcddcd940	0	0	0	0	0	0	0	0	0	0	0	0	0	0	0	0	0	0	0	0	0	0	0	0	0	0	0	0	0	0	0	0	0	0	0	0	0	0	1	0	0	0	0	0	0	0	0	0	0
cf6fd7e41037eb06cbf8f663972983fd	0	0	0	0	1	0	0	0	0	0	0	0	0	0	3	0	0	0	0	0	0	0	0	0	0	0	0	0	0	0	0	0	0	0	0	0	0	0	0	0	0	0	0	0	0	0	0	0	0
00e99812c0ac5302f5a5ef81d253d7bf	0	0	0	0	0	0	2	0	0	0	0	0	56	0	0	0	0	0	0	0	0	0	0	0	0	0	0	0	1	0	28	18	0	0	0	0	0	0	0	0	0	0	0	0	0	0	0	0	0
69095740694fb17bda708443d6a690e8	0	0	0	0	0	0	0	0	0	0	0	0	0	0	0	0	0	0	0	0	0	0	0	0	3	0	0	0	0	0	0	0	0	0	0	0	0	0	0	0	0	0	0	0	0	0	0	0	0
c12bfd8b474919b41736b57a03b7f84d	0	0	0	0	0	0	0	0	0	0	0	0	0	0	0	0	0	0	0	0	0	0	0	0	0	0	0	0	0	0	0	0	0	0	0	0	0	0	0	0	0	0	0	0	0	2	0	0	0
e23cdb6e37d16f43e088074de65ea318	0	0	0	0	0	0	0	0	0	0	0	0	0	0	0	0	0	0	0	0	5	0	0	0	0	0	0	0	0	0	0	0	0	0	0	0	0	0	0	0	0	0	0	0	0	0	0	0	0
71585622c5d3ba13b557c99d41129346	0	0	0	0	0	0	0	0	0	0	0	0	0	0	0	0	0	3	0	0	0	0	0	0	0	0	0	0	0	5	0	0	0	0	0	0	0	0	0	0	0	0	0	0	0	1	0	0	0
f56ce9bb54d0a7144c218e037fc1105e	0	0	0	0	0	0	0	0	0	0	0	0	0	0	0	0	0	1	0	0	0	0	0	0	0	0	0	0	0	0	0	0	0	0	0	0	0	0	0	0	0	0	0	0	0	0	0	0	0
33798dbdfa2620ce25dd5332e4744bac	0	0	0	0	0	0	0	0	0	0	0	0	0	0	0	0	0	0	0	0	0	0	0	0	0	0	0	0	0	0	0	0	0	0	0	0	0	0	0	0	0	0	0	0	0	0	0	0	0
a6062915b40eaf86494ce169b1078243	0	0	0	1	0	0	0	0	0	0	0	0	0	0	0	0	0	0	1	0	0	0	0	0	0	0	0	0	0	0	0	0	0	0	0	0	0	16	0	0	0	0	0	0	0	0	0	0	0
6f7e3c5e79c6e09d6d7927ab17369708	0	0	0	0	0	0	0	0	0	0	0	0	0	0	0	0	0	0	2	0	0	0	0	0	0	0	0	0	0	0	0	0	0	1	0	0	0	0	0	0	0	0	0	0	0	0	0	0	0
8721bf9b52dacffdf6fc7390611d98cc	0	0	0	0	0	0	0	0	0	0	0	0	0	0	0	0	0	0	0	0	0	0	0	0	0	0	0	1	0	0	0	0	0	0	0	0	0	0	0	0	0	0	0	0	0	0	0	0	0
a4a52d8a171d9375b8eef2c59d0e13d2	0	0	0	0	0	0	0	0	0	0	0	0	0	0	0	0	0	0	0	0	0	0	0	0	0	0	0	0	0	0	0	0	0	0	0	0	0	0	0	0	0	0	0	0	0	0	0	0	0
198253c2a3b7c67da47a18cad188fb6f	0	0	0	0	0	0	0	0	0	0	0	0	0	0	3	0	0	0	0	0	0	0	0	0	0	0	0	0	0	3	0	0	0	0	0	0	0	0	0	0	0	0	0	0	0	0	9	0	0
1a4a6c462f35a35b89696f96a48c7d7c	0	0	0	0	0	0	0	0	0	0	0	0	0	0	0	0	0	0	0	0	0	0	0	0	0	0	0	0	0	0	0	0	7	0	0	0	0	0	0	0	0	0	0	0	0	0	0	0	0
6eca09a55fc772392affe36426ec03aa	0	0	0	0	0	0	0	0	0	0	0	0	0	0	0	0	0	0	0	0	0	0	0	0	0	0	0	0	0	0	0	0	0	0	0	0	0	0	0	0	0	0	0	0	0	0	0	0	0
e62d40de5dfe9b94dccd9332800b6b7b	0	0	0	0	0	0	0	0	0	0	0	0	0	0	0	0	0	0	0	0	0	0	0	0	0	0	0	0	0	0	0	0	0	0	0	0	0	0	0	0	0	0	0	0	0	0	0	0	0
00e8c4665800ad5fd19cbaf198dc7e07	0	0	0	0	0	0	0	0	0	0	0	0	0	0	0	0	0	0	0	0	0	0	0	0	0	0	0	0	0	0	0	0	0	0	0	0	0	0	0	0	0	0	0	0	0	0	0	0	0
249aabdc9bf2acdf8f106c52b02d3180	0	0	1	0	0	0	0	0	0	0	0	0	0	0	0	0	0	0	0	0	0	0	0	0	0	0	0	0	0	0	0	0	0	0	0	0	0	0	0	0	0	0	0	0	0	0	0	0	0
db1d27080e2f5e153314b76cf30200ce	0	0	0	0	0	0	0	0	0	0	0	0	0	0	0	0	0	0	0	0	0	0	0	0	0	0	0	0	0	0	0	5	0	0	0	0	0	0	0	0	0	0	1	0	0	0	0	0	0
5caea0b02c031f0121e4a8fb6760d23e	0	0	0	0	0	0	1	0	0	0	0	0	0	0	0	0	0	0	0	0	0	0	0	0	0	0	0	0	0	0	0	0	0	0	0	0	0	0	0	0	0	0	0	0	0	0	0	0	0
6c34678da6212d8e310e9f1bc0901bf1	0	0	0	0	0	0	0	0	0	0	0	0	0	0	0	0	0	0	0	0	0	0	0	0	0	0	0	0	0	2	0	0	0	0	0	0	0	0	0	0	0	0	0	0	0	0	0	0	0
b9c68c35e4b8eb593026c64001d90ec2	0	0	0	0	0	0	0	0	0	0	0	0	0	0	0	0	0	0	0	0	0	0	0	0	0	0	0	0	0	0	0	0	0	0	0	0	0	0	0	0	0	2	0	0	0	0	0	0	0
c7b255d5e5592ec71858df911046cc64	0	0	0	0	0	0	0	0	0	0	0	0	0	0	0	0	0	0	0	0	0	0	0	0	0	0	0	0	0	0	0	0	0	0	0	0	0	0	0	0	0	0	0	0	0	0	0	0	0
f53a48e80da1ad41013a734119d29cfa	0	0	0	0	0	0	0	0	0	0	0	1	0	0	0	0	0	0	0	0	0	0	0	0	0	0	0	2	4	0	0	0	0	0	0	0	7	0	0	0	0	1	3	0	0	0	0	0	0
30f0baa7f0156ef3270a2b5d86dee331	0	0	0	0	0	0	0	0	0	0	0	0	0	0	0	0	0	0	0	0	0	0	0	0	0	0	0	0	0	0	0	0	0	0	0	0	0	0	0	0	0	0	0	0	0	0	0	0	0
6497c47e1421b3d9dce158bd35692ea7	0	0	0	0	0	0	0	0	0	0	0	0	0	0	0	0	0	0	0	0	0	0	0	0	0	0	0	0	0	0	0	0	0	0	0	0	0	0	0	0	0	0	0	0	0	0	0	0	0
2a1dd9df904d778de7551af594249a56	0	0	0	0	0	0	0	0	0	0	0	0	0	0	0	0	0	0	0	0	0	0	0	0	0	0	0	0	0	0	0	0	0	0	0	0	0	0	0	0	0	0	0	0	0	0	0	0	0
115636fdb170520dca83c3e03b3c9764	0	0	0	0	0	0	0	0	0	0	0	0	0	0	0	0	0	0	0	0	0	0	0	0	0	0	0	0	0	0	0	0	0	0	0	0	0	0	0	0	0	0	0	0	0	0	0	0	0
4a62c2febb0f207f343e0c6eb47ed6db	0	0	21	0	0	0	0	0	0	0	0	0	0	0	0	0	0	4	2	0	3	11	0	0	0	0	0	0	0	0	0	0	0	0	0	0	0	0	25	0	0	0	0	0	0	33	0	0	1
fd2d76e85dc6218ab1f659f9c6bec52f	0	0	0	0	0	0	0	0	0	0	5	0	0	0	0	0	0	0	0	0	0	0	0	0	0	0	0	0	0	0	0	0	0	0	0	0	0	0	0	0	0	0	0	0	0	0	0	0	0
37ba7f40b7621a978581804dae31132a	2	0	0	0	0	0	0	0	0	0	0	0	0	0	0	2	13	0	0	0	6	0	2	0	0	0	0	0	0	0	0	0	0	0	0	0	0	0	0	0	0	0	0	0	1	1	0	0	0
c8f91b6f9eb2928cba26b05f51b30cb1	0	0	0	1	0	0	0	0	0	0	0	0	0	0	10	0	0	1	0	0	0	0	0	0	0	0	0	0	0	7	0	0	4	0	0	0	0	0	0	0	0	0	0	0	0	0	0	0	0
e78a93329b376864fbad999d6bf6c682	0	0	0	0	0	0	0	0	0	0	0	0	0	0	0	0	0	0	0	0	0	0	0	0	0	0	0	0	0	0	0	0	0	0	0	0	0	0	0	0	0	0	0	0	0	0	0	0	0
28963afed3a678a5204dbc4a48477b85	1	0	0	5	0	52	0	1	0	0	0	0	0	0	0	3	0	0	0	8	2	0	0	3	115	2	12	1	0	0	0	0	0	0	0	0	0	0	0	33	1	0	0	0	0	0	2	0	0
6f4f2fe998218c1c3d61c769da7893e4	0	0	0	0	0	0	0	0	0	0	0	0	0	0	0	0	0	0	0	0	0	0	0	0	0	0	0	0	0	0	0	0	0	3	0	0	0	0	0	0	0	0	0	0	0	0	0	0	0
0e0b5720ed73aafdf394fb56dc3c075a	0	0	0	0	0	0	0	0	0	0	0	0	0	0	0	0	0	0	0	0	0	0	0	0	0	0	0	0	0	1	0	0	23	0	0	0	0	0	0	0	0	0	0	0	0	0	5	0	0
744aee38ceae988f79f117632bc974c2	0	0	0	0	0	0	0	0	0	0	1	0	0	0	0	1	0	0	0	1	0	0	0	0	0	0	0	0	0	0	0	0	0	0	0	0	0	0	0	0	0	0	0	0	0	0	0	0	0
bec21afbbe2d47667d23f5f61e36cfad	0	0	0	0	0	0	0	0	0	0	0	0	0	0	0	0	0	0	0	0	0	0	0	0	0	0	0	0	0	0	0	0	0	0	0	0	0	0	0	0	0	0	0	0	0	0	0	0	0
55f54ada5e0525a59ebc142c33b09457	0	0	0	0	0	0	0	0	0	0	0	0	0	0	0	0	0	0	0	0	4	0	0	0	0	0	0	0	0	0	0	0	0	0	0	0	0	0	0	0	0	0	0	0	0	0	0	0	0
3f0c585e4de36e0880af0bf7c6cc8eaf	0	0	0	0	0	0	0	0	2	0	0	0	0	0	0	0	0	0	0	0	0	0	0	0	0	0	1	0	0	0	2	0	0	0	0	0	0	0	0	2	0	0	0	0	0	0	0	0	0
0b408ac2b3654704244b93008456cb03	0	0	0	1	0	0	0	0	0	1	0	0	0	0	0	0	0	0	0	0	0	0	0	0	0	0	0	0	0	0	0	0	2	0	0	0	0	0	0	0	0	0	0	0	0	0	0	0	0
8042e6d9956cbdb9252fc397042d74f3	0	0	0	0	0	0	0	0	0	0	0	0	0	0	0	0	0	0	0	0	0	0	0	0	0	0	0	0	0	0	0	0	0	0	0	0	0	0	0	0	0	0	0	0	0	0	0	0	0
7787110c556db6f88d86a2d81494ad24	0	0	0	0	0	0	0	0	0	0	0	0	0	0	0	0	0	0	0	0	0	0	0	0	0	0	0	0	0	0	3	0	0	0	0	0	0	0	0	0	0	0	0	0	0	0	0	0	0
3f4471372eae580396605678e057d029	0	0	0	0	0	0	0	0	0	0	0	0	0	0	2	0	0	1	0	0	0	0	0	0	0	0	0	0	0	1	0	0	0	0	0	0	0	0	0	0	0	0	0	0	0	0	0	0	0
e11e39e03fa76551437d47a836ba9c7e	0	0	0	0	0	0	2	0	0	0	0	0	0	0	0	0	0	0	0	0	0	0	0	0	0	0	0	0	0	0	0	0	0	0	0	0	0	0	0	0	0	2	0	0	0	0	0	0	0
b1e33078adaab9cf7f29d7dc5fe1130d	0	0	0	0	0	0	0	0	0	0	0	0	0	0	0	0	0	0	0	0	0	0	0	0	0	0	0	0	0	1	0	0	0	0	0	0	0	0	0	0	0	0	0	0	0	0	0	0	0
a13024bd9f1442e60fea806327584ff6	1	0	0	0	0	0	0	0	0	0	0	0	0	0	0	0	0	0	0	0	0	0	0	0	0	0	0	0	0	0	0	0	0	0	0	0	0	0	0	0	0	0	0	0	0	0	0	0	0
4be96b59971af3a903015a46161d6bfa	0	0	0	0	0	0	0	0	0	0	0	0	0	0	0	2	0	0	0	0	0	0	0	0	0	0	0	0	0	0	0	0	0	0	0	0	0	0	0	0	0	0	0	0	0	0	0	0	0
bb1ce08749f91669cf47485aa91247bb	0	0	0	0	0	0	0	0	0	0	0	0	0	0	0	0	0	0	0	0	0	0	0	0	0	0	0	0	0	0	0	0	0	0	0	0	0	0	0	0	0	0	0	0	0	0	0	0	0
75028d416affce4384c1b44f76817256	2	0	0	0	0	0	0	0	26	0	0	0	0	0	0	0	0	0	0	0	0	0	0	2	0	0	1	0	4	0	0	2	0	0	0	24	16	0	0	0	0	0	0	0	0	0	0	0	0
fe8ee2aa7c85ff8ad2a367bfd99e37b4	0	0	0	0	0	0	0	0	0	0	0	0	0	0	0	0	0	0	0	0	0	0	0	0	0	0	10	0	0	0	0	0	0	0	0	0	0	0	0	0	0	0	0	0	0	0	0	0	0
3bca3fcfe238372be8dd746e5387eca1	0	0	0	0	0	0	0	0	0	0	0	0	0	0	0	0	0	0	0	0	0	0	0	0	0	0	0	0	0	0	0	0	0	0	0	0	0	0	0	0	0	0	0	0	0	0	0	0	0
7f12b2aae0208781da117caa7439d5ef	0	0	0	0	0	0	0	0	0	0	0	0	0	0	0	0	0	0	0	0	0	0	0	0	0	0	0	0	0	0	0	0	0	0	0	0	0	0	0	0	0	0	0	0	0	0	0	0	0
7210a1e0f9590bb05bf1240121bd276e	0	0	0	0	0	0	0	0	0	0	0	0	0	0	0	0	0	0	0	0	25	0	0	0	0	0	0	0	0	0	0	0	0	0	0	0	0	0	0	0	0	0	0	0	0	2	0	0	18
08d01be81f96bdb06e20ba2978e6be83	0	0	0	0	0	0	0	0	0	0	0	0	0	0	0	0	0	0	0	0	0	1	0	0	0	0	0	0	0	0	0	0	0	0	0	0	0	0	0	0	0	0	0	0	0	0	0	0	0
9f2f38d4fd8b9754cf7107de9b416548	0	0	0	0	0	0	0	0	0	0	0	178	0	2	0	0	26	13	0	0	1	132	0	47	0	0	0	0	3	0	0	0	0	0	0	0	0	0	42	0	0	0	0	187	0	42	0	0	1
114848078031642663a33b744c04d69a	0	0	0	0	0	0	0	0	0	0	0	0	0	0	0	0	0	0	0	0	0	0	0	0	0	0	0	0	0	0	0	0	0	0	0	0	0	0	0	0	0	0	0	0	0	0	0	0	0
cbd7875abad0afe813d3de241b30a0ba	0	0	0	1	0	0	0	0	0	0	0	0	0	0	0	0	0	0	0	0	0	0	0	0	0	0	0	0	0	0	0	0	0	0	0	0	0	0	0	0	1	0	0	0	0	0	0	0	0
e85e4fdc24dfbed6a4b52e715a97648b	72	0	23	10	2	4	1	74	0	193	2	4	16	22	22	37	13	41	70	0	22	16	73	75	0	61	58	74	134	14	56	107	23	9	22	4	123	17	45	14	165	12	43	5	97	5	50	0	168
28ef6c9fdfd7dcd4588e2f3fdcdfd3ef	0	0	0	0	0	0	0	0	0	0	0	0	0	0	0	0	0	2	0	0	0	0	0	0	0	0	0	0	0	0	0	0	0	0	0	0	0	0	0	0	0	0	0	0	0	0	0	0	0
d902484c0ce441e9f7fe819f7a572373	0	0	0	1	0	0	0	0	0	0	0	0	0	1	6	0	1	7	2	0	0	0	2	0	0	0	0	1	0	0	0	0	6	45	0	0	0	0	0	0	1	0	0	0	0	0	0	0	0
b0ab6e32b87f6bcda8eea8c2f6d456d7	0	0	0	0	0	0	0	0	0	0	0	0	0	0	0	0	0	0	0	0	0	0	0	0	0	0	0	0	0	0	0	0	0	0	0	0	0	0	0	0	0	0	0	0	0	0	0	0	1
de805cbc5637c2834d3e45fbf9e89c15	0	0	0	0	0	0	0	0	0	0	0	0	0	0	2	0	0	0	0	0	0	0	0	0	0	0	0	0	0	0	0	0	0	0	0	0	0	0	0	0	0	0	0	0	0	0	0	0	0
31d44828658bb20dc04e0f1be99c7398	0	0	0	1	0	0	0	0	0	0	0	0	0	0	0	0	0	0	0	0	0	0	0	0	0	0	0	0	0	0	0	0	1	2	0	0	0	0	0	1	0	0	0	0	0	0	0	0	1
37dc323f17c77db15a8bac4bb5fdd606	0	0	0	0	0	0	0	0	0	0	0	0	0	0	0	0	0	0	0	0	1	0	0	0	0	0	0	0	0	0	0	0	0	0	0	0	0	0	0	0	0	0	0	0	0	0	0	0	0
72b34e70ea21051d7596679b1a18dced	0	0	0	1	0	0	0	0	0	0	0	0	34	0	0	0	0	0	0	0	0	0	0	0	0	1	1	0	0	0	20	0	0	0	0	0	2	0	0	19	0	0	0	0	0	0	0	0	0
cdfbe350106db271f96e4d627f111580	0	0	0	0	0	0	0	0	0	0	0	0	0	0	0	0	0	0	0	0	0	0	0	0	0	0	0	0	0	1	0	0	0	0	0	0	0	0	0	0	0	0	0	0	0	0	0	0	0
f47938620dcce41d472051d634f9237c	0	0	0	0	0	0	0	0	0	0	0	0	0	0	4	0	0	0	0	0	0	0	4	0	0	0	0	0	0	3	0	0	0	0	2	0	0	0	0	0	0	0	0	0	0	2	0	0	0
94793480f400151733141eec6b8c84c7	0	0	0	0	0	0	0	0	0	0	0	0	0	0	0	0	0	0	0	0	0	0	0	0	0	0	0	0	0	0	0	0	0	0	0	0	0	0	0	0	0	0	0	0	0	0	0	0	0
5e7620922baa462f478704b391cfd610	0	0	0	0	0	0	0	0	0	0	0	0	0	0	0	0	0	2	0	0	0	0	0	0	0	0	0	0	0	0	0	0	0	0	0	0	0	0	0	0	0	0	0	0	0	0	0	0	0
8a54181b7e5d438bab2e60cad94fe509	0	0	0	0	0	0	0	0	0	0	0	0	0	0	0	0	0	0	0	0	0	0	0	0	0	0	0	0	0	0	0	0	0	0	0	0	0	0	0	0	0	0	0	0	0	0	0	0	0
117adfb37c484b00156345a3fe7dd09f	0	0	0	0	0	0	0	0	0	0	0	0	0	0	0	0	0	0	0	0	0	0	0	0	0	0	0	0	0	0	0	0	0	0	0	0	0	0	0	0	0	0	0	0	0	0	0	0	0
93f50d613c967215e531af88eb433016	0	16	0	0	0	0	141	0	0	0	100	0	0	0	0	2	0	0	0	0	0	0	0	0	0	0	0	17	1	0	0	1	0	1	0	0	0	0	0	0	0	12	9	0	0	0	0	14	0
b81ffd8f75877292264f6e7b3e5e2d28	0	0	0	0	0	0	0	0	0	0	0	0	0	0	0	0	0	0	0	0	0	0	0	0	0	0	0	0	0	0	0	0	0	0	0	0	0	0	0	0	0	0	0	0	0	0	0	0	0
cf328095e4d6db4e3c99a44bbc2d8e23	0	0	0	0	0	0	0	0	0	0	0	0	0	0	0	0	0	0	0	0	0	0	0	0	0	0	0	0	0	0	0	0	0	0	0	0	0	0	0	0	0	0	0	0	0	0	0	3	0
9597b5ec066221e2ca293182ff2629eb	0	0	0	0	0	0	0	0	0	0	0	0	0	0	0	0	0	0	0	0	0	0	1	0	0	0	0	0	0	0	0	0	0	0	0	0	0	0	0	0	0	0	0	0	0	0	0	0	0
941ac7ff1de93ec2b749ea417a755c7f	0	0	0	0	0	0	0	0	0	0	0	0	0	0	4	0	0	0	0	0	0	0	0	0	0	0	0	0	0	1	0	0	0	0	0	0	0	0	0	0	0	0	0	0	0	0	0	0	0
cb9f3e3681ade2656aadf860ebc21da7	0	0	0	0	0	0	0	0	0	0	0	0	0	0	0	0	0	0	0	0	0	0	0	0	0	0	0	0	0	0	0	0	0	22	0	0	0	0	0	0	0	0	0	0	0	0	0	0	0
a526fd83fff93db6dd882f29160feb84	0	0	0	0	0	0	0	0	0	0	0	0	0	0	0	0	0	0	0	0	0	1	0	0	0	0	0	0	0	0	0	0	0	0	0	0	0	0	0	0	0	0	0	0	0	0	0	0	0
8eb04b3413b3a724900bd0b67ecaa0d3	0	0	0	0	0	0	0	0	0	0	1	0	0	0	0	0	0	0	0	0	0	0	0	0	0	0	0	0	0	0	0	0	0	0	0	0	0	0	0	0	0	0	1	0	0	0	0	0	0
65e4c6cf95416fb0d659144b381281b2	0	0	0	0	0	0	0	0	0	0	0	0	0	0	0	0	0	0	0	0	0	0	0	0	0	0	0	0	0	0	0	0	0	0	0	0	0	0	0	0	0	0	0	0	0	0	0	0	0
5fd2bdfe2b35d70b3ba63aba8e1a2a57	0	0	0	0	0	0	0	0	0	0	0	0	0	0	0	0	0	1	0	0	0	0	0	0	0	0	0	0	0	0	0	0	0	0	0	0	0	0	0	0	0	0	0	0	0	0	0	0	0
bce4164326c20ceca5c5cc74edee8b26	0	0	0	0	0	0	0	0	2	0	0	0	0	0	0	0	0	0	0	0	0	0	0	0	0	0	1	0	0	0	0	0	0	0	0	0	0	0	0	0	1	0	0	0	0	0	0	0	0
ac3d8459e97c1342211709239e0611ab	0	0	0	0	0	0	0	0	0	0	0	0	0	0	0	0	0	0	0	0	0	0	0	1	0	0	0	0	0	0	0	0	0	0	0	0	0	0	0	2	0	0	0	0	0	0	0	0	0
ec2b77198653562fe3b969bd01ace99e	0	0	0	0	0	0	0	0	0	0	0	0	0	0	0	0	0	0	0	0	0	0	0	0	0	0	0	0	0	0	0	0	0	0	0	0	0	0	0	0	0	0	0	0	0	0	0	0	0
1481afbc61a1868b36a49383801023fb	0	0	0	0	0	0	0	0	0	0	0	0	0	0	0	0	0	0	0	0	0	0	0	0	0	0	0	0	0	0	0	0	0	0	0	0	0	0	0	0	0	0	0	0	0	0	0	0	0
a1031e6a0a8a7cee0d1eb9dda7ea9791	0	0	0	0	0	0	0	0	0	0	0	0	0	0	0	0	0	0	0	0	0	0	0	0	0	0	0	0	0	0	0	0	0	0	0	0	0	0	0	0	0	9	0	0	0	0	0	0	0
33bd23a4b043a1ffd15eb9191e87e8c5	0	1	0	0	0	0	0	0	23	0	2	0	0	0	0	0	2	0	2	0	0	0	3	0	0	0	0	0	0	0	0	0	0	0	0	0	0	0	0	0	0	3	2	0	0	0	0	0	0
6547efd48f51fd366462e1af2bf55994	0	4	0	0	0	0	0	0	0	0	6	0	0	0	0	0	0	0	0	0	0	0	0	0	0	0	0	1	0	0	0	0	0	0	0	0	0	0	0	0	0	13	2	0	0	0	0	2	0
13910b23ab66b69c4d53e9647a4af8ad	0	0	0	0	0	0	0	0	0	0	0	0	0	0	0	0	0	0	0	0	0	0	0	0	0	0	0	2	0	0	0	0	0	0	0	0	0	0	0	0	0	0	0	0	0	0	0	0	0
4be79fd899012d1a90de296ee8621436	0	0	0	0	0	0	0	0	0	0	0	0	0	0	0	0	0	0	0	0	0	0	0	0	0	0	0	0	0	0	0	0	0	0	0	0	0	0	0	0	0	0	0	0	0	0	0	0	0
6616653870d1bfc960f3a039a389289b	0	0	0	0	0	0	0	0	0	0	0	0	0	0	0	0	0	0	0	0	0	0	3	0	0	0	0	0	0	0	0	0	0	0	0	0	0	0	0	0	0	0	0	0	0	0	0	0	0
338a6e1eff792e77a61db97f5b689f49	0	0	0	0	0	0	0	0	0	0	0	0	0	0	0	0	0	0	0	0	0	0	0	0	0	0	0	0	0	0	0	0	0	0	0	0	0	0	0	0	0	0	0	0	0	0	0	0	0
978226e00b6c563e45a2d0fd2de35188	0	0	0	0	0	0	0	0	0	0	0	0	0	0	0	0	0	0	0	0	0	0	0	0	0	0	0	0	0	0	0	0	0	0	0	0	0	0	0	0	0	0	0	0	0	0	0	0	0
fbad97c751987baf24468f05474637a7	0	0	0	0	0	0	0	0	0	0	0	0	0	0	0	0	0	0	0	0	0	0	0	0	0	0	0	0	0	0	0	0	0	0	0	0	0	0	0	0	0	0	0	0	0	0	0	0	0
4d33db94aa6318bc01668fea2a125e8b	0	0	0	0	0	0	0	0	0	0	0	0	0	9	0	0	0	0	0	0	0	0	0	0	0	10	0	0	0	0	0	0	0	0	2	0	0	0	6	0	0	0	0	0	0	0	0	0	0
fc8515f2809fd43fa6601546a3af9eb6	0	0	0	0	0	0	0	0	0	0	0	0	0	0	0	0	0	0	0	0	0	0	0	0	0	0	0	0	0	0	0	0	0	0	0	0	0	0	0	0	0	0	0	0	0	0	0	0	0
f8386763c588d8068dd1bf080e39f6c9	0	0	0	0	0	0	0	0	0	0	0	0	0	0	0	0	0	0	0	0	0	0	0	0	0	0	0	0	0	0	0	0	0	0	0	0	0	0	0	0	0	0	0	0	0	0	0	0	0
b8b7445d0291bc48c86e2a41d3d0ef41	0	0	0	0	0	0	0	0	0	0	0	0	0	0	0	0	0	0	0	0	0	0	0	0	0	0	0	0	0	0	0	0	0	0	0	0	0	0	0	0	0	0	0	0	0	0	0	0	0
de227c6d56ca3e350aca508acf92d161	0	0	0	0	0	0	0	0	0	0	0	0	0	0	0	0	0	0	0	0	0	0	0	0	0	0	0	0	0	0	0	0	0	0	0	0	0	0	0	0	0	0	0	0	0	0	0	0	0
44435d0bb96d49180cb0f7223770f6cf	0	0	0	0	0	0	0	0	0	0	0	0	0	0	0	0	0	0	0	0	0	0	0	0	0	0	0	0	0	0	0	0	0	0	0	0	0	0	0	0	0	0	0	0	0	0	0	0	0
98db38d07405103aae42c81ce6c3aff1	0	0	0	0	0	0	0	0	0	0	0	0	0	0	0	0	0	0	0	0	0	0	0	0	0	0	0	0	0	0	0	0	0	0	0	0	0	0	2	0	0	0	0	0	0	7	0	0	0
f61f2e0d9d906e0702c141670bd65d73	0	0	0	0	0	0	0	0	0	0	0	0	0	0	0	0	0	0	0	0	0	0	0	0	0	0	0	0	0	0	0	0	0	0	0	0	0	0	0	0	0	0	0	0	0	0	0	0	0
2e2b8fa9a808744c3942ab4f516d57e7	0	0	0	0	0	0	1	0	0	0	0	0	0	0	0	0	0	0	0	0	0	0	0	0	0	0	0	1	0	0	0	0	0	2	0	0	0	0	0	0	0	0	0	0	0	0	0	0	0
1873ac4f9b371f537af7fb715b56ad7a	0	0	1	0	0	0	0	0	0	0	0	0	0	0	0	0	0	0	0	0	0	0	0	0	0	0	0	0	0	0	0	0	0	0	0	0	0	0	0	0	0	0	0	0	0	0	0	0	0
daa2c1eececd29ab87d50ee14afe400d	0	0	0	0	0	0	0	0	0	0	0	0	0	0	0	0	0	0	0	0	0	0	0	0	0	0	0	0	0	0	0	0	0	0	0	0	0	0	0	0	0	0	0	0	0	0	0	0	0
a94015e95be777edc96ee98bf776f1f5	0	0	0	0	0	0	0	0	0	0	0	0	0	0	0	0	0	0	0	0	0	0	0	0	0	0	0	0	0	0	0	0	0	0	0	0	0	0	0	0	0	0	0	0	0	3	0	0	0
b730cbfbc67d97a0b5b8e21e861c3f95	0	0	0	0	0	0	0	0	0	0	0	0	0	0	0	0	0	9	0	0	0	0	0	0	0	0	0	0	0	0	0	0	0	0	0	0	0	0	0	0	0	0	0	0	0	0	0	0	0
09d1b78b06d3fbf5c1b6019e80fbcba4	0	0	0	1	0	0	0	0	0	0	0	0	0	0	2	0	0	0	0	0	0	0	0	0	0	0	0	0	0	0	0	0	0	0	0	0	0	0	0	0	0	0	0	0	0	0	0	0	0
dae5c541a2370922f3e79037f31d062c	0	0	0	0	0	0	2	0	0	0	0	0	0	0	0	0	3	0	0	0	0	0	1	0	0	0	0	19	0	0	0	0	0	0	0	0	0	0	1	0	0	0	50	0	3	0	0	14	0
755fa1b9d8ee1f4514576c24b215df1f	0	0	0	0	0	0	0	0	0	0	0	0	0	0	0	0	0	0	0	0	2	0	0	0	0	0	0	0	0	0	0	0	0	0	0	0	0	0	1	0	0	0	0	0	0	0	0	0	0
4fb7e0bbc99114872553b520d19eca87	0	0	0	0	0	0	0	0	0	0	0	0	0	0	0	0	0	0	0	0	0	0	0	0	0	0	0	0	0	0	0	0	0	0	0	0	0	0	0	0	0	0	0	0	0	0	0	0	0
f7d42cc038825ebc945c89a2bc7b9e6a	0	0	8	0	0	0	0	0	0	0	0	0	0	2	0	1	0	0	1	0	1	0	0	0	0	50	0	0	0	0	0	0	0	0	0	0	0	0	3	0	0	0	0	0	0	2	0	0	0
c6f6d8aa84fa71e3dc6975aa4d1bc4aa	0	0	0	0	0	0	0	0	0	0	0	0	0	0	0	0	0	0	0	0	0	0	5	0	0	0	0	0	0	0	0	0	0	0	0	0	0	0	0	0	0	0	0	0	0	0	0	0	0
6c3a6c9bc4e45a1be17ed633bce57265	0	0	0	0	0	0	0	0	0	0	0	0	0	0	0	0	0	0	0	0	0	0	0	0	0	0	0	0	0	0	0	0	0	0	0	0	0	0	0	0	0	0	0	0	0	0	0	0	0
0e439a763e480fc5b76dae58c6a7db7b	0	0	0	0	0	0	0	0	0	0	0	0	0	1	0	0	0	0	0	0	0	0	0	0	0	3	0	0	0	0	0	0	0	0	0	0	0	0	0	0	0	0	0	0	0	0	0	0	0
8520a681191a5217c51956513a02b7e1	0	0	0	0	0	0	0	0	0	0	0	0	0	0	0	0	0	0	0	0	0	0	0	0	0	0	0	0	0	0	0	0	0	0	0	0	0	0	0	0	0	0	0	0	0	0	0	0	0
41cf67ff08a328b96f4e2bd657858101	0	0	0	0	0	0	0	0	0	0	0	0	0	0	0	0	0	0	0	0	0	0	0	0	0	0	0	0	0	0	1	0	0	0	0	0	0	0	0	0	0	0	0	0	0	0	0	0	0
e067364ec10d3fb6010a31f39b19069c	0	0	0	0	0	4	0	0	0	0	0	0	8	0	0	0	0	0	0	0	0	0	0	0	0	0	0	0	0	0	15	0	0	0	0	0	0	0	0	6	0	0	0	0	0	0	0	0	0
57ee20863a4f06bd33f0f911a2dab2c4	0	0	0	0	0	0	0	0	0	0	0	0	0	0	0	0	0	0	0	0	2	0	4	0	0	0	0	0	0	0	0	0	0	0	0	0	0	0	0	0	0	0	0	0	0	0	0	0	0
9d94772b474897c449d438ec04fec3a8	0	0	0	0	0	0	0	0	0	0	0	0	0	0	0	0	0	0	0	0	1	0	0	0	0	0	0	0	0	0	0	0	0	0	0	0	0	0	0	0	0	0	0	0	0	0	0	0	0
4f15b03e299668b3393676fd49e16562	0	0	0	0	0	0	0	0	0	0	0	0	0	0	0	0	0	0	0	0	0	0	4	0	0	0	0	0	0	0	0	0	0	0	0	0	0	0	0	0	0	0	0	0	0	0	0	0	0
93873cb330000de341b2cd309a53b7b2	0	2	0	0	0	0	0	0	3	0	0	0	0	0	0	3	0	0	0	0	0	0	0	0	0	0	0	1	0	0	0	0	0	0	0	3	0	0	0	0	0	0	0	0	0	41	0	0	0
4289dae898ed471ca216a2157a9002ec	0	0	0	0	0	0	0	0	0	0	0	0	0	0	0	0	0	0	0	0	0	0	0	0	0	0	0	0	0	0	0	0	0	0	0	0	0	0	0	0	0	0	0	0	0	0	0	0	0
79bd837fd75d429080a028ef1a546160	0	0	0	0	0	0	0	0	0	0	0	0	0	0	0	0	0	0	0	0	0	0	0	0	0	0	0	0	0	1	0	0	0	0	0	0	0	0	0	0	0	0	0	0	0	0	0	0	0
fbe3401bff8828ee31ba78f7d9d6548d	0	0	0	0	0	0	0	0	0	0	0	0	0	0	0	0	0	0	0	0	0	0	0	0	0	0	0	0	0	0	0	0	0	0	0	0	0	0	2	0	0	0	0	0	0	0	0	0	0
e9b2d9ef38906ba3ef53edb7481d49af	0	0	0	0	0	0	0	0	0	0	0	0	0	0	2	0	0	0	0	0	0	0	0	0	0	0	0	0	0	2	0	0	0	0	0	0	0	0	0	0	0	0	0	0	0	0	0	0	0
9c22af434af3060674d6ddd47e1439ed	0	0	0	0	0	0	0	0	26	0	0	0	0	0	0	0	0	0	0	0	0	0	0	0	0	0	0	0	0	0	0	0	0	0	0	0	0	0	0	0	0	1	0	0	0	0	0	2	0
47233dcdf8b096229226ebf34677c1ea	0	0	0	0	0	0	0	0	0	0	0	0	0	0	0	0	0	0	0	0	0	0	0	0	0	0	0	0	0	1	0	0	0	0	0	0	0	0	0	0	0	0	0	0	0	0	0	0	0
651e9bff8e73dae712edcb8dc6941b10	0	0	0	0	0	0	0	0	0	0	0	0	0	0	0	0	0	0	0	0	0	0	0	0	0	0	0	0	0	0	0	0	0	0	0	0	0	0	0	0	0	0	0	0	0	0	0	0	0
f33a61405d512dc683d418d0fe17b27c	0	0	0	0	0	0	0	0	0	0	0	0	0	0	0	0	0	0	0	0	0	0	0	0	0	0	0	0	0	0	0	0	0	0	0	0	0	0	0	0	0	0	0	0	0	0	0	0	0
fc318cead1c1bfb07142402b81ba731f	0	0	0	0	0	0	0	0	0	0	0	0	0	0	0	3	0	0	0	0	0	0	0	0	0	0	0	0	0	0	0	0	0	0	0	0	0	0	0	2	0	0	0	0	0	0	0	0	0
1d7c805a96293c9c0d1dc60dc8d336f9	0	0	0	0	0	0	0	0	0	0	0	0	0	2	1	0	0	0	0	0	0	0	0	0	0	0	0	0	0	0	0	0	0	0	0	0	0	0	0	0	0	0	0	0	0	0	0	0	0
ae37a47bc12e9839effda63903236ccd	0	0	0	0	0	0	0	0	0	0	0	0	0	0	1	0	0	0	0	0	0	0	0	0	0	0	0	0	0	0	0	0	0	0	0	0	0	0	0	0	0	0	0	0	0	0	0	0	0
b1a59d511509748d93e6a1f5395e096a	0	0	0	0	0	0	0	0	0	0	0	0	0	0	4	0	0	2	0	0	0	0	0	0	0	3	0	0	0	0	0	0	0	0	0	0	0	0	0	0	0	0	0	0	0	0	0	0	0
f41671f7f5c55e3fc626a7090857343e	0	0	0	0	0	0	0	0	0	0	0	0	0	0	0	0	0	0	0	0	0	0	0	0	0	0	0	0	0	0	0	0	2	0	0	0	0	0	0	0	0	0	0	0	0	0	0	0	0
301eeb00cc2c3264920a46761db40520	0	0	0	0	0	0	0	0	1	0	0	0	0	0	0	0	0	0	0	0	0	0	0	0	0	0	0	0	0	0	0	0	0	0	0	0	0	0	0	0	0	0	0	0	0	0	0	0	0
29e194a023f168bf5bdbc9a34f4bda91	0	0	0	1	0	0	0	0	0	0	0	0	0	0	1	0	0	0	0	0	0	0	0	0	0	0	0	0	0	0	0	0	0	0	0	0	0	0	0	0	0	0	0	0	0	0	0	0	0
6985d9ab0299561f29a13433efe8d0c6	0	0	0	0	0	0	0	0	0	1	0	0	0	0	8	0	2	1	0	0	12	1	0	0	0	0	0	0	0	1	0	0	22	1	6	0	0	100	0	0	1	0	0	0	0	3	17	0	0
bfb1fca26b9454223e544cc8e247b8bc	0	0	0	0	0	0	0	0	0	0	0	0	0	0	0	0	0	0	0	0	0	0	0	0	0	0	0	0	0	0	0	0	0	0	0	0	0	0	0	0	0	0	0	0	0	0	0	0	0
867eb90e5daa33f1f04fbfa16ca0f191	0	68	0	0	50	22	0	0	2	0	1	0	7	0	0	0	0	0	0	4	0	0	0	0	0	0	39	0	0	0	21	0	0	0	0	12	0	0	0	0	0	37	6	0	0	0	0	0	0
a18049c3611896b93314d006a7d4bc1f	1	0	3	0	0	0	0	0	0	0	0	0	0	0	0	6	0	3	4	0	0	0	0	0	0	1	0	0	1	0	0	0	0	0	1	0	0	0	0	0	0	0	0	1	0	0	3	4	1
681909b8331fa263951397170b75bc1f	0	0	9	0	0	0	0	0	0	0	0	0	0	0	0	0	0	0	0	0	11	0	0	0	0	0	0	0	0	0	0	0	0	0	0	0	0	0	16	0	0	0	0	0	0	1	0	0	0
421bd919e6727e86ba09d6ca5572c69b	0	0	0	0	0	0	0	0	0	0	0	0	0	0	0	0	0	0	0	0	0	0	0	0	0	0	0	0	0	0	0	0	0	0	0	0	0	0	0	0	0	0	0	0	0	0	0	0	0
6e7c6a85dfa97964812dc9d805ee5ce9	0	0	0	0	0	0	0	0	0	0	0	0	0	0	0	0	0	4	0	0	3	0	0	0	0	0	0	0	0	0	0	0	0	0	0	0	0	0	0	0	0	0	0	0	0	1	2	0	0
e56418e4f71608abd2756d89c06ef739	0	0	0	0	0	0	0	0	0	0	0	0	0	0	0	0	0	0	0	0	0	0	0	0	0	0	0	0	0	0	0	0	0	0	0	0	0	0	0	0	0	0	0	0	0	0	0	0	0
ae68c43cd08599cc1a00559b44107cfd	0	0	0	0	0	0	0	0	0	0	2	0	0	0	0	3	0	0	2	0	0	0	0	0	0	0	0	0	0	0	0	0	0	7	0	0	0	0	0	0	0	0	1	0	0	0	0	0	0
5d8e15885dacb8860cf4bd007ee2cebd	0	0	0	0	0	0	0	0	0	0	0	0	0	0	0	0	0	2	0	0	0	0	0	0	0	0	0	0	0	0	0	0	0	0	0	0	0	0	0	0	0	0	0	0	0	0	0	0	0
e67a42e21fa5e9bc2eed5841ed1b8b0a	0	0	0	0	0	0	0	0	0	0	0	0	0	0	0	0	0	0	0	0	0	0	0	0	0	0	0	0	0	0	0	0	0	0	0	0	0	0	8	0	0	0	0	0	0	0	0	0	0
def1ab5717720eab3264dbeeb02b6c78	0	0	0	0	0	0	0	0	0	0	0	0	0	0	0	0	0	0	0	0	0	0	0	0	0	0	0	0	0	0	0	0	0	0	0	0	0	0	0	0	0	0	0	0	0	0	0	0	0
159977040ccba51ac6a2c007ea584812	8	0	6	0	0	0	0	21	2	3	0	1	3	2	5	5	0	0	8	0	1	0	1	4	0	2	0	5	7	2	1	2	9	0	2	2	5	0	0	1	0	0	4	1	6	4	5	0	0
f221f666bc2e979fae37fdace06762ca	1	8	0	0	0	0	7	1	6	0	1	0	0	0	0	0	0	0	1	0	0	0	0	0	0	0	0	10	0	0	0	0	0	4	0	1	10	0	0	0	0	48	7	0	0	0	0	29	0
1f8b377595cdc27ee49cc6acfd91b4ea	0	0	0	0	0	0	0	0	0	0	0	0	0	0	8	0	0	0	0	0	0	0	0	0	0	0	0	0	0	2	0	0	0	0	0	0	0	0	0	0	0	0	0	0	0	0	0	0	0
db323ea94e91f9d3f46ff997ecedb2f1	0	0	0	0	0	0	0	0	0	0	0	0	0	0	0	0	0	0	0	0	0	0	0	0	0	0	0	0	0	0	0	0	0	0	0	0	0	0	0	0	0	0	0	0	0	0	0	0	0
caceff0dcacee3341aaa73b64c096542	0	0	0	0	0	0	0	0	0	0	0	0	0	0	0	0	0	0	0	0	0	0	0	0	0	0	0	0	0	0	0	0	0	0	2	0	0	0	0	0	0	0	0	0	0	0	0	0	0
d626f6cf0f65d57933c94d7b28ed7f94	0	0	0	0	0	0	0	0	0	0	0	0	0	0	0	0	0	0	0	0	0	0	0	0	0	0	0	0	0	0	0	0	0	0	0	0	0	0	0	0	0	0	0	0	0	0	0	0	0
b8bbd786c47a150647e8a6acdb16b576	0	0	0	0	0	0	0	0	0	0	0	0	0	0	0	0	0	0	0	0	0	0	0	0	0	0	0	0	0	0	0	0	0	0	0	0	0	0	0	0	0	0	0	0	0	0	0	0	0
b895a1251c42b32e8d5f508a9f8aaefd	0	0	0	0	0	0	0	0	0	0	0	0	0	0	0	0	0	0	0	0	0	0	0	0	0	0	0	0	0	0	0	0	0	0	0	0	0	0	0	0	0	0	0	0	0	0	0	0	0
628e06703d313ca177d8eccb126a0e18	0	0	2	0	0	0	0	0	6	0	1	0	2	0	0	1	0	0	0	0	0	0	0	0	0	0	5	1	0	0	0	0	0	0	0	6	0	0	0	10	3	0	0	0	0	0	0	0	0
818ebe9311140029dc96ec0b7879cb9c	6	0	0	0	0	0	0	1	0	0	0	1	0	0	2	3	0	1	1	0	0	0	1	2	0	0	0	0	0	2	0	0	0	0	0	0	0	0	0	0	0	0	0	0	8	0	0	0	0
938f233973320d0ef7ff7c7bfa00da63	0	0	0	0	0	0	0	0	0	0	0	0	0	0	0	0	0	0	0	0	0	0	0	0	0	0	0	0	3	0	0	0	11	0	0	58	4	0	0	0	0	2	0	0	0	0	0	0	0
9fe8e0a2c7f5ac246b1245e5d3fe6d99	0	0	0	0	0	0	0	0	0	0	0	0	0	0	0	0	0	0	0	0	0	0	0	0	0	0	0	0	0	0	0	0	6	0	0	0	0	0	0	0	0	0	0	0	0	0	0	0	0
4a08b7380475ac022664fc9aed2e6c41	0	0	3	0	0	0	0	0	0	0	0	0	0	0	0	0	0	0	1	0	0	0	0	0	0	0	0	0	0	1	0	0	0	0	0	0	0	0	1	0	0	0	0	0	0	0	0	0	0
218d12f283bc118317edfee413c82264	0	0	0	0	0	0	0	0	0	0	0	0	0	0	0	0	0	0	0	0	0	0	1	0	0	0	0	0	0	0	0	0	0	0	0	0	0	0	0	0	0	0	0	0	0	0	0	0	0
f536f25a673afd230de1e7e1cb59d703	0	0	0	0	0	0	0	0	0	0	0	0	0	0	0	0	0	0	0	0	0	0	0	0	0	0	0	0	0	1	1	0	12	0	0	0	0	38	0	0	0	0	0	0	0	0	0	0	0
6b1a9cc6c862490772215f66a2294aa3	0	0	0	0	0	0	0	0	0	0	0	0	0	0	0	0	0	0	0	0	0	0	0	0	0	0	0	0	0	0	0	0	0	0	0	0	0	0	0	0	0	0	0	0	0	0	0	0	0
b2ecba9e774ce10e1f595aa98575064f	0	0	0	0	0	0	0	0	0	0	0	0	0	0	0	0	0	0	0	0	0	0	0	0	0	0	0	0	0	0	0	0	0	0	0	0	0	0	0	0	0	0	0	0	0	0	0	0	0
35bbc9d971e633bc5bf16e145a73c2f9	0	0	0	0	0	0	0	0	0	0	0	0	0	0	0	0	0	0	0	0	0	0	0	0	0	0	0	0	0	0	2	0	0	1	0	0	0	0	13	0	0	0	0	0	0	0	0	0	0
afb110f11304667bcf68cdf406270725	33	3	0	0	0	2	3	80	2	0	0	2	32	0	0	23	0	0	3	0	0	0	0	15	0	0	0	5	9	0	9	11	0	0	0	5	8	0	0	2	0	4	2	1	21	0	0	2	0
662bb3331a8d3e12f82bd504e5f2b5e4	0	0	0	0	0	0	0	0	0	0	0	0	0	0	0	0	0	0	0	0	0	0	0	0	1	0	0	0	0	0	0	0	0	0	0	0	0	0	0	0	0	0	0	0	0	0	0	0	0
bdb2ff1ce9e337ff69582e5e1679d53b	0	1	0	0	0	0	0	0	0	0	0	0	0	0	0	0	0	0	0	0	0	0	0	0	0	0	0	0	0	0	0	0	0	0	0	0	0	0	0	0	0	0	0	0	0	0	0	0	0
42c7092fb7ae3134303fc6c8655ad955	0	0	0	0	0	0	0	0	0	0	0	0	0	0	0	0	0	0	0	0	0	0	0	0	0	0	2	0	0	0	0	0	0	0	0	0	0	0	0	0	0	0	0	0	0	0	0	0	0
cef2859d91a2b69c65e0920b40f5a42b	0	0	0	0	0	0	0	0	0	0	0	0	0	0	0	0	0	0	2	0	0	0	0	0	0	0	0	0	0	0	0	0	0	0	0	0	0	0	0	0	0	0	0	0	0	0	0	0	0
73b61a9101acd613d93a72e84ec6059e	0	0	0	0	0	0	0	0	0	0	0	0	0	0	0	0	1	0	0	0	0	0	0	0	0	0	0	0	0	0	0	0	0	16	0	0	0	0	0	0	0	0	0	0	0	0	0	0	0
b8b7f5ccee3e4c7fc2761da663d2e25e	0	0	2	0	0	0	0	0	0	0	0	0	0	0	0	0	0	0	2	0	0	0	0	0	0	0	0	0	0	0	0	0	0	0	0	0	0	0	0	0	0	0	0	0	0	1	0	0	0
eaf9f7cc4974328d2d4d23590d7193c5	0	0	0	0	0	0	0	0	0	0	0	0	0	0	0	0	0	0	0	0	0	0	0	0	0	0	0	0	0	0	0	0	0	0	0	0	0	0	0	0	0	0	0	0	0	0	0	0	0
5f2da8fd56b038ba1c2317bb0627fa39	0	0	0	2	0	0	0	0	0	0	0	0	0	0	0	0	0	0	0	0	0	0	0	0	0	0	0	0	0	0	0	0	0	0	0	0	0	3	0	0	1	0	0	0	0	0	0	0	0
9a0ea6fb8f7f135817cdf195a0e81888	0	0	0	0	0	0	0	0	0	0	0	0	0	0	0	0	0	0	0	0	0	0	0	0	0	0	0	0	0	0	0	0	0	0	0	0	0	0	0	0	0	0	0	0	0	0	0	0	0
b5129f2e9afc154e882e50a76d0381d9	0	0	0	0	0	0	0	0	0	0	0	0	0	0	0	0	0	0	0	0	0	0	0	0	0	0	0	0	0	0	0	0	0	0	0	0	0	0	0	0	0	0	0	0	0	0	0	0	0
354efd837b1903e90e555afcde4c91df	0	0	0	0	0	0	0	0	0	0	0	0	0	0	0	0	0	0	0	0	0	0	0	0	0	0	0	0	0	0	0	0	0	0	0	0	0	0	0	0	0	0	0	0	0	0	0	0	0
8d4dccfdabc565ae995f431ac29f2668	0	0	0	0	0	0	0	0	0	0	0	0	0	0	0	0	0	0	0	0	0	0	0	0	0	0	4	0	0	0	0	0	0	0	0	0	0	0	0	0	0	0	0	0	0	0	0	0	0
83a9337371834e8a6563b9d21450c74c	0	0	0	0	0	0	0	0	0	1	1	0	0	0	0	0	0	0	0	0	0	0	2	0	0	0	0	0	0	0	0	0	0	0	0	0	0	0	0	0	0	0	0	0	0	0	0	0	0
7e5ba7d1e421944e1daa0948f68422fa	0	0	1	0	0	0	0	0	0	0	0	0	0	0	0	0	0	0	2	0	3	0	3	0	0	0	0	0	0	5	0	0	0	0	0	0	0	2	0	0	0	0	0	0	0	2	0	0	0
42951dde1b46ccd8dfabd5dadee383ef	0	0	2	0	0	1	0	0	6	0	0	0	5	0	0	0	0	0	0	0	0	0	0	0	0	0	0	0	0	0	0	0	0	0	0	16	0	0	0	9	0	0	0	0	0	0	0	0	0
fb26a11d5806db07d752fad2ed6839ca	0	0	0	0	0	0	0	0	0	0	0	0	0	0	0	0	0	0	0	0	0	0	2	0	0	0	0	0	0	0	0	0	0	0	0	0	0	0	0	0	0	0	0	0	0	3	0	0	0
b0a5b3561da5f5dc75b31f978053655e	12	0	2	0	0	0	0	0	0	0	0	2	0	29	32	14	27	42	4	0	0	17	14	4	0	7	0	0	0	11	0	0	2	0	5	0	0	0	0	2	0	0	0	0	10	0	10	2	0
8b8379b3e5a9f3fb2994d26ccbc66a1e	0	0	0	0	0	0	0	0	0	0	0	0	0	0	0	0	0	0	0	0	0	0	0	0	0	0	0	0	0	0	0	0	0	0	0	0	0	0	0	0	0	0	0	0	0	0	0	0	0
e98e1df132f874b1f5706bcdba3331c3	0	0	0	0	0	0	0	0	0	0	0	0	0	0	0	0	0	0	0	0	0	0	0	0	0	0	0	0	0	0	0	0	0	0	0	0	0	0	0	0	0	0	0	0	0	0	0	0	0
71b6e693be9292cb2579d5c62c9f90f7	0	0	0	0	0	0	0	0	0	0	0	0	0	0	0	0	0	0	0	0	0	0	0	0	0	0	0	0	0	0	0	0	0	0	0	0	0	0	0	0	0	0	0	0	0	0	0	0	0
e524431ec57eb2d719f61a4c5f2d9653	0	0	0	0	0	0	0	0	0	0	0	0	0	0	0	0	0	0	0	0	0	0	0	0	0	0	0	0	0	0	0	0	0	0	0	0	0	0	0	0	0	0	0	0	0	0	0	0	0
395d8be677f9071e33ea3872a7af0bb6	0	0	0	1	0	0	0	0	0	0	0	0	0	0	5	3	0	1	0	0	0	2	0	1	0	0	0	0	0	2	0	0	5	0	32	1	0	0	0	0	0	0	0	0	0	0	9	1	0
d1a09a1738239e283ae238e109ac269c	0	0	0	0	0	0	0	0	0	0	0	0	0	0	0	0	0	0	0	0	0	0	0	0	0	0	0	0	0	0	0	0	0	0	0	0	0	0	0	0	0	0	0	0	0	0	0	0	0
454a4275f06d802e4bddc6413c7a23f1	0	0	0	0	0	0	0	0	0	0	0	0	0	0	0	0	0	0	0	0	0	0	0	0	0	0	0	0	0	0	0	0	0	0	0	0	0	0	0	0	0	0	0	0	0	0	0	0	0
31c084d0f6be805e3fe249e53c81af49	0	0	0	0	0	0	0	0	0	0	0	0	0	0	0	0	0	0	0	0	0	0	0	0	0	0	0	0	0	0	0	0	0	0	0	0	0	0	0	0	0	0	0	0	0	0	0	0	0
3fcf8b96cd280bf3a0e9d24fe65ded04	0	0	0	0	0	0	0	0	0	0	0	0	0	0	0	0	0	0	0	0	0	0	0	0	0	0	0	0	0	0	0	0	0	0	0	0	0	0	0	0	0	0	0	0	0	0	0	0	0
10d259a4ebb53f29c2450d225bd15382	0	0	0	0	0	0	0	0	0	0	0	0	0	1	0	0	0	0	0	0	0	0	0	0	0	0	0	0	0	0	0	0	0	0	0	0	0	0	0	0	0	0	0	0	0	0	0	0	0
81d5ab02d256c8626afb337fc3597258	0	0	0	2	0	0	0	0	0	0	0	0	1	0	0	0	0	1	0	0	0	0	0	0	0	0	0	0	0	0	0	0	4	2	0	0	0	0	0	0	0	0	0	0	0	0	0	0	0
5799b8013eb5f0d365537e92038d060a	0	0	0	0	0	0	0	0	0	0	0	0	0	0	0	0	0	0	0	0	1	0	0	0	0	0	0	0	0	0	0	0	0	0	0	0	0	0	1	0	0	0	0	0	0	0	0	0	0
68105b45e0428e2b709e13984ba9f324	0	0	57	0	0	0	0	0	0	0	0	0	0	0	0	0	0	0	17	0	0	0	0	0	0	0	0	0	0	0	0	0	0	0	0	0	0	0	8	0	0	0	0	0	5	0	0	0	0
cf693354c09e72d5bcc89ca3406a21b5	0	0	0	0	0	0	0	0	0	0	0	0	0	0	0	0	0	0	0	0	0	0	0	0	0	0	0	0	0	0	0	0	0	0	0	0	0	0	0	0	0	0	0	0	0	1	0	4	0
08484c53c0291a8c1528b68eb44dc233	4	0	3	2	0	0	0	2	0	0	1	0	2	2	4	3	0	2	2	0	0	0	0	2	1	0	0	0	2	0	0	0	6	0	0	0	0	0	2	0	0	0	1	0	2	0	0	0	0
d97d9e3d51569f62c54d81d2e12503bc	0	0	0	0	0	0	0	0	0	0	0	0	0	2	0	0	0	4	0	0	0	0	0	0	0	0	0	0	0	0	0	0	0	0	0	0	0	0	0	0	0	0	0	0	0	0	0	0	0
cc3101e29599cc2ea1dc32f711bb42e8	0	0	0	0	0	0	0	0	0	0	0	0	1	0	0	0	0	0	0	0	0	0	0	0	0	0	0	0	0	0	1	0	0	0	0	0	0	0	0	0	0	0	0	0	0	0	0	0	0
ca847d8fe8ad5347a2e152a1863c1f96	0	0	12	0	0	0	1	0	0	0	5	0	0	17	6	9	91	11	10	0	3	2	20	0	0	54	0	0	0	3	0	0	2	69	70	0	0	0	1	0	0	0	0	0	0	7	10	5	1
e44daebeca99ca4ea0a7f24d96b9251d	0	0	0	0	0	0	0	0	0	0	0	0	0	1	0	0	0	0	0	0	0	0	0	0	0	0	0	0	0	0	0	0	0	0	0	0	0	0	0	0	0	0	0	0	0	0	0	0	0
95d5022f6420c6a8f8dcd3ced490a27a	0	0	0	156	0	0	0	0	0	0	0	0	0	0	0	0	0	0	0	0	0	0	0	0	0	0	0	0	0	99	0	0	0	0	2	0	0	0	0	3	0	0	0	0	0	0	55	0	0
01e3b885faa890dd2e12d984abe36ce1	0	0	0	0	0	0	0	0	0	0	0	0	0	0	0	0	0	0	0	0	7	0	0	0	0	0	0	0	0	0	0	0	0	0	0	0	0	0	0	0	0	0	0	0	0	0	0	0	0
8f3b3cc1d0c050f629f415b41fd34462	0	1	0	0	0	0	0	0	2	0	0	0	0	0	0	0	0	0	0	0	0	0	0	0	0	0	2	0	0	0	1	0	0	0	0	0	0	0	0	0	0	0	0	0	0	0	0	1	0
6eee7ca7e13bce75c506eb8e2e93b322	0	0	0	0	0	0	0	0	0	0	0	0	0	0	0	0	0	0	0	0	0	0	0	0	0	0	0	0	0	1	0	0	0	0	0	0	0	0	0	0	0	0	0	0	0	0	2	0	0
dd7fc81c4dc18fe2a26eb1eec2d9a069	0	0	0	0	0	0	0	0	0	0	0	0	0	0	0	0	0	0	0	0	0	0	1	0	0	0	0	0	0	0	0	0	0	0	0	0	0	0	0	0	0	0	0	0	0	0	0	0	0
813ccb350e899df95e556136f172ab62	0	0	0	0	0	0	0	0	0	0	0	0	2	0	0	0	0	0	0	0	6	0	1	0	0	0	0	0	0	0	0	0	0	0	0	0	0	0	0	0	0	0	0	0	0	0	0	0	2
781c45f0e3a8c42eed342294affcee38	16	0	0	1	0	0	0	2	0	0	0	1	2	0	0	3	0	1	2	0	0	0	0	8	0	3	0	0	0	3	0	2	6	0	0	0	0	0	0	6	0	0	2	2	20	0	0	2	0
313a98c8ec9a383f16806f4cd53016ce	0	0	0	0	0	0	0	0	0	0	0	0	0	0	0	0	0	0	0	0	0	0	0	0	0	0	0	0	0	0	0	0	0	0	0	0	0	0	0	0	0	0	0	0	0	0	0	0	0
23c04b8d392a387d274f052c854011c5	0	0	0	0	0	0	0	0	0	0	0	0	0	0	0	0	0	0	0	0	44	0	0	0	0	0	0	0	0	0	0	0	0	0	0	0	0	0	0	0	0	0	0	0	0	0	0	0	0
2e31d9b543dc4346a0097d2974032657	0	0	0	0	0	0	0	0	0	0	0	0	0	0	0	0	0	0	0	0	0	0	0	0	0	0	0	0	0	0	0	0	0	0	0	0	0	0	0	0	0	0	0	0	0	0	0	0	0
3606557109f47af8c11cc57b0b46e0db	0	0	0	1	0	0	0	0	0	0	0	0	0	0	0	0	0	0	0	0	0	0	0	0	0	0	0	0	0	1	0	0	0	0	0	0	0	0	0	0	0	0	0	0	0	0	0	0	0
b6ff0a80fc1d68413cd040c4fde89da6	0	0	0	0	0	0	0	0	0	0	0	0	0	0	0	0	0	0	0	0	0	0	0	0	0	0	0	0	0	0	0	0	0	0	0	0	0	0	0	0	0	0	0	0	0	0	0	0	0
469e66aab1839a437ff659655a6c74c7	0	0	0	0	0	0	0	0	0	0	0	0	0	0	0	0	0	0	0	0	0	0	0	0	0	0	0	1	0	0	0	0	0	0	0	0	0	0	0	0	0	0	0	0	0	0	0	0	0
c88b5bae9da5aff27d74f31694ac1425	0	0	0	0	0	0	0	0	0	0	0	0	0	0	0	0	0	0	0	0	0	0	0	0	0	0	0	0	0	0	0	0	0	0	0	0	0	0	0	0	0	0	0	0	0	0	0	0	0
93e768d999c61c49b31efcf4281582ce	0	0	0	0	0	0	0	0	0	0	0	0	0	0	0	0	0	0	0	0	0	0	0	0	0	0	0	0	0	0	0	0	0	0	0	0	0	0	0	0	0	0	0	0	0	0	0	0	0
47463f244eda5cc76b5395ecfa4458bc	0	0	0	0	0	0	0	0	0	0	0	0	0	0	0	0	0	0	0	0	0	1	0	0	0	0	0	0	0	0	0	0	0	0	0	0	0	0	0	0	0	0	0	0	0	0	0	0	0
bb2101821fd112f70eb986e5a9a14adf	0	0	0	0	0	0	0	0	0	0	0	0	0	0	0	0	0	0	0	0	0	0	0	0	0	0	0	0	0	0	0	0	0	0	0	0	0	0	0	0	0	0	0	0	0	0	0	0	0
137361a8ac3b70164660cc2165c32c1e	0	0	0	0	0	0	0	0	0	0	0	0	0	0	2	0	0	0	0	0	0	0	0	0	0	0	0	0	0	0	0	0	0	0	0	0	0	0	0	0	0	0	0	0	0	0	0	0	0
c580775bcfaa1c8535ed46d9531112c7	0	0	0	0	0	0	0	0	0	0	0	0	0	1	0	0	1	0	0	0	0	0	0	0	0	0	0	0	0	0	0	0	0	0	0	0	0	0	0	0	0	0	0	0	0	0	0	0	0
83f5fb6ab4312d9ca55f2857fee8b8d8	6	0	0	0	0	0	0	1	0	0	0	1	0	0	4	5	0	2	0	0	0	0	0	2	0	0	0	0	1	0	0	0	0	0	0	0	0	0	0	0	0	0	0	0	3	0	0	0	0
02a21d2458c7b395d1aad4241956063c	0	1	0	0	0	0	0	0	0	0	0	0	0	0	0	0	0	0	0	0	0	0	0	0	0	0	0	4	0	0	0	1	0	0	0	0	0	0	0	0	0	0	0	0	0	0	0	0	0
be5164bbd78a89f6f5af8d59a9cb4205	0	0	0	0	0	0	0	0	0	0	1	0	0	0	0	0	0	0	0	0	0	0	0	0	0	0	0	0	0	0	0	2	0	0	0	0	1	0	0	0	0	0	0	0	0	0	0	0	0
d41bd0db927f90e8923031c2ec675e94	0	0	0	0	0	0	0	0	0	0	0	0	0	0	0	0	0	0	0	0	0	0	0	0	0	0	0	0	0	0	0	0	0	0	0	0	0	0	0	0	0	0	0	0	0	0	0	0	0
80f9bd265a30f1efcf4198e76db0b161	1	0	0	0	0	0	0	0	0	0	0	0	0	0	0	0	0	0	0	0	0	0	0	0	0	0	0	2	0	1	0	0	0	0	0	0	0	0	0	0	0	0	0	0	0	0	0	0	0
9e293a28e3a751fd4f6b3980820960bc	0	0	3	0	0	6	0	0	0	0	0	0	0	9	0	2	0	0	1	0	0	0	11	2	0	0	0	1	0	0	0	0	0	0	0	2	0	0	0	9	0	0	0	0	0	0	0	0	0
839d51673bb834904e5ea013056ab420	0	0	0	0	0	0	0	0	0	0	0	0	0	0	0	0	0	0	0	0	1	0	0	0	0	0	0	0	0	0	0	0	0	0	0	0	0	0	0	0	0	0	0	0	0	0	0	0	0
423e2be60319fce7374119e655c40823	0	0	0	0	0	0	0	0	0	0	0	0	0	0	0	0	0	0	0	0	0	0	0	0	0	0	0	0	0	0	0	0	0	0	0	0	0	0	0	0	0	0	0	0	0	0	0	0	0
469ac089b400924b6a6c81a674cb18e2	0	0	0	0	0	0	0	0	0	0	0	0	0	0	0	0	0	0	0	0	0	0	11	0	0	0	0	0	0	0	0	0	0	2	0	0	0	0	0	0	0	0	0	0	0	1	0	0	0
2f0f1a02e600e0cbe5b23d94bb219f32	0	0	0	0	0	0	0	0	0	0	0	0	0	0	0	0	0	0	0	0	2	0	0	0	0	0	0	0	0	0	0	0	3	0	0	1	0	0	3	0	0	0	0	0	0	0	0	0	0
dfeee597868dab72acd9a30a7c53bd6c	0	0	0	0	0	0	0	0	0	0	0	0	0	0	0	0	0	0	0	0	0	0	0	0	0	0	0	0	0	0	0	0	0	0	0	0	0	0	0	0	0	0	0	0	0	0	0	0	0
c219bbb135db7d695b0ee21a731ab457	2	0	3	4	0	0	0	0	0	0	0	0	0	2	4	0	0	0	0	0	0	0	0	0	0	0	0	0	0	0	0	0	0	0	0	0	0	0	0	0	0	0	0	0	0	0	0	0	0
c9ac877b1a2c9edebc756bba086485bb	0	0	0	0	0	0	0	0	0	0	0	0	0	0	0	0	0	0	0	0	0	0	0	0	0	0	0	0	0	1	0	0	0	0	0	0	0	0	0	0	0	0	0	0	0	0	0	0	0
52591343cd8a4f23ad9593c4aefa5959	0	0	0	0	0	0	0	0	0	0	0	0	0	0	0	0	0	0	0	0	0	0	0	0	0	0	0	0	0	0	0	0	0	0	0	0	0	0	0	0	0	0	0	0	0	0	0	0	0
760bbb0599591695134a74de95d47330	0	0	0	0	0	0	0	0	0	0	0	0	0	0	0	0	0	2	0	0	0	0	0	0	0	0	0	0	0	3	0	0	0	0	0	0	0	0	0	0	0	0	0	0	0	0	0	0	0
ef9f16ee8561085f6c7a9dbc66f2a6fd	0	0	0	0	0	0	0	0	0	0	0	0	0	0	0	0	0	0	3	0	0	0	0	0	0	0	0	0	0	0	0	0	0	0	0	0	0	0	0	0	0	0	0	0	0	0	0	0	0
2376ffdf837bc0ef5d13514f6bd7d7e4	0	0	0	0	0	0	0	0	0	0	0	0	0	0	0	0	0	0	0	0	0	0	0	0	0	0	0	0	0	0	0	0	0	2	0	0	0	0	0	0	0	0	0	0	0	0	0	0	0
66e80d231530834f060f2d23877d43c0	0	56	0	0	95	53	0	0	0	0	0	0	1	0	0	0	0	0	0	13	0	0	0	0	0	0	33	2	0	0	21	0	0	0	0	33	0	0	0	0	0	8	4	0	0	0	0	0	0
893972a9df86e129eb4cdee90122ad5d	0	0	0	0	0	0	0	0	0	0	0	0	0	0	0	0	0	0	0	0	0	0	0	0	0	0	0	0	0	0	0	0	0	0	0	0	0	0	0	0	0	0	0	0	0	0	0	0	0
560f2931e22e86071b035ad45c3af0a0	0	0	0	0	0	0	0	0	0	0	0	0	0	12	6	0	0	4	0	0	0	0	0	0	0	1	0	0	0	1	0	0	0	0	3	0	0	0	0	0	2	0	0	0	0	0	0	0	0
f75993456f6d99f9ec2d2e39ea9c78f7	0	0	0	0	0	0	0	0	0	0	0	0	0	0	0	0	0	0	0	0	0	0	0	0	0	0	0	0	0	0	0	0	0	0	0	0	0	0	0	0	0	0	0	0	0	2	0	0	0
99e519c48f6c836c7001783bc5d75ce8	0	0	0	0	0	0	0	0	0	0	0	0	0	0	0	0	0	0	0	0	0	0	0	0	0	0	0	0	0	0	0	0	0	0	0	0	0	0	0	0	0	0	0	0	0	0	0	0	0
b745c6b0d0a8c5117281545c9befc11e	0	0	0	0	0	0	0	0	0	0	0	0	0	0	0	0	0	0	0	0	0	0	0	0	0	0	0	0	0	0	0	0	0	0	0	0	0	0	0	0	0	0	0	0	0	0	0	4	0
8f0d04a3e0c6be347d084cc3a16d4720	0	0	0	0	0	0	0	0	0	0	0	0	0	0	1	0	0	0	0	0	0	0	0	0	0	0	0	0	0	0	0	0	0	0	0	0	0	0	0	0	0	0	0	0	0	0	0	0	0
1d101b4456837b8b955dd3190192950c	0	0	0	0	0	0	5	0	0	0	0	0	0	0	0	0	3	0	0	0	0	0	0	0	0	0	0	0	0	0	0	0	0	0	0	0	0	0	0	0	0	2	0	0	0	0	0	21	0
7321bc89b4032a620e357466f086425e	0	0	0	0	0	0	0	0	0	0	0	0	0	0	0	0	0	0	0	0	0	0	0	0	0	0	0	0	0	0	0	0	3	0	0	0	0	0	0	0	0	0	0	0	0	0	0	0	0
a43c8411a6478f9395ed0078c0776f22	0	0	0	0	0	0	0	0	0	0	0	0	0	0	0	1	0	0	0	0	0	0	0	0	0	0	0	1	0	0	0	0	0	0	0	0	0	0	0	0	0	0	1	0	0	0	0	2	0
2a06d80db7b3d3c4ec7a30fcfdfa804f	0	0	0	0	0	0	0	0	0	0	0	0	0	0	0	0	0	0	0	0	0	0	0	0	0	0	0	0	0	0	0	0	0	0	0	0	0	0	0	0	0	0	0	0	0	0	0	0	0
78fd3516755d4aa344eec3568a619747	0	0	0	1	0	0	0	0	0	0	0	0	0	0	0	0	0	0	0	0	0	0	0	0	0	0	0	0	0	0	0	0	0	0	0	0	0	0	0	0	0	0	0	0	0	1	0	0	0
68cfe1d804dcb18bdd6f19ac2bedd9d8	0	0	0	0	0	0	0	0	0	0	0	0	0	0	0	0	0	0	0	0	5	0	0	0	0	0	0	0	0	2	0	0	0	0	0	0	0	0	0	0	0	0	0	0	0	1	3	0	0
657f3533f2da937c0d920afcd7265694	0	0	0	0	0	0	0	0	0	0	0	0	1	0	0	0	0	0	0	0	0	0	0	0	0	0	0	0	0	0	0	0	2	0	0	1	0	0	0	2	0	0	0	0	0	0	0	0	0
3f26ee01500ef912580b38ecb2ac7855	0	0	0	0	0	0	0	0	0	0	0	0	0	0	0	0	0	0	0	0	0	0	0	0	0	0	0	0	0	0	0	0	0	0	0	0	0	0	0	0	0	0	0	0	0	0	0	0	0
f769374b27e5e2c4cff8c945c21142a5	0	0	0	0	0	0	0	0	0	0	0	0	0	0	0	0	0	0	1	0	0	0	0	0	0	0	0	0	0	0	0	0	0	0	0	0	0	0	0	0	0	0	0	0	0	0	0	0	0
0a3fa682ac2060d6bd85e9690e138359	0	0	0	0	0	0	0	0	0	0	0	0	0	0	0	0	0	0	0	0	0	0	0	0	0	0	0	0	0	0	0	0	0	0	0	0	0	0	0	0	0	0	0	0	0	0	0	0	0
df0f36f6967f22bf5c3534cfbe2088f3	0	0	0	0	0	0	0	0	0	0	0	0	0	0	0	0	0	0	0	0	0	0	0	0	0	0	0	0	0	0	1	1	0	0	0	0	0	0	0	0	6	0	0	0	0	0	0	0	0
0d000522eb51a8fb7b6ae48acd782da9	0	0	0	0	0	0	0	0	0	0	0	0	0	0	0	0	0	0	0	0	0	0	0	0	0	0	0	0	0	0	0	0	0	0	0	0	0	0	0	0	0	0	0	0	0	0	0	0	0
aee310e4bfbaa9788fa676e648aaa74c	0	0	0	1	0	0	0	0	0	0	0	0	6	0	0	0	0	0	0	0	0	0	0	0	0	0	1	0	0	0	1	0	0	0	0	0	0	0	0	2	0	0	1	0	0	0	0	0	0
1c487e6526e0611ff06bf77e58c1e961	0	0	2	0	0	0	0	0	0	0	0	0	0	0	0	0	0	0	0	0	0	0	0	0	0	0	0	0	0	0	0	0	0	0	0	0	0	0	0	0	0	0	0	0	0	4	0	0	0
e8e76ff2acd684284fbdfe4e1e35faac	0	0	0	0	0	0	0	0	0	0	0	0	0	0	0	0	0	0	0	0	0	0	0	0	0	0	0	0	0	0	0	0	0	0	0	0	0	0	0	0	0	0	0	0	0	0	0	0	0
0b5fd01da7f0e15934e66c39e4f58364	0	0	0	0	0	0	0	0	0	0	0	0	0	0	0	0	0	0	0	0	0	0	0	0	0	0	0	0	0	0	0	0	0	5	0	0	0	0	0	2	0	0	0	0	0	0	0	0	0
e54fe5dee25ec656a89b4b6600d667b1	0	0	0	0	0	0	0	0	0	0	0	0	0	2	0	0	0	0	0	0	0	0	0	0	0	0	0	0	0	0	0	0	0	0	0	0	0	0	0	0	0	0	0	0	0	0	0	0	0
[truncated: 375 more columns]

## Sheet: Dataset Not Rarefied
V6-V8 Data - Not Rarefied
ASV ID	16SV6.BB17.5C	V6V8.BB17.15C	V6V8.BB17.24B	16SV6.BB14.48B	16SV6.BB16.27A	16SV6.BB16.46D	16SV6.BB15.44B	16SV6.BB14.14D	16SV6.BB14.42C	16SV6.BB14.13D	16SV6.BB14.14C	16SV6.BB16.19C	16SV6.BB16.47D	16SV6.BB15.35B	16SV6.BB14.10B	16SV6.BB17.5A	16SV6.BB16.27D	16SV6.BB15.48B	V6V8.BB17.17A	16SV6.BB16.27C	16SV6.BB14.29C	16SV6.BB17.4D	16SV6.BB14.11C	16SV6.BB16.3B	16SV6.BB16.23A	V6V8.BB17.21A	16SV6.BB14.25A	16SV6.BB15.30B	16SV6.BB16.17D	16SV6.BB14.39B	16SV6.BB16.33B	16SV6.BB15.3B	16SV6.BB16.35D	16SV6.BB14.30D	V6V8.BB17.41C	16SV6.BB16.43D	16SV6.BB16.34C	16SV6.BB14.32B	16SV6.BB14.49C	16SV6.BB16.42C	16SV6.BB14.20B	16SV6.BB16.44A	V6V8.BB17.18A	16SV6.BB16.35C	16SV6.BB14.33D	V6V8.BB17.47A	V6V8.BB17.8D	16SV6.BB16.51D	16SV6.BB16.5C
7a6606276d637a9ccddc1095c1762656	0	0	0	0	0	0	0	0	0	0	0	0	0	0	0	0	0	0	0	0	0	0	0	0	0	0	0	0	0	0	0	0	0	0	0	0	0	0	0	0	0	0	0	0	0	0	0	0	0
a2a5df61f9a55bdcf5b5b05925a5b378	0	0	0	2	0	0	0	0	0	0	0	0	0	0	0	0	0	0	0	0	0	0	0	0	0	0	0	0	0	2	0	0	0	0	0	0	0	0	0	0	0	0	0	0	0	3	0	0	0
7a46f871a5555b9658a385f52edb9e34	0	0	0	0	0	0	0	0	0	0	0	0	0	0	0	0	0	0	0	0	0	0	0	0	0	0	0	0	0	0	0	0	0	0	0	0	0	0	0	0	0	0	0	0	0	0	0	0	0
a2f422f80229aa211c4a3bb4e046606d	9	0	4	6	6	0	0	0	0	0	0	1	0	0	3	10	0	0	0	0	0	0	0	6	0	4	0	0	0	0	0	1	0	0	0	0	0	0	6	0	4	0	0	0	0	2	0	0	4
107646de1396910559e4d2ea86de8c6e	0	0	0	0	0	0	0	0	0	0	0	0	0	0	0	0	0	0	0	0	0	0	0	0	0	0	0	0	0	0	0	0	0	0	0	0	0	0	0	0	0	0	0	0	0	0	0	0	0
fc723fb8a0b129c83346d003cce3dce4	0	0	0	0	0	0	0	0	0	0	0	0	0	0	0	0	0	0	0	0	0	0	0	0	0	0	0	0	0	0	0	0	0	0	4	0	0	0	0	0	0	0	0	0	0	2	0	0	0
213284eabe0a47de1adfe33a1d83b0d6	0	0	0	0	0	0	0	0	0	0	0	0	0	0	0	0	0	0	0	0	0	0	0	0	0	0	0	0	0	7	0	0	0	0	0	0	4	0	0	0	0	0	0	0	0	2	0	0	0
c244431a36e31f1c1556ee7b3a27fa95	0	0	0	0	0	0	0	2	0	4	0	0	0	0	51	0	0	0	0	0	0	0	3	0	0	0	0	0	2	0	0	0	0	0	0	0	0	0	0	0	0	0	0	0	0	0	0	0	0
98343b35af0e7438e4f1825ab70e3ff0	0	0	0	0	0	0	0	0	0	0	0	0	0	0	0	0	0	0	0	0	0	0	0	0	0	0	0	0	0	0	0	0	0	0	0	0	0	0	0	0	0	0	0	0	0	0	0	0	0
02cf69c440fe09bead51074bd250e356	0	0	0	0	0	0	0	0	0	0	0	0	0	0	0	0	0	0	0	0	0	0	0	0	0	0	0	0	0	0	0	0	0	0	0	0	0	0	0	0	0	0	0	0	0	0	0	0	0
2871c90022b080fd28429ede548a8936	0	0	0	0	0	0	0	0	0	0	0	0	0	0	0	2	0	0	0	0	0	2	0	0	0	0	0	0	0	0	0	0	0	0	0	0	0	0	0	0	0	0	0	0	0	7	0	0	3
baee6731b051325bcde45ad0e3a7e580	0	0	0	0	0	0	0	0	0	0	0	0	0	0	1	0	0	0	0	0	0	0	0	0	0	0	0	0	0	0	0	0	0	0	0	0	0	0	0	0	0	0	0	0	0	0	0	0	0
b136df9e8fbf4b1067b854f83cb52c2a	0	0	0	0	0	0	0	0	0	0	0	0	0	0	0	0	0	0	0	0	0	0	0	0	0	5	0	0	0	0	0	0	0	0	0	0	0	0	0	0	0	0	0	0	0	0	0	0	0
aeff0b35af2f456d7f2ef573495e72fe	2	0	0	5	0	0	0	0	0	2	0	3	0	0	1	5	0	0	0	0	0	0	0	4	0	2	0	0	0	0	0	8	0	0	0	0	0	0	13	0	3	0	0	0	0	4	0	0	10
120bd0dd382971d083a24299135af89a	0	0	0	0	0	0	0	0	6	0	0	0	0	0	0	0	0	0	0	0	0	0	0	0	0	0	0	0	0	2	0	0	0	0	10	0	0	0	0	0	0	3	0	2	0	8	0	0	0
536acdace2a5871d2b02db0d0238d2b7	0	0	0	0	0	0	0	0	0	0	0	0	0	0	0	0	0	0	0	0	0	0	0	0	0	0	0	0	0	0	0	0	0	0	0	0	0	0	0	0	0	0	0	0	0	0	0	0	0
ad84184c64b474a0b53a97446c50cf5a	0	0	0	0	0	0	0	0	0	0	0	1	0	0	0	0	0	0	0	0	0	0	0	0	0	0	0	0	0	0	0	0	0	0	16	0	0	0	0	0	0	0	0	0	0	0	0	0	0
31a1598445c9eb600d5dbd0b3085f20a	0	0	0	0	0	0	0	0	0	0	0	0	0	0	0	0	0	0	0	0	0	0	0	0	0	0	0	0	0	0	0	0	0	0	0	0	0	0	0	0	0	0	0	0	0	0	0	0	0
5bc40cf6ed8f8bfef1bd18e896295378	0	0	0	0	0	0	0	0	0	0	0	0	0	0	0	0	0	0	0	0	0	0	0	0	0	0	0	0	0	0	0	0	0	0	0	0	0	0	0	0	0	0	0	0	0	0	0	0	0
b0c066e0069fc882c945dbd806f9b9c8	0	0	0	0	0	0	0	0	0	0	0	0	0	0	0	0	0	0	0	0	0	0	0	0	0	0	0	0	0	0	0	0	0	0	0	0	0	0	0	0	0	0	0	0	0	0	0	0	0
362214b9e9af643e97e47f684a18e0fe	0	0	0	0	0	0	0	0	0	0	0	0	0	0	0	0	0	0	0	0	0	0	0	0	0	0	0	0	0	0	0	0	0	0	0	0	0	0	0	0	0	0	0	0	0	0	0	0	0
37c428a7e557dc202bade5426695bddd	0	12	0	0	0	0	0	0	0	0	0	0	0	0	26	0	0	0	0	0	0	0	0	0	0	0	0	0	0	0	0	0	0	0	0	0	0	0	0	0	0	0	0	0	0	0	0	0	0
d5c6483432877a1207b3b450a770236a	0	0	0	0	2	0	4	0	0	0	0	0	0	3	0	0	0	0	0	0	0	0	0	0	0	0	0	0	0	141	0	0	0	0	0	0	3	41	0	0	0	4	0	0	7	14	0	0	0
6c6d631efc081d3157c9287c52570860	0	0	0	0	0	0	0	0	0	0	0	0	0	0	0	0	0	0	0	0	0	0	0	0	0	0	0	0	0	2	0	0	0	0	0	0	0	0	0	0	0	0	0	0	0	0	0	0	0
7d94d357b243dff31546179e5e333c8e	0	0	0	0	0	0	0	0	0	0	0	0	0	2	0	0	0	0	0	0	0	0	0	0	0	0	0	0	0	0	3	0	0	0	0	0	4	0	0	0	0	0	0	0	0	0	0	0	0
f0a58158a089710b14ba6b686aebfb19	0	0	0	0	2	0	0	0	0	0	0	0	0	2	0	0	0	0	0	0	3	0	0	0	0	0	1	0	0	0	9	0	0	0	1	0	10	0	1	0	0	0	0	2	0	0	0	0	0
0e691bdcf21179a7cca32456edcf8001	0	0	0	0	0	0	0	0	0	0	0	0	0	0	0	0	0	0	0	0	0	0	0	0	0	0	0	0	0	0	0	0	0	0	0	0	0	0	0	0	0	0	0	0	0	0	0	0	0
a6910695df3300ace5b401aa818a20ab	0	0	0	0	0	0	0	0	0	0	0	0	0	0	0	0	0	0	0	0	0	0	0	0	0	0	0	0	0	0	0	0	0	0	0	0	0	0	0	2	0	51	0	0	0	43	0	0	0
9b6d69f047e6f4aef4322b5d81fc7d88	0	0	0	0	0	0	0	0	0	0	0	0	0	0	0	0	0	0	0	0	0	0	0	0	0	0	0	0	0	0	0	0	0	0	0	0	0	0	0	0	0	0	0	0	0	0	0	0	0
45e6e8e7028c1f8a029bacf79c577f22	0	0	0	0	0	0	0	0	0	0	0	0	0	0	0	0	0	0	0	0	0	0	0	0	0	0	0	0	0	0	0	2	0	0	0	0	0	0	0	0	0	0	0	0	0	0	0	0	0
3c3cd5d76620c1e4c63a2defc0c4d2e8	0	0	0	0	0	0	0	0	0	0	0	0	0	0	0	0	0	0	0	0	0	0	0	0	0	0	0	0	0	0	0	0	0	0	0	0	0	0	0	0	0	0	0	0	0	0	0	0	0
18a771fe38d4f64a5b38a4a1f074aaa2	0	0	0	0	0	0	0	0	0	0	0	0	0	0	0	0	0	0	0	0	0	0	0	0	0	0	0	0	0	0	0	0	0	0	0	0	0	0	4	0	0	0	0	0	0	7	0	0	0
c637d7cfe21991bfab9caf3b3a8e6c6f	0	0	0	0	0	0	0	0	0	0	0	0	0	0	0	0	0	0	0	0	0	0	0	0	0	0	0	0	0	4	0	0	0	0	2	0	0	0	0	0	0	2	0	0	0	2	0	0	0
473a0114bdedf0b6b5da0f1d14e27d1a	0	0	0	0	0	0	0	0	0	0	0	0	0	0	0	0	0	0	0	0	0	0	0	0	0	0	0	0	0	0	0	0	0	0	0	0	0	0	0	0	0	0	0	0	0	0	0	0	0
dbbf4eca5647ff39f54975e250de4096	0	0	0	0	0	0	0	0	0	0	0	0	0	0	0	0	0	0	0	0	0	0	0	0	0	0	0	0	0	0	0	0	0	0	0	0	0	0	0	0	0	0	0	0	0	0	0	0	0
de0f7a0be976be82591f30ccf545ad9c	0	0	0	0	0	0	0	0	0	0	0	0	0	0	3	0	0	0	0	0	0	0	3	0	0	0	0	0	0	0	0	0	0	0	0	0	0	0	0	0	0	0	0	0	0	0	0	0	0
3fed4db57c661301dd62f1c1c9f48b3f	0	0	0	0	0	0	0	0	0	0	0	0	0	0	0	0	0	0	0	0	0	0	0	0	0	0	0	0	0	0	0	0	0	0	0	0	0	0	0	0	0	0	0	0	0	0	0	0	0
e5c7dbfab6f5aa4a033e65dcdec1adf8	0	0	0	0	0	0	6	0	34	0	0	0	0	10	0	0	0	0	0	0	0	0	0	0	0	0	0	0	0	3	9	0	0	0	0	0	10	0	0	0	0	0	0	6	0	0	0	0	0
19de323c46d43adf2f1a9ce33bae0328	0	0	0	0	0	0	0	0	0	0	0	0	0	0	0	0	0	0	0	0	0	0	0	0	0	0	0	0	0	0	0	0	0	0	0	0	0	0	0	0	0	0	0	0	0	0	0	0	0
97dc4117bb84fcf4436d71cd4cac2a3b	0	0	0	0	13	0	0	0	0	0	0	0	0	0	0	0	0	0	0	0	0	0	0	0	0	59	0	0	0	3	3	0	0	0	0	0	2	0	0	0	0	0	0	0	0	0	0	0	2
bee7f3202e9eee532d94ae1ba87cd10e	0	0	0	0	0	0	10	0	0	0	0	0	0	0	0	0	0	0	0	0	0	0	0	0	0	0	0	0	0	0	0	0	0	0	0	0	3	0	0	0	0	0	0	53	0	5	0	0	0
84f35446e5d819cb2622aa34528105e6	0	0	0	0	0	0	0	0	0	0	0	0	0	0	0	0	0	0	0	0	0	0	0	0	0	0	0	0	0	3	0	0	0	0	4	0	0	0	0	0	0	0	0	0	0	0	0	0	0
6c35090d98041b12845fe6341abba788	0	0	0	0	10	0	0	0	0	0	0	0	0	0	0	0	0	0	0	0	0	0	0	0	0	0	0	0	0	0	0	0	0	0	0	0	0	0	0	0	0	0	0	0	0	0	0	0	0
6297ae8a11dadde31caa5dcac7b7e742	0	0	0	0	0	0	0	0	0	0	0	0	0	0	12	0	0	0	0	0	0	0	0	0	0	0	0	0	0	0	0	0	0	0	0	0	0	0	0	0	0	0	0	0	0	0	0	0	0
46b68ad7e01ac02c621d0d5f89ddee84	0	0	0	0	12	0	0	0	0	0	0	0	0	7	2	0	0	0	0	0	0	0	0	0	0	0	0	0	0	5	6	0	0	0	0	0	3	2	0	0	0	0	0	0	0	12	0	0	0
13b95eb9292afe79ec5c3ea49de0623f	0	0	0	0	0	0	0	0	0	0	0	0	0	0	0	0	0	0	0	0	0	0	0	0	0	0	0	0	0	0	0	0	0	0	0	0	0	0	0	0	0	0	0	0	0	2	0	0	0
9165aaf9114bd978f8217c82860afe10	0	0	0	0	0	0	0	0	0	0	0	0	0	0	0	0	0	0	0	0	0	0	0	0	0	0	0	0	0	0	0	0	0	0	0	0	0	0	0	0	0	0	0	0	0	0	0	0	0
7192acadc920a7b65adc0019718d1c73	4	0	0	0	0	0	0	0	0	2	0	0	0	0	8	7	0	0	0	0	0	0	0	0	0	0	0	0	0	0	0	0	0	0	0	0	0	0	0	0	18	0	0	0	0	2	0	0	0
1590836176f206cbc4ecdff3ad83acf8	0	2	0	0	0	0	0	0	0	2	0	0	0	0	5	0	0	0	0	0	0	0	0	0	0	0	0	0	0	0	0	0	0	0	0	0	0	0	0	0	0	0	0	0	0	0	0	0	0
29b1324061793a3f08d5fea4464e036e	0	0	0	0	0	0	0	0	0	0	0	0	0	0	0	0	0	0	0	0	0	0	0	0	0	0	0	0	0	0	0	0	0	0	0	0	0	0	0	0	0	0	0	0	0	0	0	0	0
06686354c2a33c9f030e103053258a57	0	0	0	0	0	0	0	0	0	0	0	9	0	0	0	0	0	0	0	0	0	0	0	0	0	0	0	0	0	0	0	0	0	0	0	0	0	0	0	0	0	0	0	0	0	0	0	0	0
040559e0d8c938eb7907545d915caef7	0	0	0	0	0	0	0	0	0	0	0	0	0	0	0	0	0	0	0	0	0	0	0	0	0	0	0	0	0	0	0	0	0	0	0	0	0	0	0	0	0	0	0	0	0	0	0	0	0
63cb90064f192dd3c46bb1d278682cc1	0	0	0	0	0	0	0	0	0	0	0	0	0	0	0	0	0	0	0	0	0	0	0	1	0	0	0	0	0	0	0	0	0	0	0	0	0	0	0	0	0	0	0	0	0	0	0	0	0
779cca428aadf8c36e593e5d9e9d77d4	0	0	0	0	0	0	0	0	0	0	0	0	0	0	3	0	0	0	0	0	0	0	0	0	0	0	0	0	0	0	0	0	0	0	0	0	0	0	0	0	0	0	0	0	0	0	0	0	0
e5a8dcb417651b3961027637e1369a49	0	0	0	0	0	0	0	0	0	0	0	0	0	0	0	0	0	0	0	0	0	0	0	0	0	0	0	0	0	0	0	0	0	0	0	0	0	0	0	0	0	0	0	0	0	0	0	0	0
f291ab2c8f0e939d7f4d3c147fc479a3	0	0	0	0	0	0	0	0	0	0	0	0	0	0	0	0	0	0	0	0	0	0	0	0	0	0	0	0	0	0	0	0	0	0	0	0	0	0	0	0	0	0	0	0	0	0	0	0	0
c34fcc80025307003e8647b574c60660	0	0	0	0	0	0	0	0	0	0	0	0	0	0	0	0	0	0	0	0	0	0	0	0	0	0	0	0	0	0	0	0	0	0	0	0	0	0	0	0	0	0	0	0	0	0	0	0	0
e2c05c34d803cae6f8e896128b81e30d	2	920	0	0	0	0	0	3	0	0	144	174	0	0	0	3	0	0	0	0	0	0	10	0	0	3	0	0	0	0	0	0	0	0	0	0	0	0	0	0	36	0	5	0	0	0	0	0	2
e58130a200bad1f553e368ce8fb974c2	0	60	0	0	0	0	0	6	0	11	0	2	0	0	189	2	0	0	136	0	0	0	9	0	0	0	0	0	0	0	0	0	0	0	0	0	0	0	2	0	25	0	18	0	0	11	6	0	0
c8351080924ae91c0c6e5c1bbfb0d5a1	0	0	0	0	0	0	0	0	0	0	0	0	0	0	14	0	0	0	0	0	0	0	0	0	0	0	0	0	0	0	0	0	0	0	0	0	0	0	0	0	0	0	0	0	0	0	0	0	0
66b361191ecd80109ea3399e701cf2d9	0	0	0	0	0	0	0	0	0	0	0	0	0	0	0	0	0	0	0	0	0	0	0	0	0	0	0	0	0	0	0	0	0	0	0	0	0	0	0	0	0	0	0	0	0	0	0	0	0
a2a1bd8101d4ec70f680640b023b8a22	0	0	2	0	0	0	0	2	0	0	0	0	0	0	4	0	0	0	0	0	0	0	0	0	0	0	0	0	0	0	0	0	0	0	0	0	0	0	0	0	0	0	0	0	0	4	0	0	0
251133e5b68d8b1d7b448893f4066911	0	69	0	0	0	0	0	0	0	0	0	0	0	0	13	0	0	0	8	0	0	0	2	0	0	0	0	0	0	0	0	0	0	0	0	0	0	0	0	0	0	0	0	0	0	7	0	0	0
6b88cf2052c5c41569943eb59e8d831b	27	7	0	0	4	0	0	5	0	20	28	292	0	0	197	45	4	0	0	4	0	0	137	109	10	5	1	0	0	2	0	46	0	0	0	0	0	0	2	0	1570	0	0	0	0	0	3	0	113
0b1b86eebb08e1b83f6e09e883e41863	0	0	0	0	0	0	0	0	0	0	0	0	0	0	0	0	0	0	0	0	0	0	0	0	0	0	0	0	0	0	0	0	0	0	0	0	0	0	0	0	0	0	0	0	0	45	0	0	0
0b5a88efffec533a69630d4e1c350d26	0	0	0	0	0	0	0	0	0	0	0	0	0	0	0	0	0	0	0	0	0	0	0	0	0	0	0	0	0	0	4	0	0	0	0	0	0	0	0	3	0	2	0	0	0	2	0	0	0
443a804390b59acc9480277f9366faf5	0	0	0	0	0	0	0	0	0	0	0	0	0	0	0	0	0	0	0	0	0	0	0	0	0	0	0	0	0	4	3	0	0	0	0	0	0	0	0	0	0	0	0	0	0	0	0	0	0
10e22c9d9c6daca9c88558d8465baba4	0	0	0	0	0	0	0	0	0	0	0	0	0	0	0	0	0	0	0	0	0	0	0	0	0	0	0	0	0	0	3	0	0	0	0	0	0	0	0	0	0	0	0	0	0	0	0	0	0
22d60b26f020e0e61414100f58ff0cb3	0	0	0	0	0	0	0	0	0	0	0	0	0	0	2	0	0	0	0	0	0	0	0	0	0	0	0	0	0	0	0	0	0	0	0	0	0	0	0	0	0	0	0	0	0	0	0	0	0
1de243d351f0d779d0ffb7c5a0d0f96d	0	0	0	0	0	0	0	0	0	0	0	0	0	0	0	0	0	0	0	0	0	0	0	0	0	0	0	0	0	0	0	0	0	0	0	0	0	0	0	0	0	0	0	0	0	0	0	0	0
917b96150415fd5e90e2d4660e9cb022	0	0	0	0	0	0	0	0	0	0	0	0	0	0	0	0	0	0	0	0	0	0	0	0	0	0	0	0	0	0	0	0	0	0	0	0	0	0	0	0	0	0	0	0	0	0	0	0	0
76d1abe1532554e1fd8784b755482bd3	0	0	0	0	0	0	0	0	0	0	0	0	0	0	0	0	0	0	0	0	0	0	0	0	0	0	0	0	0	0	0	0	0	0	0	0	12	0	0	0	0	0	0	4	0	0	0	0	0
b865dbada9353fd7e902a59a9defd558	0	0	0	0	0	0	0	0	0	0	0	0	0	0	4	0	0	0	0	0	0	0	0	0	0	0	0	0	0	0	0	0	0	0	0	0	0	0	0	0	7	0	0	0	0	0	0	0	0
d422a1df1f36034a7145b854e38dc2e1	0	0	0	0	0	0	0	0	0	0	0	0	0	0	7	0	0	0	0	0	0	0	7	3	0	0	0	0	0	0	0	0	0	0	0	0	0	0	0	0	0	0	0	0	0	0	0	0	5
bf078ab93863faa3dbb20b32a8aeddb3	0	0	0	0	0	0	0	0	0	0	0	0	0	0	0	0	0	0	0	0	0	0	0	0	0	0	0	0	0	0	0	0	0	0	0	0	0	0	0	0	0	0	0	0	0	0	0	0	0
ee4ac6730ee683fb26131d3882551341	0	0	0	0	0	0	0	0	0	0	0	0	0	1	0	0	0	0	0	0	0	0	0	0	0	0	0	0	0	0	0	1	0	0	0	0	2	0	0	0	0	0	0	0	0	0	0	0	3
550c23334ae8eea2ba5439d4b9b75bd9	0	0	0	0	0	0	0	0	0	0	0	0	0	0	0	0	0	0	0	0	0	0	0	0	0	0	0	0	0	0	0	0	0	0	0	0	0	0	0	0	0	0	0	0	0	0	0	0	0
c5f6171ccee375f9582325fe8ab4cb7a	0	0	0	0	0	0	0	0	0	0	0	0	0	0	0	0	0	0	0	0	0	0	0	0	0	0	0	0	0	0	0	0	0	0	0	0	0	0	0	0	0	0	0	0	0	3	0	0	0
5129f6d17d4d7bb1899868d9019d7fed	0	0	0	0	0	0	0	0	0	0	0	0	0	0	0	0	0	0	0	0	0	0	0	0	0	0	0	0	0	0	0	0	0	0	0	0	0	0	0	0	0	0	0	0	0	0	0	0	0
cb243b7af4c7a9b19fc5a061ce7ecf30	1	11	0	0	0	0	0	0	0	0	0	0	0	0	22	1	0	0	0	0	0	0	0	0	0	0	0	0	0	0	0	0	0	0	0	0	0	0	0	0	0	0	0	0	0	0	4	0	0
58c9a1aa97ca150cef271b356c333ed2	0	0	0	0	0	0	0	0	0	0	0	0	0	0	0	0	0	0	0	0	0	0	0	0	0	0	0	0	0	0	0	0	0	0	0	0	5	0	0	0	0	0	0	2	0	1	0	0	0
b13b7407ed22af8e883b5df655876c21	0	0	0	0	0	0	0	0	0	0	0	0	0	0	0	0	0	0	0	0	0	0	0	0	0	0	0	0	0	0	0	0	0	0	0	0	0	0	0	0	0	0	0	2	0	10	0	0	0
0efa5fea0b9e440765f772012dc24e25	0	77	0	7	0	0	0	0	0	0	0	0	0	0	8	0	0	0	0	0	1	0	11	2	0	0	2	0	0	35	0	3	0	0	11	0	0	0	6	0	0	2	0	0	0	78	0	0	0
56a6c057f0401c92067e65c871727481	2	0	0	0	0	0	0	0	0	0	0	0	0	0	0	2	0	0	0	0	0	0	0	0	0	0	0	0	0	2	0	2	0	0	0	0	0	0	0	0	0	0	0	0	3	16	0	2	0
5854a28ffc3a94a0b97c4e8ca191269d	0	0	0	0	0	0	0	0	0	0	0	0	0	0	0	0	0	0	0	0	0	0	0	0	0	0	0	0	0	0	0	0	0	0	0	0	0	0	0	0	0	0	0	0	0	0	0	0	0
35a4877d50ea3a587006c619b5c19a08	0	0	0	0	0	0	0	0	0	0	0	0	0	0	0	1	0	0	0	0	0	0	0	0	0	0	0	0	0	0	0	0	0	0	0	0	0	0	0	0	0	0	0	0	0	0	0	0	0
53fb709c7f02f6d3ff684c16e5227583	13	0	0	4	11	0	0	0	0	2	0	0	0	0	14	6	0	0	0	0	0	0	0	9	0	0	0	2	0	0	6	15	0	0	0	0	0	0	15	0	0	0	0	0	0	80	11	0	2
20f24d135c862124eb6fbb84f6b25a15	3	0	0	0	9	0	0	2	0	0	0	0	0	4	2	6	0	0	0	0	0	0	0	2	0	6	0	0	0	0	0	6	0	0	0	0	0	0	11	0	0	0	0	0	0	15	2	0	5
15e538696e716234e43ed941941fecd4	0	0	0	0	0	0	0	0	0	0	0	0	0	0	49	0	0	0	0	0	0	0	0	0	0	0	0	0	0	0	0	0	0	0	0	0	0	0	0	0	0	0	0	0	0	0	0	0	0
e687c2069f24bf13bf2643335a2e3df9	0	0	0	0	0	0	0	0	0	0	0	0	0	0	0	0	0	0	0	0	0	0	0	0	0	0	0	0	0	0	0	0	0	0	0	0	0	0	0	0	0	0	0	0	0	0	0	0	0
e1d019119181f391a31bbb506505edb8	0	2	0	0	0	0	0	0	0	0	0	0	0	0	0	0	0	0	0	0	0	0	0	0	0	0	0	0	0	0	0	0	0	0	0	0	0	0	0	0	0	0	0	0	0	0	0	0	0
cb40f10626e2d8ed129e7be7d1f0ef66	0	0	0	0	0	0	0	0	0	0	0	0	0	0	4	0	0	0	0	0	0	0	0	0	0	0	0	0	0	0	0	0	0	0	0	0	0	0	0	0	0	0	0	0	0	0	0	0	0
275d8649c71c232d6c2a253ea82fe199	0	0	0	0	0	0	0	0	0	0	0	0	0	0	0	0	0	0	0	0	0	0	0	0	0	0	0	0	0	0	0	0	0	0	0	0	0	0	0	3	0	2	0	0	0	0	0	0	0
ae148f4e1e0fbd3c8b613296e6de2ac2	0	0	0	0	0	0	0	0	0	0	0	0	0	0	0	0	0	0	0	0	0	0	0	0	0	0	0	0	0	0	0	0	0	0	0	0	0	0	0	0	0	0	0	0	0	0	0	0	0
50fcf9061ad51eeecb129a25259fdfca	3	0	0	0	2	0	0	0	0	0	0	0	0	0	0	4	0	0	0	0	0	0	0	0	0	0	0	0	0	0	0	2	0	0	0	0	0	0	0	0	0	0	0	0	0	0	0	0	0
fe4fa4e6c294ce1f045ad07fab61adf3	0	0	0	0	0	0	0	0	0	0	0	0	0	0	0	0	0	0	0	0	0	0	0	0	0	0	0	0	0	0	0	0	0	0	0	0	0	0	0	0	0	0	0	0	0	0	0	0	0
d6733fe0e150a9392ed1ab6a1601eeea	0	0	0	0	0	0	0	0	0	0	0	0	0	5	0	0	0	0	0	0	0	0	0	0	0	0	0	0	0	0	0	0	0	0	0	0	0	0	0	0	0	0	0	0	0	0	0	0	0
98f4ef7de4e635311c440a124e2ddea9	0	0	0	0	7	0	0	0	0	0	0	0	0	0	0	0	0	0	0	0	0	0	0	0	0	0	0	0	0	0	0	0	0	0	0	0	0	0	0	0	0	0	0	0	0	0	0	0	0
fcbf77d54201d950af3fd0506f5cdca8	0	0	0	0	0	0	0	0	0	0	0	0	0	0	0	0	0	0	0	0	0	0	0	0	0	3	0	0	0	0	2	0	0	0	0	0	0	0	0	0	0	0	0	0	0	0	0	0	0
b4c068730d09f1014ea91737379acd74	0	0	0	0	0	0	0	0	0	0	0	0	0	0	2	0	0	0	0	0	0	0	0	0	0	0	0	0	0	0	0	0	0	0	0	0	0	0	0	0	0	0	0	0	0	0	0	0	0
ea057e85a79ddc590f28dff5b59dd0f0	0	0	0	0	0	0	0	0	0	0	0	0	0	0	0	0	0	0	0	0	0	0	0	0	0	0	0	0	0	0	0	0	0	0	0	0	0	0	0	0	0	0	0	0	0	131	0	0	0
4ddefc7b548bf54c67a22f86c2b813f0	0	0	0	0	0	0	0	0	0	0	0	0	0	0	0	0	0	0	0	0	0	0	0	0	0	0	0	0	0	0	7	0	0	0	0	0	0	0	0	0	0	0	0	0	0	0	0	0	0
7d152f459e68eef6eb7d4033853feede	0	0	0	0	0	0	0	0	0	0	0	6	0	0	0	0	0	0	0	0	0	0	0	0	0	0	0	0	0	0	0	0	0	0	0	0	0	0	0	0	0	0	0	0	0	0	0	0	0
764f3e1854dd6021e0b61c9d4fa9bc28	0	0	0	0	0	0	0	0	0	0	0	0	0	0	0	0	0	0	0	0	0	0	0	0	0	0	0	0	0	0	0	0	0	0	0	0	0	0	0	2	0	0	0	0	0	0	0	0	0
2829511bd7dedb39fb954d9af49a395b	6	0	0	0	0	0	0	0	0	0	0	0	0	0	0	0	0	0	0	0	0	0	0	0	0	0	0	0	0	0	9	0	0	0	0	0	0	0	1	0	0	20	0	0	0	195	0	0	0
be6ec3d3b7e76b3369bc1ed3cb24ce64	0	0	3	15	0	0	0	0	0	0	0	0	0	0	0	0	0	0	0	0	0	0	0	4	5	0	0	0	0	0	0	0	0	0	0	0	0	0	16	0	0	2	0	0	0	0	0	0	0
bfd66caa37ad04f39253344a0410d3c5	0	0	0	5	0	0	0	0	0	0	0	0	0	0	0	0	0	0	0	0	0	0	0	0	0	0	0	0	0	0	0	0	0	0	3	0	0	0	11	0	0	3	0	0	0	6	0	0	0
a2efab1a9608bec6225ab15bcbb128b7	0	0	2	0	0	0	0	0	0	0	0	0	0	0	0	0	0	0	0	0	0	0	0	0	0	0	0	0	0	0	0	12	0	0	0	0	0	0	0	0	0	2	0	0	0	0	0	0	0
a9615b27a3dc23e89dd46e213614bc66	0	0	0	0	0	0	0	0	0	0	0	0	0	0	0	0	0	0	0	0	0	0	0	0	0	1	0	0	0	0	0	0	0	0	0	0	0	0	0	0	0	0	0	0	0	0	0	0	0
9eafc46d45dcdfff4af30e5a393c8111	0	0	0	0	0	0	0	0	0	0	0	0	0	0	20	0	0	0	0	0	0	0	0	0	0	0	0	0	0	0	0	0	0	0	0	0	0	0	0	0	0	0	0	0	0	0	0	0	0
b7912624e5cc3d55aba5e433919eb38c	0	0	0	0	0	0	0	0	0	0	0	0	0	0	0	0	0	0	0	0	0	0	0	0	0	0	0	0	0	0	0	0	0	0	0	0	0	0	0	0	0	0	0	0	0	0	0	0	0
8393bf58354c13aeb9f5b04dcddcd940	0	0	0	0	0	0	0	0	2	0	0	0	0	0	0	0	0	0	0	0	0	0	0	0	0	0	0	0	0	0	0	0	0	0	0	0	0	0	0	0	0	0	0	0	0	0	0	0	0
cf6fd7e41037eb06cbf8f663972983fd	0	0	0	0	0	0	0	0	0	0	4	0	0	0	0	0	0	0	0	0	0	0	0	0	0	0	0	0	0	0	4	0	0	0	0	0	0	0	0	0	0	0	0	0	0	0	0	0	0
00e99812c0ac5302f5a5ef81d253d7bf	0	0	2	0	0	0	0	0	0	0	0	0	0	0	28	3	0	0	0	0	0	0	0	4	0	291	0	0	0	0	0	0	0	0	0	0	0	0	0	0	0	0	3	0	0	0	2	0	2
69095740694fb17bda708443d6a690e8	0	0	0	0	0	0	0	0	0	0	0	0	0	0	0	0	0	0	0	0	0	0	0	0	0	0	0	0	0	0	0	0	0	0	0	0	0	0	0	0	0	0	0	0	0	0	0	0	0
c12bfd8b474919b41736b57a03b7f84d	0	0	0	0	0	0	2	0	0	0	0	0	0	0	0	0	0	0	0	0	0	0	0	0	0	0	0	0	0	0	1	0	0	0	0	0	0	0	0	0	0	0	0	0	0	0	0	0	0
e23cdb6e37d16f43e088074de65ea318	0	0	0	0	0	0	0	0	0	0	0	0	0	0	0	0	0	0	0	0	0	0	0	0	0	0	0	0	0	0	0	0	0	0	0	0	0	0	0	0	0	6	0	0	0	5	0	0	0
71585622c5d3ba13b557c99d41129346	0	0	0	0	0	0	0	0	0	0	0	0	0	0	0	0	0	0	0	0	0	0	0	0	0	0	0	0	0	0	2	0	0	0	0	0	7	0	0	0	0	0	0	2	0	1	0	0	0
f56ce9bb54d0a7144c218e037fc1105e	0	0	0	0	0	0	0	0	0	0	0	0	0	0	0	0	0	0	0	0	0	0	0	0	0	0	0	0	0	0	0	0	0	0	0	0	2	0	0	0	0	0	0	0	0	0	0	0	0
33798dbdfa2620ce25dd5332e4744bac	0	0	0	0	0	0	0	0	0	0	0	0	0	0	0	0	0	0	0	0	0	0	0	0	0	0	0	0	0	0	0	0	0	0	0	0	0	0	0	0	0	0	0	0	0	0	0	0	0
a6062915b40eaf86494ce169b1078243	0	0	0	0	8	0	2	0	3	0	0	0	0	0	0	0	0	0	0	0	0	0	0	0	0	0	0	0	0	0	0	0	0	0	0	0	0	0	2	0	0	0	0	0	0	3	0	0	0
6f7e3c5e79c6e09d6d7927ab17369708	0	0	0	0	0	0	0	0	0	0	0	0	0	0	0	0	0	0	0	0	0	0	0	0	0	0	0	0	0	0	0	1	0	0	0	0	0	0	5	0	0	1	0	0	0	0	0	0	0
8721bf9b52dacffdf6fc7390611d98cc	0	24	0	0	0	0	0	0	0	0	0	0	0	0	0	0	0	0	0	0	0	0	0	0	0	0	0	0	0	0	0	0	0	0	0	0	0	0	0	0	0	0	0	0	0	0	0	0	0
a4a52d8a171d9375b8eef2c59d0e13d2	0	0	0	0	0	0	0	0	0	0	0	0	0	0	6	0	0	0	0	0	0	0	0	0	0	0	0	0	0	0	0	0	0	0	0	0	0	0	0	0	0	0	0	0	0	0	0	0	0
198253c2a3b7c67da47a18cad188fb6f	0	0	0	0	0	0	0	0	0	0	0	0	0	6	0	0	0	0	0	0	0	0	0	0	0	0	0	0	0	0	3	0	0	0	0	0	0	0	0	0	0	0	0	0	0	0	0	0	0
1a4a6c462f35a35b89696f96a48c7d7c	0	0	0	0	0	0	0	0	0	0	0	0	0	0	0	0	0	0	0	0	0	0	0	0	0	0	0	0	0	0	0	0	0	0	0	0	0	0	0	0	0	0	0	0	0	0	0	0	0
6eca09a55fc772392affe36426ec03aa	0	0	0	0	0	0	0	0	0	0	0	0	0	0	0	0	0	0	0	0	0	0	0	0	0	0	0	0	0	0	0	0	0	0	0	0	0	0	0	0	0	0	0	0	0	0	0	0	0
e62d40de5dfe9b94dccd9332800b6b7b	0	0	0	0	0	0	0	0	0	0	0	0	0	0	0	0	0	0	0	0	0	0	0	0	0	0	0	0	0	0	0	0	0	0	0	0	0	0	0	0	0	0	0	0	0	0	0	0	0
00e8c4665800ad5fd19cbaf198dc7e07	0	0	0	0	0	0	0	0	0	0	0	0	0	0	0	0	0	0	0	0	0	0	0	0	0	0	0	0	0	0	0	0	0	0	0	0	0	0	0	0	0	0	0	0	0	0	0	0	0
249aabdc9bf2acdf8f106c52b02d3180	0	0	0	1	0	0	0	0	0	0	0	0	0	0	0	0	0	0	0	0	0	0	0	0	0	0	0	0	0	0	0	0	0	0	0	0	0	0	0	0	0	0	0	0	0	8	0	0	0
db1d27080e2f5e153314b76cf30200ce	0	0	0	0	0	0	0	0	0	0	0	0	0	0	12	0	0	0	0	0	0	0	0	0	0	0	0	0	0	0	0	0	0	0	0	0	0	0	0	0	0	0	0	0	0	0	0	0	0
5caea0b02c031f0121e4a8fb6760d23e	0	0	0	0	0	0	0	0	0	0	0	0	0	0	4	0	0	0	0	0	0	0	0	0	0	0	0	0	0	0	0	0	0	0	0	0	0	0	0	0	0	0	0	0	2	0	0	0	0
6c34678da6212d8e310e9f1bc0901bf1	0	0	0	0	0	0	0	0	0	0	0	0	0	0	0	0	0	0	0	0	0	0	0	0	0	0	0	0	0	0	0	0	0	0	0	0	0	0	0	0	0	0	0	0	0	0	0	0	0
b9c68c35e4b8eb593026c64001d90ec2	0	0	0	0	0	0	0	0	0	0	0	0	0	0	0	0	0	0	0	0	0	0	0	0	0	0	0	0	0	0	0	0	0	0	0	0	0	0	0	0	0	0	0	0	0	0	0	0	0
c7b255d5e5592ec71858df911046cc64	0	0	0	0	0	0	0	0	0	0	0	0	0	0	0	0	0	0	0	0	0	0	0	0	0	0	0	0	0	0	0	0	0	0	0	0	0	0	0	0	0	0	0	0	0	1	0	0	0
f53a48e80da1ad41013a734119d29cfa	0	6	0	0	0	0	0	0	0	0	0	0	0	0	0	0	0	0	0	0	0	0	0	3	0	0	0	0	0	0	0	0	0	0	0	0	0	0	0	0	0	0	0	0	0	2	5	0	2
30f0baa7f0156ef3270a2b5d86dee331	0	0	0	0	0	0	0	0	0	0	0	0	0	0	0	0	0	0	0	0	0	0	0	0	0	0	0	0	0	0	0	0	0	0	0	0	0	0	0	0	0	0	0	0	0	0	0	0	0
6497c47e1421b3d9dce158bd35692ea7	0	0	0	0	0	0	0	0	0	0	0	0	0	0	0	0	0	0	0	0	0	0	0	0	0	0	0	0	0	0	0	0	0	0	0	0	0	0	0	0	0	0	0	0	0	0	0	0	0
2a1dd9df904d778de7551af594249a56	0	0	0	0	0	0	0	0	0	0	0	0	0	0	0	0	0	0	0	0	0	0	0	0	0	0	0	0	0	0	0	0	0	0	0	0	0	0	0	0	0	0	0	0	0	0	0	0	0
115636fdb170520dca83c3e03b3c9764	0	0	0	0	0	0	0	0	0	0	0	0	0	0	0	0	0	0	0	0	0	0	0	0	0	0	0	0	0	0	0	0	0	0	0	0	0	0	0	0	0	0	0	0	0	0	0	0	0
4a62c2febb0f207f343e0c6eb47ed6db	0	0	0	26	0	0	6	0	0	0	0	0	0	0	0	0	0	0	0	0	0	0	0	0	0	0	0	0	3	0	0	0	0	4	0	0	7	7	4	0	0	12	0	50	23	0	0	0	0
fd2d76e85dc6218ab1f659f9c6bec52f	0	0	0	0	0	0	0	0	0	0	0	0	0	0	4	0	0	0	0	0	0	0	16	0	0	0	0	0	0	0	0	0	0	0	0	0	0	0	0	0	0	0	0	0	0	0	0	0	0
37ba7f40b7621a978581804dae31132a	5	0	0	0	0	0	2	0	6	0	0	0	0	0	0	0	0	0	0	0	0	0	0	0	0	0	0	0	0	0	0	2	0	0	26	0	0	0	0	3	0	26	0	0	0	116	0	0	0
c8f91b6f9eb2928cba26b05f51b30cb1	0	0	0	0	14	0	0	0	0	0	0	0	0	6	0	0	0	0	0	0	0	0	0	0	0	0	0	2	0	0	18	0	0	0	0	0	2	0	0	0	0	0	0	0	0	2	0	0	0
e78a93329b376864fbad999d6bf6c682	0	0	0	0	0	0	0	2	0	0	0	0	0	0	0	0	0	0	0	0	0	0	0	0	0	0	0	0	0	0	0	0	0	0	0	0	0	0	0	0	0	0	0	0	0	0	0	0	0
28963afed3a678a5204dbc4a48477b85	5	0	0	0	59	0	0	0	0	0	0	370	0	0	0	4	0	0	0	21	0	0	0	24	5	0	0	0	0	0	0	4	0	0	0	0	0	0	0	0	75	7	0	0	0	2	0	0	10
6f4f2fe998218c1c3d61c769da7893e4	0	0	0	0	0	0	0	0	0	0	0	0	0	0	0	0	0	0	0	0	0	0	0	0	0	0	0	0	0	0	0	0	0	0	0	0	0	0	0	0	0	0	0	0	0	0	0	0	0
0e0b5720ed73aafdf394fb56dc3c075a	0	0	0	0	10	0	0	0	0	0	0	0	0	0	0	0	0	0	0	0	0	0	0	0	0	0	0	0	0	0	0	0	0	0	0	0	0	0	0	0	0	0	0	0	0	0	0	0	0
744aee38ceae988f79f117632bc974c2	0	0	0	0	0	0	0	0	0	7	0	0	0	0	3	0	0	0	0	0	0	0	3	0	0	0	0	0	0	0	0	2	0	0	0	0	0	0	0	0	13	0	0	0	0	0	0	0	0
bec21afbbe2d47667d23f5f61e36cfad	0	0	0	0	0	0	0	0	0	0	0	0	0	0	0	0	0	0	0	0	0	0	0	0	0	0	0	0	0	0	0	0	0	0	0	0	0	0	0	0	0	0	0	0	0	0	0	0	0
55f54ada5e0525a59ebc142c33b09457	0	0	0	0	0	0	0	0	0	0	0	0	0	0	0	0	0	0	0	0	0	0	0	0	0	0	0	0	0	0	0	0	0	0	0	0	0	0	0	0	0	12	0	0	0	0	0	0	0
3f0c585e4de36e0880af0bf7c6cc8eaf	0	0	0	0	0	0	2	0	0	0	0	3	0	0	0	0	0	0	2	4	0	0	0	0	0	0	3	0	0	0	0	0	0	0	0	0	0	0	0	4	0	0	0	0	0	0	0	0	0
0b408ac2b3654704244b93008456cb03	0	0	0	0	3	0	0	0	0	0	0	0	0	0	0	0	0	0	0	0	5	0	0	0	0	0	0	0	0	1	0	0	0	0	0	0	0	0	0	0	0	0	0	0	0	2	0	0	0
8042e6d9956cbdb9252fc397042d74f3	0	0	0	0	0	0	0	0	0	0	0	0	0	0	0	0	0	0	0	0	0	0	0	0	0	0	0	0	0	0	0	0	0	0	0	0	0	0	0	0	0	0	0	0	0	0	0	0	0
7787110c556db6f88d86a2d81494ad24	0	0	5	0	0	0	0	0	0	0	0	0	0	0	0	0	0	0	0	0	0	0	0	0	0	0	0	0	0	0	0	0	0	0	0	0	0	0	0	0	0	0	0	0	0	0	0	0	0
3f4471372eae580396605678e057d029	0	0	0	0	2	0	0	0	0	0	0	0	0	0	0	0	0	0	0	0	0	0	0	0	0	0	0	0	0	0	2	0	0	0	0	0	3	0	0	0	0	0	0	0	0	26	0	0	0
e11e39e03fa76551437d47a836ba9c7e	0	0	0	0	0	0	0	0	0	0	0	0	0	0	8	0	0	0	0	0	0	0	0	0	0	2	0	0	0	0	0	0	0	0	0	0	0	0	0	0	0	0	0	0	0	0	0	0	0
b1e33078adaab9cf7f29d7dc5fe1130d	0	0	0	0	8	0	0	0	0	0	0	0	0	0	0	0	0	0	0	0	0	0	0	0	0	0	3	0	0	0	0	0	0	0	0	0	0	0	0	0	0	0	0	0	0	0	0	0	0
a13024bd9f1442e60fea806327584ff6	3	0	0	0	0	0	0	0	0	0	0	0	0	0	0	0	0	0	0	0	0	0	0	0	0	0	0	0	0	0	0	0	0	0	0	0	0	0	0	0	0	0	0	0	0	0	0	0	0
4be96b59971af3a903015a46161d6bfa	0	0	0	0	0	0	0	0	0	0	0	0	0	0	0	0	0	0	0	0	0	0	0	0	0	0	0	0	0	0	0	2	0	0	0	0	0	0	0	0	0	0	0	0	0	0	0	0	0
bb1ce08749f91669cf47485aa91247bb	0	0	0	0	0	0	0	0	0	0	0	0	0	0	0	0	0	0	0	0	0	0	0	0	0	0	0	0	0	0	0	0	0	0	0	0	0	0	0	0	0	0	0	0	0	0	0	0	0
75028d416affce4384c1b44f76817256	2	0	0	0	0	0	0	0	0	0	0	0	0	0	0	0	0	0	35	0	0	0	0	0	0	0	0	0	0	0	0	0	0	0	0	0	0	0	0	0	0	0	2	0	0	0	5	2	5
fe8ee2aa7c85ff8ad2a367bfd99e37b4	0	0	0	0	0	0	0	0	0	0	0	0	0	0	0	0	0	0	0	0	0	0	0	0	2	0	0	0	0	0	0	0	0	0	0	0	0	0	0	0	0	0	0	0	0	0	0	0	0
3bca3fcfe238372be8dd746e5387eca1	0	0	0	0	0	0	0	0	0	0	0	0	0	0	0	0	0	0	0	0	0	0	0	0	0	0	0	0	0	0	0	0	0	0	0	0	0	0	0	0	0	0	0	0	0	0	0	0	0
7f12b2aae0208781da117caa7439d5ef	0	0	0	0	0	0	0	0	0	0	0	0	0	0	0	0	0	0	0	0	0	0	0	0	0	0	0	0	0	0	0	0	0	0	0	0	0	0	0	0	0	1	0	0	0	13	0	0	0
7210a1e0f9590bb05bf1240121bd276e	0	0	0	0	0	10	1	0	0	0	0	0	5	0	0	0	0	0	0	0	0	0	0	0	0	0	0	0	0	0	0	0	0	0	0	0	0	0	0	6	0	83	0	0	0	0	0	0	0
08d01be81f96bdb06e20ba2978e6be83	0	0	0	0	0	0	0	0	0	0	0	0	0	0	0	0	0	0	0	0	0	0	0	0	0	0	0	0	0	0	0	0	0	0	0	0	0	0	0	0	0	0	0	2	0	0	0	0	0
9f2f38d4fd8b9754cf7107de9b416548	0	0	0	0	0	0	10	0	0	0	0	0	0	0	0	0	0	50	0	0	0	0	0	3342	0	0	0	0	0	3	0	0	0	0	63	0	20	0	0	0	0	2	0	811	0	0	0	0	235
114848078031642663a33b744c04d69a	0	0	0	0	2	0	0	0	0	0	0	0	0	0	0	0	0	0	0	0	0	0	0	0	0	0	0	0	0	0	0	0	0	0	0	0	0	0	0	0	0	0	0	0	0	0	0	0	0
cbd7875abad0afe813d3de241b30a0ba	0	0	0	0	23	0	0	0	0	0	0	0	0	0	0	0	0	0	0	0	0	0	0	0	0	0	3	0	0	0	0	0	0	0	0	0	0	2	0	0	0	0	0	0	0	0	0	0	0
e85e4fdc24dfbed6a4b52e715a97648b	123	43	69	28	72	0	13	0	12	0	7	26	0	5	35	259	79	5	0	46	732	0	5	71	5	87	23	0	0	52	31	67	0	3	31	0	71	5	104	3	0	91	0	83	0	1615	26	8	259
28ef6c9fdfd7dcd4588e2f3fdcdfd3ef	0	0	0	0	0	0	0	0	0	0	0	0	0	0	0	0	0	0	0	0	0	0	0	0	0	0	0	0	0	0	0	0	0	0	0	0	2	0	0	0	0	0	0	0	0	0	0	0	0
d902484c0ce441e9f7fe819f7a572373	0	0	0	0	19	0	0	0	4	0	0	0	0	0	0	0	0	0	0	0	0	0	0	0	0	0	0	0	0	4	10	0	0	0	3	0	20	0	2	0	0	3	0	0	2	17	0	0	0
b0ab6e32b87f6bcda8eea8c2f6d456d7	0	0	0	0	0	0	0	0	0	0	0	0	0	0	0	0	0	0	0	0	0	0	0	0	0	0	0	0	0	0	0	0	0	0	0	0	0	0	0	0	0	0	0	0	0	0	0	0	0
de805cbc5637c2834d3e45fbf9e89c15	0	0	0	0	0	0	0	0	0	0	0	0	0	0	0	0	0	0	0	0	0	0	0	0	0	0	0	0	0	0	2	0	0	0	0	0	0	0	0	0	0	0	0	0	0	0	0	0	0
31d44828658bb20dc04e0f1be99c7398	0	0	0	0	5	0	0	0	0	0	0	0	0	0	0	0	0	0	0	0	0	0	0	0	0	0	0	0	0	0	0	0	0	0	0	0	0	0	0	0	0	0	0	0	0	0	0	0	0
37dc323f17c77db15a8bac4bb5fdd606	0	0	0	0	0	0	0	0	0	0	0	0	0	0	0	0	0	0	0	0	0	0	0	0	0	0	0	0	0	0	0	0	0	0	0	0	0	0	0	0	0	6	0	0	0	4	0	0	0
72b34e70ea21051d7596679b1a18dced	0	0	7	0	2	0	0	0	0	0	0	2	0	0	0	0	0	0	0	0	0	0	0	0	0	126	0	0	0	0	0	0	0	0	0	0	0	0	0	0	0	0	0	0	0	0	3	0	0
cdfbe350106db271f96e4d627f111580	0	0	0	0	0	0	0	0	0	0	0	0	0	0	0	0	0	0	0	0	0	0	0	0	0	0	0	0	0	0	0	0	0	0	0	0	0	0	0	0	0	0	0	0	0	0	0	0	0
f47938620dcce41d472051d634f9237c	0	0	0	0	0	0	0	0	0	0	0	0	0	0	0	0	0	0	0	0	0	0	0	0	0	0	0	0	0	0	5	0	0	0	0	0	0	0	0	0	0	0	0	0	0	138	0	0	0
94793480f400151733141eec6b8c84c7	0	0	0	0	0	0	0	0	0	0	0	0	0	0	0	0	0	0	0	0	0	0	0	0	0	0	0	0	0	0	0	0	0	0	0	0	0	0	0	0	0	0	0	0	0	0	0	0	0
5e7620922baa462f478704b391cfd610	0	0	0	0	0	0	0	0	0	0	0	0	0	0	0	0	0	0	0	0	0	0	0	0	0	0	0	0	0	0	0	0	0	0	0	0	2	0	0	0	0	0	0	0	0	0	0	0	0
8a54181b7e5d438bab2e60cad94fe509	0	0	0	0	0	0	0	0	0	0	0	0	0	0	0	0	0	0	0	0	0	0	0	0	0	0	0	0	0	0	0	0	0	0	0	0	0	0	0	0	0	0	0	0	0	0	0	0	0
117adfb37c484b00156345a3fe7dd09f	0	0	0	0	0	0	0	0	0	0	0	0	0	0	0	0	0	0	0	0	0	0	0	0	0	0	0	0	0	0	0	0	0	0	0	0	0	0	0	0	0	0	0	0	0	0	0	0	0
93f50d613c967215e531af88eb433016	0	279	0	0	0	0	0	15	0	53	0	0	0	0	2896	0	0	0	0	0	0	0	292	2	0	0	0	0	0	0	0	3	0	0	0	0	0	0	0	0	0	0	0	0	2	0	0	0	0
b81ffd8f75877292264f6e7b3e5e2d28	0	0	0	0	0	0	0	0	0	0	0	0	0	0	0	0	0	0	0	0	0	0	0	0	0	0	0	0	0	0	0	0	0	0	0	0	0	0	0	0	0	0	0	0	0	0	0	0	0
cf328095e4d6db4e3c99a44bbc2d8e23	0	0	0	0	0	0	0	0	0	0	0	0	0	0	0	0	0	0	0	0	0	0	0	0	0	0	0	0	0	0	0	0	0	0	0	0	0	0	0	0	0	0	0	0	0	0	0	0	0
9597b5ec066221e2ca293182ff2629eb	0	0	0	0	0	0	0	0	0	0	0	0	0	0	0	0	0	0	0	0	0	0	0	0	0	0	0	0	0	0	0	0	0	0	0	0	0	0	0	0	0	0	0	0	0	14	0	0	0
941ac7ff1de93ec2b749ea417a755c7f	0	0	0	0	0	0	0	0	0	0	0	0	0	0	2	0	0	0	0	0	0	0	0	0	0	0	0	0	0	0	7	0	0	0	0	0	0	0	0	0	0	0	0	0	0	2	0	0	0
cb9f3e3681ade2656aadf860ebc21da7	0	0	0	0	0	0	0	0	0	0	0	0	0	0	0	0	0	0	0	0	0	0	0	0	0	0	0	0	0	0	0	0	0	0	0	0	0	0	0	0	0	0	0	0	0	0	0	0	0
a526fd83fff93db6dd882f29160feb84	0	0	0	0	0	0	0	0	0	0	0	0	0	0	0	0	0	0	0	0	0	0	0	11	0	0	0	0	0	0	0	0	0	0	0	0	0	0	0	0	0	0	0	8	0	0	0	0	3
8eb04b3413b3a724900bd0b67ecaa0d3	2	0	0	0	0	0	0	0	0	0	0	0	0	0	3	3	0	0	0	0	0	0	3	0	0	0	0	0	0	0	0	0	0	0	0	0	0	0	0	0	4	0	0	0	0	0	3	0	0
65e4c6cf95416fb0d659144b381281b2	0	0	0	0	0	0	0	0	0	0	0	0	0	0	0	0	0	0	0	0	0	0	0	0	0	0	0	0	0	0	0	0	0	0	0	0	0	0	0	0	0	0	0	0	0	0	0	0	0
5fd2bdfe2b35d70b3ba63aba8e1a2a57	0	0	0	0	0	0	0	0	0	0	0	0	0	0	0	0	0	0	0	0	0	0	0	0	0	0	0	0	0	0	0	0	0	0	0	0	1	0	0	0	0	0	0	0	0	0	0	0	0
bce4164326c20ceca5c5cc74edee8b26	0	0	0	0	0	0	0	0	0	0	0	0	0	0	0	0	0	0	3	0	0	0	0	0	0	0	0	0	0	0	0	0	0	0	0	0	0	0	0	0	0	0	0	0	0	0	0	0	0
ac3d8459e97c1342211709239e0611ab	0	0	0	0	0	0	0	0	0	0	0	0	0	0	0	0	0	0	0	0	0	0	0	0	0	0	0	0	0	0	0	0	0	0	0	0	0	0	0	0	11	0	0	0	0	0	0	0	2
ec2b77198653562fe3b969bd01ace99e	0	0	0	0	0	0	0	0	0	0	0	0	0	0	0	0	0	0	0	0	0	0	0	0	0	0	0	0	0	0	0	0	0	0	0	0	0	0	0	0	0	0	0	0	0	0	0	0	0
1481afbc61a1868b36a49383801023fb	0	0	0	0	0	0	0	0	0	0	0	0	0	0	0	0	0	0	0	0	0	0	0	0	0	0	0	0	0	0	0	0	0	0	0	0	0	0	0	0	0	0	0	0	0	0	0	0	0
a1031e6a0a8a7cee0d1eb9dda7ea9791	0	0	0	0	0	0	0	0	0	0	0	0	0	0	0	0	0	0	0	0	0	0	0	0	0	0	0	0	0	0	0	0	0	0	0	0	0	0	0	0	0	0	0	0	0	0	0	0	0
33bd23a4b043a1ffd15eb9191e87e8c5	0	10	3	0	0	0	0	0	0	7	0	0	0	0	16	0	0	0	32	4	0	0	5	0	0	7	0	0	0	0	0	0	0	0	2	0	0	0	2	0	0	0	6	0	0	27	0	0	0
6547efd48f51fd366462e1af2bf55994	0	204	0	0	0	0	0	0	0	3	0	0	0	0	14	0	0	0	0	0	0	0	14	0	0	0	0	0	0	0	0	0	0	0	0	0	0	0	0	0	0	0	0	0	0	0	0	0	0
13910b23ab66b69c4d53e9647a4af8ad	0	0	0	0	0	0	0	0	0	0	0	0	0	0	0	0	0	0	0	0	0	0	0	0	0	0	0	0	0	0	0	0	0	0	0	0	0	0	0	0	0	0	0	0	0	0	0	0	0
4be79fd899012d1a90de296ee8621436	0	0	0	0	0	0	0	0	0	0	0	0	0	0	0	0	0	0	0	0	0	0	0	0	0	4	0	0	0	0	0	0	0	0	0	0	0	0	0	0	0	0	0	0	0	0	0	0	0
6616653870d1bfc960f3a039a389289b	0	0	0	0	0	0	0	0	0	0	0	0	0	0	0	0	0	0	0	0	0	0	0	0	0	0	0	0	0	0	0	0	0	0	0	0	0	0	0	0	0	0	0	0	0	53	0	0	0
338a6e1eff792e77a61db97f5b689f49	0	0	0	0	0	0	0	0	0	0	0	0	0	0	0	0	0	0	0	0	0	0	0	0	0	0	0	0	0	0	0	0	0	0	0	0	0	0	0	0	0	0	0	0	0	0	0	0	0
978226e00b6c563e45a2d0fd2de35188	0	0	0	0	0	0	0	0	0	0	0	0	0	0	0	0	0	0	0	0	0	0	0	0	0	0	0	0	0	0	0	0	0	0	0	0	0	0	0	0	0	0	0	0	0	0	0	0	0
fbad97c751987baf24468f05474637a7	0	0	0	0	0	0	0	0	0	0	0	0	0	0	0	0	0	0	0	0	0	0	0	0	0	0	0	0	0	0	0	0	0	0	0	0	0	0	0	0	0	0	0	0	0	0	0	0	0
4d33db94aa6318bc01668fea2a125e8b	0	0	0	0	0	0	0	0	0	0	0	0	0	0	0	0	0	0	0	0	0	0	0	0	0	0	0	0	0	34	0	0	0	0	0	0	0	0	0	0	0	0	0	0	0	0	0	0	0
fc8515f2809fd43fa6601546a3af9eb6	0	0	0	0	0	0	0	0	0	0	0	0	0	0	0	0	0	0	0	0	0	0	0	0	0	0	0	0	0	0	0	0	0	0	0	0	0	0	0	0	0	0	0	0	0	0	0	0	0
f8386763c588d8068dd1bf080e39f6c9	0	0	0	0	2	0	0	0	0	0	0	0	0	0	0	0	0	0	0	0	0	0	0	0	0	0	0	0	0	0	0	0	0	0	0	0	0	0	0	0	0	0	0	0	0	0	0	0	0
b8b7445d0291bc48c86e2a41d3d0ef41	0	0	0	0	0	0	0	0	0	0	0	0	0	0	0	0	0	0	0	0	0	0	0	0	0	0	0	0	0	0	0	0	0	0	0	0	0	0	0	0	0	0	0	0	0	0	0	0	0
de227c6d56ca3e350aca508acf92d161	0	0	0	0	0	0	0	0	0	0	0	0	0	0	0	0	0	0	0	0	0	0	0	0	0	0	0	0	0	0	0	0	0	0	0	0	0	0	0	0	0	0	0	0	0	0	0	0	0
44435d0bb96d49180cb0f7223770f6cf	0	0	0	0	5	0	0	0	0	0	0	0	0	0	0	0	0	0	0	0	0	0	0	0	0	0	0	0	0	0	0	0	0	0	0	0	0	0	0	0	0	0	0	0	0	2	0	0	0
98db38d07405103aae42c81ce6c3aff1	0	0	0	0	0	0	0	0	0	0	0	0	0	0	0	0	0	0	0	0	0	0	0	0	0	0	0	0	0	0	0	0	0	0	0	0	0	0	0	0	0	0	0	0	0	0	0	0	0
f61f2e0d9d906e0702c141670bd65d73	0	0	0	0	0	0	0	0	0	0	0	0	0	0	0	0	0	0	0	0	0	0	0	0	0	0	0	0	0	0	0	0	0	0	0	0	0	0	0	0	0	0	0	0	0	0	0	0	0
2e2b8fa9a808744c3942ab4f516d57e7	0	12	0	0	0	0	0	0	0	0	0	0	0	0	32	0	0	0	0	0	0	0	0	0	0	0	0	0	0	0	0	0	0	0	0	0	0	0	0	0	0	0	0	0	0	0	2	0	0
1873ac4f9b371f537af7fb715b56ad7a	0	0	0	2	0	0	0	0	0	0	0	0	0	0	0	0	0	0	0	0	0	0	0	0	0	0	0	0	0	0	0	0	0	0	0	0	0	0	0	0	0	0	0	0	0	0	0	0	0
daa2c1eececd29ab87d50ee14afe400d	0	0	0	0	2	0	0	0	0	0	0	0	0	0	0	0	0	0	0	0	0	0	0	0	0	0	0	0	0	0	0	0	0	0	0	0	0	0	0	0	0	0	0	0	0	0	0	0	0
a94015e95be777edc96ee98bf776f1f5	0	0	0	0	0	0	0	0	0	0	0	0	0	0	0	0	0	0	0	0	0	0	0	0	0	0	0	0	0	0	0	0	0	0	0	0	0	0	0	0	0	0	0	0	0	0	0	0	0
b730cbfbc67d97a0b5b8e21e861c3f95	0	0	0	0	0	0	0	0	0	0	0	0	0	2	0	0	0	0	0	0	0	0	0	0	0	0	0	0	0	2	0	0	0	0	0	0	11	0	0	0	0	0	0	0	0	0	0	0	0
09d1b78b06d3fbf5c1b6019e80fbcba4	0	0	0	0	5	0	0	0	0	0	0	0	0	0	0	0	0	0	0	0	0	0	0	0	0	0	0	0	0	0	2	0	0	0	0	0	0	0	0	0	0	0	0	0	0	0	0	0	0
dae5c541a2370922f3e79037f31d062c	3	0	0	0	0	5	0	0	0	0	0	0	2	0	67	0	0	0	0	0	0	3	0	0	0	0	0	0	0	0	0	0	0	0	9	0	0	0	0	0	0	0	0	0	0	20	5	0	0
755fa1b9d8ee1f4514576c24b215df1f	0	0	0	0	0	0	0	0	0	0	0	0	0	0	0	0	0	0	0	0	0	0	0	0	0	0	0	0	0	0	0	0	0	0	0	0	0	0	0	0	0	6	0	0	0	0	0	0	0
4fb7e0bbc99114872553b520d19eca87	0	0	0	0	0	0	0	0	0	0	0	0	0	0	0	0	0	0	0	0	0	0	0	0	0	0	0	0	0	0	0	0	0	0	0	0	0	0	0	0	0	0	0	0	0	0	0	0	0
f7d42cc038825ebc945c89a2bc7b9e6a	0	0	0	10	0	0	5	0	1	0	0	0	0	14	0	0	0	0	0	0	0	0	0	0	0	0	0	0	0	6	0	1	0	0	0	0	0	0	2	0	0	1	0	0	0	0	0	0	0
c6f6d8aa84fa71e3dc6975aa4d1bc4aa	0	0	0	0	0	0	0	0	0	0	0	0	0	0	0	0	0	0	0	0	0	0	0	0	0	0	0	0	0	0	0	0	0	0	0	0	0	0	0	0	0	2	0	0	0	84	0	0	0
6c3a6c9bc4e45a1be17ed633bce57265	0	0	0	0	0	0	0	0	0	0	0	0	0	0	0	0	0	0	0	0	0	0	0	0	0	0	0	0	2	0	0	0	0	0	0	0	0	0	0	0	0	0	0	0	0	0	0	0	0
0e439a763e480fc5b76dae58c6a7db7b	0	0	0	0	0	0	0	0	0	0	0	0	0	0	0	0	0	0	0	0	0	0	0	0	0	0	0	0	0	2	0	0	0	0	0	0	0	0	0	0	0	0	0	0	0	0	0	0	0
8520a681191a5217c51956513a02b7e1	0	0	0	0	0	0	0	0	0	0	0	0	0	0	0	3	0	0	0	0	0	0	0	0	0	0	0	0	0	0	0	0	0	0	0	0	0	0	0	0	0	0	0	0	0	0	0	0	0
41cf67ff08a328b96f4e2bd657858101	0	0	0	0	0	0	0	0	0	0	0	0	0	0	0	0	0	0	0	0	0	0	0	0	0	0	0	0	0	0	0	0	0	0	0	0	0	0	0	0	0	0	0	0	0	0	0	0	0
e067364ec10d3fb6010a31f39b19069c	0	0	0	0	0	0	0	0	0	0	0	17	0	0	0	0	0	0	0	0	0	0	0	0	0	33	2	0	0	0	0	0	0	0	0	0	0	0	0	0	0	0	5	0	0	0	0	0	0
57ee20863a4f06bd33f0f911a2dab2c4	0	0	0	0	0	0	0	0	0	0	0	0	0	0	0	0	0	0	0	0	0	0	0	0	0	0	0	0	0	0	0	0	0	0	0	0	0	0	0	2	0	7	0	0	0	65	0	0	0
9d94772b474897c449d438ec04fec3a8	0	0	0	0	0	0	0	0	0	0	0	0	0	0	0	0	0	0	0	0	0	0	0	0	0	0	0	0	0	0	0	0	0	0	0	0	0	0	0	0	0	2	0	0	0	0	0	0	0
4f15b03e299668b3393676fd49e16562	0	0	0	0	0	0	0	0	0	0	0	0	0	0	0	0	0	0	0	0	0	0	0	0	0	0	0	0	0	0	0	0	0	0	0	0	0	0	0	0	0	0	0	0	0	41	0	0	0
93873cb330000de341b2cd309a53b7b2	0	12	0	0	0	0	10	0	0	0	0	0	0	0	1	0	0	108	3	0	0	0	0	0	0	0	0	0	0	0	0	3	0	0	0	0	0	0	0	0	0	0	0	0	0	0	0	0	0
4289dae898ed471ca216a2157a9002ec	0	0	0	0	0	0	0	0	0	0	0	0	0	0	0	0	0	0	0	0	0	0	0	0	0	0	0	0	0	0	0	0	0	0	0	0	0	0	0	0	0	0	0	0	0	0	0	0	0
79bd837fd75d429080a028ef1a546160	0	0	0	0	0	0	3	0	0	0	0	0	0	0	0	0	0	0	0	0	0	0	0	0	0	0	0	0	0	0	0	0	0	0	0	0	0	0	0	0	0	0	0	0	0	0	0	0	0
fbe3401bff8828ee31ba78f7d9d6548d	0	0	0	0	0	0	0	0	0	0	0	0	0	0	0	0	0	0	0	0	0	0	0	0	0	0	0	0	0	0	0	0	0	0	0	0	0	0	0	0	0	0	0	0	0	2	0	0	0
e9b2d9ef38906ba3ef53edb7481d49af	0	0	0	0	8	0	0	0	0	0	0	0	0	0	0	0	0	0	0	3	0	0	0	0	0	0	0	0	0	2	2	0	0	0	0	0	0	0	0	0	0	0	0	0	0	2	0	0	0
9c22af434af3060674d6ddd47e1439ed	0	0	0	0	0	0	0	0	0	0	0	0	0	0	0	0	0	0	39	0	0	0	0	0	0	0	0	0	0	0	0	0	0	0	0	0	0	0	0	0	0	0	0	0	0	0	0	0	0
47233dcdf8b096229226ebf34677c1ea	0	0	0	0	0	0	0	0	0	0	0	0	0	0	0	0	0	0	0	0	0	0	0	0	0	0	0	0	0	0	0	0	0	0	0	0	0	0	0	0	0	0	0	0	0	0	0	0	0
651e9bff8e73dae712edcb8dc6941b10	0	0	0	0	0	0	0	0	0	0	0	0	0	0	0	0	0	0	0	0	0	0	0	0	0	0	0	0	0	0	0	0	0	0	0	0	0	0	0	0	0	0	0	0	0	0	0	0	0
f33a61405d512dc683d418d0fe17b27c	0	0	0	0	0	0	0	0	0	0	0	0	0	0	0	0	0	0	0	0	0	0	0	0	0	0	0	0	0	0	0	0	0	0	0	0	0	0	0	0	0	0	0	0	0	0	0	0	0
fc318cead1c1bfb07142402b81ba731f	0	0	0	0	0	0	0	0	0	0	0	0	0	0	3	0	0	0	0	0	0	0	0	2	0	4	0	0	0	0	0	4	0	0	0	0	0	0	0	0	0	0	0	0	0	4	0	0	0
1d7c805a96293c9c0d1dc60dc8d336f9	0	0	0	0	0	0	0	0	0	0	0	0	0	5	0	0	0	0	0	0	0	0	0	0	0	0	0	0	0	4	2	0	0	0	0	0	0	4	0	0	0	0	0	0	0	0	0	0	0
ae37a47bc12e9839effda63903236ccd	0	0	0	0	0	0	0	0	0	0	0	0	0	0	0	0	0	0	0	0	0	0	0	0	0	0	0	0	0	0	1	0	0	0	0	0	0	0	0	0	0	0	0	0	0	0	0	0	0
b1a59d511509748d93e6a1f5395e096a	0	0	0	0	0	0	0	0	0	0	0	0	0	0	0	0	0	0	0	0	0	0	0	0	0	0	0	0	0	0	5	0	0	0	0	0	6	0	0	0	0	0	0	3	0	0	0	0	0
f41671f7f5c55e3fc626a7090857343e	0	0	0	0	0	0	0	0	0	0	0	0	0	0	0	0	0	0	0	0	0	0	0	0	0	0	0	0	0	0	0	0	0	0	0	0	0	0	0	0	0	0	0	0	0	0	0	0	0
301eeb00cc2c3264920a46761db40520	0	0	0	0	0	0	0	0	0	0	0	0	0	0	0	0	0	0	4	0	0	0	0	0	0	0	0	0	0	0	0	0	0	0	0	0	0	0	0	0	0	0	0	0	0	0	0	0	0
29e194a023f168bf5bdbc9a34f4bda91	0	0	0	0	1	0	0	0	0	0	0	0	0	0	0	0	0	0	0	0	0	0	0	0	0	0	0	0	0	3	2	0	0	0	0	0	0	0	0	0	0	0	0	0	0	0	0	0	0
6985d9ab0299561f29a13433efe8d0c6	0	0	0	0	6	0	0	0	0	0	0	0	0	0	0	0	0	0	0	0	2	0	0	0	0	0	3	0	0	0	10	0	0	0	4	0	3	3	0	0	0	42	0	19	0	0	0	0	0
bfb1fca26b9454223e544cc8e247b8bc	0	0	0	0	0	0	0	0	0	0	0	0	0	0	0	0	0	0	0	0	0	0	0	0	0	0	0	0	0	0	0	0	0	0	0	0	0	0	0	0	0	0	0	0	0	0	0	0	0
867eb90e5daa33f1f04fbfa16ca0f191	0	1634	0	0	0	0	0	0	0	0	142	155	0	0	4	0	0	0	3	0	0	0	2	0	0	15	0	0	2	0	0	0	0	0	0	0	0	0	0	0	18	0	11	0	0	2	0	0	0
a18049c3611896b93314d006a7d4bc1f	2	0	0	3	0	0	0	0	0	0	0	0	0	0	0	0	0	0	0	0	0	0	0	0	0	0	0	0	0	0	0	9	0	0	0	0	4	0	5	0	0	0	0	0	0	36	7	0	0
681909b8331fa263951397170b75bc1f	0	0	0	10	0	4	4	0	0	0	0	0	9	0	0	0	0	0	0	0	0	0	0	0	0	0	0	0	0	0	0	0	0	0	0	0	0	0	0	0	0	43	0	0	0	0	0	0	0
421bd919e6727e86ba09d6ca5572c69b	0	0	0	0	0	0	0	0	0	0	0	0	0	0	0	0	0	0	0	0	0	0	0	0	0	0	0	0	0	0	0	0	0	0	0	0	0	0	0	0	0	0	0	0	0	0	0	0	0
6e7c6a85dfa97964812dc9d805ee5ce9	0	0	0	0	0	0	0	0	0	0	0	0	0	0	0	0	0	0	0	0	0	0	0	0	0	0	0	0	0	0	0	0	0	0	0	0	5	0	0	0	0	6	0	0	0	0	0	0	0
e56418e4f71608abd2756d89c06ef739	0	0	0	0	0	0	0	0	0	0	0	0	0	0	0	0	0	0	0	0	0	0	0	0	0	0	0	0	0	0	0	0	0	0	0	0	0	0	0	0	0	0	0	0	0	2	0	0	0
ae68c43cd08599cc1a00559b44107cfd	0	0	0	0	0	0	0	0	0	0	0	0	3	0	0	0	0	0	0	0	0	0	3	0	0	0	0	0	0	0	0	3	0	0	0	0	0	0	2	0	0	0	0	0	0	0	0	0	0
5d8e15885dacb8860cf4bd007ee2cebd	0	0	0	0	0	0	0	0	0	0	0	0	0	0	0	0	0	0	0	0	0	0	0	0	0	0	0	0	0	0	0	0	0	0	0	0	4	0	0	0	0	0	0	3	0	3	0	0	0
e67a42e21fa5e9bc2eed5841ed1b8b0a	0	0	0	1	0	0	0	0	1	0	0	0	0	0	0	0	0	0	0	0	0	0	0	0	0	0	0	0	0	0	0	0	0	0	0	0	0	0	0	0	0	0	0	0	0	0	0	0	0
def1ab5717720eab3264dbeeb02b6c78	0	0	0	0	0	0	0	0	0	0	0	0	0	0	0	0	0	0	0	0	0	0	0	0	0	0	0	0	0	4	0	0	0	0	0	0	0	0	0	0	0	0	0	0	0	0	0	0	0
159977040ccba51ac6a2c007ea584812	17	0	0	6	5	0	3	0	0	0	0	2	0	0	36	90	0	0	2	0	5	0	0	12	0	21	0	0	0	6	6	8	0	0	2	0	2	2	12	0	10	2	0	0	0	46	16	0	17
f221f666bc2e979fae37fdace06762ca	2	245	0	0	0	0	0	0	0	0	3	0	0	0	110	5	0	0	10	0	0	0	5	3	0	0	0	0	5	0	0	0	0	0	0	0	0	0	2	0	0	0	0	0	0	0	14	0	0
1f8b377595cdc27ee49cc6acfd91b4ea	0	0	0	0	0	0	0	0	0	0	0	0	0	0	0	0	0	0	0	0	0	0	0	0	0	0	0	0	0	0	9	0	0	0	0	0	0	0	0	0	0	0	0	0	0	0	0	0	0
db323ea94e91f9d3f46ff997ecedb2f1	0	0	0	0	0	0	0	0	0	0	0	0	0	0	0	0	0	0	0	0	0	0	0	0	0	0	0	0	0	0	0	0	0	0	0	0	0	0	0	0	0	0	0	0	0	0	0	0	0
caceff0dcacee3341aaa73b64c096542	0	0	0	0	0	0	0	0	0	0	0	0	0	0	0	0	0	0	0	0	0	0	0	0	0	0	0	0	0	0	0	0	0	0	0	0	0	0	0	0	0	0	0	0	0	17	0	0	0
d626f6cf0f65d57933c94d7b28ed7f94	0	0	0	0	0	0	0	0	0	0	0	0	0	0	0	0	0	0	0	0	0	0	0	0	0	0	0	0	0	0	0	0	0	0	0	0	0	0	0	0	0	0	0	0	0	46	0	0	0
b8bbd786c47a150647e8a6acdb16b576	0	0	0	0	0	0	0	0	0	0	0	0	0	0	0	0	0	0	0	0	0	0	0	0	0	0	0	0	0	0	0	0	0	0	0	0	0	0	0	0	0	0	0	0	0	0	0	0	0
b895a1251c42b32e8d5f508a9f8aaefd	0	0	0	0	0	0	0	0	8	0	0	0	0	0	0	0	0	0	0	0	0	0	0	0	0	0	0	0	0	0	0	0	0	0	0	0	0	0	0	0	0	0	0	0	0	2	0	0	0
628e06703d313ca177d8eccb126a0e18	0	0	5	3	0	0	0	0	0	0	0	0	0	0	5	0	0	0	7	0	0	0	2	0	0	6	0	0	0	0	0	2	0	0	0	0	0	0	0	0	0	0	0	0	0	0	0	0	0
818ebe9311140029dc96ec0b7879cb9c	14	0	0	0	0	0	0	0	0	0	0	0	0	0	0	9	0	0	0	0	0	0	0	4	0	0	0	0	0	0	3	4	0	0	0	0	2	0	2	0	0	0	0	0	0	3	0	0	3
938f233973320d0ef7ff7c7bfa00da63	0	0	11	0	0	0	0	0	0	0	0	0	0	0	0	0	0	0	0	0	0	0	0	0	0	0	0	0	0	0	0	0	0	0	0	0	0	0	0	0	0	0	0	0	0	0	0	0	0
9fe8e0a2c7f5ac246b1245e5d3fe6d99	0	0	0	0	0	0	0	3	0	4	0	0	0	0	0	0	0	0	0	0	0	0	0	0	0	0	0	0	0	0	0	0	0	0	0	0	0	0	0	0	0	0	0	0	0	0	0	0	0
4a08b7380475ac022664fc9aed2e6c41	0	0	0	5	0	0	0	0	0	0	0	0	0	0	0	0	0	0	0	0	0	0	0	0	0	0	0	0	0	0	0	0	0	0	0	0	0	0	2	0	0	0	0	0	0	0	0	0	0
218d12f283bc118317edfee413c82264	0	0	0	0	0	0	0	0	0	0	0	0	0	0	0	0	0	0	0	0	0	0	0	0	0	0	0	0	0	0	0	0	0	0	0	0	0	0	0	0	0	0	0	0	0	2	0	0	0
f536f25a673afd230de1e7e1cb59d703	0	0	0	0	0	0	0	0	0	0	0	0	0	2	0	0	0	0	0	0	0	0	0	0	0	0	0	3	0	0	0	0	0	0	0	0	0	0	0	0	0	0	0	0	0	0	0	0	0
6b1a9cc6c862490772215f66a2294aa3	0	0	0	0	0	0	0	0	0	0	0	0	0	0	0	0	0	0	0	0	0	0	0	0	0	0	0	0	0	2	0	0	0	0	0	0	0	0	0	0	0	0	0	0	0	0	0	0	0
b2ecba9e774ce10e1f595aa98575064f	0	0	0	0	0	0	0	0	0	0	0	0	0	0	0	0	0	0	0	0	0	0	0	0	0	0	0	0	0	0	0	0	0	0	0	0	0	0	0	0	0	0	0	0	0	0	0	0	0
35bbc9d971e633bc5bf16e145a73c2f9	0	0	0	0	0	0	8	0	0	0	0	0	0	0	0	0	0	0	0	0	0	0	0	0	0	0	0	0	0	0	0	0	0	0	0	0	0	0	0	0	0	0	0	2	0	0	0	0	0
afb110f11304667bcf68cdf406270725	65	46	2	0	0	0	2	3	0	0	0	8	0	0	81	314	0	0	5	0	3	0	0	42	0	132	0	0	6	0	0	42	0	0	0	0	0	0	3	0	5	0	0	0	0	0	57	0	46
662bb3331a8d3e12f82bd504e5f2b5e4	0	0	0	0	0	0	0	0	0	0	0	0	0	0	0	0	0	0	0	0	0	0	0	0	0	6	0	0	0	0	0	0	0	0	0	0	0	0	0	0	0	0	0	0	0	0	0	0	0
bdb2ff1ce9e337ff69582e5e1679d53b	0	7	0	0	0	0	0	0	0	0	0	0	0	0	0	0	0	0	0	0	0	0	0	0	0	0	0	0	0	0	0	0	0	0	0	0	0	0	0	0	0	0	0	0	0	0	2	0	0
42c7092fb7ae3134303fc6c8655ad955	0	0	0	0	0	0	0	0	0	0	0	0	0	0	0	0	15	0	0	2	0	0	0	0	0	0	0	0	0	0	0	0	0	0	0	0	0	0	0	0	0	0	0	0	0	0	3	0	0
cef2859d91a2b69c65e0920b40f5a42b	0	0	0	0	0	0	0	0	0	0	0	0	0	0	0	0	0	0	0	0	0	0	0	0	0	0	0	0	0	0	0	0	0	0	0	0	0	0	2	0	0	0	0	0	0	0	0	0	0
73b61a9101acd613d93a72e84ec6059e	0	0	0	0	0	0	0	0	0	0	0	0	0	0	0	0	0	0	0	0	0	0	0	0	0	0	0	0	0	0	0	0	0	0	2	0	0	0	0	0	0	0	0	0	0	0	0	0	0
b8b7f5ccee3e4c7fc2761da663d2e25e	0	0	0	2	0	0	3	0	0	0	0	0	0	0	0	0	0	0	0	0	0	0	0	0	0	0	0	0	0	0	0	0	0	0	0	0	0	0	2	0	0	0	0	0	0	0	0	0	0
eaf9f7cc4974328d2d4d23590d7193c5	0	0	0	0	0	0	0	0	0	0	0	0	0	0	0	0	0	0	0	0	0	0	0	0	0	0	0	0	0	0	0	0	0	0	0	0	0	0	0	0	0	0	0	0	0	0	0	0	0
5f2da8fd56b038ba1c2317bb0627fa39	0	0	0	0	16	0	0	0	0	0	0	0	0	0	0	0	0	0	0	0	0	0	0	0	0	0	0	0	0	0	0	0	0	0	0	0	0	0	0	0	0	0	0	0	0	0	0	0	0
9a0ea6fb8f7f135817cdf195a0e81888	0	0	0	0	0	0	0	0	0	0	0	0	0	0	0	0	0	0	0	0	0	0	0	0	0	0	0	0	0	0	0	0	0	0	0	0	0	0	0	0	0	0	0	0	0	0	0	0	0
b5129f2e9afc154e882e50a76d0381d9	0	0	0	0	0	0	0	0	0	0	0	0	0	0	0	0	0	0	0	0	0	0	0	0	0	0	0	0	0	0	0	0	0	0	0	0	0	0	0	0	0	0	0	0	0	0	0	0	0
354efd837b1903e90e555afcde4c91df	0	0	0	0	6	0	0	0	0	0	0	0	0	0	0	0	0	0	0	0	0	0	0	0	0	0	0	0	0	0	0	0	0	0	0	0	0	0	0	0	0	0	0	0	0	0	0	0	0
8d4dccfdabc565ae995f431ac29f2668	0	0	0	0	0	0	0	0	0	0	0	0	0	0	0	0	0	0	0	0	0	0	0	0	2	0	0	0	0	0	0	0	0	0	0	0	0	0	0	0	0	0	0	0	0	0	0	0	0
83a9337371834e8a6563b9d21450c74c	0	2	0	0	0	0	0	0	0	0	0	0	0	0	0	0	0	0	0	0	2	0	2	0	0	0	0	0	0	0	0	0	0	0	0	0	0	0	0	0	0	0	0	0	0	4	0	0	0
7e5ba7d1e421944e1daa0948f68422fa	0	0	0	1	0	0	1	0	0	0	0	0	0	0	0	0	0	0	0	0	0	0	0	0	0	0	0	0	0	0	0	0	0	0	0	0	0	0	2	0	0	12	0	0	0	37	0	0	0
42951dde1b46ccd8dfabd5dadee383ef	0	0	1	2	0	0	0	0	0	0	0	5	0	0	0	0	0	0	9	0	0	0	0	0	0	14	0	0	0	0	0	0	0	0	0	0	0	0	0	0	5	0	3	0	0	5	0	0	0
fb26a11d5806db07d752fad2ed6839ca	0	0	0	0	0	0	3	0	0	0	0	0	0	0	0	0	0	0	0	0	0	0	0	0	0	0	0	0	0	0	0	0	0	0	0	0	0	0	0	0	0	0	0	0	0	27	0	0	0
b0a5b3561da5f5dc75b31f978053655e	20	0	0	3	0	0	3	0	2	0	0	0	0	2	2	0	0	0	0	0	0	0	0	7	0	0	0	0	0	65	52	21	0	0	52	0	82	2	9	0	0	0	0	87	0	183	0	0	19
8b8379b3e5a9f3fb2994d26ccbc66a1e	0	0	0	0	0	0	0	0	0	0	0	0	0	0	0	0	0	0	0	0	0	0	0	0	0	0	0	0	0	0	0	0	0	0	0	0	0	0	0	0	0	0	0	0	0	0	0	0	0
e98e1df132f874b1f5706bcdba3331c3	0	0	0	0	0	0	0	0	0	0	0	0	0	0	0	0	0	0	0	0	0	0	0	0	0	0	0	0	0	0	0	0	0	0	0	0	0	0	0	0	0	0	0	0	0	0	0	0	0
71b6e693be9292cb2579d5c62c9f90f7	0	0	0	0	0	0	0	0	0	0	0	0	0	0	0	0	0	0	0	0	0	0	0	0	0	0	0	0	0	0	0	0	0	0	0	0	0	0	0	0	0	0	0	0	0	0	0	0	0
e524431ec57eb2d719f61a4c5f2d9653	0	0	0	0	0	0	0	0	0	0	0	0	0	0	0	0	0	0	0	0	0	0	0	0	0	0	0	0	0	0	0	0	0	0	0	0	0	0	0	0	0	0	0	0	0	0	0	0	0
395d8be677f9071e33ea3872a7af0bb6	0	0	0	0	13	0	1	2	0	12	0	0	0	0	4	0	0	0	0	19	0	0	0	0	0	0	0	0	2	0	7	4	2	0	0	0	3	1	0	0	0	2	0	6	2	0	0	0	4
d1a09a1738239e283ae238e109ac269c	0	0	0	0	0	0	0	0	0	0	0	0	0	0	0	0	0	0	0	0	0	0	0	0	0	0	0	0	0	0	0	0	0	0	0	0	0	0	0	0	0	0	0	0	0	0	0	0	0
454a4275f06d802e4bddc6413c7a23f1	0	0	0	0	0	0	5	0	0	0	0	0	0	0	0	0	0	0	0	0	0	0	0	0	0	0	0	0	0	0	0	0	0	0	0	0	0	0	0	0	0	0	0	0	0	15	0	0	0
31c084d0f6be805e3fe249e53c81af49	0	0	0	0	0	0	0	0	0	0	0	0	0	0	0	0	0	0	0	0	0	0	0	0	0	0	0	0	0	0	0	0	0	0	0	0	0	0	0	0	0	0	0	2	0	6	0	0	0
3fcf8b96cd280bf3a0e9d24fe65ded04	0	0	0	0	0	0	0	0	0	0	0	0	0	0	0	0	0	0	0	0	0	0	0	0	0	0	0	0	0	0	0	0	0	0	0	0	0	0	0	0	0	0	0	0	0	0	0	0	0
10d259a4ebb53f29c2450d225bd15382	0	0	0	0	0	0	0	0	0	0	0	0	0	0	0	0	0	0	0	0	0	0	0	0	0	0	0	0	0	2	2	0	0	0	0	0	2	0	0	0	0	0	0	0	0	0	0	0	0
81d5ab02d256c8626afb337fc3597258	0	0	0	0	8	0	0	0	0	0	0	2	0	0	0	0	0	0	0	0	0	0	0	0	0	2	0	0	0	0	0	0	0	0	0	0	2	0	0	0	0	0	0	0	0	0	0	0	0
5799b8013eb5f0d365537e92038d060a	0	0	0	0	0	3	0	0	0	0	0	0	0	0	0	0	0	0	0	0	0	0	0	0	0	0	0	0	0	0	0	0	0	0	0	0	0	0	0	3	0	6	0	0	0	0	0	0	0
68105b45e0428e2b709e13984ba9f324	0	0	0	79	0	0	3	0	0	0	0	0	0	0	0	0	0	0	0	0	0	0	0	0	0	0	0	0	0	0	0	0	0	0	0	0	0	0	28	0	0	0	0	0	0	0	0	0	0
cf693354c09e72d5bcc89ca3406a21b5	0	0	0	0	0	0	0	0	0	0	0	0	0	0	0	0	0	0	0	0	0	0	0	0	0	0	0	0	0	0	0	0	0	0	0	0	0	0	0	0	0	0	0	0	0	0	0	0	0
08484c53c0291a8c1528b68eb44dc233	6	0	0	6	15	0	0	0	0	0	0	0	0	0	2	8	0	0	0	0	0	0	3	3	0	13	0	0	0	3	4	4	0	0	0	0	4	0	4	0	4	0	0	0	0	0	3	0	5
d97d9e3d51569f62c54d81d2e12503bc	0	0	0	0	0	0	0	0	0	0	0	0	0	0	0	0	0	0	0	0	0	0	0	0	0	0	0	0	0	5	0	0	0	0	0	0	4	0	0	0	0	0	0	0	0	0	0	0	0
cc3101e29599cc2ea1dc32f711bb42e8	0	0	0	0	0	0	0	0	0	0	0	0	0	0	0	0	0	0	0	0	0	0	0	0	0	4	0	0	0	0	0	0	0	0	0	0	0	0	0	0	0	0	0	0	0	0	0	0	0
ca847d8fe8ad5347a2e152a1863c1f96	2	0	0	14	6	3	5	2	4	0	0	0	0	61	3	0	0	0	0	0	0	0	15	3	0	0	0	0	0	51	9	15	3	0	217	2	30	4	13	2	0	12	0	6	0	335	0	3	1
e44daebeca99ca4ea0a7f24d96b9251d	0	0	0	0	0	0	0	0	0	0	0	0	0	0	0	0	0	0	0	0	0	0	0	0	0	0	0	0	0	3	0	0	0	0	0	0	0	0	0	0	0	0	0	0	0	0	0	0	0
95d5022f6420c6a8f8dcd3ced490a27a	0	0	0	0	1720	0	8	0	0	0	0	0	0	0	0	0	0	0	0	36	0	0	0	0	0	0	0	0	0	0	0	0	0	0	0	0	0	2	0	0	0	0	0	0	0	2	0	0	0
01e3b885faa890dd2e12d984abe36ce1	0	0	0	0	0	2	0	0	0	0	0	0	0	0	0	0	0	0	0	0	0	0	0	0	0	0	0	0	0	0	0	0	0	0	0	0	0	0	0	2	0	18	0	0	0	18	0	0	0
8f3b3cc1d0c050f629f415b41fd34462	0	12	15	0	3	0	0	0	0	0	0	0	0	0	0	0	0	0	2	0	0	0	0	0	0	0	0	0	0	0	0	0	0	0	0	0	0	0	0	0	0	0	0	0	0	0	0	0	0
6eee7ca7e13bce75c506eb8e2e93b322	0	0	0	0	0	0	0	0	0	0	0	0	0	0	0	0	0	0	0	0	0	0	0	0	0	0	0	0	0	0	0	0	0	0	0	0	0	0	0	0	0	0	0	0	0	0	0	0	0
dd7fc81c4dc18fe2a26eb1eec2d9a069	0	0	0	0	0	0	0	0	0	0	0	0	0	0	0	0	0	0	0	0	0	0	0	0	0	0	0	0	0	0	0	0	0	0	0	0	0	0	0	0	0	0	0	0	0	11	0	0	0
813ccb350e899df95e556136f172ab62	0	0	0	0	0	2	0	0	0	0	0	2	0	0	3	0	0	0	0	0	0	0	0	0	0	5	0	0	9	0	0	0	0	0	0	0	0	0	0	0	2	30	0	0	0	9	0	0	0
781c45f0e3a8c42eed342294affcee38	26	0	0	0	9	0	0	0	0	0	0	0	0	2	0	12	0	0	0	0	0	0	0	11	0	10	0	0	0	0	0	4	0	0	0	0	4	0	5	0	0	0	0	0	0	2	3	0	18
313a98c8ec9a383f16806f4cd53016ce	0	0	0	0	0	0	0	0	0	0	0	0	0	0	0	0	0	0	0	0	0	0	0	0	0	0	0	0	0	0	0	0	0	0	0	0	0	0	0	0	0	0	0	0	0	0	0	0	0
23c04b8d392a387d274f052c854011c5	0	0	0	0	0	1	0	0	0	0	0	0	0	0	0	0	0	0	0	0	0	0	0	0	0	0	0	0	0	0	0	0	0	0	0	10	0	0	0	135	0	176	0	0	0	0	0	0	0
2e31d9b543dc4346a0097d2974032657	0	0	0	0	0	0	0	0	0	0	0	0	0	0	0	0	0	0	0	0	0	0	0	0	0	0	0	0	0	0	0	0	0	0	0	0	0	0	0	0	0	0	0	0	0	0	0	0	0
3606557109f47af8c11cc57b0b46e0db	0	0	0	0	5	0	0	0	0	0	0	0	0	0	0	0	0	0	0	0	0	0	0	0	0	0	0	0	0	0	2	0	0	0	0	0	0	0	0	0	0	0	0	0	0	0	0	0	0
b6ff0a80fc1d68413cd040c4fde89da6	0	0	0	0	0	0	0	0	0	0	0	0	0	0	0	0	0	0	0	0	0	0	0	0	0	0	0	0	0	0	0	0	0	0	0	0	0	0	0	0	0	4	0	0	0	0	0	0	0
469e66aab1839a437ff659655a6c74c7	0	0	0	0	0	0	0	0	0	0	0	0	0	0	2	0	0	0	0	0	0	0	0	0	0	0	0	0	0	0	0	0	0	0	0	0	0	0	0	0	0	0	0	0	0	0	0	0	0
c88b5bae9da5aff27d74f31694ac1425	0	0	0	0	0	0	0	0	0	0	0	0	0	0	0	0	0	0	0	0	0	0	0	0	0	0	0	0	0	0	0	0	0	0	0	0	0	0	0	0	0	0	0	0	0	0	0	0	0
93e768d999c61c49b31efcf4281582ce	0	0	0	0	0	0	0	0	0	0	0	0	0	0	0	0	0	0	0	0	0	0	0	0	0	0	0	0	0	0	0	0	0	0	0	0	0	0	0	0	0	0	0	0	0	0	0	0	0
47463f244eda5cc76b5395ecfa4458bc	0	0	0	0	3	0	0	0	0	0	0	0	0	0	0	0	0	0	0	0	0	0	0	0	0	0	0	0	0	0	0	0	0	0	0	0	0	0	0	0	0	0	0	1	0	0	0	0	0
bb2101821fd112f70eb986e5a9a14adf	0	0	0	0	0	0	0	0	0	0	0	0	0	0	0	0	0	0	0	0	0	0	0	0	0	0	0	0	0	0	0	0	0	0	0	0	0	0	0	0	0	0	0	0	0	0	0	0	0
137361a8ac3b70164660cc2165c32c1e	0	0	0	0	0	0	0	0	0	0	0	0	0	0	0	0	0	0	0	0	0	0	0	0	0	0	0	0	0	0	2	0	0	0	0	0	0	2	0	0	0	0	0	0	0	0	0	0	0
c580775bcfaa1c8535ed46d9531112c7	0	0	0	0	0	0	0	0	0	0	0	0	0	0	0	0	0	0	0	0	0	0	0	0	0	0	0	0	0	2	0	0	0	0	2	0	0	0	0	0	0	0	0	0	0	0	0	0	0
83f5fb6ab4312d9ca55f2857fee8b8d8	10	0	0	0	4	0	0	0	0	0	0	0	0	2	0	2	0	0	0	0	0	0	0	2	0	0	0	0	0	0	5	5	0	0	0	0	5	0	0	0	0	0	0	0	0	2	0	0	5
02a21d2458c7b395d1aad4241956063c	0	25	0	0	0	0	0	0	0	0	0	0	0	0	14	0	0	0	0	0	0	0	0	0	0	0	0	0	0	0	0	0	0	0	0	0	0	0	0	0	0	0	0	0	0	0	0	0	0
be5164bbd78a89f6f5af8d59a9cb4205	0	0	0	0	0	0	0	0	0	0	0	0	0	0	0	0	0	0	0	0	0	0	5	0	0	0	0	0	0	0	0	0	0	0	0	0	0	0	0	0	0	0	0	0	0	0	0	0	0
d41bd0db927f90e8923031c2ec675e94	0	3	0	0	0	0	0	0	0	5	0	0	0	0	0	0	0	0	0	0	0	0	0	0	0	0	0	0	0	0	0	0	0	0	0	0	0	0	0	0	0	0	0	0	0	0	0	0	0
80f9bd265a30f1efcf4198e76db0b161	2	0	0	0	0	0	0	0	0	0	0	0	0	0	0	3	0	0	0	0	0	0	0	0	0	0	0	0	0	0	0	0	0	0	0	0	0	0	0	0	0	0	0	0	0	0	2	0	0
9e293a28e3a751fd4f6b3980820960bc	0	0	0	6	2	0	0	0	4	0	0	28	0	0	0	0	0	0	0	10	0	0	0	3	0	2	0	4	0	17	0	2	0	0	0	0	0	0	2	0	0	0	0	0	0	342	0	0	3
839d51673bb834904e5ea013056ab420	0	0	0	0	0	0	0	0	0	0	0	0	0	0	0	0	0	0	0	0	0	0	0	0	0	0	0	0	0	0	0	0	0	0	0	0	0	0	0	0	0	2	0	0	0	16	0	0	0
423e2be60319fce7374119e655c40823	0	0	0	0	0	0	0	0	0	0	0	0	0	0	0	0	0	0	0	0	0	0	0	0	0	0	0	0	0	0	0	0	0	0	0	0	0	0	0	0	0	0	0	0	0	0	0	0	0
469ac089b400924b6a6c81a674cb18e2	0	0	0	0	0	2	0	0	0	0	0	0	0	0	0	0	0	0	0	0	0	0	0	0	0	0	0	0	0	0	0	0	0	0	0	0	0	0	0	0	0	0	0	0	0	228	0	0	0
2f0f1a02e600e0cbe5b23d94bb219f32	0	17	0	0	0	0	0	0	0	0	0	0	0	0	2	0	0	0	0	0	0	0	0	0	0	0	0	0	0	0	0	0	0	0	0	0	0	0	0	0	0	2	0	0	0	0	0	0	0
dfeee597868dab72acd9a30a7c53bd6c	0	0	0	0	0	0	0	0	0	0	0	0	0	0	0	0	0	0	0	0	0	0	0	0	0	0	0	0	0	0	0	0	0	0	2	0	0	0	0	0	0	1	0	0	0	0	0	0	0
c219bbb135db7d695b0ee21a731ab457	3	0	0	3	29	0	0	0	0	0	0	0	0	0	0	0	0	0	0	0	0	0	0	0	0	0	0	0	0	2	5	0	0	0	0	0	0	0	0	0	0	0	0	0	0	19	0	0	0
c9ac877b1a2c9edebc756bba086485bb	0	0	0	0	0	0	0	0	0	0	0	0	0	0	0	0	0	0	0	0	0	0	0	0	0	0	0	0	0	0	0	0	0	0	0	0	0	0	0	0	0	0	0	0	0	0	0	0	0
52591343cd8a4f23ad9593c4aefa5959	0	0	0	0	0	0	0	0	0	0	0	0	0	0	0	0	0	0	0	0	0	0	3	0	0	0	0	0	0	0	0	0	0	0	0	0	0	0	0	0	0	0	0	0	0	0	3	0	0
760bbb0599591695134a74de95d47330	0	0	0	0	0	0	0	0	0	0	0	0	0	0	0	0	0	0	0	0	0	0	0	0	0	0	0	0	0	0	0	0	0	0	0	0	2	0	0	0	0	0	0	0	0	0	0	0	0
ef9f16ee8561085f6c7a9dbc66f2a6fd	0	0	0	0	0	0	0	0	0	0	0	0	0	0	0	0	0	0	0	0	0	0	0	0	0	0	0	0	0	0	0	0	0	0	0	0	2	0	3	0	0	0	0	0	0	8	0	0	0
2376ffdf837bc0ef5d13514f6bd7d7e4	0	0	0	0	0	0	0	0	0	0	0	0	0	0	0	0	0	0	0	0	0	0	0	0	0	0	0	0	0	0	2	0	0	0	0	0	0	0	0	0	0	0	0	0	0	0	0	0	0
66e80d231530834f060f2d23877d43c0	0	1400	0	0	0	0	0	2	0	0	346	305	0	0	0	0	0	0	2	0	0	0	0	0	0	3	0	0	0	0	0	0	0	0	0	0	0	0	0	0	78	0	6	0	0	0	0	0	0
893972a9df86e129eb4cdee90122ad5d	0	0	0	0	0	0	0	0	0	0	0	0	0	0	0	0	0	0	0	0	0	0	0	0	0	0	0	0	0	0	0	0	0	0	0	0	0	0	0	0	0	0	0	0	0	0	0	0	0
560f2931e22e86071b035ad45c3af0a0	0	0	0	0	0	0	0	0	0	0	0	0	0	0	0	0	0	0	0	0	0	0	0	0	0	0	0	0	0	30	8	0	2	0	0	0	7	0	0	0	0	0	0	0	0	0	0	0	0
f75993456f6d99f9ec2d2e39ea9c78f7	0	0	0	0	0	0	0	0	16	0	0	0	0	0	0	0	0	0	0	0	0	0	0	0	0	0	0	0	0	1	0	0	0	0	0	0	0	0	0	0	0	0	0	0	0	0	0	0	0
99e519c48f6c836c7001783bc5d75ce8	0	0	0	0	0	0	0	0	0	0	0	0	0	0	0	0	0	0	0	0	0	0	0	0	0	0	0	0	0	0	0	0	0	0	0	0	0	0	0	0	0	0	0	0	0	0	0	0	0
b745c6b0d0a8c5117281545c9befc11e	0	0	0	0	0	0	0	0	0	0	0	0	0	0	0	0	0	0	0	0	0	0	0	0	0	0	0	0	0	0	0	0	0	0	0	0	0	0	0	0	0	0	0	0	0	0	0	0	0
8f0d04a3e0c6be347d084cc3a16d4720	0	0	0	0	0	0	0	0	0	0	0	0	0	0	0	0	0	0	0	0	0	0	0	0	0	0	0	0	0	0	3	0	0	0	0	0	0	0	0	0	0	0	0	0	0	0	0	0	0
1d101b4456837b8b955dd3190192950c	1	7	0	0	0	1	0	6	0	13	0	0	0	3	102	0	0	0	0	0	0	0	0	0	0	0	0	0	0	0	0	0	0	0	4	0	0	0	0	0	0	0	0	4	0	0	0	0	0
7321bc89b4032a620e357466f086425e	0	0	0	0	0	0	0	0	0	0	0	0	0	0	0	0	0	0	0	0	0	0	0	0	0	0	0	0	0	0	0	0	0	0	0	0	0	0	0	0	0	0	0	0	0	0	0	0	0
a43c8411a6478f9395ed0078c0776f22	0	0	0	0	0	0	0	0	0	0	0	0	0	0	7	0	0	0	0	0	0	0	3	0	0	0	0	0	0	0	0	3	2	0	0	0	0	0	0	0	0	0	0	0	0	0	2	0	0
2a06d80db7b3d3c4ec7a30fcfdfa804f	0	0	0	0	0	0	0	0	0	0	0	0	0	0	0	0	0	0	0	0	0	0	0	0	0	0	0	0	0	0	0	0	0	0	0	0	0	0	0	0	0	0	0	0	0	5	0	0	0
78fd3516755d4aa344eec3568a619747	0	0	0	0	8	0	0	0	5	0	0	0	0	0	0	0	0	0	0	0	0	0	0	0	0	0	0	0	0	0	0	0	0	0	0	0	0	0	0	0	0	0	0	0	0	0	0	0	0
68cfe1d804dcb18bdd6f19ac2bedd9d8	0	0	0	0	4	2	0	0	0	0	0	0	4	0	0	0	0	0	0	2	0	0	0	0	0	0	0	0	0	0	0	0	0	0	0	0	0	0	0	0	0	23	0	0	0	0	0	0	0
657f3533f2da937c0d920afcd7265694	0	0	0	0	0	0	0	0	0	0	0	3	0	0	0	0	0	0	0	0	0	0	0	0	0	8	0	0	0	0	0	0	0	0	0	0	0	0	0	0	0	0	0	0	0	0	0	0	0
3f26ee01500ef912580b38ecb2ac7855	0	0	0	0	0	0	0	0	0	0	0	0	0	0	0	0	0	0	0	0	0	0	0	0	0	0	0	0	0	0	0	0	0	0	0	0	0	0	0	0	0	0	0	0	0	0	0	0	0
f769374b27e5e2c4cff8c945c21142a5	0	0	0	0	0	0	0	0	2	0	0	0	0	0	0	0	0	0	0	0	0	0	0	0	0	0	0	0	0	0	0	0	0	0	0	0	0	0	2	0	0	0	0	0	0	2	0	0	0
0a3fa682ac2060d6bd85e9690e138359	0	0	0	0	0	0	0	0	0	0	0	0	0	0	0	0	0	0	0	0	0	0	0	0	0	0	0	0	0	0	0	0	0	0	0	0	0	0	0	0	0	0	0	0	0	0	0	0	0
df0f36f6967f22bf5c3534cfbe2088f3	0	0	3	0	0	0	0	0	0	0	0	0	0	0	0	0	0	0	0	0	0	0	0	0	0	8	0	0	0	0	0	0	0	0	0	0	0	0	0	0	0	0	0	0	0	0	0	0	0
0d000522eb51a8fb7b6ae48acd782da9	0	0	0	0	0	0	0	0	0	0	0	0	0	0	0	0	0	0	0	0	0	0	0	0	0	0	0	0	0	0	0	0	0	0	0	0	0	0	0	0	0	0	0	0	0	0	0	0	0
aee310e4bfbaa9788fa676e648aaa74c	0	0	0	0	3	0	0	0	0	0	0	0	0	0	0	0	0	0	0	0	0	0	0	0	0	33	0	0	0	0	0	0	0	0	0	0	0	0	0	0	0	0	0	0	0	0	0	0	0
1c487e6526e0611ff06bf77e58c1e961	0	0	0	2	0	0	3	0	0	0	0	0	0	0	0	0	0	0	0	0	0	0	0	0	0	0	0	0	0	0	0	0	0	0	0	0	0	0	0	0	0	0	0	0	0	22	0	0	0
e8e76ff2acd684284fbdfe4e1e35faac	0	0	0	0	0	0	0	0	0	0	0	0	0	0	0	0	0	0	0	0	0	0	0	0	0	0	0	0	0	0	0	0	0	0	0	0	0	0	0	0	0	0	0	0	0	0	0	0	0
0b5fd01da7f0e15934e66c39e4f58364	0	0	0	0	0	0	0	0	0	0	0	0	0	0	2	0	0	0	0	0	0	0	0	0	0	2	0	0	0	0	0	0	0	0	0	0	0	0	0	0	0	0	0	0	0	0	0	0	0
e54fe5dee25ec656a89b4b6600d667b1	0	0	0	0	0	0	0	0	0	0	0	0	0	0	0	0	0	0	0	0	0	0	0	0	0	0	0	0	0	4	0	0	0	0	0	0	0	0	0	0	0	0	0	0	0	2	0	0	0
[truncated: 728 more columns]

## Sheet: ASV Sequences
ASV Sequences Corresponding to V6-V8 ASV Tables
>e85e4fdc24dfbed6a4b52e715a97648b
AGGGCTTGACATGTCACAAATCTTCCTGAAAGGGAAGAGTGCCTTCGGGAATGTGAACACAGGTGGTGCATGGCTGTCGTCAGCTCGTGTCGTGAGATGTTGGGTTAAGTCCCGCAACGAGCGTAACCCTTGTCTTTAGTTGCCATCATTTAGTTGGGCACTTTAAAGAGACTGCCGGTGATAAACCGGAGGAAGGTGAGGACGACGTCAAGTCAGCATGCCCCTTACGCCCTGGGCTACACACGTACTACAATGGCCGAGACAAAGAGTCGCAAGTTTGCAAAGACAAGCTAATCTCATAAACTCGGTCTCAGTTCGGATTGTAGGCTGCAACTCGCCTACATGAAGTTGGAATCGCTAGTAATCGCCGGTCAGCTATA
>afb110f11304667bcf68cdf406270725
AAGGCTTGACATACTACAGATTTCTTTGAAAGAGGAAAGTGCCTTCGGGAATGTAGATACAGGTGGTGCATGGCTGTCGTCAGCTCGTGTCGTGAGATGTTGGGTTAAGTCCCGCAACGAGCGCAACCCTTATTTTTAGTTGCTAATTTATTTTAGGTTTTCTAGAAAGACTGCCGGTGACAAACCGGAGGAAGGTGAGGATGACGTCAAGTCAGCATGCCCCTTATGCCTTGGGCTACACACGTGCTACAATGGTTAAGACAAAGAGTTGCGAGCTCGCGAGAGTCAGCTAATCTCATAAACTTAGCCTAAGTTCGGATTGTAGGCTGCAACTCGCCTGCATGAAGTCGGAATCGCTAGTAATCGCTGGTCAGCCATAC
>6b88cf2052c5c41569943eb59e8d831b
AGGGTTTGACATGATACGAATTTCTTTGAAAGAAGAAAGTGCCGTTTGGAGCGTATACACAGGTGGTGCATGGCTGTCGTCAGCTCGTGTCGTGAGATGTTGGGTTAAGTCCCGCAACGAGCGCAACCCTTGTTTTTAGTTGCCTTTTATGGAACTCTAAAAAGACTGCTGGTTATAAACCGGAGGAAGGTGGGGATGACGTCAAGTCAGCATGCCCCTTACACCCTGGGCTACACACGTGCTACATTGGGCGAGACAATGAGATGCAAATCTGCAAAGACTAGCTAATCTATAAACTCGTTCTAAGTTCGGATTGTAGGCTGCAACTCGCCTACATGAAGGTGGAATCGCTAGTAATCGCTGGTCAGCCATACAGCGGT
>781c45f0e3a8c42eed342294affcee38
AGGGCTTGACATGTCACGAATCCTCCTGAAAGGGAGGAGTGCCTTCGGGAACGTGAACACAGGTGGTGCATGGCTGTCGTCAGCTCGTGTCGTGAGATGTTGGGTTAAGTCCCGCAACGAGCGTAACCCTTATTTTTAGTTGCCATCATTAAGTTGGGCACTTTAAAAAGACTGCCGGTGATAAACCGGAGGAAGGTGAGGACGACGTCAAGTCAGCATGCCCCTTACGCCCTGGGCTACACACGTACTACAATGGTCGAGACAAAGAGTCGCAAGTCTGCAAAGACAAGCCAATCTCATAAACTCGATCTCAGTTCGGATTGCAGGCTGCAACTCGCCTGCATGAAGGTGGAATCGCTAGTAATCGCCGGTCAGCCATA
>b0a5b3561da5f5dc75b31f978053655e
AGGGCTTGACATGTCACAAATCTTCCTGAAAGGGAAGAGTGCCTTCGGGAATGTGAACACAGGTGGTGCATGGCTGTCGTCAGCTCGTGTCGTGAGATGTTGGGTTAAGTCCCGCAACGAGCGTAACCCTTGTCTTTAGTTGCCATCATTAAGTTGGGCACTTTAAAGAGACTGCCGGTGATAAACCGGAGGAAGGTGAGGACGACGTCAAGTCAGCATGCCCCTTACGCCCTGGGCTACACACGTACTACAATGGCCGAGACAAAGAGTCGCAAGTTTGCAAAAACAAGCTAATCTCATAAACTCGGTCTCAGTTCGGATTGCAGGCTGCAACTCGCCTGCATGAAGTTGGAATCGCTAGTAATCGCCGGTCAGCCATA
>159977040ccba51ac6a2c007ea584812
AGGGTTTGACATGACAGGAATTCTTCTGAGAAGAGGAAGTGCCTTTTTAAGGAACCTGTACACAGGTGGTGCATGGCTGTCGTCAGCTCGTGTCGTGAGATGTTGGGTTAAGTCCCGCAACGAGCGCAACCCTTGTTTTTAGTTATTTTTCTAGAAAGACTGCCGGTTATAAGCCGGAGGAAGGCGGGGACGACGTCAAGTCAGCATGCCCCTTACACCCTGGGCTACACACGTGCTACATTGGATAAGACAATGAGTCGCGAACCTGTGAAGGTCAGCAAATCTATAAACTTATTCTAAGTTCGGATTGTAGGCTGCAACTCGCCTACATGAAGCTGGAATCGCTAGTAATCGCAGGTCAGCCATACTGCGGTGAATTC
>818ebe9311140029dc96ec0b7879cb9c
AGGGCTTGACATGTCACGGATCTTTTTGAAAGGAAAGAGTGCCTTCGGGAACGTGAACACAGGTGGTGCATGGCTGTCGTCAGCTCGTGTCGTGAGATGTTGGGTTAAGTCCCGCAACGAGCGTAACCCTTGTTTTTAGTTGCCATCATTTAGTTGGGCACTTTAAAAAGACTGCCGGTGATAAACCGGAGGAAGGTGAGGACGACGTCAAGTCAGCATGCCCCTTACGCCCTGGGCTACACACGTACTACAATGGTCGAGACAAAGAGCTGCTAGCCTGCGAAGGTACGCTAATCTCATAAACTCGGTCTCAGTTCGGATTGCAGGCTGCAACTCGCCTGCATGAAGGTGGAATCGCTAGTAATCGCCGGTCAGCTATA
>53fb709c7f02f6d3ff684c16e5227583
AGGGTTTGAAATAATTTCAAAACTTCTTGAAAGAGAAGCCTCCTTCGGGATGGAATTACAGGTGGTGCATGGCTGTCGTCAGCTCGTGTTGTGAAATGTCAAGTTAAGTCTTGTAACGAGCGCAACCCATGTCTCTTGTTGCTGTTTACAGTGCTTAAGAGAAACTGCCGATCAACATCGGAGGAAGGTGTGGATGATGTCAAGTCAGCATGCCCCTTACATCCTGGGCTACACACGTACTACAATGGTCGAGACAAAGGGTCGCTAACCTGCGAAGGTATGCCAATCTCATAAACTCGATCTCAGTTCGGATTGTACTCTGCAACTCGAGTACATGAAGGTGGAATCGCTAGTAATCGCTGGTCAGCATACAGCGGTGA
>83f5fb6ab4312d9ca55f2857fee8b8d8
AGGGCTTGACATGTCACGAATCTTTCTGAAAGGAAAGAGTGCCTTCGGGAACGTGAACACAGGTGGTGCATGGCTGTCGTCAGCTCGTGTCGTGAGATGTTGGGTTAAGTCCCGCAACGAGCGTAACCCTTGTTTTTAGTTGCCATCATTTAGTTGGGCACTTTAAAAAGACTGCCGGTGATAAACCGGAGGAAGGTGAGGACGACGTCAAGTCAGCATGCCCCTTACGCCCTGGGCTACACACGTACTACAATGGTCGAGACAAAGAGCTGCTAGCCTGCGAAGGTACGCTAATCTCATAAACTCGGTCTCAGTTCGGATTGCAGGCTGCAACTCGCCTGCATGAAGGTGGAATCGCTAGTAATCGCCGGTCAGCTATA
>a2f422f80229aa211c4a3bb4e046606d
AGGGCTTGACATACTGCGAATCTTTCCGAAAGGAAAGAGTGCCTTCGGGAATGCAGATACAGGTGGTGCATGGCTGTCGTCAGCTCGTGTCGTGAGATGTTGGGTTAAGTCCCGCAACGAGCGCAACCCTTGTTTTTAGTTACCAATTCGTTGGGTTTTCTAGAAAGACTGCCGGTGACAAACCGGAGGAAGGTGAGGATGACGTCAAGTCAGCATGCCCCTTATGTCCTGGGCTACACACGTGCTACAATGGTTAGGACAAAGAGTTGCGAGCTTGTGAAAGTCAGCTAATCTCGTAAACCTAGCCCAAGTTCAGATTGTAGGCTGCAACTCGCCTACATGAAGTTGGAATCGCTAGTAATCGCTGGTCAGCCATACAG
>08484c53c0291a8c1528b68eb44dc233
AGGACTTGACATACTACAAATTCTTTTGAGAAAAAGAAGTGCCTTCGGGAATGTAGATACAGGTGGTGCATGGCTGTCGTCAGCTCGTGTCGTGAGATGTTGGGTTAAGTCCCGCAACGAGCGCAACCCTTATTTTTAGTTACCAATTCGTTGGGTTCTCTAGAAAGACTGCCGGTGACAAACCGGAGGAAGGTGAGGATGACGTCAAGTCAGCATGCCCCTTATGTCCTGGGCTACACACGTGCTACAATGGTTAAGACAAAGAGTCGCGAGCTCGTGAGAGTCAGCTAATCTCATAAACTTAGCCCAAGTTCAGATTGTAGGCTGCAACTCGCCTACATGAAGTTGGAATCGCTAGTAATCGCTGGTCAGCCATACAG
>2829511bd7dedb39fb954d9af49a395b
AGGGCTTGACATGTCACAAATCTTCTTGAAAGAGAAGAGTGCCTTCGGGAATGTGAACACAGGTGGTGCATGGCTGTCGTCAGCTCGTGTCGTGAGATGTTGGGTTAAGTCCCGCAACGAGCGTAACCCTTGTCTTTAGTTGCCATCATTCAGTTGGGCACTTTAAAGAGACTGCCGGTGATAAACCGGAGGAAGGTGAGGACGACGTCAAGTCAGCATGCCCCTTACGCCCTGGGCTACACACGTACTACAATGGCCGAGACAAAGAGTCGCAAGTTTGCGAAAACAAGCTAATCTCATAAACTCGGTCTCAGTTCGGATTGCAGGCTGCAACTCGCCTGCATGAAGTTGGAATCGCTAGTAATCGCCGGTCAGCCATA
>28963afed3a678a5204dbc4a48477b85
AGGGTTTGACATGATACGAATTTTTTTGAAAGAAAAAAGTGCCGTTTGGAACGTATACACAGGTGGTGCATGGCTGTCGTCAGCTCGTGTCGTGAGATGTTGGGTTAAGTCCCGCAACGAGCGCAACCCTTATTTTTAGTTGCCTTTTATGGAACTCTAGAAAGACTGCTGGTTATAAACCGGAGGAAGGCGGGGATGACGTCAAGTCAGCATGCCCCTTACACCCTGGGCTACACACGTGCTACATTGGGCGAGACAATGAGACGCAAACCTGCGAAGGCTAGCTAATCTATAAACTCGTTCTAAGTTCGGATTGTAGGCTGCAACTCGCCTGCATGAAGGTGGAATCGCTAGTAATCGCTGGTCAGCATACAGCGGTG
>37ba7f40b7621a978581804dae31132a
AGGGCTTGACATGTCACAAATCTTTCTGAAAGGAAAGAGTGCCTTCGGGAATGTGAACACAGGTGGTGCATGGCTGTCGTCAGCTCGTGTCGTGAGATGTTGGGTTAAGTCCCGCAACGAGCGTAACCCTTGTCTTTAGTTGCCATCATTCAGTTGGGCACTTTAAAGAGACTGCCGGTGATAAACCGGAGGAAGGTGAGGACGACGTCAAGTCAGCATGCCCCTTACGCCCTGGGCTACACACGTACTACAATGGCCGAGACAAAGAGCAGCAAGTTTGCAAAGACAAGCCAATCTCATAAACTCGGTCTCAGTTCGGATTGCAGGCTGCAACTCGCCTGCATGAAGTTGGAATCGCTAGTAATCGCCGGTCAGCTATA
>7192acadc920a7b65adc0019718d1c73
AGGGTTTGACATGGTGCGAATTTCTTTGAAAGAAGAAAGTGCCATTCGGAACGCACACACAGGTGGTGCATGGCTGTCGTCAGCTCGTGTCGTGAGATGTTGGGTTAAGTCCCGCAACGAGCGCAACCCTTATTTTTAGTTGCCTTTATGGAACTCTAGAAAGACTGCCGGTTATAAACCGGAGGAAGGCGGGGATGACGTCAAGTCAGCATGCCCCTTACACCCTGGGCTACACACGTGCTACATTGGGCGAGACAATGAGATGCAAATCTGCGAAGATAAGCTAATCTATAAACTCGTTCTAAGTTCGGATTGTAGGCTGCAACTCGCCTACATGAAGATGGAATCGCTAGTAATCGCTGGTCAGCATACAGCGGTGA
>20f24d135c862124eb6fbb84f6b25a15
AGGGTTTGAAATCATTTCAAAACTCCTTGAAAGAGGAGCCTCCTTCGGGATGAAATGACAGGTGGTGCATGGCTGTCGTCAGCTCGTGTTGTGAAATGTCGAGTTAAGTCTCGTAACGAGCGCAACCCATGTCTCTTGTTGCTCATTGAGTGCTTAAGAGAGACTGCCGACCAACATCGGAGGAAGGTGTGGATGATGTCAAGTCAGCATGCCCCTTACATCCTGGGCTACACACGTACTACAATGGTAGGGACAATGAGCTGCGATCCTGCGAAGGCTAGCCAATCTCAAAAACCCTATCTCAGTTCGGATTGTACTCTGCAACTCGAGTACATGAAGGTGGAATCGCTAGTAATCGCTGGTCAGCTATACAGCGGTGA
>a13024bd9f1442e60fea806327584ff6
AGGGCTTGACATACTACAAATTCTTTGGAGACAGAGAAGTGCCTTCGGGAATGTAGATACAGGTGGTGCATGGCTGTCGTCAGCTCGTGTCGTGAGATGTTGGGTTAAGTCCCGCAACGAGCGCAACCCTTATTTTTAGTTACCAATTCGTTGGGTTCTCTAGAAAGACTGCCGGTGACAAACCGGAGGAAGGTGAGGATGACGTCAAGTCAGCATGCCCCTTATGTCCTGGGCTACACACGTGCTACAATGGTTAAGACAAAGAGTCGCTAGCTTGCGAAAGTTTGCTAATCTCATAAACTTAGCCTAAGTTCAGATTGTAGGCTGCAACTCGCCTACATGAAGTTGGAATCGCTAGTAATCGCTGGTCAGCCATACAG
>dae5c541a2370922f3e79037f31d062c
AGGGTTTGACATGATACGAATTTCTTTGAAAGAAGAAAGTGCCGTTTGGAACGTATACACAGGTGGTGCATGGCTGTCGTCAGCTCGTGTCGTGAGATGTTGGGTTAAGTCCCGCAACGAGCGCAACCCTTGTTTTTAGTTGCCTTTTATGGAACTCTAAAAAGACTGCTGGTTATAAACCGGAGGAAGGTGGGGATGACGTCAAGTCAGCATGCCCCTTACACCCTGGGCTACACACGTGCTACATTGGGCGAGACAATGAGATGCAAATCTGCAAAGACTAGCTAATCTATAAACTCGTTCTAAGTTCGGATTGTAGGCTGCAACTCGCCTACATGAAGGTGGAATCGCTAGTAATCGCTGGTCAGCTACACAGCGGT
>50fcf9061ad51eeecb129a25259fdfca
AGGGTTTGACATGGTGTTAATTCTTTGAAAAAAGAAGTACCGTTCGCGGTAGACACACACAGGTGGTGCATGGCTGTCGTCAGCTCGTGTCGTGAGATGTTGGGTTAAGTCCCGCAACGAGCGCAACCCTTGTTTTTAGTTACTAGTAATCTAAAAAGACTATCGGTTATAAACCGGAGGAAGGTGGGGACGACGTCAAGTCAGCATGCCCCTTATACCCTGGGCTACACACGTGCTACATTGGGTTAGGACAATGAGATGCCAAGCCGCGAGGCCGAGCTAATCTACAAACCTACTCTAAGTTCGGATTGGAGGCTGCAACTCGCCTCCATGAAGTTGGAATCGCTAGTAATCGCTGGTCAGCAACACAGCGGTGAATC
>c219bbb135db7d695b0ee21a731ab457
AAGGCTTGACATGTCACGAATCTTCTTGAGAGGGAAGAGTGCCTTCGGGAACGTGAACACAGGTGGTGCATGGCTGTCGTCAGCTCGTGTCGTGAGATGTTGGGTTAAGTCCCGCAACGAGCGCAACCCTTGTCTTTAGTTACCATCATTTAGTTGGGGACTCTAGAGAGACTGCCGGTGACAAACCGGAGGAAGGTGAGGACGACGTCAAGTCAGCATGCCCCTTATGCCTTGGGCTACACACGTGCTACAATGGCTAAGACAAAGAGCAGCAAGCTTGCAAAAGTTAGCGAATCTCATAAACTTAGTCTAAGTTCGGATTGTAGGCTGCAACTCGCCTACATGAAGGCGGAATCGCTAGTAATCGCCGGTCAGCAATA
>f221f666bc2e979fae37fdace06762ca
AGGGTTTGACATGATACGAATTTTTGTGAAAGCAAGAAGTGCCGTTTGGAACGTATACACAGGTGGTGCATGGCTGTCGTCAGCTCGTGTCGTGAGATGTTGGGTTAAGTCCCGCAACGAGCGCAACCCTTGTTTTTAGTTGCCTTTATAGGAACTCTAGAAAGACTGCCGGTTATAAACCGGAGGAAGGCGGGGATGACGTCAAGTCAGCATGCCCCTTACACCCTGGGCTACACACGTGCTACATTGGGCGAGACAATGAGATGCAAACTTGCGAAGGTAAGCTAATCTATAAACTCGTTCTAAGTTCGGATTGTAGGCTGCAACTCGCCTACATGAAGTTGGAATCGCTAGTAATCGCTGGTCAGCTATACAGCGGT
>aeff0b35af2f456d7f2ef573495e72fe
AGGGCTTGACATACTGCGAATCTTTCCGAAAGGAAAGAGTGCCTTCGGGAATGCAGATACAGGTGGTGCATGGCTGTCGTCAGCTCGTGTCGTGAGATGTTGGGTTAAGTCCCGCAACGAGCGCAACCCTTGTTTTTAGTTACCAATTCGTTGGGTTTTCTAGAAAGACTGCCGGTGACAAACCGGAGGAAGGTGAGGATGACGTCAAGTCAGCATGCCCCTTATGTCCTGGGCTACACACGTGCTACAATGGTTAGGACAAAGAGTTGCGAGCTTGTGAAAGTCAGCTAATCTCATAAACCTAGCCCAAGTTCAGATTGTAGGCTGCAACTCGCCTACATGAAGTTGGAATCGCTAGTAATCGCTGGTCAGCCATACAG
>a18049c3611896b93314d006a7d4bc1f
AGGGTTTGAAATCATTTCAAAACTCCTTGAAAGAGGAGCCTCCTTCGGGATGAAATGACAGGTGGTGCATGGCTGTCGTCAGCTCGTGTTGTGAAATGTCGAGTTAAGTCTCGTAACGAGCGCAACCCATGTCTCTTGTTGCTCTTTGAGTGCTTAAGAGAGACTGCCGACCAACATCGGAGGAAGGTGTGGATGATGTCAAGTCAGCATGCCCCTTACATCCTGGGCTACACACGTACTACAATGGTAAGGACAATGAGCTGCAAGCCTGCGAAGGTTAGCCAATCTCAAAAACCTTATCTCAGTTCGGATTGCACTCTGCAACTCGAGTGCATGAAGGTGGAATCGCTAGTAATCGCTGGTCAGCATACAGCGGTGAA
>ca847d8fe8ad5347a2e152a1863c1f96
AGGGTTTGACATCCTGCGAATCTCTTGGAAACTTGAGAGTGCCTTCGGGAACGCAGTGACAGGTGGTGCATGGCTGTCGTCAGCTCGTGTCGTGAGATGTTGGGTTAAGTCCCGCAACGAGCGCAACCCACGTCTTTAGTTGCCAGCATTTAGTTGGGCACTCTAGAGAGACCGCCGGTGATAAACCGGAGGAAGGTGTGGATGACGTCAAGTCATCATGCCCCTTACATCCTGGGCTACACACGTACTACAATGCTACGGACAAAGGGCAGCAAGTTCGCGAGGACAAGCAAATCCCATAAACCGTAGCTCAGTTCAGATCGTAGGCTGCAACTCGCCTACGTGAAGGAGGAATCGCTAGTAATCGCAGGTCAGCATAC
>8eb04b3413b3a724900bd0b67ecaa0d3
AGGGCTTGACATACTACAAATTCTTTTGAAAGAGAGAAGTGCCTTCGGGAATGTAGATACAGGTGGTGCATGGCTGTCGTCAGCTCGTGTCGTGAGATGTTGGGTTAAGTCCCGCAACGAGCGCAACCCTTATTTTTAGTTACCAATTCGTTGGGTTTTTTAGAAAGACTGCCGGTGACAAACCGGAGGAAGGTGAGGATGACGTCAAGTCAGCATGCCCCTTATGTCCTGGGCTACACACGTGCTACAATGGTTAAGACAAAGAGTTGCGAGCTCGTGAGAGTAAGCTAATCTAATAAACTTAGCCTAAGTTCAGATTGTAGGCTGCAACTCGCCTGCATGAAGTTGGAATCGCTAGTAATCGCTGGTCAGCCATACAG
>75028d416affce4384c1b44f76817256
AGGGTTTGACATGATACGAATTTTTGTGAAAGCAAAAAGTGCCGTTTGGAACGTATACACAGGTGGTGCATGGCTGTCGTCAGCTCGTGTCGTGAGATGTTGGGTTAAGTCCCGCAACGAGCGCAACCCTTGTTTTTAGTTGCCTTAATGGAACTCTAAAAAGACTGCCGGTTATAAACCGGAGGAAGGCGGGGATGACGTCAAGTCAGCATGCCCCTTACACCCTGGGCTACACACGTGCTACATTGGGCGAGACAATGAGATGCAAACCTGCGAGGGTAAGCTAATCTATAAACTCGTTCTAAGTTCGGATTGTAGGCTGCAACTCGCCTACATGAAGGTGGAATCGCTAGTAATCGCTGGTCAGCTACACAGCGGTG
>80f9bd265a30f1efcf4198e76db0b161
AGGGTTTGACATGACAGGAATTCTTTTGAGAAAAAGAAGTGCCTTTTAGGAACCTGTACACAGGTGGTGCATGGCTGTCGTCAGCTCGTGTCGTGAGATGTTGGGTTAAGTCCCGCAACGAGCGCAACCCTTGTTTTTAGTTACTTTTCTAGAAAGACTGCCGGTTATAAGCCGGAGGAAGGCGGGGACGACGTCAAGTCAGCATGCCCCTTACACCCTGGGCTACACACGTGCTACATTGGATAAGACAATGAGTCGCGAACCTGCGAAGGTCAGCAAATCTATAAACTTATTCTAAGTTCGGATTGTAGGCTGAAACTCGCCTACATGAAGCTGGAATCGCTAGTAATCGCTGGTCAGCCATACAGCGGTGAATCCGT
>e2c05c34d803cae6f8e896128b81e30d
AGGGATTGACATGCTAGGAAGTTTTTTGAAAGATTAATGTGCCTTCGGGAACCTAGACACAGGTGGTGCATGGCTGTCGTCAGCTCGTGTCGTGAGATGTTGGGTTAAGTCCCGCAACGAGCGCAACCCTTATCTTTAGTTACGTTTTACGAAACTCTAGAGAGACTGCCGGTGATAAACCGGAGGAAGGTGAGGATGACGTCAAGTCAGCATGCCCCTTACACCCTGGGCTACACACGTGCTACAATGGCCGGGACAATGAGTTGCGATCTCGTGAGAGTCAGCTAACCTCAAAAACCCGGCCTCAGTTCGGATTGTAGGCTGCAACTCGCCTACATGAAGGTGGAATCGCTAGTAATCGCCGGTCAGCCATACGGCGG
>56a6c057f0401c92067e65c871727481
AGGGTTTGACATGACATGAATTTTTTTGAGAAGAAAAAGTGCCTCTTCGGAGGAACATGTACACAGGTGGTGCATGGCTGTCGTCAGCTCGTGTCGTGAGATGTTGGGTTAAGTCCCGCAACGAGCGCAACCCTTGTTTTTAGTTATTTTTCTAGAAAGACTGCCGGTTATAAGCCGGAGGAAGGCGGGGACGACGTCAAGTCAGCATGCCCCTTACACCCTGGGCTACACACGTGCTACATTGGGTAAGACAATAAGTCGCGAACCTGTGAAGGTCAGCAAATCTAAAAACTTACTCTAAGTTCAGATTGTAGGCTGTAACTCGCCTACATGAAGTTGGAATCGCTAGTAATCGCTGGTCAGCCATACAGCGGTGAATC
>cb243b7af4c7a9b19fc5a061ce7ecf30
AGGGTTTGACATGATACGAATTTCTTTGAAAGAAGAAAGTGCCGTTTGGAACGTATACACAGGTGGTGCATGGCTGTCGTCAGCTCGTGTCGTGAGATGTTGGGTTAAGTCCCGCAACGAGCGCAACCCTTGTTTTTAGTTGCCTTTTATGGAACTCTAAAAAGACTGCTGGTTATAAACCGGAGGAAGGTGGGGATGACGTCAAGTCAGCATGCCCCTTACACCCTGGGCTACACACGTGCTACATTGGGCGAGACAATGAGATGCAAATCTGCAAAGACTAGCTAATCTATAAACTCGTTCTAAGTTCGGATTGCAGGCTGCAACTCGCCTGCATGAAGGTGGAATCGCTAGTAATCGCTGGTCAGCTACACAGCGGT
>1d101b4456837b8b955dd3190192950c
AGGGTTTGACATGATACGAATTTCTTTGAAAGAAGAAAGTGCCGTTTGGAACGTATACACAGGTGGTGCATGGCTGTCGTCAGCTCGTGTCGTGAGATGTTGGGTTAAGTCCCGCAACGAGCGCAACCCTTGTTTTTAGTTGCCTTTTATGGAACTCTAAAAAGACTGCCGGTTATAAACCGGAGGAAGGTGGGGATGACGTCAAGTCAGCATGCCCCTTACACCCTGGGCTACACACGTGCTACATTGGGCGAGACAATGAGATGCAAATCTGTGAAGACTAGCTAATCTATAAACTCGTTCTAAGTTCGGATTGTAGGCTGCAACTCGCCTACATGAAGGTGGAATCGCTAGTAATCGCTGGTCAGCTATACAGCGGT
>867eb90e5daa33f1f04fbfa16ca0f191
AGGGATTGACATGCTAGGAAGTTTTTTGAAAGATTAATGTGCCTTCGGGAACCTAGACACAGGTGGTGCATGGCTGTCGTCAGCTCGTGTCGTGAGATGTTGGGTTAAGTCCCGCAACGAGCGCAACCCTTATCTTTAGTTACGTTTTACGAAACTCTAGAGAGACTGCCGGTGATAAACCGGAGGAAGGTGAGGATGACGTCAAGTCAGCATGCCCCTTACACCCTGGGCTACACACGTGCTACAATGGTCGGGACAATGAGTTGCGATCTCGTGAGAGTCAGCTAACCTCAAAAACCCGGCCTCAGTTCGGATTGTAGGCTGCAACTCGCCTACATGAAGGTGGAATCGCTAGTAATCGCCGGTCAGCCATACGGCGG
>66e80d231530834f060f2d23877d43c0
AGGGATTGACATGCTAGGAAGTTTTTTGAAAGATTAATGTGCCTTTGGGAACCTAGACACAGGTGGTGCATGGCTGTCGTCAGCTCGTGTCGTGAGATGTTGGGTTAAGTCCCGCAACGAGCGCAACCCTTATCTTTAGTTACGTTTTACGAAACTCTAGAGAGACTGCCGGTGATAAACCGGAGGAAGGTGAGGATGACGTCAAGTCAGCATGCCCCTTACACCCTGGGCTACACACGTGCTACAATGGTCGGGACAATGAGTTGCGATCTCGTGAGAGTCAGCTAACCTCAAAAACCCGGCCTCAGTTCGGATTGTAGGCTGCAACTCGCCTACATGAAGGTGGAATCGCTAGTAATCGCCGGTCAGCCATACGGCGG
>93f50d613c967215e531af88eb433016
AGGGTTTGACATGATACGAATTTTTGTGAAAGCAAAAAGTGCCGTTTGGAACGTATACACAGGTGGTGCATGGCTGTCGTCAGCTCGTGTCGTGAGATGTTGGGTTAAGTCCCGCAACGAGCGCAACCCTTGTTTTTAGTTGCCTTAATGGAACTCTAAAAAGACTGCCGGTTATAAACCGGAGGAAGGCGGGGATGACGTCAAGTCAGCATGCCCCTTACACCCTGGGCTACACACGTGCTACATTGGGCGAGACAATGAGATGCAAACCTGCGAGGGTAAGCTAATCTATAAACTCGTTCTAAGTTCGGATTGTAGGCTGCAACTCGCCTACATGAAGGTGGAATCGCTAGTAATCGCTGGTCAGCTATACAGCGGTG
>6547efd48f51fd366462e1af2bf55994
AGGGTTTGACATGATATGAATTTTTTTGAAAGAAAAAAGTGCCGTTTGGAACATATACACAGGTGGTGCATGGCTGTCGTCAGCTCGTGTCGTGAGATGTTGGGTTAAGTCCCGCAACGAGCGCAACCCTTATTTTTAGTTGCCTTATGGAACTCTAGAAAGACTGCCGGTTATAAACCGGAGGAAGGCGGGGATGACGTCAAGTCAGCATGCCCCTTACACCCTGGGCTACACACGTGCTACAATGGGTGAGACAATGAGATGCAACTCTGCGAAGACAAGCTAATCTATAAACTCACTCTAAGTTCGGATTGTAGGCTGCAACTCGCCTGCATGAAGTTGGAATCGCTAGTAATCGCTGGTCAGCTACACAGCGGTGA
>0efa5fea0b9e440765f772012dc24e25
AGGGTTTGACATGGTATGAATTTTTCTGAGAAGAAAAAGTGCTTTTATTAGAACATACACACAGGTGGTGCATGGCTGTCGTCAGCTCGTGTCGTGAGATGTTGGGTTAAGTCCCGCAACGAGCGCAACCCTCATTTTTAGTTAGTATTCTAGAAAGACTGCCGGTTATAAGCTGGAGGAAGGTGGGGATGACGTCAAGTCAGCATGCCCCTTATATCCTGGGCTACACACGTGCTACATTGGGTAAGACAATGAGTTGCAAGCCTGTGAAGGTTAGCTAATCTACAAACTTATTCGTAGTTCGGATTGTAGGCTGAAACTCGCCTACATGAAGTTGGAATCGCTAGTAATCGCTGGTCAGCCATACAGCGGTGAATTCG
>251133e5b68d8b1d7b448893f4066911
AGGGTTTGACATGATACGAATTTCTTTGAAAAAAGAAAGTGCCTTTTGGAACGTATACACAGGTGGTGCATGGCTGTCGTCAGCTCGTGTCGTGAGATGTTGGGTTAAGTCCCGCAACGAGCGCAACCCTTATTTTTAGTTGCCTTTTGGAACTCTAGAAAGACTGCCGGTTATAAACCGGAGGAAGGCGGGGATGACGTCAAGTCAGCATGCCCCTTACACCCTGGGCTACACACGTGCTACAATGGGCGAGACAATGAGTTGCAAATCCGCGAGGATTAGCCAATCTATAAACTCGTTCTAAGTTCGGATTGTAGGCTGCAACTCGCCTGCATGAAGTTGGAATCGCTAGTAATCGCTGGTCAGCTACACAGCGGTGA
>e58130a200bad1f553e368ce8fb974c2
AGGGTTTGACATGATACGAACTTTTGTGAAAGCAAAAGGTGCCGTTTGGAACGTATACACAGGTGGTGCATGGCTGTCGTCAGCTCGTGTCGTGAGATGTTGGGTTAAGTCCCGCAACGAGCGCAACCCTTGTTTTTAGTTGCCTTTATGGAACTCTAAAAAGACTGCTGGTTATAAACCGGAGGAAGGCGGGGATGACGTCAAGTCAGCATGCCCCTTACACCCTGGGCTACACACGTGCTACATTGGGCGAGACAATGAGATGCTAGTCTGCGAAGATAAGCTAATCTATAAACTCGTTCTAAGTTCGGATTGTAGGCTGCAACTCGCCTGCATGAAGTTGGAATCGCTAGTAATCGCTGGTCAGCTACACAGCGGTG
>02a21d2458c7b395d1aad4241956063c
AGGGTTTGACATGATACGAATTTCTGTGAAAATAGAAAGTGCCGTTTGGAACGTATACACAGGTGGTGCATGGCTGTCGTCAGCTCGTGTCGTGAGATGTTGGGTTAAGTCCCGCAACGAGCGCAACCCTTGTTTTTAGTTGCTTTTTATAGAACTCTAGAAAGACTGCCGGTTATAAACCGGAGGAAGGCGGGGATGACGTCAAGTCAGCATGCCCCTTACACCCTGGGCTACACACGTGCTACATTGGGCGAGACAATGAGACGCAAATCTGCGAAGACTAGCTAATCTATAAACTCGTTCTAAGTTCGGATTGTAGGCTGCAACTCGCCTACATGAAGTTGGAATCGCTAGTAATCGCTGGTCAGCTACACAGCGGT
>8721bf9b52dacffdf6fc7390611d98cc
AGGGATTGACATGCTAGGAAGTTTTTTGAAAGATTAATGTGCCTTCGGGAACCTAGACACAGGTGGTGCATGGCTGTCGTCAGCTCGTGTCGTGAGATGTTGGGTTAAGTCCCGCAACGAGCGCAACCCTTATCTTTAGTTACGTTTTACGAAACTCTAGAGAGACTGCCGGTGATAAACCGGAGGAAGGTGAGGATGACGTCAAGTCAGCATGCCCCTTACACCCTGGGCTACACACGTGCTACAATGGTCGGGACAATGAGTTGCGATCTCGTGAGAGTCAGCTAACCTCAAAAACCCGGCCTCAGTTCGGATTGTAGGCTGCAACTCGCCTACATGAAGGTGGAATCGCTAGTAATCGCGTAACAGCATGACGCGGT
>2f0f1a02e600e0cbe5b23d94bb219f32
AGGGTTTGACATGATACGAATTTCTTTGAAAAAAGAAAGTGCCTTTTGGAACGTATACACAGGTGGTGCATGGCTGTCGTCAGCTCGTGTCGTGAGATGTTGGGTTAAGTCCCGCAACGAGCGCAACCCTCATTTTTAGTTGCCTTATAGGAACTCTAGAAAGACTGCTGGTTATAAACCGGAGGAAGGCGGGGATGACGTCAAGTCAGCATGCCCCTTACACCCTGGGCTACACACGTGCTACAATGGGTGAGACAATGAGATGCAAATCCGCGAGGACAAGCTAATCTATAAACTCATTCTAAGTTCGGATTGTAGGCTGCAACTCGCCTGCATGAAGTTGGAATCGCTAGTAATCGCTGGTCAGCTATACAGCGGTG
>93873cb330000de341b2cd309a53b7b2
AGGGTTTGACATGATACGAATTTCTTTGAAAAAAGAAAGTGCCGTTTGGAGCGTATACACAGGTGGTGCATGGCTGTCGTCAGCTCGTGTCGTGAGATGTTGGGTTAAGTCCCGCAACGAGCGCAACCCTTGTTTTTAGTTGCCTTTTATGGAACTCTAGAAAGACCGCCGGTTATAAACCGGAGGAAGGCGGGGATGACGTCAAGTCAGCATGCCCCTTACACCCTGGGCTACACACGTGCTACATTGGACGAGACAATGAGATGCAACTCTGCGAAGACTAGCTAATCTATAAACTCGTTCTAAGTTCGGATTGCAGGCTGCAACTCGCCTGCATGAAGGTGGAATCGCTAGTAATCGCTGGTCAGCTATACAGCGGT
>2e2b8fa9a808744c3942ab4f516d57e7
AGGGTTTGACATGATACGAATTTCTTTGAAAGAAGAAAGTGCCGTTTGGAACGTATACACAGGTGGTGCATGGCTGTCGTCAGCTCGTGTCGTGAGATGTTGGGTTAAGTCCCGCAACGAGCGCAACCCTCATTTTTAGTTGCCTTATGGAACTCTAGAAAGACTGCCGGTTATAAACCGGAGGAAGGCGGGGATGACGTCAAGTCAGCATGCCCCTTACACCCTGGGCTACACACGTGCTACAATGGACGAGACAATGAGATGCAAATCTGCGAAGAATAGCTAATCTATAAACTCGTTCTAAGTTCGGATTGTAGGCTGCAACTCGCCTGCATGAAGTTGGAATCGCTAGTAATCGCTGGTCAGCTACACAGCGGTGA
>37c428a7e557dc202bade5426695bddd
AGGGTTTGACATGATACGAATTTCTTTGAAAGAAGAAAGTGCCGTTTGGAACGTATACACAGGTGGTGCATGGCTGTCGTCAGCTCGTGTCGTGAGATGTTGGGTTAAGTCCCGCAACGAGCGCAACCCTTGTTTTTAGTTGCCTATTATGGAACTCTAAAAAGACTGCTGGTTATAAACCGGAGGAAGGTGGGGATGACGTCAAGTCAGCATGCCCCTTACACCCTGGGCTACACACGTGCTACATTGGGCGAGACAATGAGATGCAACTCTGCGAAGATTAGCTAATCTATAAACTCGTTCTAAGTTCGGATTGTAGGCTGCAACTCGCCTACATGAAGGTGGAATCGCTAGTAATCGCTGGTCAGCTACACAGCGGT
>8f3b3cc1d0c050f629f415b41fd34462
AGGGTTTGACATGATACGAATTTCTTTGAAAGAAGAAAGTGCCGTTTGGAGCGTATACACAGGTGGTGCATGGCTGTCGTCAGCTCGTGTCGTGAGATGTTGGGTTAAGTCCCGCAACGAGCGCAACCCTTATTTTTAGTTGCCTTTTATGGAACTCTAGAAAGACTGCCGGTTATAAACCGGAGGAAGGCGGGGATGACGTCAAGTCAGCATGCCCCTTACACCCTGGGCTACACACGTGCTACATTGGGCGAGACAATGAGATGCAAATCTGTGAAGACTAGCTAATCTATAAACTCGCTCTAAGTTCGGATTGCAGGCTGCAACTCGCCTGCATGAAGTTGGAATCGCTAGTAATCGCTGGTCAGCTATACAGCGGT
>33bd23a4b043a1ffd15eb9191e87e8c5
AGGGCTTGACATGTCACGAAGCTTTCTGAAAGGAAAGTGTGCCTTCGGGAACGTGAACACAGGTGGTGCATGGCTGTCGTCAGCTCGTGTCGTGAGATGTTGGGTTAAGTCCCGCAACGAGCGTAACCCTTGTTTTTAGTTGCCATCATTCAGTTGGGCACTTTAAAAAGACTGCCGGTGATAAACCGGAGGAAGGTGAGGACGACGTCAAGTCAGCATGCCCCTTACGCCCTGGGCTACACACGTACTACAATGGTCGAGACAAAGAGTCGCAAGTTTGCAAAGACAAGCTAATCTCATAAACTCGATCTCAGTTCGGATTGCAGGCTGCAACTCGCCTGCATGAAGGTGGAATCGCTAGTAATCGCCGGTCAGCTATA
>bdb2ff1ce9e337ff69582e5e1679d53b
AGGGTTTGACATGATACGAATTTCTTTGAAAAAAGAAAGTGCCTTTTGGAACGTATACACAGGTGGTGCATGGCTGTCGTCAGCTCGTGTCGTGAGATGTTGGGTTAAGTCCCGCAACGAGCGCAACCCTCATTTTTAGTTGCCATACGGAACTCTAAAAATACTGCCGGTTATAAACCGGAGGAAGGCGGGGATGACGTCAAGTCAGCATGCCCCTTACACCCTGGGCTACACACGTGCTACAATGGGCGAGACAATGAGATGCAACTTTGCAAAAACTAGCTAATCTATAAACTCGTTCTAAGTTCGGATTGTAGGCTGCAACTCGCCTACATGAAGTTGGAATCGCTAGTAATCGCTGGTCAGCTACACAGCGGTGA
>f53a48e80da1ad41013a734119d29cfa
AGGGTTTGACATGATACGAACTTTTGTGAAAGCAAGAGGTGCCGTTTGGAACGTATACACAGGTGGTGCATGGCTGTCGTCAGCTCGTGTCGTGAGATGTTGGGTTAAGTCCCGCAACGAGCGCAACCCTTGTTTTTAGTTGCCTTAATGGAACTCTAGAAAGACTGCCGGTTATAAACCGGAGGAAGGCGGGGATGACGTCAAGTCAGCATGCCCCTTACACCCTGGGCTACACACGTGCTACATTGGACGAGACAATGAGATGCAACTCTGTGAGGAGAAGCTAATCTATAAACTCGTTCTAAGTTCGGATTGTAGGCTGCAACTCGCCTACATGAAGTTGGAATCGCTAGTAATCGCTGGTCAGCTACACAGCGGTG
>d41bd0db927f90e8923031c2ec675e94
AGGGTTTGACATGATACTAATTTCTTTGAAAGAAGAAAGTGCCGTTTGGAAAGTATACACAGGTGGTGCATGGCTGTCGTCAGCTCGTGTCGTGAGATGTTGGGTTAAGTCCCGCAACGAGCGCAACCCTTGTTTTTAGTTGCCTTTTATGGAACTCTAAAAAGACTGCTGGTTATAAACCGGAGGAAGGTGGGGATGACGTCAAGTCAGCATGCCCCTTACACCCTGGGCTACACACGTGCTACATTGGGCGAGACAATGAGATGCAAATCTGCGAAGACTAGCTAATCTATAAACTCGTTCTAAGTTCGGATTGTAGGCTGCAACTCGCCTACATGAAGGTGGAATCGCTAGTAATCGCTGGTCAGCTACACAGCGGT
>83a9337371834e8a6563b9d21450c74c
AGGACTTGACATGAAGAGAAATTTTTCGAAAGAAAAATGTGCTAAGGCCTCTTACACAGGTGGTGCATGGCTGTCGTCAGCTCGTGTCGTGAGATGTTGGGTTAAGTCCCGCAACGAGCGCAACCCTTGTCTCTAGTTGATACTCTAGAGAGACTGCCGATTATAAATCGGAGGAAGGTGAGGATGACGTCAAGTCATCATGCCCCTTACGTCCTGGGCTACACACGTGCTACAATGGGTGTGACAATTAGTTGCCAATTCGCGAGAATGAGCTAATCTTTAAACACATCCTTAGTTCAGATTGTAGGCTGCAACTCGCCTACATGAAGGTGGAATCGCTAGTAATCGCAGGTCAGCAATACTGCGGTGAATCCGTTCCC
>e1d019119181f391a31bbb506505edb8
AGGGTTTGACATGATACGAATTTTTTTGAAAAGAAAAAGTGCCTTTTGGAACGTATACACAGGTGGTGCATGGCTGTCGTCAGCTCGTGTCGTGAGATGTTGGGTTAAGTCCCGCAACGAGCGCAACCCTTATTTTTAGTTGCCTTTTGGAACTCTAGAAAGACTGCCGGTTATAAACCGGAGGAAGGCGGGGATGACGTCAAGTCAGCATGCCCCTTATACCCTGGGCTACACACGTGCTACAATGGGCGAGACAATGAGCTGCAAACTTGCGAAAGTAAGCTAATCTATAAACTCGTTCTAAGTTCGGATTGCAGGCTGCAACTCGCCTGCATGAAGTTGGAATCGCTAGTAATCGCTGGTCAGCTATACAGCGGTGA
>1590836176f206cbc4ecdff3ad83acf8
AGGGTTTGACATGATACGAATTTCTTTGAAAGAAGAAAGTGCCGTTTGGAGCGTATACACAGGTGGTGCATGGCTGTCGTCAGCTCGTGTCGTGAGATGTTGGGTTAAGTCCCGCAACGAGCGCAACCCTTATTTTTAGTTGCCTTTATGGAACTCTAGAAAGACTGCTGGTTATAAACCGGAGGAAGGCGGGGATGACGTCAAGTCAGCATGCCCCTTACACCCTGGGCTACACACGTGCTACATTGGGCGAGACAATGAGATGCAACTCTGCGAAGATTAGCTAATCTATAAACTCGTTCTAAGTTCGGATTGCAGGCTGCAACTCGCCTGCATGAAGGTGGAATCGCTAGTAATCGCTGGTCAGCTATACAGCGGTG
>938f233973320d0ef7ff7c7bfa00da63
AGGGTTTGACATGATACGAATTTTTGTGAAAGCAAAAAGTGCCGTTTGGAACGTATACACAGGTGGTGCATGGCTGTCGTCAGCTCGTGTCGTGAGATGTTGGGTTAAGTCCCGCAACGAGCGCAACCCTTGTTTTTAGTTGCCTTTATGGAACTCTAAAAAGACTGCCGGTTATAAACCGGAGGAAGGCGGGGATGACGTCAAGTCAGCATGCCCCTTACACCCTGGGCTACACACGTGCTACATTGGGCGAGACAATGAGACGCAAACCTGTGAGGGCAAGCTAATCTATAAACTCGTTCTAAGTTCGGATTGTAGGCTGCAACTCGCCTACATGAAGGTGGAATCGCTAGTAATCGCTGGTCAGCTATACAGCGGTG
>72b34e70ea21051d7596679b1a18dced
AGGGCTTGACATGTCACAAATCTTTTTGAAAGAAAAGAGTGCCTCCGGGAATGTGAACACAGGTGGTGCATGGCTGTCGTCAGCTCGTGTCGTGAGATGTTGGGTTAAGTCCCGCAACGAGCGTAACCCTTGTCTTTAGTTGCCATCATTCAGTTGGGCACTTTAAAGAGACTGCCGGTGATAAACCGGAGGAAGGTGAGGACGACGTCAAGTCAGCATGCCCCTTACGCCCTGGGCTACACACGTACTACAATGGCCGAGACAAAGAGTCGCAAGTTTGCAAAGACAAGCTAATCTCATAAACTCGGTCTCAGTTCGGATTGCAGGCTGCAACTCGCCTGCATGAAGTTGGAATCGCTAGTAATCGCCGGTCAGCTATA
>7787110c556db6f88d86a2d81494ad24
AGGGTTTGACATGATACGAATTTTTGTGAAAGCAAAAAGTGCCGTTTGGAGCGTATACACAGGTGGTGCATGGCTGTCGTCAGCTCGTGTCGTGAGATGTTGGGTTAAGTCCCGCAACGAGCGCAACCCTTGTTTTTAGTTGCTTTTTAAAGAACTCTAGAAAGACTGCCGGTTATAAACCGGAGGAAGGCGGGGATGACGTCAAGTCAGCATGCCCCTTACACCCTGGGCTACACACGTGCTACATTGGGCGAGACAATGAGATGCAAATCTGTGAAGACTAGCTAATCTATAAACTCGTTCTAAGTTCGGATTGTAGGCTGCAACTCGCCTACATGAAGTTGGAATCGCTAGTAATCGCTGGTCAGCTATACAGCGGT
>628e06703d313ca177d8eccb126a0e18
AGGGTTTGACATGACAGGAATTTCTTGAGAAAGAAAGTGCCTTTTAGGAACCTGTACACAGGTGGTGCATGGCTGTCGTCAGCTCGTGTCGTGAGATGTTGGGTTAAGTCCCGCAACGAGCGCAACCCTTATTTTTAGTTACTTTTCTAGAAAGACTGCCGGTTACAAGCCGGAGGAAGGCGGGGACGACGTCAAGTCAGCATGCCCCTTACACCCTGGGCTACACACGTGCTACATTGGGTAAGACAATGAGTCGCGAGCCTGCGAAGGTCAGCAAATCTATAAACTTACTCTAAGTTCAGATTGTAGGCTGTAACTCGCCTACATGAAGTTGGAATCGCTAGTAATCGCTGGTCAGCCATACAGCGGTGAATCCGTTC
>be6ec3d3b7e76b3369bc1ed3cb24ce64
AGGGTTTGACATGATACGAATTTCTTTGAAAGAAGAAAGTGCCGTTTGGAACGTATACACAGGTGGTGCATGGCTGTCGTCAGCTCGTGTCGTGAGATGTTGGGTTAAGTCCCGCAACGAGCGCAACCCTTGTTTTTAGTTGCCTTTATGGAACTCTAAAAAGACTGCCGGTTATAAACCGGAGGAAGGTGGGGATGACGTCAAGTCAGCATGCCCCTTACACCCTGGGCTACACACGTGCTACATTGGGCGAGACAATGAGATGCAAACCTGCGAAGGCTAGCTAATCTATAAACTCGTTCTAAGTTCGGATTGCAGGCTGCAACTCGCCTGCATGAAGGTGGAATCGCTAGTAATCGCTGGTCAGCTATACAGCGGTG
>df0f36f6967f22bf5c3534cfbe2088f3
AGGGTTTGACATGACAGGAATTCTTTTGAGAAAGAGAAGTGCCTTTTCGGAGGAACCTGTACACAGGTGGTGCATGGCTGTCGTCAGCTCGTGTCGTGAGATGTTGGGTTAAGTCCCGCAACGAGCGCAACCCTTGTTTTTAGTTATTTTTCTAGAAAGACTGCCGGTTACAAGCCGGAGGAAGGCGGGGACGACGTCAAGTCAGCATGCCCCTTACACCCTGGGCTACACACGTGCTACATTGGGTAAGACAATAAGTCGCGAGCCTGTGAAGGTCAGCAAATCTATAAACTTACTCTAAGTTCGGATTGTAGGCTGTAACTCGCCTACATGAAGTTGGAATCGCTAGTAATCGCTGGTCAGCCATACAGCGGTGAATC
>a2efab1a9608bec6225ab15bcbb128b7
AGGGTTTGACATGATACGAATCTTTTTGAAAGAAAAGAGTGCCGTTTGGAACGTATACACAGGTGGTGCATGGCTGTCGTCAGCTCGTGTCGTGAGATGTTGGGTTAAGTCCCGCAACGAGCGCAACCCTTATTTTTAGTTGCCTTTTAAGGAACTCTAGAAAGACTGCTGGTTATAAACCGGAGGAAGGCGGGGATGACGTCAAGTCAGCATGCCCCTTACACCCTGGGCTACACACGTGCTACATTGGGCGAGACAATGAGATGCAAACCTGCGAAGGCTAGCTAATCTATAAACTCGTTCTAAGTTCGGATTGCAGGCTGCAACTCGCCTGCATGAAGGTGGAATCGCTAGTAATCGCTGGTCAGCATACAGCGGTG
>a2a1bd8101d4ec70f680640b023b8a22
AGGGTTTGACATGGTGCGAATTTTTTTGAAAAGAAAAAGTGCCATTCGGAACGCACACACAGGTGGTGCATGGCTGTCGTCAGCTCGTGTCGTGAGATGTTGGGTTAAGTCCCGCAACGAGCGCAACCCTTATTTTTAGTTGCCTTTATGGAACTCTAGAAAGACTGCCGGTTATAAACCGGAGGAAGGCGGGGATGACGTCAAGTCAGCATGCCCCTTACACCCTGGGCTACACACGTGCTACATTGGGCGAGACAATGAGTCGCGAATCTGCAAAGAGGAGCTAATCTATAAACTCGTTCTACGTTCGGATTGTAGGCTGCAACTCGCCTGCATGAAGATGGAATCGCTAGTAATCGCTGGTCAGCTATACAGCGGTG
>00e99812c0ac5302f5a5ef81d253d7bf
AGGGTTTGACATGATACGAACTTTTGTGAAAGCAGAAGGTGCCGTTTGGAGCGTATACACAGGTGGTGCATGGCTGTCGTCAGCTCGTGTCGTGAGATGTTGGGTTAAGTCCCGCAACGAGCGCAACCCTTGTTTTTAGTTGCCTTTATGGAACTCTAAAAAGACTGCCGGTTATAAACCGGAGGAAGGCGGGGATGACGTCAAGTCAGCATGCCCCTTACACCCTGGGCTACACACGTGCTACATTGGGCGAGACAATGAGATGCTAGTCTGCGAAGATAAGCTAATCTATAAACTCGCTCTAAGTTCGGATTGCAGGCTGCAACTCGCCTGCATGAAGGTGGAATCGCTAGTAATCGCTGGTCAGCTATACAGCGGTG
>42951dde1b46ccd8dfabd5dadee383ef
AGGGTTTGACATGATAGGAATTTCTTGAGAAAGGAAGTGCCTTTTAGGAACCTATACACAGGTGGTGCATGGCTGTCGTCAGCTCGTGTCGTGAGATGTTGGGTTAAGTCCCGCAACGAGCGCAACCCTTATTTTTAGTTACTTTTCTAGAAAGACTGCCGGTTACAAGCCGGAGGAAGGCGGGGACGACGTCAAGTCAGCATGCCCCTTACACCCTGGGCTACACACGTGCTACATTGGGTAAGACAATGAGTCGCGAGCCTGCGAAGGTCAGCAAATCTATAAACTTACTCTAAGTTCAGATTGTAGGCTGTAACTCGCCTACATGAAGTTGGAATCGCTAGTAATCGCTGGTCAGCCATACAGCGGTGAATCCGTTC
>68105b45e0428e2b709e13984ba9f324
AGGGTTTGACATGATACGAATTTCTTTGAAAGGAGAAAGTGCCGTATGGAACGTATACACAGGTGGTGCATGGCTGTCGTCAGCTCGTGTCGTGAGATGTTGGGTTAAGTCCCGCAACGAGCGCAACCCTTGTTTTTAGTTGCCTTTATGGAACTCTAGAAAGACTGCCGGTTATAAACCGGAGGAAGGCGGGGACGACGTCAAGTCAGCATGCCCCTTACACCCTGGGCTACACACGTGCTACATTGGGCGAGACAATGAGATGCAAATCTGCGAAGACTAGCTAATCTATAAACTCGTTCTAAGTTCGGATTGTAGGCTGCAACTCGCCTACATGAAGGTGGAATCGCTAGTAATCGCTGGTCAGCTACACAGCGGTG
>4a62c2febb0f207f343e0c6eb47ed6db
AGGGTTTGACATGATACGAATTTCTTTGAAAGAAGAAAGTGCCGTTTGGAGCGTATACACAGGTGGTGCATGGCTGTCGTCAGCTCGTGTCGTGAGATGTTGGGTTAAGTCCCGCAACGAGCGCAACCCTTATTTTTAGTTGCCTTTATGGAACTCTAGAAAGACTGCTGGTTATAAACCGGAGGAAGGCGGGGATGACGTCAAGTCAGCATGCCCCTTACACCCTGGGCTACACACGTGCTACATTGGGCGAGACAATGAGATGCAAATCTGCAAAGACTAGCTAATCTATAAACTCGTTCTAAGTTCGGATTGCAGGCTGCAACTCGCCTGCATGAAGGTGGAATCGCTAGTAATCGCTGGTCAGCTACACAGCGGTG
>f7d42cc038825ebc945c89a2bc7b9e6a
AGGGTTTGACATCCTGCGAATCTCTTGGAAACGAGAGAGTGCCTTCGGGAACGCAGTGACAGGTGGTGCATGGCTGTCGTCAGCTCGTGTCGTGAGATGTTGGGTTAAGTCCCGCAACGAGCGCAACCCACGTCTTTAGTTGCCAGCATTTAGTTGGGCACTCTAGAGAGACCGCCGGTGATAAACCGGAGGAAGGTGTGGATGACGTCAAGTCATCATGCCCCTTACATCCTGGGCTACACACGTACTACAATGCTACGGACAAAGGGCAGCAAGTTCGCGAGGACAAGCAAATCCCATAAACCGTGGCTCAGTTCAGATCGTAGGCTGCAACTCGCCTACGTGAAGGAGGAATCGCTAGTAATCGCAGGTCAGCATAC
>681909b8331fa263951397170b75bc1f
AGGGTTTGACATGATATGAATTTCTTTGAAAGAAGAAAGTGCCGTTTGGAACATATACACAGGTGGTGCATGGCTGTCGTCAGCTCGTGTCGTGAGATGTTGGGTTAAGTCCCGCAACGAGCGCAACCCTTATTTTTAGTTGCCTTATGGAACTCTAGAAAGACTGCCGGTTATAAACCGGAGGAAGGCGGGGATGACGTCAAGTCAGCATGCCCCTTACACCCTGGGCTACACACGTGCTACAATGGGTGAGACAATGAGACGCAACTCTGCGAAGACAAGCTAATCTATAAACTCACTCTAAGTTCGGATTGTAGGCTGCAACTCGCCTGCATGAAGTTGGAATCGCTAGTAATCGCTGGTCAGCTATACAGCGGTGA
>9e293a28e3a751fd4f6b3980820960bc
AGGGCTTGACATGCCACGAATTCTTCAGAAATGAGGAAGTGCCTTCGGGAACGTGGACACAGGTGGTGCATGGCTGTCGTCAGCTCGTGTCGTGAGATGTTGGGTTAAGTCCCGCAACGAGCGCAACCCTTATCTTTAGTTACCTATTTTAACTCTAAAGAGACTGCCGGTGATAAACTGGAGGAAGGTGAGGATGACGTCAAGTCAGCATGCCCCTTACGCCCTGGGCGACACACGTGCTACAATGGTCGAGACAATGAGTTGCGATCTCGCGAGAGTCAGCTAACCTCAAAAACTCGATCTCAGTTCAGATTGCAGGCTGAAACTCGCCTGCATGAAGGTGGAATCGCTAGTAATCGCAGGTCAGCCATACTGCGGTG
>4a08b7380475ac022664fc9aed2e6c41
AGGGTTTGACATGATACGAATTTTTGTGAAAGCAGAAAGTGCCGTTTGGAACGTATACACAGGTGGTGCATGGCTGTCGTCAGCTCGTGTCGTGAGATGTTGGGTTAAGTCCCGCAACGAGCGCAACCCTTGTTTTTAGTTGCCTTTATGGAACTCTAAAAAGACTGCCGGTTATAAACCGGAGGAAGGCGGGGATGACGTCAAGTCAGCATGCCCCTTACACCCTGGGCTACACACGTGCTACATTGGGCGAGACAATGAGATGCAAACCTGCGAGGGTAAGCTAATCTATAAACTCGTTCTAAGTTCGGATTGTAGGCTGCAACTCGCCTACATGAAGGTGGAATCGCTAGTAATCGCTGGTCAGCTATACAGCGGTG
>bfd66caa37ad04f39253344a0410d3c5
AGGACTTGACATACTACAAATCCTTTTGAGAAAAAGGAGTGCCTTCGGGAATGTAGATACAGGTGGTGCATGGCTGTCGTCAGCTCGTGTCGTGAGATGTTGGGTTAAGTCCCGCAACGAGCGCAACCCTTATTTTTAGTTACCAATTCGTTGGGTTCTCTAGAAAGACTGCCGGTGACAAACCGGAGGAAGGTGAGGATGACGTCAAGTCAGCATGCCCCTTATGTCCTGGGCTACACACGTGCTACAATGGTTAAGACAAAGAGTCGCGAGCTCGTAAGAGTCAGCTAATCTCATAAACTTAGCCCAAGTTCAGATTGTAGGCTGCAACTCGCCTGCATGAAGTTGGAATCGCTAGTAATCGCTGGTCAGCCATACAG
>1c487e6526e0611ff06bf77e58c1e961
AGGGTTTGACATGACAGGAATTCTTTTGAGAAAGAGAAGTGCCTCTTCGGAGGAACCTGTACACAGGTGGTGCATGGCTGTCGTCAGCTCGTGTCGTGAGATGTTGGGTTAAGTCCCGCAACGAGCGCAACCCTTGTTTTTAGTTACTTTTCTAGAAAGACTGCCGGTTACAAGCCGGAGGAAGGCGGGGACGACGTCAAGTCAGCATGCCCCTTACACCCTGGGCTACACACGTGCTACATTGGGTAAGACAATAAGTCGCGAGCCTGTGAAGGTCAGCAAATCTATAAACTTACTCTAAGTTCGGATTGTAGGCTGTAACTCGCCTACATGAAGTTGGAATCGCTAGTAATCGCTGGTCAGCCATACAGCGGTGAATC
>1873ac4f9b371f537af7fb715b56ad7a
AGGGCTTGACATACTACGAATTTTCTTGAAAAAGAAAAGTGCCTTCGGGAATGTAGATACAGGTGGTGCATGGCTGTCGTCAGCTCGTGTCGTGAGATGTTGGGTTAAGTCCCGCAACGAGCGCAACCCTTATTTTTAGTTACCAATTCGTTGGGTTCTCTAGAAAGACTGCCGGTGACAAACCGGAGGAAGGTGAGGATGACGTCAAGTCAGCATGCCCCTTATGTCCTGGGCTACACACGTGCTACAATGGCTAAGACAAAGAGTTGCGAGCTCGCGAGAGTCAGCTAATCTCATAAACTTAGCCTAAGTTCAGATTGTAGGCTGCAACTCGCCTACATGAAGTTGGAATCGCTAGTAATCGCTGGTCAGCTATACAG
>b8b7f5ccee3e4c7fc2761da663d2e25e
AGGGCTTGACATACTACAAATTCTTTTGAGAAAGAGAAGTGCCTTCGGGAATGTAGATACAGGTGGTGCATGGCTGTCGTCAGCTCGTGTCGTGAGATGTTGGGTTAAGTCCCGCAACGAGCGCAACCCTTATTTTTAGTTACCAATTCGTTGGGTTTTTTAGAAAGACTGCCGGTGACAAACCGGAGGAAGGTGAGGATGACGTCAAGTCAGCATGCCCCTTATGTCCTGGGCTACACACGTGCTACAATGGTTAAGACAAAGAGTCGCAAGCTCGTGAGAGTGAGCTAATCTACTAAACTTAGCCTAAGTTCAGATTGTAGGCTGCAACTCGCCTGCATGAAGTTGGAATCGCTAGTAATCGCTGGTCAGCCATACAG
>a2a5df61f9a55bdcf5b5b05925a5b378
AGGGCTTGACATACTACAAATTCTTTTGAGAAAAAGAAGTGCCTTCGGGAATGTAGATACAGGTGGTGCATGGCTGTCGTCAGCTCGTGTCGTGAGATGTTGGGTTAAGTCCCGCAACGAGCGCAACCCTTATTTTTAGTTACCAATTCGTTGGGTTTTTTAGAAAGACTGCCGGTGACAAACCGGAGGAAGGTGAGGATGACGTCAAGTCAGCATGCCCCTTATGTCCTGGGCTACACACGTGCTACAATGGTTAAGACAAAGAGTCGCAAGCTCGTGAGAGTAAGCTAATCTACTAAACTTAGCCTAAGTTCAGATTGTAGGCTGCAACTCGCCTACATGAAGTTGGAATCGCTAGTAATCGCTGGTCAGCCATACAG
>e67a42e21fa5e9bc2eed5841ed1b8b0a
AGGGTTTGACATCCTGCGAATCTCTTGGAAACTTGAGAGTGCCTTCGGGAACGCAGTGACAGGTGGTGCATGGCTGTCGTCAGCTCGTGTCGTGAGATGTTGGGTTAAGTCCCGCAACGAGCGCAACCCACGTTTTTAGTTGCCAGCATTTAGTTGGGCACTCTAGAGAGACCGCCGGTGATAAACCGGAGGAAGGTGTGGATGACGTCAAGTCATCATGCCCCTTACATCCTGGGCTACACACGTACTACAATGCTACGGACAAAGGGCAGCAAGTTCGCGAGGACAAGCAAATCCCATAAACCGTAGCTCAGTTCAGATCGTAGGCTGCAACTCGCCTACGTGAAGGAGGAATCGCTAGTAATCGCAGGTCAGCATAC
>249aabdc9bf2acdf8f106c52b02d3180
AGGGTTTGACATGACAGGAATTTTTCTGAGAAGAGAAAGTGCCTTTTTTAGGAACCTGTACACAGGTGGTGCATGGCTGTCGTCAGCTCGTGTCGTGAGATGTTGGGTTAAGTCCCGCAACGAGCGCAACCCTTGTTTTTAGTTATTTTTCTAGAAAGACTGCCGGTTATAAGCCGGAGGAAGGCGGGGACGACGTCAAGTCAGCATGCCCCTTACACCCTGGGCTACACACGTGCTACATTGGATAAGACAATGAGTCGCGAACCTGTGAAGGTCAGCAAATCTATAAACTTATTCTAAGTTCGGATTGTAGGCTGCAACTCGCCTACATGAAGCTGGAATCGCTAGTAATCGCAGGTCAGCCATACTGCGGTGAATTC
>7e5ba7d1e421944e1daa0948f68422fa
AGGGCTTGACATGTCACAAATCTTTCTGAAAGGAAAGAGTGCCTTCGGGAATGTGAACACAGGTGGTGCATGGCTGTCGTCAGCTCGTGTCGTGAGATGTTGGGTTAAGTCCCGCAACGAGCGTAACCCTTGTCTTTAGTTGCCATCATTCAGTTGGGCACTTTAAAGAGACTGCCGGTGATAAACCGGAGGAAGGTGAGGACGACGTCAAGTCAGCATGCCCCTTACGCCCTGGGCTACACACGTACTACAATGGCCGAGACAAAGAGTCGCAAGTTTGCAAAGACAAGCCAATCTCATAAACTCGGTCTCAGTTCGGATTGCAGGCTGCAACTCGCCTGCATGAAGTTGGAATCGCTAGTAATCGCCGGTCAGCTATA
>95d5022f6420c6a8f8dcd3ced490a27a
AGGGTTTGACATGATACGAATTTTTTTGAAAGAAGAAAGTGCCGTTTGGAACGTATACACAGGTGGTGCATGGCTGTCGTCAGCTCGTGTCGTGAGATGTTGGGTTAAGTCCCGCAACGAGCGCAACCCTCATTTTTAGTTGCCTTTATGGAACTCTAGAAAGACTGCCGGTTATAAACCGGAGGAAGGCGGGGATGACGTCAAGTCAGCATGCCCCTTACACCCTGGGCTACACACGTGCTACATTGGGCGAGACAATGAGACGCAAACCTGCGAAGGCTAGCTAATCTATAAACTCGTTCTAAGTTCGGATTGTAGGCTGCAACTCGCCTGCATGAAGTTGGAATCGCTAGTAATCGCTGGTCAGCTATACAGCGGTG
>cbd7875abad0afe813d3de241b30a0ba
AGGGCTTGACATGTCGCGAATCTCGGTGAAAGCTGAGAGTGCCTTCGGGAGCGCGAACACAGGTGGTGCATGGCTGTCGTCAGCTCGTGTCGTGAGATGTTGGGTTAAGTCCCGCAACGAGCGCAACCCTCATTCTTAGTTGCCAGCATTAAGGTGGGCACTTTAGGAAGACTGCCGGTGACAAACCGGAGGAAGGTGAGGATGACGTCAAGTCAGCATGCCCCTTACGCCCTGGGCTACACACGTACTACAATGGTTGGGACAAAGGGCAGCGACTCCGCGAGGAATAGCGAATCTCATCAAACCCAGCCTCAGTTCAGATTGCAGGCTGCAACTCGCCTGCATGAAGGAGGAATCGCTAGTAATCGCAGGTCAGCATA
>d902484c0ce441e9f7fe819f7a572373
AGGGTTTGACATGACATGAATTCTCTGAGAAGAGAAGTGCCTTTTAGGAACATGTACACAGGTGGTGCATGGCTGTCGTCAGCTCGTGTCGTGAGATGTTGGGTTAAGTCCCGCAACGAGCGCAACCCTTATTTTTAGTTACTTTTCTAGAAAGACTGCCGGTTACAAGCCGGAGGAAGGCGGGGACGACGTCAAGTCAGCATGCCCCTTACACCCTGGGCTACACACGTGCTACATTGGGTAAGACAGTGAGTCGCGAGCCTGTGAAGGTCAGCAAATCTATAAACTTACTCTAAGTTCAGATTGTAGGCTGTAACTCGCCTACATGAAGTTGGAATCGCTAGTAATCGCTGGTCAGCCATACAGCGGTGAATCCGTTC
>5f2da8fd56b038ba1c2317bb0627fa39
AGGGCTTGACATACTACAGATCTTCTTGAGAAAGAAGAGTGCCTTCGGGAATGTAGATACAGGTGGTGCATGGCTGTCGTCAGCTCGTGTCGTGAGATGTTGGGTTAAGTCCCGCAACGAGCGCAACCCTCGTTTTTAGTTGCCAATTTATTGGGATCTCTAGAAAGACTGCCGGTGACAAACCGGAGGAAGGTGAGGATGACGTCAAGTCAGCATGCCCCTTATGTCCTGGGCCACACACGTGCTACAATGGTAAAGACAAAGAGTCGCCAATTCGCGAGAATGAGCTAATCTCATAAACTTTATCTAAGTTCGGATTGTAGGCTGCAACTCGCCTACATGAAGTTGGAATCGCTAGTAATCGCAGGTCAGCTATACTG
>c8f91b6f9eb2928cba26b05f51b30cb1
AGGGTTTGAAATCATTCCAAAACTCCTTGAAAAGGGAGCCTCCTTCGGGATGGAATGACAGGTGGTGCATGGCTGTCGTCAGCTCGTGTTGTGAAATGTCGAGTTAAGTCTCGTAACGAGCGCAACCCATGTCTCTTGTTGCTGTATCAGTGCTTAAGAGAGACTGCCGATCAACATCGGAGGAAGGTGTGGATGATGTCAAGTCAGCATGCCCCTTACATCCTGGGCTACACACGTACTACAATGGGAGGGACAATGAGCTGCAAACCTGCGAAGGCTAGCCAATCTCAAAAACCCTCTCTCAGTTCGGATTGCACTCTGCAACTCGAGTGCATGAAGGTGGAATCGCTAGTAATCGCTGGTCAGCTATACAGCGGTGA
>97dc4117bb84fcf4436d71cd4cac2a3b
AGGGCTTGACATACCACGAATCTTTCAGAGATGAGAGAGTGCCTTCGGGAATGTGGATACAGGTGGTGCATGGCTGTCGTCAGCTCGTGTCGTGAGATGTTGGGTTAAGTCCCGCAACGAGCGCAACCCTCGTCTTTAGTTAAAAACAACTCTAGAGAGACTGCCAGTGATAAACTGGAGGAAGGTGAGGATGACGTCAAGTCAGCATGCCCCTTACGCCCTGGGCTACACACGTGCTACAATGGTTGGGACAAAGAGATGCGAACTCGCGAGAGTAAGCTAACCTCAAAAACCCAATCTCAGTTCGGATTGCAGGCTGCAACTCGCCTGCATGAAGGTGGAATCGCTAGTAATCGCAGGTCAGCCATACTGCGGTGAAT
>395d8be677f9071e33ea3872a7af0bb6
AGGATTTGACATCCTGCGAATCTCTTGGAAACTTGAGAGTGCCTTCGGGAGCGCAGTGACAGGTGGTGCATGGCTGTCGTCAGCTCGTGTCGTGAGATGTTGGGTTAAGTCCCGCAACGAGCGCAACCCACGTCTTTAGTTGCCAGCATTTAGTTGGGCACTCTAGAGAGACCGCCGGTGATAAACCGGAGGAAGGTGTGGATGACGTCAAGTCATCATGCCCCTTATATCCTGGGCTACACACGTACTACAATGCTACGGACAAAGGGCAGCAAGTTCGCGAGGACAAGCAAATCCCATAAACCGTAGCTCAGTTCAGATCGTAGGCTGCAACTCGCCTACGTGAAGGAGGAATCGCTAGTAATCGCAGGTCAGCATAC
>46b68ad7e01ac02c621d0d5f89ddee84
AGGGCTTGACATACTGTGAATGAATCAGAGATGAATCAGTGCCTTCGGGAACGCAGATACAGGTGGTGCATGGCTGTCGTCAGCTCGTGTCGTGAGATGTTGGGTTAAGTCCCGCAACGAGCGCAACCCTCGTCTTTAGTTACGTTAAACCTCTAGAGAGACTGCTGGTGATAAACCGGAGGAAGGTGAGGATGACGTCAAGTCAGCATGCCCCTTACGCCCTGGGCGACACACGTGCTACAATGGCCGGGACAAAGAGTTGCGAGCTCGCGAGAGTCAGCTAACCTCAAAAACCCGGTCTCAGTTCAGATTGCAGGCTGCAACTCGCCTGCATGAAGGTGGAATCGCTAGTAATCGCAGGTCAGCCATACTGCGGTGAA
>6c35090d98041b12845fe6341abba788
AGGGCTTGACATACTGCGAATCTTTTTGAAAAGAAAGAGTGCCTTCGGGAATGCAGATACAGGTGGTGCATGGCTGTCGTCAGCTCGTGTCGTGAGATGTTGGGTTAAGTCCCGCAACGAGCGCAACCCTTGTTTTTAGTTACCAATTCGTTGGATTTTCTAGAAAGACTGCCGGTGACAAACCGGAGGAAGGTGAGGATGACGTCAAGTCAGCATGCCCCTTATGTCCTGGGCTACACACGTGCTACAATGGTTAGGACAAAGAGTTGCAAATTTGCAAAAATTAGCTAATCTCGTAAACCTAGCCTAAGTTCAGATTGTAGGCTGCAACTCGCCTACATGAAGTTGGAATCGCTAGTAATCGCTGGTCAGCCATACAG
>0e0b5720ed73aafdf394fb56dc3c075a
AGGATTTGACATATATTTGCATTTCTTTGAAAAAAGAAAGTTCAAACGAATATACAGGTGGTGCATGGCTGTCGTCAGCTCGTGCCGTGAGGTGTTGGGTTAAGTCCCGCAACGAGCGCAACCCTTATCTTTTGTTACAGAATTTATTCTAACTAAAGAGACTGCCGGTGATAAATCGGAGGAAGGTGAGGATGACGTCAAGTCAGCATGCCCCTTACATTCTGGGCTACACACGTGCTACAATGGTTAGGACAAAGAGATGCGACCTCGCGAGAGCAAGCCAACCTCAAAAACCTAATCTTAGTTCGGATTGCAGGCTGCAACTCGCCTGCATGAAGTTGGAATCGCTAGTAATCGCCGGTCAGCAATACGGTGGTGAA
>b1e33078adaab9cf7f29d7dc5fe1130d
AGGGCTTGACATGCCGCGAAGGTCCTTGAAAGAGGACTGTGCCTTCGGGAACGCGGACACAGGTGGTGCATGGCTGTCGTCAGCTCGTGTCGTGAGATGTTGGGTTAAGTCCCGCAACGAGCGCAACCCTCGTGTTTAGTTGCCCTTCGGGGGAACCCTAGAGAGACTGCCCGTGAGAAGCGGGAGGAAGGTGAGGACGACGTCAAGTCAGCATGCCCCTTACGCCCTGGGCGACACACGTGCTACAATGGCCGGGACAAAGAGTTGCTAACCTGTGAAGGCACGCTAACCTCAAAAACCCGGTCTCAGTTCAGATTGTAGGCTGCAACTCGCCTACATGAAGGCGGAATCGCTAGTAATCGCCGGTCAGCCATACGGCG
>e9b2d9ef38906ba3ef53edb7481d49af
AGGGTTTGACATGATACGAATTTTTTTGAAAAAGAAAAGTGCCGTTTGGAACGTATACACAGGTGGTGCATGGCTGTCGTCAGCTCGTGTCGTGAGATGTTGGGTTAAGTCCCGCAACGAGCGTAACCCTTGTTTTTTGTTGCCATTTATGGAACTCTAAAGAGACTGCCGGTTATATGCCGGAGGAAGGCGGGGATGACGTCAAGTCAGCATGCCCCTTACACCCTGGGCTACACACGTGCTACATTGGGCGTGACAATAAGATGCAAATCTGTGAAGACTAGCTAATCTATAAACTCGTTCTAAGTTCGGATTGTAGGCTGCAACTCGCCTACATGAAGGTGGAATCGCTAGTAATCGCTGGTCAGCTATACAGCGGT
>81d5ab02d256c8626afb337fc3597258
AGGGTTTGACATGACATGAATTTTTTTGAAAAAAAAAAGTGCCTTTTAGGAACATGTACACAGGTGGTGCATGGCTGTCGTCAGCTCGTGTCGTGAGATGTTGGGTTAAGTCCCGCAACGAGCGCAACCCCTATTTTTAGTTATTTTTCTAGAAAGACTGCCGGTTATAAGCCGGAGGAAGGCGGGGATGACGTCAAGTCAGCATGCCCCTTATATCCTGGGCTACACACGTGCTACATTGGGTAAGACAATGAGTCGCCAGCCTGCGAAGGTCAGCAAATCTAAAAATTTACTCTAAGTTCAGATTATAGGCTGTAACTCGCCTATATGAAGTTGGAATCGCTAGTAATCGCTGGTCAGCCATACAGCGGTGAATCCGT
>a6062915b40eaf86494ce169b1078243
AGGGCTTGACATACTGCGAATCTTTTTGAAAAGAAAGAGTGCCTTCGGGAATGCAGATACAGGTGGTGCATGGCTGTCGTCAGCTCGTGTCGTGAGATGTTGGGTTAAGTCCCGCAACGAGCGCAACCCTTGTTTTTAGTTACCAATTCGTTGGGTTTTCTAGAAAGACTGCCGGTGACAAACCGGAGGAAGGTGAGGATGACGTCAAGTCAGCATGCCCCTTATGTCCTGGGCTACACACGTGCTACAATGGTTAGGACAAAGAGTTGCAAATTTGCAAAAATTAGCTAATCTCGTAAACCTAGCCTAAGTTCAGATTGTAGGCTGCAACTCGCCTACATGAAGTTGGAATCGCTAGTAATCGCTGGTCAGCCATACAG
>78fd3516755d4aa344eec3568a619747
AGGGCTTGACATACTACGAATTCTCTTGAAAAAGAGAAGTGCCTTCGGGAATGTAGATACAGGTGGTGCATGGCTGTCGTCAGCTCGTGTCGTGAGATGTTGGGTTAAGTCCCGCAACGAGCGCAACCCTTATTTTTAGTTACTAATTCGTTAGGTTCTCTAGAAAGACTGCCGGTGACAAACCGGAGGAAGGTGAGGATGACGTCAAGTCAGCATGCCCCTTATGTCCTGGGCTACACACGTGCTACAATGGTTAAGACAAAGAGTCGCGAGCTTGTAAAAGTCAGCTAATCTCATAAACTTAGCCTAAGTTCAGATTGTAGGCTGCAACTCGCCTGCATGAAGTTGGAATCGCTAGTAATCGCTGGTCAGCCATACAG
>98f4ef7de4e635311c440a124e2ddea9
AGGGCTTGACATACTACAGATTCTTTTGAGAAAGAGAAGTGCCTTCGGGAATGTAGATACAGGTGGTGCATGGCTGTCGTCAGCTCGTGTCGTGAGATGTTGGGTTAAGTCCCGCAACGAGCGCAACCCTTATTTTTAGTTACCAACTCGTTGGGTTTTTTAGAAAGACTGCCGGTGACAAACCGGAGGAAGGTGAGGATGACGTCAAGTCAGCATGCCCCTTATGTCCTGGGCTACACACGTGCTACAATGGTTAAGACAAAGAGTTGCGAGCTCGTGAGAGTAAGCTAATCTATTAAACTTAGCCTAAGTTCAGATTGTAGGCTGCAACTCGCCTACATGAAGTTGGAATCGCTAGTAATCGCTGGTCAGCCATACAG
>6985d9ab0299561f29a13433efe8d0c6
AGGGTTTGACATGATACGAATTTCTTTGAAAGAAGAAAGTGCCGTTTGGAGCGTATACACAGGTGGTGCATGGCTGTCGTCAGCTCGTGTCGTGAGATGTTGGGTTAAGTCCCGCAACGAGCGCAACCCTTGTTTTTAGTTGCCTTTTATGGAACTCTAAAAAGACTGCCGGTTATAAACCGGAGGAAGGTGGGGATGACGTCAAGTCAGCATGCCCCTTACACCCTGGGCTACACACGTGCTACATTGGGCGAGACAATGAGATGCAAATCTGCAAAGACTAGCTAATCTATAAACTCGTTCTAAGTTCGGATTGTAGGCTGCAACTCGCCTACATGAAGGTGGAATCGCTAGTAATCGCTGGTCAGCCATACAGCGGT
>354efd837b1903e90e555afcde4c91df
AAGACTTGACATACTGCGAATTTTTCTGAGAAGAAAAAGTGCCTTCGGGAATGCAGATACAGGTGGTGCATGGCTGTCGTCAGCTCGTGTCGTGAGATGTTGGGTTAAGTCCCGCAACGAGCGCAACCCTTATTTTTAGTTACTAATTTTATTAGGTTCTCTAGAAAGACTGCCGGTGATAAACCGGAGGAAGGTGAGGATGACGTCAAGTCAGCATGCCCCTTATGTCTTGGGCTACACACGTGCTACAATGGTTAAGACAAAAAGTTGCTACTCTGTGAAGAGATGCTAATCTTATAAACTTAGCCTAAGTTCAGATTGTAGGCTGCAACTCGCCTACATGAAGTTGGAATCGCTAGTAATCGCTGGTCAGCCATACA
>44435d0bb96d49180cb0f7223770f6cf
AGGGCTTGACATACTGCGAATCTTTCCGAAAGGGAAGAGTGCCTTCGGGAATGCAGATACAGGTGGTGCATGGCTGTCGTCAGCTCGTGTCGTGAGATGTTGGGTTAAGTCCCGCAACGAGCGCAACCCTTGTTTTTAGTTACCAATTCGTTGGGTTTTCTAGAAAGACTGCCGGTGACAAACCGGAGGAAGGTGAGGATGACGTCAAGTCAGCATGCCCCTTATGTCCTGGGCTACACACGTGCTACAATGGTTAGGACAAAGAGTTGCGAGCTTGTGAAAGTCAGCTAATCTCATAAACCTAGCCCAAGTTCAGATTGTAGGCTGCAACTCGCCTACATGAAGTTGGAATCGCTAGTAATCGCTGGTCAGCCATACAG
>31d44828658bb20dc04e0f1be99c7398
AGGGTTTGACATGACATGAATTTTTTTGAAAAAAAAAAGTGCCTTTTAGGAACATGTACACAGGTGGTGCATGGCTGTCGTCAGCTCGTGTCGTGAGATGTTGGGTTAAGTCCCGCAACGAGCGCAACCCCTATTTTTAGTTATTTTTCTAGAAAGACTGCCGGTTATAAGCCGGAGGAAGGCGGGGATGACGTCAAGTCAGCATGCCCCTTATACCCTGGGCTACACACGTGCTACATTGGGTAAGACAATGAGTCGCCAGCCTGTGAAGGTCAGCAAATCTAAAAATTTACTCTAAGTTCAGATTATAGGCTGTAACTCGCCTATATGAAGTTGGAATCGCTAGTAATCGCTGGTCAGCCATACAGCGGTGAATCCGT
>09d1b78b06d3fbf5c1b6019e80fbcba4
AGGGCTTGACATACTGCGAATCTTTTTGAAAGAAGAGAGTGCCTTCGGGAATGCAGATACAGGTGGTGCATGGCTGTCGTCAGCTCGTGTCGTGAGATGTTGGGTTAAGTCCCGCAACGAGCGCAACCCTTGTTTTTAGTTACCAATTCGTTGGGTTTTCTAGAAAGACTGCCGGTGACAAACCGGAGGAAGGTGAGGATGACGTCAAGTCAGCATGCCCCTTATGTCCTGGGCTACACACGTGCTACAATGGTTAGGACAAAGAGTCGCGAGCTCGCAAGAGTCAGCTAATCTCGTAAACCTAGCCTAAGTTCAGATTGTAGGCTGCAACTCGCCTACATGAAGTTGGAATCGCTAGTAATCGCTGGTCAGCCATACAG
>3606557109f47af8c11cc57b0b46e0db
AGGGCTTGACATACTGCGAATCTTTTTGAAAGAAGAGAGTGCCTTCGGGAATGCAGATACAGGTGGTGCATGGCTGTCGTCAGCTCGTGTCGTGAGATGTTGGGTTAAGTCCCGCAACGAGCGCAACCCTTGTTTTTAGTTACCAACTTGTTGGGTTTTCTAGAAAGACTGCCGGTGACAAACCGGAGGAAGGTGAGGATGACGTCAAGTCAGCATGCCCCTTATGTCCTGGGCTACACACGTGCTACAATGGCTAGGACAAAGAGTTGCGAGTTCGCGAGAACCAGCTAATCTCATAAACCTAGCCTAAGTTCAGATTGTAGGCTGCAACTCGCCTACATGAAGTTGGAATCGCTAGTAATCGCTGGTCAGCCATACAG
>68cfe1d804dcb18bdd6f19ac2bedd9d8
AGGGTTTGACATGATATGAATTTCTTTGAAAAAAGAAAGTGCCTTTTGGAACATATACACAGGTGGTGCATGGCTGTCGTCAGCTCGTGTCGTGAGATGTTGGGTTAAGTCCCGCAACGAGCGCAACCCCTATTTTTAGTTGCCTTATGGAACTCTAGAAAGACTGCCGGTTATAAACCGGAGGAAGGCGGGGATGACGTCAAGTCAGCATGCCCCTTACACCCTGGGCTACACACGTGCTACAATGGGTGAGACAATGAGATGCAACTCTGCGAAGATAAGCTAATCTATAAACTCATTCTAAGTTCGGATTGTAGGCTGCAACTCGCCTGCATGAAGTTGGAATCGCTAGTAATCGCTGGTCAGCTACACAGCGGTGA
>0b408ac2b3654704244b93008456cb03
AGGGCTTGACATACTACAAATTCTTTGGAAACAGAGAAGTGCCTTCGGGAATGTAGATACAGGTGGTGCATGGCTGTCGTCAGCTCGTGTCGTGAGATGTTGGGTTAAGTCCCGCAACGAGCGCAACCCTTATTTTTAGTTACCAATTCGTTGGGTTCTCTAGAAAGACTGCCGGTGACAAACCGGAGGAAGGTGAGGATGACGTCAAGTCAGCATGCCCCTTATGTCCTGGGCTACACACGTGCTACAATGGTTAAGACAAAGAGTCGCTAGCTTGCAAGAGTCAGCTAATCTCATAAACTTAGCCTAAGTTCAGATTGTAGGCTGCAACTCGCCTACATGAAGTTGGAATCGCTAGTAATCGCTGGTCAGCCATACAG
>aee310e4bfbaa9788fa676e648aaa74c
AGGGTTTGAAATCATTTCAAAACTCCTTGAAAGAGGAGCCTCCTTCGGGATGGAATGACAGGTGGTGCATGGCTGTCGTCAGCTCGTGTTGTGAAATGTCGAGTTAAGTCTCGTAACGAGCGCAACCCATGTCTCTTGTTGCTCACTGAGTGCTTAAGAGAGACTGCCGACCAACATCGGAGGAAGGTGTGGATGATGTCAAGTCAGCATGCCCCTTACATCCTGGGCTACACACGTACTACAATGGTAAGGACAATGAGCTGCGATCCTGCGAAGGCTAGCCAATCTCAAAAACCTTATCTCAGTTCGGATTGCACTCTGCAACTCGAGTGCATGAAGGTGGAATCGCTAGTAATCGCTGGTCAGCTATACAGCGGTGA
>47463f244eda5cc76b5395ecfa4458bc
AGGGTTTGACATGATACGAATTTCTTTGAAAGAAGAAAGTGCCGTTTGGAACGTATACACAGGTGGTGCATGGCTGTCGTCAGCTCGTGTCGTGAGATGTTGGGTTAAGTCCCGCAACGAGCGCAACCCTTGTTTTTAGTTGCCTTTTATGGAACTCTAAAAAGACTGCCGGTTATAAACCGGAGGAAGGTGGGGATGACGTCAAGTCAGCATGCCCCTTACACCCTGGGCTACACACGTGCTACATTGGGCGAGACAATGAGATGCAAATCTGTGAAGACTAGCTAATCTATAAACTCGCTCTAAGTTCGGATTGTAGGCTGCAACTCGCCTACATGAAGGTGGAATCGCTAGTAATCGCTGGTCAGCTATACAGCGGT
>114848078031642663a33b744c04d69a
AGGGTTTGACATGATACGAATTTTTATGAAAGTAAAAAGTGCCGTTTGGAACGTATACACAGGTGGTGCATGGCTGTCGTCAGCTCGTGTCGTGAGATGTTGGGTTAAGTCCCGCAACGAGCGCAACCCTTATTTTTAGTTGCCTTTTGGAACTCTAGAAAGACTGCCGGTTATAAACCGGAGGAAGGCGGGGATGACGTCAAGTCAGCATGCCCCTTACACCCTGGGCTACACACGTGCTACATTGGGCGAGACAATGAGATGCAAGTCTGCGAAGATAAGCTAATCTATAAACTCGTTCTAAGTTCGGATTGTAGGCTGCAACTCGCCTACATGAAGGTGGAATCGCTAGTAATCGCTGGTCAGCTATACAGCGGTGA
>daa2c1eececd29ab87d50ee14afe400d
AGGACTTGACATGAAGAGAAGTTTTCAGAAACGAAAATGTGCTACGGCCTCTTACACAGGTGGTGCATGGCTGTCGTCAGCTCGTGTCGTGAGATGTTGGGTTAAGTCCCGCAACGAGCGCAACCCTTGTTTTTAGTTAATATTCTAAAAAGACTGCCGATTATAAATCGGAGGAAGGTGAGGATGACGTCAAGTCATCATGCCCCTTACGTCCTGGGCTACACACGTGCTACAATGGATATGACAAAAAGTTGCCAGTTTGCGAAAACGAGCTAATCTCTAAACATATCCTTAGTTCAGATTGTAGGCTGCAACTCGCCTACATGAAGGTGGAATCGCTAGTAATCGCAGGTCAGCTATACTGCGGTGAATCCGTTCCC
>3f4471372eae580396605678e057d029
AGGGCTTGACATACTACAGATCTTTTTGAGAAAGAGGAGTGCCTTCGGGAATGTAGATACAGGTGGTGCATGGCTGTCGTCAGCTCGTGTCGTGAGATGTTGGGTTAAGTCCCGCAACGAGCGCAACCCTTATTTTTAGTTACCAACTTGTTGGGTTCTCTAGAAAGACTGCCGGTGACAAACCGGAGGAAGGTGAGGATGACGTCAAGTCAGCATGCCCCTTATGTCCTGGGCTACACACGTGCTACAATGGCTAAGACAAAGAGTCGCGAGTTCGTGAGAACCAGCTAATCTCGTAAACTTAGCCCAAGTTCAGATTGTAGGCTGCAACTCGCCTACATGAAGTTGGAATCGCTAGTAATCGCTGGTCAGCTATACAG
>d5c6483432877a1207b3b450a770236a
AGGGTTTGACATGATACGAATCTTTTTGAAAGAAAAGAGTGCCATTTGGAGCGTATACACAGGTGGTGCATGGCTGTCGTCAGCTCGTGTCGTGAGATGTTGGGTTAAGTCCCGCAACGAGCGCAACCCTTATTTTTAGTTGCCTTTATGGAACTCTAGAAAGACTGCTGGTTATAAACCGGAGGAAGGCGGGGATGACGTCAAGTCAGCATGCCCCTTACACCCTGGGCTACACACGTGCTACATTGGGCGAGACAATGAGATGCAACTCTGCAAAGATTAGCTAATCTATAAACTCGTTCTAAGTTCGGATTGCAGGCTGCAACTCGCCTGCATGAAGGTGGAATCGCTAGTAATCGCTGGTCAGCTACACAGCGGTG
>f8386763c588d8068dd1bf080e39f6c9
AGGGCTTGACATACTGTGAATCTTTTTAAAACAGAAGAGTGCCTTCGGGAACACAGATACAGGTGGTGCATGGCTGTCGTCAGCTCGTGTCGTGAGATGTTGGGTTAAGTCCCGCAACGAGCGCAACCCTCGTTTTTAGTTACCAATTTATTGGACTCTCTAGAAAGACTGCCGGTGACAAACCGGAGGAAGGTGAGGATGACGTCAAGTCAGCATGCCCCTTATGTCCTGGGCCACACACGTGCTACAATGGCAAAGACAAAGAGTCGCAAACCTGCAAAGGCTAGCTAATCTCATAAACTTTGTCCAAGTTCGGATTGTAGGCTGCAACTCGCCTGCATGAAGTTGGAATCGCTAGTAATCGCTGGTCAGCTATACAG
>f0a58158a089710b14ba6b686aebfb19
AGGGTTTGACATGGTATGAATTTTTCTGAGAAGAAAAAGTGCTTTTATTAGAACATACACACAGGTGGTGCATGGCTGTCGTCAGCTCGTGTCGTGAGATGTTGGGTTAAGTCCCGCAACGAGCGCAACCCTCATTTTTAGTTAATATTCTAGAAAGACTGCCGGTTATAAGCTGGAGGAAGGTGGGGATGACGTCAAGTCAGCATGCCCCTTATATCCTGGGCTACACACGTGCTACATTGGGTAAGACAATGAGTTGCAAGCCTGTGAAGGTTAGCTAATCTACAAACTTATTCGTAGTTCGGATTGTAGGCTGAAACTCGCCTACATGAAGTTGGAATCGCTAGTAATCGCTGGTCAGCCATACAGCGGTGAATTCG
>29e194a023f168bf5bdbc9a34f4bda91
AGGGCTTGACATACTACAAATTCTTTGGAAACAGAGAAGTGCCTTCGGGAATGTAGATACAGGTGGTGCATGGCTGTCGTCAGCTCGTGTCGTGAGATGTTGGGTTAAGTCCCGCAACGAGCGCAACCCTTATTTTTAGTTACCAATTCGTTGGGTTCTCTAGAAAGACTGCCGGTGACAAACCGGAGGAAGGTGAGGATGACGTCAAGTCAGCATGCCCCTTATGTCCTGGGCTACACACGTGCTACAATGGTTAAGACAAAGGGTCGCTAGCTTGCAAGAGTCAGCTAATCTCATAAACTTAGCCTAAGTTCAGATTGTAGGCTGCAACTCGCCTACATGAAGTTGGAATCGCTAGTAATCGCTGGTCAGCCATACAG
>7210a1e0f9590bb05bf1240121bd276e
AGGGTTTGACATGATACGAATTTCTTTGAAAGAAGAAAGTGCCGTTTGGAACGTATACACAGGTGGTGCATGGCTGTCGTCAGCTCGTGTCGTGAGATGTTGGGTTAAGTCCCGCAACGAGCGCAACCCTCATTTTTAGTTGCCTTTATGGAACTCTAGAAAGACTGCCGGTTATAAACCGGAGGAAGGCGGGGATGACGTCAAGTCAGCATGCCCCTTACACCCTGGGCTACACACGTGCTACATTGGGCGAGACAATGAGATGCAAACCTGCGAAGGCTAGCTAATCTATAAACTCGTTCTAAGTTCGGATTGTAGGCTGCAACTCGCCTACATGAAGTTGGAATCGCTAGTAATCGCTGGTCAGCTATACAGCGGTG
>5799b8013eb5f0d365537e92038d060a
AGGGTTTGACATGATACGAATTTCTTTGAAAGAAGAAAGTGCCGTTTGGAACGTATACACAGGTGGTGCATGGCTGTCGTCAGCTCGTGTCGTGAGATGTTGGGTTAAGTCCCGCAACGAGCGCAACCCTTGTTTTTAGTTGCCTTTTATGGAACTCTAAAAAGACTGCCGGTTATAAACCGGAGGAAGGTGGGGATGACGTCAAGTCAGCATGCCCCTTACACCCTGGGCTACACACGTGCTACATTGGGCGAGACAATGAGACGCAAATCTGTGAAGACTAGCTAATCTATAAACTCGTTCTAAGTTCGGATTGTAGGCTGCAACTCGCCTACATGAAGGTGGAATCGCTAGTAATCGCTGGTCAGCTATACAGCGGT
>469ac089b400924b6a6c81a674cb18e2
AGGGTTTGACATGATACGAATTTCTTTGAAAGAAGAAAGTGCCGTTTGGAACGTATACACAGGTGGTGCATGGCTGTCGTCAGCTCGTGTCGTGAGATGTTGGGTTAAGTCCCGCAACGAGCGCAACCCTTGTTTTTAGTTGCCTTTATGGAACTCTAAAAAGACTGCTGGTTATAAACCGGAGGAAGGTGGGGATGACGTCAAGTCAGCATGCCCCTTACACCCTGGGCTACACACGTGCTACATTGGACGAGACAATGAGATGCAAACCTGCAAAGACTAGCTAATCTATAAACTCGTTCTAAGTTCGGATTGTAGGCTGCAACTCGCCTACATGAAGGTGGAATCGCTAGTAATCGCTGGTCAGCTACACAGCGGTG
>01e3b885faa890dd2e12d984abe36ce1
AGGGCTTGACATACTACAAATCTTTTCGAAACGAAAGAGTGCCTTCGGGAATGTAGATACAGGTGGTGCATGGCTGTCGTCAGCTCGTGTCGTGAGATGTTGGGTTAAGTCCCGCAACGAGCGCAACCCTCATTTTTAGTTGCCAATTTATTGGGATTTCTAGAGAGACTGCCGGTGACAAACCGGAGGAAGGTGAGGATGACGTCAAGTCAGCATGCCCCTTATGCCCTGGGCCACACACGTGCTACAATGGCGAAGACAAAGAGTCGCAAACCTGCGAAGGCTAGCTAATCTCGTAAACTTCGTCTAAGTTCGGATTGTAGGCTGCAACTCGCCTGCATGAAGTTGGAATCGCTAGTAATCGCTGGTCAGCTATACAG
>813ccb350e899df95e556136f172ab62
AGGGTTTGACATGATACGAATTTCTTTGAAAGAAGAAAGTGCCGTTTGGAACGTATACACAGGTGGTGCATGGCTGTCGTCAGCTCGTGTCGTGAGATGTTGGGTTAAGTCCCGCAACGAGCGCAACCCCTATTTTTAGTTGCCTTTATGGAACTCTAGAAAGACTGCTGGTTATAAACCGGAGGAAGGCGGGGATGACGTCAAGTCAGCATGCCCCTTACACCCTGGGCTACACACGTGCTACATTGGGCGAGACAATGAGACGCAAATCTGTGAAGACTAGCTAATCTATAAACTCGTTCTAAGTTCGGATTGTAGGCTGCAACTCGCCTACATGAAGTTGGAATCGCTAGTAATCGCTGGTCAGCTATACAGCGGTG
>23c04b8d392a387d274f052c854011c5
AGGGTTTGACATGATACGAATTTCTTTGAAAGAAGAAAGTGCCGTTTGGAGCGTATACACAGGTGGTGCATGGCTGTCGTCAGCTCGTGTCGTGAGATGTTGGGTTAAGTCCCGCAACGAGCGCAACCCTCATTTTTAGTTGCCTTTATGGAACTCTAGAAAGACTGCCGGTTATAAACCGGAGGAAGGCGGGGATGACGTCAAGTCAGCATGCCCCTTACACCCTGGGCTACACACGTGCTACATTGGGCGAGACAATGAGATGCAAACCTGTGAAGGCTAGCTAATCTATAAACTCGTTCTAAGTTCGGATTGTAGGCTGCAACTCGCCTACATGAAGTTGGAATCGCTAGTAATCGCTGGTCAGCTATACAGCGGTG
>9f2f38d4fd8b9754cf7107de9b416548
AGGGTTTGACATGATACGAATTTCTTTGAAAGAAGAAAGTGCCGTTTGGAGCGTATACACAGGTGGTGCATGGCTGTCGTCAGCTCGTGTCGTGAGATGTTGGGTTAAGTCCCGCAACGAGCGCAACCCTTATTTTTAGTTGCTTTTAAAGAACTCTAGAAAGACTGCTGGTTATAAACCGGAGGAAGGCGGGGATGACGTCAAGTCAGCATGCCCCTTACACCCTGGGCTACACACGTGCTACATTGGGCGAGACAATGAGATGCAACTCTGTGAAGATTAGCTAATCTATAAACTCGTTCTAAGTTCGGATTGTAGGCTGCAACTCGCCTGCATGAAGGTGGAATCGCTAGTAATCGCTGGTCAGCTACACAGCGGTG
>bee7f3202e9eee532d94ae1ba87cd10e
AGGGTTTGACATGATACGAATTTTTATGAAAGTAAAAAGTGCCGTTTGGAACGTATACACAGGTGGTGCATGGCTGTCGTCAGCTCGTGTCGTGAGATGTTGGGTTAAGTCCCGCAACGAGCGCAACCCTTATTTTTAGTTGCCTTTTGGAACTCTAGAAAGACTGCCGGTTATAAACCGGAGGAAGGCGGGGATGACGTCAAGTCAGCATGCCCCTTACACCCTGGGCTACACACGTGCTACATTGGGCGAGACAATGAGATGCTAGTCTGCGAAGATAAGCTAATCTATAAACTCGTTCTAAGTTCGGATTGTAGGCTGCAACTCGCCTACATGAAGGTGGAATCGCTAGTAATCGCTGGTCAGCTATACAGCGGTGA
>35bbc9d971e633bc5bf16e145a73c2f9
AGGGTTTGACATGATACGAATTTCTTTGAAAGAAGAAAGTGCCGTTTGGAACGTATACACAGGTGGTGCATGGCTGTCGTCAGCTCGTGTCGTGAGATGTTGGGTTAAGTCCCGCAACGAGCGCAACCCTTGTTTTTAGTTGCCTTTTATGGAACTCTAAAAAGACTGCTGGTTATAAACCGGAGGAAGGTGGGGATGACGTCAAGTCAGCATGCCCCTTACACCCTGGGCTACACACGTGCTACATTGGGCGAGACAATGAGATGCAAATCTGCGAAGATTAGCTAATCTATAAACTCGTTCTAAGTTCGGATTGTAGGCTGCAACTCGCCTACATGAAGGTGGAATCGCTAGTAATCGCTGGTCAGCTACACAGCGGT
>e5c7dbfab6f5aa4a033e65dcdec1adf8
AGGGCTTGACATACTGCGAATCTTTTTGAAAGAAGAGAGTGCCTTCGGGAATGCAGATACAGGTGGTGCATGGCTGTCGTCAGCTCGTGTCGTGAGATGTTGGGTTAAGTCCCGCAACGAGCGCAACCCTTGTTTTTAGTTACCAACTTGTTGGGTTTTCTAGAAAGACTGCCGGTGACAAACCGGAGGAAGGTGAGGATGACGTCAAGTCAGCATGCCCCTTATGTCCTGGGCTACACACGTGCTACAATGGTTAGGACAAAGAGTTGCGAGTTCGCGAGGACCAGCTAATCTCATAAACCTAGCCTAAGTTCAGATTGTAGGCTGCAACTCGCCTACATGAAGTTGGAATCGCTAGTAATCGCTGGTCAGCCATACAG
>454a4275f06d802e4bddc6413c7a23f1
AGGGCTTGACATACTGCGAATCTCCTTGAAAGAGGAGAGTGCCTTCGGGAATGCAGATACAGGTGGTGCATGGCTGTCGTCAGCTCGTGTCGTGAGATGTTGGGTTAAGTCCCGCAACGAGCGCAACCCTTGTTTTTAGTTACCAATTCGTTGGGCTTTCTAGAAAGACTGCCGGTGACAAACCGGAGGAAGGTGAGGATGACGTCAAGTCAGCATGCCCCTTATGTCCTGGGCTACACACGTGCTACAATGGTTAGGACAAAGAGTCGCAAGTTTGCGAAAACAAGCTAATCTCATAAACCTAGCCTAAGTTCAGATTGTAGGCTGCAACTCGCCTACATGAAGTTGGAATCGCTAGTAATCGCTGGTCAGCCATACAG
>fb26a11d5806db07d752fad2ed6839ca
AGGGTTTGACATGATACGAATTTCTTTGAAAAAAGAAAGTGCCGTTTGGAACGTATACACAGGTGGTGCATGGCTGTCGTCAGCTCGTGTCGTGAGATGTTGGGTTAAGTCCCGCAACGAGCGCAACCCTTGTTTTTAGTTGCCTTTATGGAACTCTAGAAAGACTGCTGGTTATAAACCGGAGGAAGGCGGGGACGACGTCAAGTCAGCATGCCCCTTACACCCTGGGCTACACACGTGCTACATTGGACGAGACAATGAGATGCAACTCTGCGAAGACTAGCTAATCTATAAACTCGTTCTAAGTTCGGATTGCAGGCTGCAACTCGCCTGCATGAAGGTGGAATCGCTAGTAATCGCTGGTCAGCTACACAGCGGTG
>79bd837fd75d429080a028ef1a546160
AGGGATTGACATGCTAGGAAGTTTTTTGAAAGATTAATGTGCCTTCGGGAACCTAGACACAGGTGGTGCATGGCTGTCGTCAGCTCGTGTCGTGAGATGTTGGGTTAAGTCCCGCAACGAGCGCAACCCTTATCTTTAGTTACGTTTTACGAAACTCTAGAGAGACTGCCGGTGATAAACCGGAGGAAGGTGAGGATGACGTCAAGTCAGCATGCCCCTTACACCCTGGGCTACACACGTGCTACAATGGTCGGGACAATGAGTTGCGATCTCGCGAGAGTCAGCTAACCTCAAAAACCCGGCCTCAGTTCGGATTGTAGGCTGCAACTCGCCTACATGAAGGTGGAATCGCTAGTAATCGCCGGTCAGCCATACGGCGG
>c12bfd8b474919b41736b57a03b7f84d
AGGACTTGACATACTACAAATTCTTTTGAGAAAGAGAAGTGCCTTCGGGAATGTAGATACAGGTGGTGCATGGCTGTCGTCAGCTCGTGTCGTGAGATGTTGGGTTAAGTCCCGCAACGAGCGCAACCCTTATTTTTAGTTACCAATTCGTTGGGTTCTCTAGAAAGACTGCCGGTGACAAACCGGAGGAAGGTGAGGATGACGTCAAGTCAGCATGCCCCTTATGTCCTGGGCTACACACGTGCTACAATGGTTAAGACAAAGAGTCGCGAGCTCGTGAGAGTGAGCTAATCTCATAAACTTAGCCCAAGTTCAGATTGTAGGCTGCAACTCGCCTACATGAAGTTGGAATCGCTAGTAATCGCTGGTCAGCCATACAG
>3f0c585e4de36e0880af0bf7c6cc8eaf
AGGGCTTGACATGCCACGAATCCTTCAGAAATGAAAGAGTGCCTTCGGGAACGTGGACACAGGTGGTGCATGGCTGTCGTCAGCTCGTGTCGTGAGATGTTGGGTTAAGTCCCGCAACGAGCGCAACCCTTATCTTTAGTTACCTATATCTCTAAAGAGACTGCCGGTGATAAACCGGAGGAAGGTGAGGATGACGTCAAGTCAGCATGCCCCTTACGCCCTGGGCTACACACGTAATACAATGGTCGAGACAATGAGTTGCGATCTCGCGAGAGTCAGCTAACCTCAAAAACTCGATCTCAGTTCAGATTGCAGGCTGAAACTCGCCTGCATGAAGTTGGAATCGCTAGTAATCGCAGGTCAGCCATACTGCGGTGAAT
>9fe8e0a2c7f5ac246b1245e5d3fe6d99
AGGGTTTGACATGATACGAATTTCTTTGAAAGAAGAAAGTGCCGTTTGGAGCGTATACACAGGTGGTGCATGGCTGTCGTCAGCTCGTGTCGTGAGATGTTGGGTTAAGTCCCGCAACGAGCGCAACCCTTATTTTTAGTTGCCTTTATGGAACTCTAGAAAGACTGCTGGTTATAAACCGGAGGAAGGCGGGGATGACGTCAAGTCAGCATGCCCCTTACACCCTGGGCTACACACGTGCTACATTGGGCGAGACAATGAGATGCGACTCTGCGAAGATTAGCTAATCTATAAACTCGTTCTAAGTTCGGATTGCAGGCTGCAACTCGCCTGCATGAAGGTGGAATCGCTAGTAATCGCTGGTCAGCTATACAGCGGTG
>c244431a36e31f1c1556ee7b3a27fa95
AGGGTTTGACATGATACGAACTTTTGTGAAAGCAGAAGGTGCCGTTTGGAACGTATACACAGGTGGTGCATGGCTGTCGTCAGCTCGTGTCGTGAGATGTTGGGTTAAGTCCCGCAACGAGCGCAACCCTTGTTTTTAGTTGCCTTTATGGAACTCTAAAAAGACTGCTGGTTATAAACCGGAGGAAGGCGGGGATGACGTCAAGTCAGCATGCCCCTTACACCCTGGGCTACACACGTGCTACATTGGGCGAGACAATGAGATGCTAGTCTGTGAAGATAAGCTAATCTATAAACTCGTTCTAAGTTCGGATTGTAGGCTGCAACTCGCCTACATGAAGGTGGAATCGCTAGTAATCGCTGGTCAGCTATACAGCGGTG
>e78a93329b376864fbad999d6bf6c682
AGGGTTTGACATGATACGGATCTTTTTGAAAGAGAAGAGACCTTTATTGGAAACGTATACACAGGTGGTGCATGGCTGTCGTCAGCTCGTGTCGTGAGATGTTGGGTTAAGTCCCGCAACGAGCGCAACCCTCATTTTTAGTTGCTTTTTCAAGAACTCTAGAAAGACTGCCGGTTATAAACCGGAGGAAGGCGGGGATGACGTCAAGTCAGCATGCCCCTTACACCCTGGGCTACACACGTGCTACAATGGACGAGACAATGAGATGCAATTCTGCAAAGACTAGCTAATCTATAAACTCGTTCTAAGTTCGGATTGTAGGCTGCAACTCGCCTGCATGAAGTTGGAATCGCTAGTAATCGCTGGTCAGCTACACAGCG
>f75993456f6d99f9ec2d2e39ea9c78f7
AGGGCTTGACATACTACGAATTCTTTTGAAAAAGAGAAGTGCCTTCGGGAATGTAGATACAGGTGGTGCATGGCTGTCGTCAGCTCGTGTCGTGAGATGTTGGGTTAAGTCCCGCAACGAGCGCAACCCTTATTTTTAGTTACCAACTCGTTGGGTTCTCTAGAAAGACTGCCGGTGACAAACCGGAGGAAGGTGAGGATGACGTCAAGTCAGCATGCCCCTTATGTCCTGGGCTACACACGTGCTACAATGGTTAAGACAAAGAGTCGCGAGCTTGTAAAAGTCAGCTAATCTCATAAACTTAGCCTAAGTTCAGATTGTAGGCTGCAACTCGCCTGCATGAAGTTGGAATCGCTAGTAATCGCTGGTCAGCCATACAG
>b895a1251c42b32e8d5f508a9f8aaefd
AGGGCTTGACATACTACGAATTCTTTTGAAAAAGAGAAGTGCCTTCGGGAATGTAGATACAGGTGGTGCATGGCTGTCGTCAGCTCGTGTCGTGAGATGTTGGGTTAAGTCCCGCAACGAGCGCAACCCTTATTTTTAGTTACCAATTCGTTGGGTTCTCTAGAAAGACTGCCGGTGACAAACCGGAGGAAGGTGAGGATGACGTCAAGTCAGCATGCCCCTTATGTCCTGGGCTACACACGTGCTACAATGGTTAAGACAAAGAGTCGCGAGCTTGTAAAAGTCAGCTAATCTCATAAACTTAGCCTAAGTTCAGATTGTAGGCTGCAACTCGCCTGCATGAAGTTGGAATCGCTAGTAATCGCTGGTCAGCCATACAG
>120bd0dd382971d083a24299135af89a
AAGGCTTGACATACTACAAATTTCTTTGAAAGAGGAAAGTGCCTTCGGGAATGTAGATACAGGTGGTGCATGGCTGTCGTCAGCTCGTGTCGTGAGATGTTGGGTTAAGTCCCGCAACGAGCGCAACCCTTATTTTTAGTTGCTAATTTATTAGGTTTTCTAGAAAGACTGCCGGTGACAAACCGGAGGAAGGTGAGGATGACGTCAAGTCAGCATGCCCCTTATGCCTTGGGCTACACACGTGCTACAATGGTTAAGACAAAGAGTTGCGAGCTCGCGAGAGTCAGCTAATCTCATAAACTTAGCCTAAGTTCGGATTGTAGGCTGCAACTCGCCTACATGAAGTCGGAATCGCTAGTAATCGCTGGTCAGCCATACAG
>8393bf58354c13aeb9f5b04dcddcd940
AGGACTTGACATACTACGAATCCTTTTGAGAAAAAGGAGTGCCTTCGGGAATGTAGATACAGGTGGTGCATGGCTGTCGTCAGCTCGTGTCGTGAGATGTTGGGTTAAGTCCCGCAACGAGCGCAACCCTTATTTTTAGTTACCAACTTGTTGGACTCTCTAGAAAGACTGCCGGTGACAAACCGGAGGAAGGTGAGGATGACGTCAAGTCAGCATGCCCCTTATGTCCTGGGCTACACACGTGCTACAATGGCTAAGACAAAGAGTTGCGAGCTTGCGAAAGTCAGCTAATCTCATAAACTTAGCCTAAGTTCAGATTGTAGGCTGCAACTCGCCTACATGAAGTTGGAATCGCTAGTAATCGCTGGTCAGCCATACAG
>f769374b27e5e2c4cff8c945c21142a5
AGGGCTTGACATACTGCGAATTTCTTTGAAAGAAGAAAGTGCCTTCGGGAATGCAGATACAGGTGGTGCATGGCTGTCGTCAGCTCGTGTCGTGAGATGTTGGGTTAAGTCCCGCAACGAGCGCAACCCTTGTTTTTAGTTACTAATTTATTTAGGTTTTCTAGAAAGACTGCCGGTGACAAACCGGAGGAAGGTGAGGATGACGTCAAGTCAGCATGCCCCTTATGTCCTGGGCTACACACGTGCTACAATGGTTAAGACAAAGAGTCGCAAATTCGTAAGGATAAGCTAATCTCATAAACTTAGCCTAAGTTCAGATTGTAGGCTGCAACTCGCCTACATGAAGTTGGAATCGCTAGTAATCGCTGGTCAGCATACAG
>744aee38ceae988f79f117632bc974c2
AGGGTTTGACATGATACGAATTTCTTTGAAAGAAGAAAGGCCATTTATGGAACGTATACACAGGTGGTGCATGGCTGTCGTCAGCTCGTGTCGTGAGATGTTGGGTTAAGTCCCGCAACGAGCGCAACCCTCATTTTTAGTTGCCTTATGGAACTCTAGAAAGACTGCTGGTTATAAACCGGAGGAAGGCGGGGATGACGTCAAGTCAGCATGCCCCTTACACCCTGGGCTACACACGTGCTACAATGGGTGAGACAATGAGAAGCTAATCTGCGAAGACAAGCCAATCTATAAACTCATTCTAAGTTCGGATTGTAGGCTGCAACTCGCCTGCATGAAGTTGGAATCGCTAGTAATCGCTGGTCAGCTATACAGCGGTG
>cf6fd7e41037eb06cbf8f663972983fd
AGGGCTTGACATACTGCGAATCTCTTGGAAAGGAGAGAGTGCCTTCGGGAATGCAGGTACAGGTGGTGCATGGCTGTCGTCAGCTCGTGTCGTGAGATGTTGGGTTAAGTCCCGCAACGAGCGCAACCCTTGTTTTTAGTTACCAACTTGTTGGGTTTTCTAGAAAGACTGCCGGTGACAAACCGGAGGAAGGTGAGGATGACGTCAAGTCAGCATGCCCCTTATGTCCTGGGCTACACACGTGCTACAATGGTTAGGACAAAGAGTTGCAAGTTTGTAAAAACAAGCTAATCTCGTAAACCTCACCTAAGTTCAGATTGTAGGCTGCAACTCGCCTACATGAAGTTGGAATCGCTAGTAATCGCTGGTCAGCCATACAG
>e067364ec10d3fb6010a31f39b19069c
AGGACTTGACATGAAGATAAGTTTTCAGAAATGAAAATGTGCTACGGCCTCTTACACAGGTGGTGCATGGCTGTCGTCAGCTCGTGTCGTGAGATGTTGGGTTAAGTCCCGCAACGAGCGCAACCCTTGTTTTTAGTTATTATTCTAGAAAGACTGCCGATTATAAATCGGAGGAAGGTGAGGATGACGTCAAGTCATCATGCCCCTTATGTCCTGGGCTACACACGTGCTACAATGGGTATGACAAAAAGTTGCCAATTCGTGAGAATGAGCTAATCTCTAAACATATCCTTAGTTCAGATTGTAGGCTGCAACTCGCCTACATGAAGGTGGAATCGCTAGTAATCGCAGGTCAGCTATACTGCGGTGAATCCGTTCCC
>06686354c2a33c9f030e103053258a57
AGGGATTGACATGCTAGGAAGTTTTTTGAAAGATTAATGTGCCTTCGGGAACCTAGACACAGGTGGTGCATGGCTGTCGTCAGCTCGTGTCGTGAGATGTTGGGTTAAGTCCCGCAACGAGCGCAACCCTTATCTTTAGTTACGTTTTACGAAACTCTAGAGAGACTGCCGGTGATAAACCGGAGGAAGGTGAGGATGACGTCAAGTCAGCATGCCCCTTACACCCTGGGCTACACACGTGCTACAATGGCCGGGACAATGAGTTGCGATCTCGTGAGAGTCAGCTAACCTCAAAAACCCGGCCTCAGTTCGGATTGTAGGCTGCAACTCGCCTACATGAAGGTGGAATCGCTAGTAATCGCGTAACAGCATGACGCGGT
>7d152f459e68eef6eb7d4033853feede
AGGGATTGACATGCTAGGAAGTTTTTTGAAAGATTAATGTGCCTTTGGGAACCTAGACACAGGTGGTGCATGGCTGTCGTCAGCTCGTGTCGTGAGATGTTGGGTTAAGTCCCGCAACGAGCGCAACCCTTATCTTTAGTTACGTTTTACGAAACTCTAGAGAGACTGCCGGTGATAAACCGGAGGAAGGTGAGGATGACGTCAAGTCAGCATGCCCCTTACACCCTGGGCTACACACGTGCTACAATGGTCGGGACAATGAGTTGCGATCTCGTGAGAGTCAGCTAACCTCAAAAACCCGGCCTCAGTTCGGATTGTAGGCTGCAACTCGCCTACATGAAGGTGGAATCGCTAGTAATCGCGTAACAGCATGACGCGGT
>657f3533f2da937c0d920afcd7265694
AGGGCTTGACATACTACGAATCCTTCTGAGAAGAAGGAGTGCCTTCGGGAATGTAGATACAGGTGGTGCATGGCTGTCGTCAGCTCGTGTCGTGAGATGTTGGGTTAAGTCCCGCAACGAGCGCAACCCTTATTTTTAGTTACCAACTTGTTGGGTTCTCTAGAAAGACTGCCGGTGACAAACCGGAGGAAGGTGAGGATGACGTCAAGTCAGCATGCCCCTTATGTCCTGGGCTACACACGTGCTACAATGGCTAAGACAAAGAGTCGCGAGCTTGCAAAAGTCAGCTAATCTCATAAACTTAGCCTAAGTTCAGATTGTAGGCTGCAACTCGCCTACATGAAGTTGGAATCGCTAGTAATCGCTGGTCAGCCATACAG
>ad84184c64b474a0b53a97446c50cf5a
AGGGTTTGACATGATACGAATCTTTTTGAAAGAAAAGAGTGCCGTTTGGAACGTATACACAGGTGGTGCATGGCTGTCGTCAGCTCGTGTCGTGAGATGTTGGGTTAAGTCCCGCAACGAGCGCAACCCTTATTTTTAGTTGCCTTTTAAGGAACTCTAGAAAGACTGCTGGTTATAAACCGGAGGAAGGCGGGGATGACGTCAAGTCAGCATGCCCCTTACACCCTGGGCTACACACGTGCTACATTGGGCGAGACAATGAGATGCAAACCTGCAAAGGCTAGCTAATCTATAAACTCGTTCTAAGTTCGGATTGCAGGCTGCAACTCGCCTGCATGAAGGTGGAATCGCTAGTAATCGCTGGTCAGCATACAGCGGTG
>ae68c43cd08599cc1a00559b44107cfd
AGGACTTGACATGAAGAGAAGTTTTTTGAAAGAAAAATGTGCTAAGGCCTCTTACACAGGTGGTGCATGGCTGTCGTCAGCTCGTGTCGTGAGATGTTGGGTTAAGTCCCGCAACGAGCGCAACCCTTGTTTCTAGTTGATACTCTAGAAAGACTGCCGATTATAAATCGGAGGAAGGTGAGGATGACGTCAAGTCATCATGCCCCTTATGTCCTGGGCTACACACGTGCTACAATGGATGTGACAATTAGTTGCAATTTCGCGAGAAGGAGCTAATCTGTAAACACATCCCTAGTTCAGATTGTAGGCTGCAACTCGCCTACATGAAGGTGGAATCGCTAGTAATCGCAGGTCAGCTATACTGCGGTGAATCCGTTCCC
>198253c2a3b7c67da47a18cad188fb6f
AGGGCTTGACATGTCGCGAATCTCGGTGAAAGCTGAGAGTGCCTTCGGGAGCGCGAACACAGGTGGTGCATGGCTGTCGTCAGCTCGTGTCGTGAGATGTTGGGTTAAGTCCCGCAACGAGCGCAACCCTTATTTTTAGTTGCCAGCATTAAGATGGGCACTCTAGAAAGACTGCCGGTGACAAACCGGAGGAAGGTGAGGACGACGTCAAGTCAGCATGCCCCTTACGCCCTGGGCTACACACGTACTACAATGGTTGGGACAAAGGGCAGCGACTCCGCAAGGAATAGCGAATCTCATCAAACCCAGCCTCAGTTCAGATTGCAGGCTGCAACTCGCCTGCATGAAGGAGGAATCGCTAGTAATCGCAGGTCAGCATA
>d6733fe0e150a9392ed1ab6a1601eeea
AGGACTTGACATGAAGAGAAGTTTTTTGAAAGAAAAATGTGCTACGGCCTCTTATACAGATGGTGCATGGCTGTCGTCAGCTCGTATCGTGAGATGTTGGATTAAGTTCCGCAACGAGCGCAACCCTTGTCTCTAGTTAATATTCTAGAGAGACTGCCAATCATAAATTGGAGGAAGGAGAGGATGACGTCAAGTCATCATGCCTCTTACGTCCTGGGCTACACACGTCCTACAATGGATACGACAAAAAGTTGCCAGTTCGCGAGAACGAGCTAATCTCGAAACGTATCCCTAGTTCGGATTGTAGGCTGCAACTCGCCTACATGAAGGTGGAATCGCTAGTAATCGCAGGTCAGCTACACTGCGGTGAATCCGTTCCC
>1d7c805a96293c9c0d1dc60dc8d336f9
AGGGCTTGACATACTGCGAATCTCCTTGAAAGGGGAGAGTGCCTTCGGGAATGCAGATACAGGTGGTGCATGGCTGTCGTCAGCTCGTGTCGTGAGATGTTGGGTTAAGTCCCGCAACGAGCGCAACCCTTGTTTTTAGTTACCAATTCGTTGGGTTTTCTAGAAAGACTGCCGGTGACAAACCGGAGGAAGGTGAGGATGACGTCAAGTCAGCATGCCCCTTATGTCCTGGGCTACACACGTGCTACAATGGTTAGGACAAAGAGTTGCAAGTTTGCAAAAACAAGCTAATCTCGTAAACCTAACCTAAGTTCAGATTGTAGGCTGCAACTCGCCTACATGAAGTTGGAATCGCTAGTAATCGCTGGTCAGCCATACAG
>f536f25a673afd230de1e7e1cb59d703
AGGGTTTGAAATCATTCCAAAACCTTTTGAAAGAAAGGCCTCCTTCGGGATGGAATGACAGGTGGTGCATGGCTGTCGTCAGCTCGTGTTGTGAAATGTCAAGTTAAGTCTTGTAACGAGCGCAACCCATGTCATTTGTTGCTGTTTTCAGTGCTTAAATGAGACTGCCGCTCTACAGCGGAGGAAGGTGTGGATGATGTCAAGTCAGCATGCCCCTTATATCCTGGGCTACACACGTACTACAATGGTCGGGACAATGAGCTGCAAACCTGCAAAGGCTAGCCAATCTCAAAAACCCGATCTCAGTTCGGATTGTACTCTGCAACTCGAGTGCATGAAGGTGGAATCGCTAGTAATCGCTGGTCAGCATACAGCGGTGA
>b730cbfbc67d97a0b5b8e21e861c3f95
AGGGCTTGACATACTGCGAATCTCTTGGAAAGGAGAGAGTGCCTTCGGGAATGCAGATACAGGTGGTGCATGGCTGTCGTCAGCTCGTGTCGTGAGATGTTGGGTTAAGTCCCGCAACGAGCGCAACCCTTGTTTTTAGTTACCAATTCGTTGGGTTTTCTAGAAAGACTGCCGGTGACAAACCGGAGGAAGGTGAGGATGACGTCAAGTCAGCATGCCCCTTATGTCCTGGGCTACACACGTGCTACAATGGTTAGGACAAAGAGTTGCAAGTTTGCAAAAACAAGCTAATCTCGTAAACCTCACCTAAGTTCAGATTGTAGGCTGCAACTCGCCTACATGAAGTTGGAATCGCTAGTAATCGCTGGTCAGCCATACAG
>7d94d357b243dff31546179e5e333c8e
AGGGCTTGACATACTACAAATTTTTTGGAAACAGAAAAGTGCCTTCGGGAATGTAGATACAGGTGGTGCATGGCTGTCGTCAGCTCGTGTCGTGAGATGTTGGGTTAAGTCCCGCAACGAGCGCAACCCTTATTTTTAGTTACCAATTCGTTGGGTTCTCTAGAAAGACTGCCGGTGACAAACCGGAGGAAGGTGAGGATGACGTCAAGTCAGCATGCCCCTTATGTCCTGGGCTACACACGTGCTACAATGGTTAAGACAAAGAGTCGCTAGCTTGCAAAAGTTTGCTAATCTCATAAACTTAGCCTAAGTTCAGATTGTAGGCTGCAACTCGCCTACATGAAGTTGGAATCGCTAGTAATCGCTGGTCAGCCATACAG
>ee4ac6730ee683fb26131d3882551341
AGGGTTTGACATCCTGCGAATCTCTTGGAAACGAGAGAGTGCCTTCGGGAGCGCAGTGACAGGTGGTGCATGGCTGTCGTCAGCTCGTGTCGTGAGATGTTGGGTTAAGTCCCGCAACGAGCGCAACCCACGTCTTTAGTTGCCAGCATTTAGTTGGGCACTCTAGAGAGACCGCCGGTGATAAACCGGAGGAAGGTGTGGATGACGTCAAGTCATCATGCCCCTTACATCCTGGGCTACACACGTACTACAATGCTACGGACAAAGGGCAGCAAGTTCGCGAGGACAAGCAAATCCCATAAACCGTGGCTCAGTTCAGATCGTAGGCTGCAACTCGCCTACGTGAAGGAGGAATCGCTAGTAATCGCAGGTCAGCATAC
>15e538696e716234e43ed941941fecd4
AGGGTTTGACATGATACGAATTTCTTTGAAAGAAGAAAGTGCCGTTTGGAACGTATACACAGGTGGTGCATGGCTGTCGTCAGCTCGTGTCGTGAGATGTTGGGTTAAGTCCCGCAACGAGCGCAACCCTTGTTTTTAGTTGCCTTTATGGAACTCTAAAAAGACTGCTGGTTATAAACCGGAGGAAGGTGGGGATGACGTCAAGTCAGCATGCCCCTTACACCCTGGGCTACACACGTGCTACATTGGGCGAGACAATGAGATGCAAATCTGCAAAGACTAGCTAATCTATAAACTCGTTCTAAGTTCGGATTGCAGGCTGCAACTCGCCTGCATGAAGGTGGAATCGCTAGTAATCGCTGGTCAGCTATACAGCGGTG
>9eafc46d45dcdfff4af30e5a393c8111
AGGGTTTGACATGATACGAATTTTTGTGAAAGCAAAAAGTGCCGTTTGGAACGTATACACAGGTGGTGCATGGCTGTCGTCAGCTCGTGTCGTGAGATGTTGGGTTAAGTCCCGCAACGAGCGCAACCCTTGTTTTTAGTTGCTTTTTAAAGAACTCTAGAAAGACTGCCGGTTATAAACCGGAGGAAGGCGGGGATGACGTCAAGTCAGCATGCCCCTTACACCCTGGGCTACACACGTGCTACATTGGGCGAGACAATGAGACGCAAATCTGTGAAGACTAGCTAATCTATAAACTCGTTCTAAGTTCGGATTGTAGGCTGCAACTCGCCTACATGAAGTTGGAATCGCTAGTAATCGCTGGTCAGCTATACAGCGGT
>c8351080924ae91c0c6e5c1bbfb0d5a1
AGGGTTTGACATGATACGAATTTTTGTGAAAGCAAAAAGTGCCGTTTGGAACGTATACACAGGTGGTGCATGGCTGTCGTCAGCTCGTGTCGTGAGATGTTGGGTTAAGTCCCGCAACGAGCGCAACCCTTGTTTTTAGTTGCCTTAATGGAACTCTAAAAAGACTGCCGGTTATAAACCGGAGGAAGGCGGGGATGACGTCAAGTCAGCATGCCCCTTACACCCTGGGCTACACACGTGCTACATTGGGCGAGACAATGAGATGCAAACCTGCGAGGGTAAGCTAATCTATAAACTCGTTCTAAGTTCGGATTGTAGGCTGCAACTCGCCTACATGAAGGTGGAATCGCTAGTAATCGCGTAACAGCATGACGCGGTGA
>db1d27080e2f5e153314b76cf30200ce
AGGGTTTGACATGATACGAATTTCTGTGAAAATAGAAAGTGCCGTTTGGAACGTATACACAGGTGGTGCATGGCTGTCGTCAGCTCGTGTCGTGAGATGTTGGGTTAAGTCCCGCAACGAGCGCAACCCTTGTTTTTAGTTGCTTTTTATAGAACTCTAGAAAGACTGCCGGTTATAAACCGGAGGAAGGCGGGGATGACGTCAAGTCAGCATGCCCCTTACACCCTGGGCTACACACGTGCTACATTGGGCGAGACAATGAGACGCAACTCTGTGAAGACTAGCTAATCTATAAACTCGTTCTAAGTTCGGATTGTAGGCTGCAACTCGCCTACATGAAGTTGGAATCGCTAGTAATCGCTGGTCAGCTATACAGCGGT
>6297ae8a11dadde31caa5dcac7b7e742
AGGGTTTGACATGATACGAACTTTTGTGAAAGCAGAAGGTGCCGTTTGGAACGTATACACAGGTGGTGCATGGCTGTCGTCAGCTCGTGTCGTGAGATGTTGGGTTAAGTCCCGCAACGAGCGCAACCCTTGTTTTTAGTTGCCTTAATGGAACTCTAAAAAGACTGCTGGTTATAAACCGGAGGAAGGCGGGGATGACGTCAAGTCAGCATGCCCCTTACACCCTGGGCTACACACGTGCTACATTGGGCGAGACAATGAGACGCTAGTCTGTGAAGATAAGCTAATCTATAAACTCGTTCTAAGTTCGGATTGTAGGCTGCAACTCGCCTACATGAAGGTGGAATCGCTAGTAATCGCTGGTCAGCTATACAGCGGTG
>e11e39e03fa76551437d47a836ba9c7e
AGGGTTTGACATGATACGAATTTTTGTGAAAGCAAAAAGTGCCGTTTGGAGCGTATACACAGGTGGTGCATGGCTGTCGTCAGCTCGTGTCGTGAGATGTTGGGTTAAGTCCCGCAACGAGCGCAACCCTTGTTTTTAGTTGCTTTTTATAGAACTCTAGAAAGACTGCCGGTTATAAACCGGAGGAAGGCGGGGATGACGTCAAGTCAGCATGCCCCTTACACCCTGGGCTACACACGTGCTACATTGGGCGAGACAATGAGATGCAACTCTGTGAAGACTAGCTAATCTATAAACTCGTTCTAAGTTCGGATTGTAGGCTGCAACTCGCCTACATGAAGTTGGAATCGCTAGTAATCGCTGGTCAGCTATACAGCGGT
>d422a1df1f36034a7145b854e38dc2e1
AGGGTTTGACATGATACGAATTTTTTTGAAAGAAAAAAGTGCCGTTTGGAACGTATACACAGGTGGTGCATGGCTGTCGTCAGCTCGTGTCGTGAGATGTTGGGTTAAGTCCCGCAACGAGCGCAACCCTTGTTTTTAGTTGCCATTTATGGAACTCTAGAAAGACTGCCGGTTATAAACCGGAGGAAGGCGGGGATGACGTCAAGTCAGCATGCCCCTTACACCCTGGGCTACACACGTGCTACATTGGGCGAGACAATGAGATGCAACTCTGTGAAGATTAGCTAATCTATAAACTCGTTCTAAGTTCGGATTGCAGGCTGCAACTCGCCTGCATGAAGGTGGAATCGCTAGTAATCGCTGGTCAGCTATACAGCGGT
>a43c8411a6478f9395ed0078c0776f22
AGGACTTGACATGAAGAGAAATTTTTCGAAAGAAAAATGTGCTAAGGCCTCTTACACAGGTGGTGCATGGCTGTCGTCAGCTCGTGTCGTGAGATGTTGGGTTAAGTCCCGCAACGAGCGCAACCCTTGTCTCTAGTTGATACTCTAGAGAGACTGCCGATTATAAATCGGAGGAAGGTGAGGATGACGTCAAGTCATCATGCCCCTTACGTCCTGGGCTACACACGTGCTACAATGGGTGTGACAATTAGTTGCCAATTCGCGAGAATGAGCTAATCTTTAAACACATCCTTAGTTCAGATTGTAGGCTGCAACTCGCCTACATGAAGGTGGAATCGCTAGTAATCGCAGGTCAGCAACACTGCGGTGAATCCGTTCCC
>a4a52d8a171d9375b8eef2c59d0e13d2
AGGGTTTGACATGATACGAATTTCTTTGAAAAAAGAAAGTGCCTTATGGAACGTATACACAGGTGGTGCATGGCTGTCGTCAGCTCGTGTCGTGAGATGTTGGGTTAAGTCCCGCAACGAGCGCAACCCTCATTTTTAGTTGCCTTATAGGAACTCTAGAAAGACTGCTGGTTATAAACCGGAGGAAGGCGGGGATGACGTCAAGTCAGCATGCCCCTTACACCCTGGGCTACACACGTGCTACAATGGGTGAGACAATGAGATGCAAATCTGCGAAGACAAGCTAATCTATAAACTCACTCTAAGTTCGGATTGTAGGCTGCAACTCGCCTACATGAAGTTGGAATCGCTAGTAATCGCTGGTCAGCTATACAGCGGTG
>cb40f10626e2d8ed129e7be7d1f0ef66
AGGGTTTGACATGATACGAATTTCTTTGAAAGAAGAAAGTGCCGTTTGGAACGTATACACAGGTGGTGCATGGCTGTCGTCAGCTCGTGTCGTGAGATGTTGGGTTAAGTCCCGCAACGAGCGCAACCCTCATTTTTAGTTGCCTTATGGAACTCTAGAAAGACTGCCGGTTATAAACCGGAGGAAGGCGGGGATGACGTCAAGTCAGCATGCCCCTTACACCCTGGGCTACACACGTGCTACAATGGGTGAGACAATGAGATGCAACTCTGTGAAGACAAGCTAATCTATAAACTTACTCTAAGTTCGGATTGCAGGCTGCAACTCGCCTGCATGAAGTTGGAATCGCTAGTAATCGCTGGTCAGCTATACAGCGGTGA
>fd2d76e85dc6218ab1f659f9c6bec52f
AGGGTTTGACATGGTGCGAATTTCTTTGAAAGAAGAAAGTGCCATTCGGAACGCACACACAGGTGGTGCATGGCTGTCGTCAGCTCGTGTCGTGAGATGTTGGGTTAAGTCCCGCAACGAGCGCAACCCTTATTTTTAGTTGCCTTTAAGGAACTCTAAAAAGACTGCCGGTTATAAACCGGAGGAAGGCGGGGATGACGTCAAGTCAGCATGCCCCTTACACCCTGGGCTACACACGTGCTACATTGGGCGAGACAATGAGATGCTAATCTGCGAAGAGGCGCTAATCTATAAACTCGTTCTAAGTTCGGATTGTAGGCTGCAACTCGCCTGCATGAAGATGGAATCGCTAGTAATCGCTGGTCAGCATACAGCGGTGA
>5caea0b02c031f0121e4a8fb6760d23e
AGGGTTTGACATGACATGAATTTTTTGAGAAAAAAAGTGCCTTTTGGGAACATGTACACAGGTGGTGCATGGCTGTCGTCAGCTCGTGTCGTGAGATGTTGGGTTAAGTCCCGCAACGAGCGCAACCCTTGTTTTTAGTTATTTTTCTAGAAAGACTGCCGGTTATAAGCCGGAGGAAGGCGGGGATGACGTCAAGTCAGCATGCCCCTTAAACCCTGGGCTACACACGTGCTACATTGGGTAAAACAATGAGTAGCAAACCTGTAAAGGTAAGCAAATCTAAAAATTTACTCTAAGTTCAGATTGTAGGCTGTAACTCGCCTACATGAAGTTGGAATCGCTAGTAATCGCTGGTCAGCTATACAGCGGTGAATCCGTTC
>b865dbada9353fd7e902a59a9defd558
AGGGCTTGACATACTACAAATTCTTTTGAAAAAAAGAAGTGCCTTCGGGAATGTAGATACAGGTGGTGCATGGCTGTCGTCAGCTCGTGTCGTGAGATGTTGGGTTAAGTCCCGCAACGAGCGCAACCCTTATTTTTAGTTACCAATTCGTTGGGCTCTCTAGAAAGACTGCCGGTGACAAACCGGAGGAAGGTGAGGATGACGTCAAGTCAGCATGCCCCTTATGTCCTGGGCTACACACGTGCTACAATGGCTAAGACAAAGAGTCGCGAGCTCGCAAGAGTCAGCTAATCTCATAAACTTAGCCTAAGTTCAGATTGTAGGCTGCAACTCGCCTACATGAAGTTGGAATCGCTAGTAATCGCTGGTCAGCCATACAG
>fc318cead1c1bfb07142402b81ba731f
AGGACTTGACATGAAGAGAAGTTTTTTGAAAGAAGAATGTGCTACGGCCTCTTACACAGGTGGTGCATGGCTGTCGTCAGCTCGTGTCGTGAGATGTTGGGTTAAGTCCCGCAACGAGCGCAACCCTTGTCTTTAGTTGATACTCTAAAGAGACTGCCGATTATAAATCGGAGGAAGGTGAGGATGACGTCAAGTCATCATGCCCCTTACGTCCTGGGCTACACACGTGCTACAATGGTTATTACAATTAGTTGCAAGTTCGTGAGAACAAGCTAATCTGAAAAAATAATCTTAGTTCGGATTGTAGGCTGCAACTCGCCTACATGAAGGTGGAATCGCTAGTAATCGCAGGTCAGCTATACTGCGGTGAATCCGTTCCC
>de0f7a0be976be82591f30ccf545ad9c
AGGGTTTGACATGATACGAATTTCTTTGAAAGAAGAAAGTGCCGTTTGGAACGTATACACAGGTGGTGCATGGCTGTCGTCAGCTCGTGTCGTGAGATGTTGGGTTAAGTCCCGCAACGAGCGCAACCCTCATTTTTAGTTGCCTTTATGGAACTCTAGAAAGACTGCCGGTTATAAACCGGAGGAAGGCGGGGATGACGTCAAGTCAGCATGCCCCTTACACCCTGGGCTACACACGTGCTACAATGGGCGAGACAATGAGATGCAAATCTGCGAAGACTAGCTAATCTATAAACTCGTTCTAAGTTCGGATTGTAGGCTGCAACTCGCCTGCATGAAGTTGGAATCGCTAGTAATCGCTGGTCAGCTACACAGCGGTG
>779cca428aadf8c36e593e5d9e9d77d4
AGGGTTTGACATGACATGAATTTTTTGAAAAAAAAAGTGCCGTAAAGGAACATGTACACAGGTGGTGCATGGCTGTCGTCAGCTCGTGTCGTGAGATGTTGGGTTAAGTCCCGCAACGAGCGCAACCCTTATTTTTAGTTATTTTTCTAAAAAGACTGCCGGTTATACACTGGAGGAAGGTGGGGATGACGTCAAGTCAGCATGCCCCTTAAACCCTGGGCTACACACGTGCTACATTGGGTAAAACAATAAGAAGCAAACCTGTAAAGGTAAGCTAATCTAAAAATTTACTCTAAGTTCAGATTGTAGGCTGTAACTCGCCTATATGAAGTTGGAATCGCTAGTAATCGCTGGTCAGCTATACAGCGGTGAATCCGTTC
>b4c068730d09f1014ea91737379acd74
AGGGTTTGACATGATACGAATTTTTTTGAAAGAAAAAAGTGCCGTTTGGAACGTATACACAGGTGGTGCATGGCTGTCGTCAGCTCGTGTCGTGAGATGTTGGGTTAAGTCCCGCAACGAGCGCAACCCTCATTTTTAGTTGCCTTATGGAACTCTAGAAAGACTGCCGGTTATAAACCGGAGGAAGGCGGGGATGACGTCAAGTCAGCATGCCCCTTACACCCTGGGCTACACACGTGCTACAATGGGTGAGACAATGAGATGCAACTCTGCGAAGACAAGCTAATCTATAAACTCACTCTAAGTTCGGATTGTAGGCTGCAACTCGCCTGCATGAAGTTGGAATCGCTAGTAATCGCTGGTCAGCTATACAGCGGTGA
>0b5fd01da7f0e15934e66c39e4f58364
AGGGTTTGACATGACATGAATTCTTTTGAGAAAAAGAAGTGCCTTTTAGGAACATGTACACAGGTGGTGCATGGCTGTCGTCAGCTCGTGTCGTGAGATGTTGGGTTAAGTCCCGCAACGAGCGCAACCCTTGTTTTTAGTTATTTTTCTAGAAAGACTGCCGGTTATAAGCCGGAGGAAGGCGGGGACGACGTCAAGTCAGCATGCCCCTTACACCCTGGGCTACACACGTGCTACATTGGGTAAGACAATGAGTCGCGAGCCTGTGAAGGTCAGCAAATCTAAAAACTTACTCTAAGTTCAGATTGTAGGCTGTAACTCGCCTACATGAAGTTGGAATCGCTAGTAATCGCTGGTCAGCCATACAGCGGTGAATCCGT
>469e66aab1839a437ff659655a6c74c7
AGGGTTTGACATGGTGTTAATTCTTTGAAAAAAGAAGTACCGTTCGCGGTAGACACACACAGGTGGTGCATGGCTGTCGTCAGCTCGTGTCGTGAGATGTTGGGTTAAGTCCCGCAACGAGCGCAACCCCTGTTTTTAGTTACAAGTAATCTAAAAAGACTATCGGTTATAAACCGGAGGAAGGTGGGGACGACGTCAAGTCAGCATGCCCCTTATACCCTGGGCTACACACGTGCTACATTGGGTAGGACAATGAGACGCCAAACCGCGAGGTCGAGCTAATCTACAAACCTACTCTAAGTTCGGATTGGAGGCTGCAACTCGCCTCCATGAAGTTGGAATCGCTAGTAATCGCTGGTCAGCAACACAGCGGTGAATCC
>22d60b26f020e0e61414100f58ff0cb3
AGGGCTTGACATACTACAAATTCTTTTGAAAAAAAGAAGTGCCTTCGGGAATGTAGATACAGGTGGTGCATGGCTGTCGTCAGCTCGTGTCGTGAGATGTTGGGTTAAGTCCCGCAACGAGCGCAACCCTTATTTTTAGTTACCAATTCGTTGGGTTCTCTAGAAAGACTGCCGGTGACAAACCGGAGGAAGGTGAGGATGACGTCAAGTCAGCATGCCCCTTATGTCCTGGGCTACACACGTGCTACAATGGCTAAGACAAAGAGTCGCGAGTTCGCAAGAGTCAGCTAATCTCATAAACTTAGCCTAAGTTCAGATTGTAGGCTGCAACTCGCCTACATGAAGTTGGAATCGCTAGTAATCGCTGGTCAGCCATACAG
>941ac7ff1de93ec2b749ea417a755c7f
AGGGCTTGACATACTACAGATCTTTTTGAGAAAGAAGAGTGCCTTCGGGAATGTAGATACAGGTGGTGCATGGCTGTCGTCAGCTCGTGTCGTGAGATGTTGGGTTAAGTCCCGCAACGAGCGCAACCCTCGTTTTTAGTTGCCAATTTATTGGGATCTCTAGAAAGACTGCCGGTGACAAACCGGAGGAAGGTGAGGATGACGTCAAGTCAGCATGCCCCTTATGTCCTGGGCCACACACGTGCTACAATGGTAAAGACAAAGAGTCGCCAATTCGCGAGAATGAGCTAATCTCATAAACTTTATCTAAGTTCGGATTGTAGGCTGCAACTCGCCTACATGAAGTTGGAATCGCTAGTAATCGCAGGTCAGCTATACTG
>baee6731b051325bcde45ad0e3a7e580
AGGGTTTGACATGGTGCGAATTTCTTTGAAAGAAGAAAGTGCCATTCGGAACGCACACACAGGTGGTGCATGGCTGTCGTCAGCTCGTGTCGTGAGATGTTGGGTTAAGTCCCGCAACGAGCGCAACCCTTATTTTTAGTTGCCTTTATGGAACTCTAGAAAGACTGCCGGTTATAAACCGGAGGAAGGCGGGGATGACGTCAAGTCAGCATGCCCCTTACACCCTGGGCTACACACGTGCTACATTGGGCGAGACAATGAGACGCTAGTCTGTGAAGATAAGCTAATCTATAAACTCGTTCTAAGTTCGGATTGTAGGCTGCAACTCGCCTACATGAAGATGGAATCGCTAGTAATCGCTGGTCAGCATACAGCGGTGA
>8520a681191a5217c51956513a02b7e1
AGGGTTTGACATGGTACGAATTTTTTTGAAAGAAAAAAGTGCCAATTGGAACGTACACACAGGTGGTGCATGGCTGTCGTCAGCTCGTGTCGTGAGATGTTGGGTTAAGTCCCGCAACGAGCGCAACCCTTATTTTTAGTTGCCTTTATGGAACTCTAGAAAGACTGCCGGTTATAAACCGGAGGAAGGCGGGGATGACGTCAAGTCAGCATGCCCCTTATACCCTGGGCTACACACGTGCTACATTGGGCGAGACAATGAGATGCAAACTTGTAAAAGCTAGCTAATCTATAAACTCGTTCTAAGTTCGGATTGTAGGCTGCAACTCGCCTACATGAAGATGGAATCGCTAGTAATCGCAGGTCAGCTATACTGCGGTG
>2871c90022b080fd28429ede548a8936
AGGGTTTGACATGATATGAATTTCTTTGAAAGAAGAAAGTGCCGTTTGGAACATATACACAGGTGGTGCATGGCTGTCGTCAGCTCGTGTCGTGAGATGTTGGGTTAAGTCCCGCAACGAGCGCAACCCTCATTTTTAGTTGCCTTATGGAACTCTAGAAAGACTGCCGGTTATAAACCGGAGGAAGGCGGGGATGACGTCAAGTCAGCATGCCCCTTACACCCTGGGCTACACACGTGCTACAATGGGTGAGACAATGAGATGCAACTCTGCGAAGACAAGCTAATCTATAAACTCACTCTAAGTTCGGATTGTAGGCTGCAACTCGCCTGCATGAAGTTGGAATCGCTAGTAATCGCTGGTCAGCTATACAGCGGTGA
>35a4877d50ea3a587006c619b5c19a08
AGGGCTTGACATGTCACGAATCCTTCTGAAAGGGAGGAGTGCCTTCGGGAACGTGAACACAGGTGGTGCATGGCTGTCGTCAGCTCGTGTCGTGAGATGTTGGGTTAAGTCCCGCAACGAGCGTAACCCTTATTTTTAGTTGCCATCATTAAGTTGGGCACTTTAAAAAGACTGCCGGTGATAAACCGGAGGAAGGTGAGGACGACGTCAAGTCAGCATGCCCCTTACGCCCTGGGCTACACACGTACTACAATGGTCGAGACAAAGAGTCGCAAGTCTGCAAAGACAAGCCAATCTCATAAACTCGATCTCAGTTCGGATTGCAGGCTGCAACTCGCCTGCATGAAGGTGGAATCGCTAGTAATCGCCGGTCAGCCATA
>42c7092fb7ae3134303fc6c8655ad955
AGGGTTTGACATGATACGAATTTTCGTGAAAGCGAAAAGTGCCGTTTGGAACGTATACACAGGTGGTGCATGGCTGTCGTCAGCTCGTGTCGTGAGATGTTGGGTTAAGTCCCGCAACGAGCGCAACCCTTGTTTTTAGTTGCCTTTATGGAACTCTAGAAAGACTGCCGGTTATAAACCGGAGGAAGGCGGGGATGACGTCAAGTCAGCATGCCCCTTACACCCTGGGCTACACACGTGCTACATTGGGCGAGACAATGAGATGCAAACTTGTGAAAGTGAGCTAATCTATAAACTCGTTCTAAGTTCGGATTGTAGGCTGCAACTCGCCTACATGAAGTTGGAATCGCTAGTAATCGCTGGTCAGCTATACAGCGGTG
>9c22af434af3060674d6ddd47e1439ed
AGGGTTTGACATGATACGAATTTTTGTGAAAGCGAAAAGTGCCGTTTGGAACGTATACACAGGTGGTGCATGGCTGTCGTCAGCTCGTGTCGTGAGATGTTGGGTTAAGTCCCGCAACGAGCGCAACCCTTGTTTTTAGTTGCCTTTATGGAACTCTAAAAAGACTGCCGGTTATAAACCGGAGGAAGGCGGGGATGACGTCAAGTCAGCATGCCCCTTACACCCTGGGCTACACACGTGCTACATTGGGCGAGACAATGAGACGCAAACTTGCGAAGGTAAGCTAATCTATAAACTCGTTCTAAGTTCGGATTGCAGGCTGCAACTCGCCTGCATGAAGGTGGAATCGCTAGTAATCGCTGGTCAGCTATACAGCGGTG
>301eeb00cc2c3264920a46761db40520
AGGGTTTGACATGATACGAATTTCTTTGAAAGAAGAAAGTGCCGTTTGGAGCGTATACACAGGTGGTGCATGGCTGTCGTCAGCTCGTGTCGTGAGATGTTGGGTTAAGTCCCGCAACGAGCGCAACCCTTATTTTTAGTTGCCTTTATGGAACTCTAGAAAGACTGCTGGTTATAAACCGGAGGAAGGCGGGGATGACGTCAAGTCAGCATGCCCCTTACACCCTGGGCTACACACGTGCTACATTGGGCGAGACAATGAGATGCGACTCTGCGAAGATTAGCTAATCTATAAACTCGTTCTAAGTTCGGATTGCAGGCTGCAACTCGCCTGCATGAAGGTGGAATCGCTAGTAATCGCTGGTCAGCTACACAGCGGTG
>bce4164326c20ceca5c5cc74edee8b26
AGGGCTTGACATACCGCGAATTCTCTTGAAAAAGAGAAGTGCCTTCGGGAATGCGGATACAGGTGGTGCATGGCTGTCGTCAGCTCGTGTCGTGAGATGTTGGGTTAAGTCCCGCAACGAGCGCAACCCTTATTTTTAGTTACCAACTTGTTGGGATCTCTAGAAAGACTGCCGGTGACAAGCCGGAGGAAGGTGAGGATGACGTCAAGTCAGCATGCCCCTTATGTCCTGGGCTACACACGTGCTACAATGGCTAAGACAAAGAGTCGCAATTTCGCAAGAATTAGCTAATCTCGTAAACTTAGTCTAAGTTCAGATTGTAGGCTGCAACTCGCCTACATGAAGTTGGAATCGCTAGTAATCGCTGGTCAGCTATACAG
>be5164bbd78a89f6f5af8d59a9cb4205
AGGGTTTGACATGATACGAATTTCTTTGAAAGAAGAAAGTGCCGTTTGGAACGTATACACAGGTGGTGCATGGCTGTCGTCAGCTCGTGTCGTGAGATGTTGGGTTAAGTCCCGCAACGAGCGCAACCCTTGTTTTTAGTTGCCTTTTATGGAACTCTAAAAAGACTGCTGGTTATAAACCGGAGGAAGGTGGGGATGACGTCAAGTCAGCATGCCCCTTACACCCTGGGCTACACACGTGCTACATTGGGCGAGACAATGAGATGCAAATCTGCAAAGACTAGCTAATCTATAAACTCGTTCTAAGTTCGGATTGTAGGCTGCAACTCGCCTACATGAAGTTGGAATCGCTAGTAATCGCTGGTCAGCTACACAGCGGT
>52591343cd8a4f23ad9593c4aefa5959
AGGGCTTGACATATTACAAATTCCGTTGAAAAATAGAAGTGCCGTCCTAAACGTAAATACAGGTGGTGCATGGCTGTCGTCAGCTCGTGTCGTGAGATGTTGGGTTAAGTCCCGCAACGAGCGCAACCCTTATTTTTAGTTGCCAGTTTACTGGACTCTCTAAAAAGACTGCCGACGACAAGTCGGAGGAAGGTGAGGATGACGTCAAGTCCGCATGCCCCTTATGCCCTGGGCTACACACGTGCTACAATGGCTATGACAAAGGGCTGCTAACTCGCGAGAGTGTGCGAATCCCCTAAACTTAGCCTAAGTTCGGATTGCAGGCTGCAACTCGCCTGCATGAAGCTGGAATCGCTAGTAATCGCTGGTCAGACATACAG
>a526fd83fff93db6dd882f29160feb84
AGGGTTTGACATGATACGAATTTCTTTGAAAGAAGAAAGTGCCGTTTGGAGCGTATACACAGGTGGTGCATGGCTGTCGTCAGCTCGTGTCGTGAGATGTTGGGTTAAGTCCCGCAACGAGCGCAACCCTTATTTTTAGTTGCTTTTAAAGAACTCTAGAAAGACTGCTGGTTATAAACCGGAGGAAGGCGGGGATGACGTCAAGTCAGCATGCCCCTTACACCCTGGGCTACACACGTGCTACATTGGGCGAGACAATGAGATGCAACTCTGTGAAGATTAGCTAATCTATAAACTCGTTCTAAGTTCGGATTGTAGGCTGCAACTCGCCTGCATGAAGGTGGAATCGCTAGTAATCGCGTAACAGCATGACGCGGTGA
>63cb90064f192dd3c46bb1d278682cc1
AGGGTTTGACATGATACGAATTTCTTTGAAAGAAGAAAGTGCCGTTTGGAGCGTATACACAGGTGGTGCATGGCTGTCGTCAGCTCGTGTCGTGAGATGTTGGGTTAAGTCCCGCAACGAGCGCAACCCTTATTTTTAGTTGCTTTTAAAGAACTCTAGAAAGACTGCTGGTTATAAACCGGAGGAAGGCGGGGATGACGTCAAGTCAGCATGCCCCTTACACCCTGGGCTACACACGTGCTACATTGGGCGAGACAATGAGATGCAACTCTGTGAAGATTAGCTAATCTATAAACTCGTTCTAAGTTCGGATTGTAGGCTGCAACTCGCCTGCATGAAGGTGGAATCGCTAGTAATCGTGGATCAGCGTGCCACGGTGA
>8d4dccfdabc565ae995f431ac29f2668
AGGGTTTGACATGATACGAATTTCTTTGAAAGAAGAAAGTGCCTTTTGGAACGTATACACAGGTGGTGCATGGCTGTCGTCAGCTCGTGTCGTGAGATGTTGGGTTAAGTCCCGCAACGAGCGCAACCCTCATTTTTAGTTGCCTTATGGAACTCTAGAAAGACTGCCGGTTATAAACCGGAGGAAGGCGGGGATGACGTCAAGTCAGCATGCCCCTTACACCCTGGGCTACACACGTGCTACAATGGGTGAGACAATGAGCTGCTAATCTGCGAAGACAAGCTAATCTATAAACTCACTCTAAGTTCGGATTGCAGGCTGCAACTCGCCTGCATGAAGTTGGAATCGCTAGTAATCGCTGGTCAGCTATACAGCGGTGA
>fe8ee2aa7c85ff8ad2a367bfd99e37b4
AGGGTTTGACATGATACGAATTTCTTTGAAAGAAGAAAGTGCCGTTTGGAACGTATACACAGGTGGTGCATGGCTGTCGTCAGCTCGTGTCGTGAGATGTTGGGTTAAGTCCCGCAACGAGCGCAACCCTTGTTTTTAGTTGCCTTTTATGGAACTCTAAAAAGACTGCTGGTTATAAACCGGAGGAAGGTGGGGATGACGTCAAGTCAGCATGCCCCTTACACCCTGGGCTACACACGTGCTACATTGGGCGAGACAATGAGATGCAAATCTGTAAAGACTAGCTAATCTATAAACTCGTTCTAAGTTCGGATTGTAGGCTGCAACTCGCCTACATGAAGGTGGAATCGCTAGTAATCGCTGGTCAGCTACACAGCGGT
>662bb3331a8d3e12f82bd504e5f2b5e4
AAGGATTGACATGATATGACGTTTTATGAAAGTAAAACTTGCCCTGCGGGGAACGTATTACAGGTGGTGCATGGCTGTCGTCAGCTCGTGCAGTAATGTGTTGGGTTAAGTCCCGCAACGAGCGAAACCCTTGTATTTAGTTACTTATCTAGATAGACTGCCGATGTGAAATCGGAGGAAGGAGAGGATGACGTCAAGTCAGCATGCCCCTTACATCTTGGGCTACACGCGTACTACAATGGGTACGACAAAGAGATGCCACTCTGCAAAGAGGCGCCAACCTCAAAAACGTATCCTCAGTTCGGATTGTAGATTGCAACTCATCTACATGAAGCCGGATTCACTAGTAATCGCTGGTCAGCATACAGCGGTGAATACGT
>b136df9e8fbf4b1067b854f83cb52c2a
AGGGTTTGACATGATACGAATTTTTGTGAAAGCAAAAAGTGCCGTTTGGAACGTATACACAGGTGGTGCATGGCTGTCGTCAGCTCGTGTCGTGAGATGTTGGGTTAAGTCCCGCAACGAGCGCAACCCTTGTTTTTAGTTGCCTTTATGGAACTCTAAAAAGACTGCCGGTTATAAACCGGAGGAAGGCGGGGATGACGTCAAGTCAGCATGCCCCTTACACCCTGGGCTACACACGTGCTACATTGGGCGAGACAATGAGATGCAAACCTGCGAAGGTAAGCTAATCTATAAACTCGTTCTAAGTTCGGATTGTAGGCTGCAACTCGCCTACATGAAGGTGGAATCGCTAGTAATCGCTGGTCAGCTATACAGCGGTG
>4be79fd899012d1a90de296ee8621436
AGGGCTTGACATACTACAGATTCTTTTGAGAAAAAGAAGTGCCTTCGGGAATGTAGATACAGGTGGTGCATGGCTGTCGTCAGCTCGTGTCGTGAGATGTTGGGTTAAGTCCCGCAACGAGCGCAACCCTTATTTTTAGTTACTAATTCGTTAGGTTCTCTAGAAAGACTGCCGGTGACAAACCGGAGGAAGGTGAGGATGACGTCAAGTCAGCATGCCCCTTATGTCCTGGGCTACACACGTGCTACAATGGCTAAGACAAAGAGTCGCGAGCTCGCAAGAGTCAGCTAATCTCATAAACTTAGCCTAAGTTCAGATTGTAGGCTGCAACTCGCCTACATGAAGTTGGAATCGCTAGTAATCGCTGGTCAGCCATACAG
>cc3101e29599cc2ea1dc32f711bb42e8
AGGGCTTGACATACTACAAATCCTTTTGAGAAAAAGGAGTGCCTTCGGGAATGTAGATACAGGTGGTGCATGGCTGTCGTCAGCTCGTGTCGTGAGATGTTGGGTTAAGTCCCGCAACGAGCGCAACCCTTATTTTTAGTTACCAATTCGTTGGGTTCTCTAGAAAGACTGCCGGTGACAAACCGGAGGAAGGTGAGGATGACGTCAAGTCAGCATGCCCCTTATGTCCTGGGCTACACACGTGCTACAATGGCTAAGACAAAGAGTCGCGAGCTTGCAAAAGTCAGCTAATCTCATAAACTTAGCCTAAGTTCAGATTGTAGGCTGCAACTCGCCTACATGAAGTTGGAATCGCTAGTAATCGCTGGTCAGCCATACAG
>fcbf77d54201d950af3fd0506f5cdca8
AGGGCTTGACATACTACAAATTCTTTTGAGAAAAAGAAGTGCCTTCGGGAATGTAGATACAGGTGGTGCATGGCTGTCGTCAGCTCGTGTCGTGAGATGTTGGGTTAAGTCCCGCAACGAGCGCAACCCTTATTTTTAGTTACTAATTCGTTAGGTTCTCTAGAAAGACTGCCGGTGACAAACCGGAGGAAGGTGAGGATGACGTCAAGTCAGCATGCCCCTTATGTCCTGGGCTACACACGTGCTACAATGGCTAAGACAAAGAGTCGCGAGCTCGCGAGAGTCAGCTAATCTCATAAACTTAGCCTAAGTTCAGATTGTAGGCTGCAACTCGCCTACATGAAGTTGGAATCGCTAGTAATCGCTGGTCAGCCATACAG
>a9615b27a3dc23e89dd46e213614bc66
AGGGCTTGACATACTACAAATCCTCTTGAGAAAAAGGAGTGCCTTCGGGAATGTAGATACAGGTGGTGCATGGCTGTCGTCAGCTCGTGTCGTGAGATGTTGGGTTAAGTCCCGCAACGAGCGCAACCCTTATTTTTAGTTACCAATTCGTTGGGTTCTCTAGAAAGACTGCCGGTGACAAACCGGAGGAAGGTGAGGATGACGTCAAGTCAGCATGCCCCTTATGTCCTGGGCTACACACGTGCTACAATGGCTAAGACAAAGAGTCGCGAGCTTGCAAAAGTCAGCTAATCTCATAAATTTAGCCTAAGTTCAGATTGTAGGCTGCAACTCGCCTACATGAAGTTGGAATCGCTAGTAATCGCTGGTCAGCCATACAG
>6c3a6c9bc4e45a1be17ed633bce57265
AGGGTTTGACATGATACGAATTTTCTTGAAATAGAAAAGTGCCGTTCGGAGCGTATACACAGGTGGTGCATGGCTGTCGTCAGCTCGTGTCGTGAGATGTTGGGTTAAGTCCCGCAACGAGCGCAACCCTTGTTTTTAGTTGCCACTTATGGAAATCTAAAAAGACTGCCGGTTATAAACCGGAGGAAGGCGGGGATGACGTCAAGTCAGCATGCCCCTTACACCCTGGGCTACACACGTGCTACATTGGGCGAGACAATGAGACGCAAATCTGCGAAGACTAGCTAACCTATAAACTCGTTCTAAGTTCGGATTGCAGGCTGCAACTCGCCTGCATGAAGGTGGAATCGCTAGTAATCGCTGGTCAGCTACACAGCGGT
>4d33db94aa6318bc01668fea2a125e8b
AGGGTTTGACATGATACGAATTTCTTTGAAAGAAGAAAGTGCCGTTTGGAACGTATACACAGGTGGTGCATGGCTGTCGTCAGCTCGTGTCGTGAGATGTTGGGTTAAGTCCCGCAACGAGCGCAACCCTTGTTTTTAGTTGCCTTTTATGGAACTCTAAAAAGACTGCCGGTTATAAACCGGAGGAAGGTGGGGATGACGTCAAGTCAGCATGCCCCTTACACCCTGGGCTACACACGTGCTACATTGGGCGAGACAATGAGATGCAAATCTGTGAAGACTAGCTAATCTATAAACTCGTTCTAAGTTCGGATTGTAGGCTGCAACTCGCCTACATGAAGGTGGAATCGCTAGTAATCGCTGGTCAGCCATACAGCGGT
>560f2931e22e86071b035ad45c3af0a0
AGGGCTTGACATGCCACGAATTCTTCAGAAATGAGGAAGTGCCTTCGGGAACGTGGACACAGGTGGTGCATGGCTGTCGTCAGCTCGTGTCGTGAGATGTTGGGTTAAGTCCCGCAACGAGCGCAACCCTTATCTTTAGTTACCTATATTAACTCTAAAGAGACTGCCGGTGATAAACCGGAGGAAGGTGAGGATGACGTCAAGTCAGCATGCCCCTTACGCCCTGGGCGACACACGTGCTACAATGGTCGAGACAATGAGTTGCGATCTCGCGAGAGTCAGCTAACCTCAAAAACTCGATCTCAGTTCAGATTGCAGGCTGAAACTCGCCTGCATGAAGGTGGAATCGCTAGTAATCGCAGGTCAGCCATACTGCGGTG
>213284eabe0a47de1adfe33a1d83b0d6
AGGGCTTGACATACTACGAATTCTTTTGAAAAAGAGAAGTGCCTTCGGGAATGTAGATACAGGTGGTGCATGGCTGTCGTCAGCTCGTGTCGTGAGATGTTGGGTTAAGTCCCGCAACGAGCGCAACCCTTATTTTTAGTTACCAATTCGTTGGGTTTTTTAGAAAGACTGCCGGTGACAAACCGGAGGAAGGTGAGGATGACGTCAAGTCAGCATGCCCCTTATGTCCTGGGCTACACACGTGCTACAATGGTTAAGACAAAGAGTCGCGAGCTTGTAAAAGTCAGCTAATCTCGTAAACTTAGCCTAAGTTCAGATTGTAGGCTGCAACTCGCCTGCATGAAGTTGGAATCGCTAGTAATCGCTGGTCAGCCATACAG
>d97d9e3d51569f62c54d81d2e12503bc
AGGGCTTGACATACTACAGATCTCCTCGAAATGGGAGAGTGCCTTCGGGAATGTAGATACAGGTGGTGCATGGCTGTCGTCAGCTCGTGTCGTGAGATGTTGGGTTAAGTCCCGCAACGAGCGCAACCCTCGTTTTTAGTTGCCAATTTATTGGGTTTTTAGAAAGACTGCCGGTGACAAACCGGAGGAAGGTGAGGATGACGTCAAGTCAGCATGCCCCTTATGTCCTGGGCCACACACGTGCTACAATGGCAAAGACAAAGAGTTGCAAGCTCGCGAGGGTAAGCTAATCTCATAAACTTTGCCTAAGTTCGGATTGTAGGCTGCAACTCGCCTACATGAAGTTGGAATCGCTAGTAATCGCTGGTCAGCTATACAGC
>e54fe5dee25ec656a89b4b6600d667b1
AGGGCTTGACATACTACAGATTCTTTTGAGAGAGAGAAGTGCCTTCGGGAATGTAGATACAGGTGGTGCATGGCTGTCGTCAGCTCGTGTCGTGAGATGTTGGGTTAAGTCCCGCAACGAGCGCAACCCTTATTTTTAGTTACCAATTCGTTGGGTTCTCTAGAAAGACTGCCGGTGACAAACCGGAGGAAGGTGAGGATGACGTCAAGTCAGCATGCCCCTTATGTCCTGGGCTACACACGTGCTACAATGGCTAAGACAAAGAGTTGCGAGCTCGCGAGAGTAAGCTAATCTCATAAACTTAGCCTAAGTTCAGATTGTAGGCTGCAACTCGCCTACATGAAGTTGGAATCGCTAGTAATCGCTGGTCAGCCATACAG
>443a804390b59acc9480277f9366faf5
AAGGCTTGACATACTACAAATTTTTCTGAGAAGAAAAAGTGCCTTCGGGAATGTAGATACAGGTGGTGCATGGCTGTCGTCAGCTCGTGTCGTGAGATGTTGGGTTAAGTCCCGCAACGAGCGCAACCCTTGTTTTTAGTTGCCAATTTATTGGGTTTTCTAGAAAGACTGCCGGTGACAAACCGGAGGAAGGTGAGGATGACGTCAAGTCAGCATGCCCCTTATGCCTTGGGCTACACACGTGCTACAATGGCTAGGACAAAGAGTTGCGAGCTCGCGAGAGTCAGCTAATCTCATAAACTTAGCCTAAGTTCGGATTGTAGGCTGCAACTCGCCTACATGAAGTCGGAATCGCTAGTAATCGCTGGTCAGCCATACAG
>c637d7cfe21991bfab9caf3b3a8e6c6f
AGGGCTTGACATACTACGAATTCTTTTGAAAAAAAGAAGTGCCTTCGGGAATGTAGATACAGGTGGTGCATGGCTGTCGTCAGCTCGTGTCGTGAGATGTTGGGTTAAGTCCCGCAACGAGCGCAACCCTTATTTTTAGTTACCAATTCGTTGGGTTCTTTAGAAAGACTGCCGGTGACAAACCGGAGGAAGGTGAGGATGACGTCAAGTCAGCATGCCCCTTATGTCCTGGGCTACACACGTGCTACAATGGTTAAGACAAAGAGTCGCGAGCCTGCAAAGGTCAGCTAATCTCATAAACTTAGCCCCAGTTCAGATTGTAGGCTGCAACTCGCCTACATGAAGTTGGAATCGCTAGTAATCGCTGGTCAGCCATACAG
>def1ab5717720eab3264dbeeb02b6c78
AGGGCTTGACATACTACAAATTCTTTTGAGAAAGAGAAGTGCCTTCGGGAATGTAGATACAGGTGGTGCATGGCTGTCGTCAGCTCGTGTCGTGAGATGTTGGGTTAAGTCCCGCAACGAGCGCAACCCTTATTTTTAGTTACCAATTCGTTGGGTTTTTTAGAAAGACTGCCGGTGACAAACCGGAGGAAGGTGAGGATGACGTCAAGTCAGCATGCCCCTTATGTCCTGGGCTACACACGTGCTACAATGGTTAAGACAAAGAGTCGCAAGCTCGTGAGAGTAAGCTAATCTACTAAACTTAGCCTAAGTTCAGATTGTAGGCTGCAACTCGCCTGCATGAAGTTGGAATCGCTAGTAATCGCTGGTCAGCCATACAG
>e44daebeca99ca4ea0a7f24d96b9251d
AGGGCTTGACATACTACAAATTCTTTTGAGAAAAAGAAGTGCCTTCGGGAATGTAGATACAGGTGGTGCATGGCTGTCGTCAGCTCGTGTCGTGAGATGTTGGGTTAAGTCCCGCAACGAGCGCAACCCTTATTTTTAGTTACTAATTCGTTAGGTTCTCTAGAAAGACTGCCGGTGACAAACCGGAGGAAGGTGAGGATGACGTCAAGTCAGCATGCCCCTTATGTCCTGGGCTACACACGTGCTACAATGGTTAAGACAAAGAGTCGCGAGCTCGTGAGAGTCAGCTAATCTCGTAAACTTAGCCTAAGTTCAGATTGTAGGCTGCAACTCGCCTACATGAAGTTGGAATCGCTAGTAATCGCAGGTCAGCCATACTG
>84f35446e5d819cb2622aa34528105e6
AGGGCTTGACATACTGCGAATCTTCTTGAAAGAGAGGAGTGCCTTCGGGAATGCAGTTACAGGTGGTGCATGGCTGTCGTCAGCTCGTGTCGTGAGATGTTGGGTTAAGTCCCGCAACGAGCGCAACCCTTGTTTTTAGTTACCAATTCGTTGGGTTCTCTAGAAAGACTGCCGGTGACAAACCGGAGGAAGGTGAGGATGACGTCAAGTCAGCATGCCCCTTATGTCCTGGGCTACACACGTGCTACAATGGTTAGGACAAAGAGTCGCAAGTTTGTAAAAACAAGCTAATCTCATAAACCTAGCCTAAGTTCAGATTGTAGGCTGCAACTCGCCTACATGAAGTTGGAATCGCTAGTAATCGCTGGTCAGCCATACAG
>10d259a4ebb53f29c2450d225bd15382
AGGGCTTGACATACTACAAATTCTTTTGAGAAAGAGAAGTGCCTTCGGGAATGTAGATACAGGTGGTGCATGGCTGTCGTCAGCTCGTGTCGTGAGATGTTGGGTTAAGTCCCGCAACGAGCGCAACCCTTATTTTTAGTTACCAATTCGTTGGGTTTTTTAGAAAGACTGCCGGTGACAAACCGGAGGAAGGTGAGGATGACGTCAAGTCAGCATGCCCCTTATGTCCTGGGCTACACACGTGCTACAATGGTTAAGACAATGAGTTGCGAACTCGTGAGAGTAAGCTAATCTATTAAACTTAGCCTAAGTTCAGATTGTAGGCTGCAACTCGCCTGCATGAAGTTGGAATCGCTAGTAATCGCTGGTCAGCCATACAG
>6b1a9cc6c862490772215f66a2294aa3
AGGGCTTGACATACTACGAATTCTTTTGAGAAAAAGAAGTGCCTTCGGGAATGTAGATACAGGTGGTGCATGGCTGTCGTCAGCTCGTGTCGTGAGATGTTGGGTTAAGTCCCGCAACGAGCGCAACCCTTATTTTTAGTTACTAATTCGTTAGGTTCTCTAGAAAGACTGCCGGTGACAAACCGGAGGAAGGTGAGGATGACGTCAAGTCAGCATGCCCCTTATGCCCTGGGCTACACACGTGCTACAATGGTTAAGACAAAGAGTCGCGAGCTCGCAAGAGTCAGCTAATCTCATAAACTTAGCCTAAGTTCAGATTGTAGGCTGCAACTCGCCTGCATGAAGTTGGAATCGCTAGTAATCGCTGGTCAGCCATACAG
>c580775bcfaa1c8535ed46d9531112c7
AGGGCTTGACATGTTACAAATGTCTTTGAAAAAAGACAGTGCCTTTTGGAATGTAAACACAGGTGGTGCATGGCTGTCGTCAGCTCGTGTCGTGAGATGTTGGGTTAAGTCCCGCAACGAGCGCAACCCTTGTTTTTAGTTGTTAACATTAAGTTGAATACTCTAAAGATACTGCCGGTTATAAGCCGGAGGAAGGTGAGGATGACGTCAAGTCAGCATGCCCCTTATGTCCTGGGCTACACACGTGCTACAATGGTTGAGACAACAAGCTGCAAACTTGCAAAAGTAAGCGAATCTTTTAAACTCAATCTCAGTTCGGATTGTAGGCTGCAACTCGCCTACATGAAGCTGGAATCGCTAGTAATCGCCGGTCAGCAATA
>0e439a763e480fc5b76dae58c6a7db7b
AGGGTTTGACATGATACGAATTTTTGTGAAAGCAAAAAGTGCCGTTTGGAACGTATACACAGGTGGTGCATGGCTGTCGTCAGCTCGTGTCGTGAGATGTTGGGTTAAGTCCCGCAACGAGCGCAACCCTTGTTTTTAGTTGCCTATATGGAACTCTAAAAAGACTGCTGGTTATAAACCGGAGGAAGGCGGGGATGACGTCAAGTCAGCATGCCCCTTACACCCTGGGCTACACACGTGCTACATTGGGCGAGACAATGAGACGCAAACCTGCGAAGGTAAGCTAATCTATAAACTCGTTCTAAGTTCGGATTGTAGGCTGCAACTCGCCTACATGAAGTTGGAATCGCTAGTAATCGCTGGTCAGCTATACAGCGGTG
>6c6d631efc081d3157c9287c52570860
AGGGCTTGACATACTACAAATCTTTTAGAGATAGAAGAGTGCTTTCGAGAATGTAGATACAGGTGGTGCATGGCTGTCGTCAGCTCGTGTCGTGAGATGTTGGGTTAAGTCCCGCAACGAGCGCAACCCTCGTTTTTAGTTGCCAATTTATTGGTTTTTTTAGAAAGACTGCCGGTGACAAACCGGAGGAAGGTGAGGATGACGTCAAGTCAGCATGCCCCTTATGTCCTGGGCTACACACGTGCTACAATGATGGGGACAAAGAGTTGCCAATCTGCGAAGATGAGCTAATCTCGTAAACTCCATCCAAGTTCGGATTGTAGGCTGCAACTCGCCTGCATGAAGTTGGAATTGCTAGTAATCGCTGGTCAGCCATACAG
>1f8b377595cdc27ee49cc6acfd91b4ea
AGGGCTTGACATACTGCAAATCTTTTTTAAACGAAAGAGTGCCTTCGGGAATGCAGATACAGGTGGTGCATGGCTGTCGTCAGCTCGTGTCGTGAGATGTTGGGTTAAGTCCCGCAACGAGCGCAACCCTCGTTTTTAGTTACCAATTTATTGGAATCTCTAGAAAGACTGCCGGTGACAAACCGGAGGAAGGTGAGGATGACGTCAAGTCAGCATGCCCCTTATGTCCTGGGCCACACACGTGCTACAATGGCAAAGACAAAGAGTCGCAAACCTGCAAAGGCTAGCTAATCTCGGAAACTTTGTCTAAGTTCGGATTGTAGGCTGCAACTCGCCTACATGAAGTTGGAATCGCTAGTAATCGCTGGTCAGCTATACAG
>4ddefc7b548bf54c67a22f86c2b813f0
AGGGTTTGACATAGTGTTAATTCTTTGAGAAAAGAAGTGCTTCGGCAGACACATACAGGTGGTGCATGGCTGTCGTCAGCTCGTGTCGTGAGATGTTGGGTTAAGTCCCGCAACGAGCGCAACCCTCGTTTTTAGTTGCAAGAAATCTAAAAAGACTATCGGTTATAAACCGGAGGAAGGTGAGGACGACGTCAAGTCAGCATGCCCCTTATACCCTGGGCTACACACGTGCTACATTGGGATAGGACAATGAGATGCTAAGCCGCGAGGACAAGCTAATCTACAAACCTACTCTAAGTTCGGATTGAAGGCTGCAACTCGCCTTCATGAAGTTGGAATCGCTAGTAATCGCTGGTCAGCTACACAGCGGTGAATCCGTT
>b1a59d511509748d93e6a1f5395e096a
AGGGCTTGACATACTACAAATTCTTTTGAGAAAGAGAAGTGCCTTCGGGAATGTAGATACAGGTGGTGCATGGCTGTCGTCAGCTCGTGTCGTGAGATGTTGGGTTAAGTCCCGCAACGAGCGCAACCCTTATTTTTAGTTACCAATTCGTTGGGTTTTTTAGAAAGACTGCCGGTGACAAACCGGAGGAAGGTGAGGATGACGTCAAGTCAGCATGCCCCTTATGTCCTGGGCTACACACGTGCTACAATGGTTAAGACAAAGAGTCGCAAGCTCGTGAGAGTAAGCTAATCTAATAAACTTAGCCTAAGTTCAGATTGTAGGCTGCAACTCGCCTGCATGAAGTTGGAATCGCTAGTAATCGCTGGTCAGCCATACAG
>f47938620dcce41d472051d634f9237c
AGGGCTTGACATGCCACGAATCTTTCAGAGATGAGAGAGTGCCTTCGGGAACGTGGACACAGGTGGTGCATGGCTGTCGTCAGCTCGTGTCGTGAGATGTTGGGTTAAGTCCCGCAACGAGCGCAACCCTTATCTTTAGTTAAAAACAACTCTAGAGAGACTGCCAGTGATAAACTGGAGGAAGGTGAGGATGACGTCAAGTCAGCATGCCCCTTACGCCCTGGGCTACACACGTGCTACAATGGTTAGGACAAAGAGATGCTAACTCGCGAGAGCAAGCTAACCTCAAAAACCTAATCTCAGTTCGGATTGCAGGCTGCAACTCGCCTGCATGAAGGTGGAATCGCTAGTAATCGCAGGTCAGCCATACTGCGGTGAAT
>0b5a88efffec533a69630d4e1c350d26
AGGGTTTGACATAGTATTAATTTTTTGAAAGAAAAAGTGCTTCGGCAGATACGTACAGGTGGTGCATGGCTGTCGTCAGCTCGTGTCGTGAGATGTTGGGTTAAGTCCCGCAACGAGCGCAACCCTCGTCTTTAGTTGCAAGAAATCTAAAGAGACTATCGGTTATAAACCGGAGGAAGGTGAGGATGACGTCAAGTCAGCATGCCCCTTATACCCTGGGCTACACACGTGCTACATTGGGATAGGACAATGAGATGCAAAGTCGTGAGGCAGAGCTAATCTACAAACCTACTCTAAGTTCGGATTGGAGGCTGCAACTCGCCTCCATGAAGTTGGAATCGCTAGTAATCGCTGGTCAGCTACACAGCGGTGAATCCGTT
>10e22c9d9c6daca9c88558d8465baba4
AAGGCTTGACATACTACAAATTTCTTTGAAAAAGGAAAGTGCCTTCGGGAATGTAGATACAGGTGGTGCATGGCTGTCGTCAGCTCGTGTCGTGAGATGTTGGGTTAAGTCCCGCAACGAGCGCAACCCTTATTTTTAGTTGCCAATTTATTGGGTTCTCTAGAAAGACTGCCGGTGACAAACCGGAGGAAGGTGAGGATGACGTCAAGTCAGCATGCCCCTTATGCCTTGGGCTACACACGTGCTACAATGGTTAAGACAAAGAGTTGCCAGCTTGCAAAAGTCAGCTAATCTCATAAACTTAGCCTAAGTTCGGATTGTAGGCTGCAACTCGCCTGCATGAAGTCGGAATCGCTAGTAATCGCTGGTCAGCCATACAG
>8f0d04a3e0c6be347d084cc3a16d4720
AGGGCTTGACATACTGCGAATCTTCTTGAAAGAGAAGAGTGCCTTCGGGAATGCAGATACAGGTGGTGCATGGCTGTCGTCAGCTCGTGTCGTGAGATGTTGGGTTAAGTCCCGCAACGAGCGCAACCCTTGTTTTTAGTTACCAACTTGTTGGGTTTTCTAGAAAGACTGCCGGTGACAAACCGGAGGAAGGTGAGGATGACGTCAAGTCAGCATGCCCCTTATGTCCTGGGCTACACACGTGCTACAATGGTTAGGACAAAGAGTCGCAAGTTTGCAAAAACAAGCTAATCTCGTAAACCTAGCCTAAGTTCAGATTGTAGGCTGCAACTCGCCTACATGAAGTTGGAATCGCTAGTAATCGCTGGTCAGCCATACAG
>2376ffdf837bc0ef5d13514f6bd7d7e4
AGGGTTTGACATGACATGAATTTTTCTGAGAAGAGAAAGTGCCTTCTAGGAGCATGTACACAGGTGGTGCATGGCTGTCGTCAGCTCGTGTCGTGAGATGTTGGGTTAAGTCCCGCAACGAGCGCAACCCTTGTTTTTAGTTATTTTTCTAGAAAGACTGCCGGTTATAAGCCGGAGGAAGGCGGGGACGACGTCAAGTCAGCATGCCCCTTACACCCTGGGCTACACACGTGCTACATTGGGTAAGACAATGAGTCGCGAACCTGCGAAGGTCAGCAAATCTATAAACTTACTCTAAGTTCGGATTGTAGGCTGTAACTCGCCTACATGAAGTTGGAATCGCTAGTAATCGCTGGTCAGCCATACAGCGGTGAATCCGT
>137361a8ac3b70164660cc2165c32c1e
AGGGTTTGACATAGTATTAATTCTTTGAAAAAAGAAGTGCTTCGGCAGATACGTACAGGTGGTGCATGGCTGTCGTCAGCTCGTGTCGTGAGATGTTGGGTTAAGTCCCGCAACGAGCGCAACCCTCGTTTTTAGTTGCAAGAAATCTAAAAAGACTATCGGTTATAAACCGGAGGAAGGTGAGGATGACGTCAAGTCAGCATGCCCCTTATACCCTGGGCTACACACGTGCTACATTGGGTACGGACAATGAGATGCGAAGTCGTGAGGCGGAGCTAATCTAAAAACCTACTCTAAGTTCGGATTGGAGGCTGCAACTCGCCTCCATGAAGTTGGAATCGCTAGTAATCGCTGGTCAGCTACACAGCGGTGAATCCGTT
>71585622c5d3ba13b557c99d41129346
AGGGCTTGACATACTGCAGATCTTTTTGAGAAAGAAGAGTGCCTTCGGGAATGCAGATACAGGTGGTGCATGGCTGTCGTCAGCTCGTGTCGTGAGATGTTGGGTTAAGTCCCGCAACGAGCGCAACCCTTATTTTTAGTTACCAACTTGTTGGGTTCTCTAGAAAGACTGCCGGTGACAAACCGGAGGAAGGTGAGGATGACGTCAAGTCAGCATGCCCCTTATGTCCTGGGCTACACACGTGCTACAATGGTTAAGACAAAGAGTCGCGAGTTCGTGAGAACCAGCTAATCTCGTAAACTTAGCCTAAGTTCAGATTGTAGGCTGCAACTCGCCTACATGAAGTTGGAATCGCTAGTAATCGCTGGTCAGCTATACAG
>de805cbc5637c2834d3e45fbf9e89c15
AGGGCTTGACATACTGCGAATCTCTTGGAAAGGAGAGAGTGCCTTCGGGAATGCAGGTACAGGTGGTGCATGGCTGTCGTCAGCTCGTGTCGTGAGATGTTGGGTTAAGTCCCGCAACGAGCGCAACCCTTGTTTTTAGTTACCAACTATGTTGGGTTTTCTAGAAAGACTGCCGGTGACAAACCGGAGGAAGGTGAGGATGACGTCAAGTCAGCATGCCCCTTATGTCCTGGGCTACACACGTGCTACAATGGTTAGGACAAAGAGTTGCAAGTTTGCAAAAACAAGCTAATCTCGTAAACCTCACCTAAGTTCAGATTGTAGGCTGCAACTCGCCTACATGAAGTTGGAATCGCTAGTAATCGCTGGTCAGCCATACA
>ae37a47bc12e9839effda63903236ccd
AGGGCTTGACATACTGCGAATCTTTTTGAAAGAAGAGAGTGCCTTCGGGAATGCAGATACAGGTGGTGCATGGCTGTCGTCAGCTCGTGTCGTGAGATGTTGGGTTAAGTCCCGCAACGAGCGCAACCCTTGTTTTTAGTTACCAATTCGTTGGGTTTTCTAGAAAGACTGCCGGTGACAAACCGGAGGAAGGTGAGGATGACGTCAAGTCAGCATGCCCCTTATGTCCTGGGCTACACACGTGCTACAATGGTTAGGACAAAGAGTCGCGAGTTCGCAAGAGCCAGCTAATCTCGTAAACCTAGCCTAAGTTCAGATTGTAGGCTGCAACTCGCCTACATGAAGTTGGAATCGCTAGTAATCGCTGGTCAGCCATACAG
>4be96b59971af3a903015a46161d6bfa
AGGGTTTGACATGGTATGAATTCTTTTGAAAGAAAGAAGTGCCTTAGGGAACATACACACAGATGGTGCATGGCTGTCGTCAGCTCGTGTCGTGAGATGTTGGGTTAAGTCCCGCAACGAGCGCAACCCTTATTTTTAGTTACTTTTCTAGAAAGACTGCCGGTTATAAACCGGAGGAAGGTGGGGACGACGTCAAGTCAGCATGCCTCTTACACCCTGGGCTACACACGTGCTACATTGGGTAAGACAATGAGATGCAATATCGTGAGATGGAGCAAATCTTTAAACTTACTCTAAGTTCGGATTGTAGGCTGCAACTCGCCTATATGAAGTTGGAATCGCTAGTAATCGCAGGTCAGCTACACTGCGGTGAATCCGTT
>45e6e8e7028c1f8a029bacf79c577f22
AGGACTTGACATGGAGAGTATTTTTTTGAAAAAAGAATGTGCTACGGCCTCTCACACAGGTGGTGCATGGCTGTCGTCAGCTCGTGTCGTGAGATGTTGGGTTAAGTCCCGCAACGAGCGCAACCCTTATTTTTAGTTGAATCTCTAAAAAGACTGCCGATTATAAATCGGAGGAAGGTGAGGATGACGTCAAGTCATCATGCCCCTTATGTCCTGGGCTACACACGTGCTACAATGAATAGGACAATTAGTTGCAAATTCGTGAGAATAAGCTAATCTTTAAACCTATTCGTAGTTCAGATTGTAGGCTGCAACTCGCCTATATGAAGATGGAATCGCTAGTAATCGCAGGTCAGCAATACTGCGGTGAATCCGTTCCC
>6f7e3c5e79c6e09d6d7927ab17369708
AGGGTTTGACATCCTGCGAATCTCTTGGAAACTTGAGAGTGCCTTCGGGAGCGCAGTGACAGGTGGTGCATGGCTGTCGTCAGCTCGTGTCGTGAGATGTTGGGTTAAGTCCCGCAACGAGCGCAACCCACGTCTTTAGTTGCCAGCATTTAGTTGGGCACTCTAGAGAGACCGCCGGTGATAAACCGGAGGAAGGTGTGGATGACGTCAAGTCATCATGCCCCTTACATCCTGGGCTACACACGTACTACAATGCTACGGACAAAGGGCAGCAAGTTCGCGAGGACAAGCAAATCCCATAAACCGTGGCTCAGTTCAGATCGTAGGCTGCAACTCGCCTACGTGAAGGAGGAATCGCTAGTAATCGCAGGTCAGCATAC
>fc723fb8a0b129c83346d003cce3dce4
AGGGTTTGACATGGCATACTTTCTTCTGAGAAGAAGATTTCCTTTATTGGAGTGTGCACACAGGTGGTGCATGGCTGTCGTCAGCTCGTGTCGTGAGATGTTGGGTTAAGTCCCGCAACGAGCGCAACCCTCGTTTTTAGTTGATTTTTCTAGAAAGACTGCCGGTTATAAGCTGGAGGAAGGTGAGGATGACGTCAAGTCAGCATGCCCCTTATACCCTGGGCTACACACGTGCTACATTGGGTAAGACAATGAGTAGCTAGCCTGCGAAGGTCGGCAAATCTATAAACTTACTCTAAGTTCGGATTGTAGGCTGTAACTCGCCTACATAAAGTTGGAATCGCTAGTAATCGCTGGTCAGCCATACAGCGGTGAATACG
>73b61a9101acd613d93a72e84ec6059e
AGGGTTTGACATGATACGAATTTTTTTGAAAGAAAAAAGTGCCGTTTGGAACGTATACACAGGTGGTGCATGGCTGTCGTCAGCTCGTGTCGTGAGATGTTGGGTTAAGTCCCGCAACGAGCGCAACCCCTATTTTTAGTTGCCTTTATGGAACTCTAGAAAGACTGCTGGTTATAAACCGGAGGAAGGCGGGGATGACGTCAAGTCAGCATGCCCCTTACACCCTGGGCTACACACGTGCTACATTGGGCGAGACAATGAGATGCAACTCTGCGAAGATTAGCTAATCTATAAACTCGTTCTAAGTTCGGATTGTAGGCTGCAACTCGCCTACATGAAGGTGGAATCGCTAGTAATCGCTGGTCAGCTATACAGCGGTG
>dfeee597868dab72acd9a30a7c53bd6c
AGGGCTTGACATACTACAAATTCTTTTGAGAAAGAGAAGTGCCTTCGGGAATGTAGATACAGGTGGTGCATGGCTGTCGTCAGCTCGTGTCGTGAGATGTTGGGTTAAGTCCCGCAACGAGCGCAACCCTTATTTTTAGTTACCAATTCGTTGGGTTTTTTAGAAAGACTGCCGGTGACAAACCGGAGGAAGGTGAGGATGACGTCAAGTCAGCATGCCCCTTATGTCCTGGGCTACACACGTGCTACAATGGTTAAGACAAAGAGTTGCAAGCTCGTGAGAGTTAGCTAATCTATTAAACTTAGCCTAAGTTCAGATTGTAGGCTGCAACTCGCCTGCATGAAGTTGGAATCGCTAGTAATCGCTGGTCAGCCATACAG
>76d1abe1532554e1fd8784b755482bd3
AGGGCTTGACATACTGCGAATCTCCCCGAAAAGGGAGAGTGCCTTCGGGAATGCAGATACAGGTGGTGCATGGCTGTCGTCAGCTCGTGTCGTGAGATGTTGGGTTAAGTCCCGCAACGAGCGCAACCCTTGTTTTTAGTTACCAATTCGTTGGGTTCTCTAGAAAGACTGCCGGTGACAAACCGGAGGAAGGTGAGGATGACGTCAAGTCAGCATGCCCCTTATGTCCTGGGCTACACACGTGCTACAATGGTTAGGACAAAGAGTCGCAAGTTTGCAAAAACAAGCTAATCTCATAAACCTAGCCTAAGTTCAGATTGTAGGCTGCAACTCGCCTACATGAAGTTGGAATCGCTAGTAATCGCTGGTCAGCCATACAG
>6e7c6a85dfa97964812dc9d805ee5ce9
AGGGCTTGACATACTACAAATTCTTTTGAGAAAGAGAAGTGCCTTCGGGAATGTAGATACAGGTGGTGCATGGCTGTCGTCAGCTCGTGTCGTGAGATGTTGGGTTAAGTCCCGCAACGAGCGCAACCCTTATTTTTAGTTACCAATTCGTTGGGTTTTTTAGAAAGACTGCCGGTGACAAACCGGAGGAAGGTGAGGATGACGTCAAGTCAGCATGCCCCTTATGTCCTGGGCTACACACGTGCTACAATGGTTAAGACAAAGAGTCGCAAGCTCGCGAGAGTTAGCTAATCTATTAAACTTAGCCTAAGTTCAGATTGTAGGCTGCAACTCGCCTACATGAAGTTGGAATCGCTAGTAATCGCTGGTCAGCCATACAG
>58c9a1aa97ca150cef271b356c333ed2
AGGGCTTGACATACTGCGAATCTCCTTGAAAGAGGAGAGTGCCTTCGGGAATGCAGATACAGGTGGTGCATGGCTGTCGTCAGCTCGTGTCGTGAGATGTTGGGTTAAGTCCCGCAACGAGCGCAACCCTTGTTTTTAGTTACCAATTCGTTGGGTTTTCTAGAAAGACTGCCGGTGACAAACCGGAGGAAGGTGAGGATGACGTCAAGTCAGCATGCCCCTTATGTCCTGGGCTACACACGTGCTACAATGGTTAGGACAAAGAGTCGCAAGTTTGCAAAAACAAGCTAATCTCGTAAACCTAACCTAAGTTCAGATTGTAGGCTGCAACTCGCCTACATGAAGTTGGAATCGCTAGTAATCGCTGGTCAGCCATACAG
>5d8e15885dacb8860cf4bd007ee2cebd
AGGGTTTGACATGGTACTTAGCTTTTTGAGAAAAAAGTAACCTTCGGGAGGTACACACAGGTGGTGCATGGCTGTCGTCAGCTCGTGTCGTGAGATGTTGGGTTAAGTCCCGCAACGAGCGCAACCCTTGTTTTTAGTTAATTGGTTCGCCTATTCTAGAAAGACTATCGGTTATAAACCGGAGGAAGGTGAGGACGACGTCAAGTCAGCATGCCCCTTATATCCTGGGCTACACACGTGCTACATTGGGTTAGGACAATGAGAAACAATTTCGTGAGAAAAAGTCAATCTATAAACCTACTCTAAGTTCGGATTGTAGGCTGCAACTCGCCTACATGAAGTTGGAATCGCTAGTAATCGCTGGTCAGCTACACAGCGGT
>f56ce9bb54d0a7144c218e037fc1105e
AGGGCTTGACATACTACAAATTCTTTAGAGATAAGGAAGTGCCTTCGGGAATGTAGATACAGGTGGTGCATGGCTGTCGTCAGCTCGTGTCGTGAGATGTTGGGTTAAGTCCCGCAACGAGCGCAACCCTTGTTTTTAGTTACTAATTCGTTAGGTTTTCTAGAAAGACTGCCGGTGACAAACCGGAGGAAGGTGAGGATGACGTCAAGTCAGCATGCCCCTTATGTCCTGGGCTACACACGTGCTACAATGGTTAAGACAAAGAGTCGCGAGCTCGCGAGAGTCAGCTAATCTCATAAACTTAGCCTAAGTTCAGATTGTAGGCTGCAACTCGCCTACATGAAGTTGGAATCGCTAGTAATCGCTGGTCAGCCATACAG
>760bbb0599591695134a74de95d47330
AGGGTTTGACATGGTATAAAATTTTTCGAAAGAAAATGGGTGTTTCACATATACACACAGGTGGTGCATGGCTGTCGTCAGCTCGTGTCGTGAGATGTTGGGTTAAGTCCCGCAACGAGCGCAACCCTTGTTCTTAGTTTAATCTAGGAAGACTATCGGTTATACACCGGAGGAAGGTGAGGACGACGTCAAGTCAGCATGCCCCTTATACCCTGGGCTACACACGTGCTACATTGGGTAGAACAATGAGATGCGACTTTGTGAAAAGAAGCCAATCTATAAATCTACTCTAAGTTCGGATTGTAGGCTGAAACTCGCCTACATGAAGTTGGAATCGCTAGTAATCGCTGGTCAGCTACACAGCGGTGAATTCGTTCCCG
>ef9f16ee8561085f6c7a9dbc66f2a6fd
AGGGCTTGACATACTGCAAATTTTCTTGAAAGAGAAAAGTGCCTTCGGGAATGCAGATACAGGTGGTGCATGGCTGTCGTCAGCTCGTGTCGTGAGATGTTGGGTTAAGTCCCGCAACGAGCGCAACCCTCGTTTTTAGTTGCCATTTTATGGGTTCTCTAGAAAGACTGCCGGTGACAAACCGGAGGAAGGTGGGGATGACGTCAAGTCAGCATGCCCCTTATGCCCTGGGCTACACACGTGCTACAATGGCTAAGACAAAGAGTCGCGAATTCGCGAGAATCAGCTAATCTCATAAACTTAGTCTAAGTTCAGATTGTAGGCTGCAACTCGCCTACATGAAGTTGGAATCGCTAGTAATCGCTGGTCAGCCATACAGC
>28ef6c9fdfd7dcd4588e2f3fdcdfd3ef
AGGGCTTGACATATTGCGAATCTCCTCGAAATGGGAGAGTGCCTTCGGGAACGCAAATACAGGTGGTGCATGGCTGTCGTCAGCTCGTGTCGTGAGATGTTGGGTTAAGTCCCGCAACGAGCGCAACCCTTGTTTTTAGTTACCAATTTTTTGGGTTTTCTAGAAAGACTGCCGGTGACAAACCGGAGGAAGGTGAGGATGACGTCAAGTCAGCATGCCCCTTATGTCCTGGGCTACACACGTGCTACAATGGCTAGGACAAAGAGTTGCGAGTTTGTGAAAACAAGCTAATCTCGTAAACCTAGCCTAAGTTCAGATTGTAGGCTGCAACTCGCCTACATGAAGTTGGAATCGCTAGTAATCGCTGGTCAGCCATACAG
>5e7620922baa462f478704b391cfd610
AGGACTTGACATACTACGAATTCTTCTGAGAAGAAGAAGTGCCTTCGGGAACGTAGATACAGGTGGTGCATGGCTGTCGTCAGCTCGTGTCGTGAGATGTTGGGTTAAGTCCCGCAACGAGCGCAACCCTTATTTTTAGTTACTAACTCGTTAGGTTCTCTAGAAAGACTGCCGGTGACAAACCGGAGGAAGGTGAGGATGACGTCAAGTCAGCATGCCCCTTATGTCCTGGGCTACACACGTGCTACAATGGTTAAGACAAAGAGTCGCGAGCTCGCGAGAGTCAGCTAATCTCATAAACTTAGCCTAAGTTCAGATTGTAGGCTGCAACTCGCCTACATGAAGTTGGAATCGCTAGTAATCGCTGGTCAGCCATACAG
>5fd2bdfe2b35d70b3ba63aba8e1a2a57
AGGACTTGACATACTACAAATTCTTTTGAGAAAAAGAAGTGCCTTCGGGAATGTAGATACAGGTGGTGCATGGCTGTCGTCAGCTCGTGTCGTGAGATGTTGGGTTAAGTCCCGCAACGAGCGCAACCCTTATTTTTAGTTACCAATTCGTTGGGTTCTCTAGAAAGACTGCCGGTGACAAACCGGAGGAAGGTGAGGATGACGTCAAGTCAGCATGCCCCTTATGTCCTGGGCTACACACGTGCTACAATGGTTAAGACAAAGAGTCGCGAGCTCGCAAGAGTCAGCTAATCTCATAAACTTAGCCTAAGTTCAGATTGTAGGCTGCAACTCGCCTACATGAAGTTGGAATCGCTAGTAATCGCTGGTCAGCCATACAG
>18a771fe38d4f64a5b38a4a1f074aaa2
AAGGTTTGAAATCATTTCAAAACTCTTTGAAAGAAGAGCCTCCTTCGGGATGGAATGACAGGTGGTGCATGGCTGTCGTCAGCTCGTGTTGTGAAATGTCAAGTTAAGTCTTGTAACGAGCGCAACCCATGTCTTTTGTTGCTGTTTACAGTGCTTAAAAGAGACTGCCGCTCTACAGCGGAGGAAGGTGTGGATGATGTCAAGTCAGCATGCCCCTTATATCTTGGGCTACACACGTACTACAATGGTAGGGACAATGAGTCGCAAACCTGCGAAGGCTAGCCAATCTCAAAAACCCTATCTCAGTTCGGATTGTACTCTGCAACTCGAGTGCATGAAGGTGGAATCGCTAGTAATCGCTGGTCAGCATACAGCGGTGA
>cef2859d91a2b69c65e0920b40f5a42b
AGGGTTTGAAATCATTTCAAAACTCCTTGAAAGAGGAGCCTCCTTCGGGATGAAATGACAGGTGGTGCATGGCTGTCGTCAGCTCGTGTTGTGAAATGTCGAGTTAAGTCTCGTAACGAGCGCAACCCATGTCTCTTGTTGCTCACTGAGTGCTTAAGAGAGACTGCCGACCAACATCGGAGGAAGGTGTGGATGATGTCAAGTCAGCATGCCCCTTACATCCTGGGCTACACACGTACTACAATGGTAAGGACAATGAGCTGCGATCCTGCGAAGGCTAGCCAATCTCAAAAACCTTATCTCAGTTCGGATTGCACTCTGCAACTCGAGTGCATGAAGGTGGAATCGCTAGTAATCGCTGGTCAGCTATACAGCGGTGA
>275d8649c71c232d6c2a253ea82fe199
AGGGCTTGACATACTGCGAATCTCCTTGAAAGGGGAGAGTGCCTTCGGGAATGCAGATACAGGTGGTGCATGGCTGTCGTCAGCTCGTGTCGTGAGATGTTGGGTTAAGTCCCGCAACGAGCGCAACCCTTGTTTTTAGTTACCAACTTGTTGGGTTTTCTAGAAAGACTGCCGGTGACAAACCGGAGGAAGGTGAGGATGACGTCAAGTCAGCATGCCCCTTATGTCCTGGGCTACACACGTGCTACAATGGTTAGGACAAAGAGTCGCAAGTTTGCAAAAACAAGCTAATCTCATAAACCTAGCCTAAGTTCAGATTGTAGGCTGCAACTCGCCTACATGAAGTTGGAATCGCTAGTAATCGCTGGTCAGCCATACAG
>764f3e1854dd6021e0b61c9d4fa9bc28
AGGGCTTGACATACTGCGAATCTCCTTGAAAGAGGAGAGTGCCTTCGGGAATGCAGATACAGGTGGTGCATGGCTGTCGTCAGCTCGTGTCGTGAGATGTTGGGTTAAGTCCCGCAACGAGCGCAACCCTTGTTTTTAGTTACCAACTTGTTGGGTTTTCTAGAAAGACTGCCGGTGACAAACCGGAGGAAGGTGAGGATGACGTCAAGTCAGCATGCCCCTTATGTCCTGGGCTACACACGTGCTACAATGGTTAGGACAAAGAGTCGCAAGTTTGCAAAAACAAGCTAATCTCGTAAACCTCACCTAAGTTCAGATTGTAGGCTGCAACTCGCCTACATGAAGTTGGAATCGCTAGTAATCGCTGGTCAGCCATACAG
>a6910695df3300ace5b401aa818a20ab
AGGGTTTGACATGATACGAATTTCTTTGAAAGAAGAAAGTGCCGTTTGGAACGTATACACAGGTGGTGCATGGCTGTCGTCAGCTCGTGTCGTGAGATGTTGGGTTAAGTCCCGCAACGAGCGCAACCCTTGTTTTTAGTTGCCTTTTATGGAACTCTAAAAAGACTGCTGGTTATAAACCGGAGGAAGGTGGGGATGACGTCAAGTCAGCATGCCCCTTACACCCTGGGCTACACACGTGCTACATTGGGCGAGACAATGAGATGCAAATCTGCAAAGACTAGCTAATCTATAAACTCGTTCTAAGTTCGGATTGTAGGCTGCAACTCGCCTACATGAAGGTGGAATCGCTAGTAATCGCTGGTCAGCTATACAGCGGT
>57ee20863a4f06bd33f0f911a2dab2c4
AGGGTTTGACATGGTATGAATCCTTCTGAGAAGAAGGAGTGCTTTATTGAGCATACACACAGGTGGTGCATGGCTGTCGTCAGCTCGTGTCGTGAGATGTTGGGTTAAGTCCCGTAACGAGCGCAACCCTCATTTCTAGTTAATTTTCTAGAAAGACTGCCGGTTATAAGCTGGAGGAAGGTGGGGATGACGTCAAGTCAGCATGCCCCTTATACCCTGGGCTACACACGTGCTACATTGGGTAAGACAATGAGTTGCAAGCCTGTGAAGGTTAGCTAATCTATAAACTTATTCGTAGTTCGGATTGTAGGCTGAAACTCGCCTACATGAAGTTGGAATCGCTAGTAATCGCTGGTCAGCCATACAGCGGTGAATTCGTT
>ac3d8459e97c1342211709239e0611ab
AGGGTTTGACATGATACGAATTTCTTTGAAAGAAGAAAGTGCCGTTTGGAGCGTATACACAGGTGGTGCATGGCTGTCGTCAGCTCGTGTCGTGAGATGTTGGGTTAAGTCCCGCAACGAGCGCAACCCTTGTTTTTAGTTGCCTTTTATGGAACTCTAAAAAGACTGCTGGTTATAAACCGGAGGAAGGTGGGGATGACGTCAAGTCAGCATGCCCCTTACACCCTGGGCTACACACGTGCTACATTGGGCGAGACAATGAGATGCAAATCTGCAAAGACTAGCTAATCTATAAACTCGTTCTAAGTTCGGATTGTAGGCTGCAACTCGCCTACATGAAGGTGGAATCGCTAGTAATCGCGTAACAGCATGACGCGGTG
>55f54ada5e0525a59ebc142c33b09457
AGGGTTTGACATGATACGAATTTCTTTGAAAGAAGAAAGTGCCGTTTGGAGCGTATACACAGGTGGTGCATGGCTGTCGTCAGCTCGTGTCGTGAGATGTTGGGTTAAGTCCCGCAACGAGCGCAACCCTTATTTTTAGTTGCCTTATGGAACTCTAGAAAGACTGCTGGTTATAAACCGGAGGAAGGCGGGGATGACGTCAAGTCAGCATGCCCCTTACACCCTGGGCTACACACGTGCTACATTGGGCGAGACAATGAGATGCAACTCTGCGAAGATTAGCTAATCTATAAACTCGTTCTAAGTTCGGATTGCAGGCTGCAACTCGCCTGCATGAAGGTGGAATCGCTAGTAATCGCTGGTCAGCTACACAGCGGTGA
>37dc323f17c77db15a8bac4bb5fdd606
AGGGTTTGACATGATACGAATTTTTGTGAAAGCAAAAAGTGCCGTTTGGAACGTATACACAGGTGGTGCATGGCTGTCGTCAGCTCGTGTCGTGAGATGTTGGGTTAAGTCCCGCAACGAGCGCAACCCTTGTTTTTAGTTGCCTTTATGGAACTCTAAAAAGACTGCCGGTTATAAACCGGAGGAAGGCGGGGATGACGTCAAGTCAGCATGCCCCTTACACCCTGGGCTACACACGTGCTACATTGGGCGAGACAATGAGATGCAAACCTGTGAAGGTAAGCTAATCTATAAACTCGTTCTAAGTTCGGATTGTAGGCTGCAACTCGCCTACATGAAGGTGGAATCGCTAGTAATCGCTGGTCAGCTATACAGCGGTG
>755fa1b9d8ee1f4514576c24b215df1f
AGGGTTTGACATGATACGAATTTCTTTGAAAGAAGAAAGTGCCGTTTGGAACGTATACACAGGTGGTGCATGGCTGTCGTCAGCTCGTGTCGTGAGATGTTGGGTTAAGTCCCGCAACGAGCGCAACCCTTGTTTTTAGTTGCCTTTATGGAACTCTAAAAAGACTGCTGGTTATAAACCGGAGGAAGGTGGGGATGACGTCAAGTCAGCATGCCCCTTACACCCTGGGCTACACACGTGCTACATTGGGCGAGACAATGAGATGCAAATCTGCAAAGACTAGCTAATCTATAAACTCGTTCTAAGTTCGGATTGTAGGCTGCAACTCGCCTACATGAAGGTGGAATCGCTAGTAATCGCTGGTCAGCTACACAGCGGTG
>e23cdb6e37d16f43e088074de65ea318
AGGGCTTGACATACCACAGATCTTTTTGAAATTAAAGAGTGCCTTCGGGAATGTGGATACAGGTGGTGCATGGCTGTCGTCAGCTCGTGTCGTGAGATGTTGGGTTAAGTCCCGCAACGAGCGCAACCCTTGTCTTTAGTTGCTAGCATTTAGTTGAGCACTCTAGAGAGACTGCCGGTGACAAACCGGAGGAAGGTGAGGATGACGTCAAGTCAGCATGCCCCTTATGCCCTGGGCTACACACGTGCTACAATGGTTAAGACAAAAAGTTACAAGCTTGCGAAAGTTAGTTAATCTTATAAACTTAGCCTAAGTTCGGATTGTAGGCTGCAACTCGCCTACATGAAGTTGGAATCGCTAGTAATCGCCGGTCAGCCATA
>b6ff0a80fc1d68413cd040c4fde89da6
AGGGCTTGACATACTGCGAATCTCCTTGAAAGAGGGGAGTGCCTTCGGGAATGCAGATACAGGTGGTGCATGGCTGTCGTCAGCTCGTGTCGTGAGATGTTGGGTTAAGTCCCGCAACGAGCGCAACCCTTGTTTTTAGTTACCAACTTGTTGGGTTTTCTAGAAAGACTGCCGGTGACAAACCGGAGGAAGGTGAGGATGACGTCAAGTCAGCATGCCCCTTATGTCCTGGGCTACACACGTGCTACAATGGTTAGGACAAAGAGTCGCAAGTTTGCAAAAACAAGCTAATCTCGTAAACCTCACCTAAGTTCAGATTGTAGGCTGCAACTCGCCTACATGAAGTTGGAATCGCTAGTAATCGCTGGTCAGCCATACAG
>839d51673bb834904e5ea013056ab420
AGGGTTTGACATGATACGAATTTCTTTGAAAGAAGAAAGTGCCGTTTGGAACGTATACACAGGTGGTGCATGGCTGTCGTCAGCTCGTGTCGTGAGATGTTGGGTTAAGTCCCGCAACGAGCGCAACCCTCATTTTTAGTTGCCTTATGGAACTCTAGAAAGACTGCCGGTTATAAACCGGAGGAAGGCGGGGATGACGTCAAGTCAGCATGCCCCTTACACCCTGGGCTACACACGTGCTACAATGGGTGAGACAATGAGATGCAACTCTGCGAAGACAAGCTAATCTATAAACTCACTCTAAGTTCGGATTGTAGGCTGCAACTCGCCTACATGAAGTTGGAATCGCTAGTAATCGCTGGTCAGCTATACAGCGGTGA
>9d94772b474897c449d438ec04fec3a8
AGGGCTTGACATACTACAAATCTTTTTGAAAGAGAAGAGTGCCTTCGGGAATGTAGATACAGGTGGTGCATGGCTGTCGTCAGCTCGTGTCGTGAGATGTTGGGTTAAGTCCCGCAACGAGCGCAACCCTCGTTTTTAGTTGCCAATTTATTGGGTTTTTAGAAAGACTGCCGGTGACAAACCGGAGGAAGGTGAGGATGACGTCAAGTCAGCATGCCCCTTATGTCCTGGGCTACACACGTGCTACAATGATAAGGACAAAGAGTTGCAAATTCGCGAGGATAAGCTAATCTCATAAACCTTGTCTAAGTTCGGATTGTAGGCTGCAACTCGCCTACATGAAGTTGGAATCGCTAGTAATCGCTGGTCAGCTATACAGC
>c6f6d8aa84fa71e3dc6975aa4d1bc4aa
AGGGTTTGACATGGTATGAATCCCTCTGAGAAGAGGGAGTGCTTTATTGAGCATACACACAGGTGGTGCATGGCTGTCGTCAGCTCGTGTCGTGAGATGTTGGGTTAAGTCCCGTAACGAGCGCAACCCTCATTTCTAGTTAATTTTCTAGAAAGACTGCCGGTTATAAGCTGGAGGAAGGTGGGGATGACGTCAAGTCAGCATGCCCCTTATACCCTGGGCTACACACGTGCTACATTGGATAAGACAATGAGTTGCAAGCCTGTGAAGGTTAGCTAATCTATAAACTTATTCGTAGTTCGGATTGTAGGCTGAAACTCGCCTACATGAAGTTGGAATCGCTAGTAATCGCTGGTCAGCCATACAGCGGTGAATTCGTT
>7f12b2aae0208781da117caa7439d5ef
AGGGCTTGACATGTCACAGATCTTTCTGAAAGGAAAGAGTGCCTTCGGGAATGTGAACACAGGTGGTGCATGGCTGTCGTCAGCTCGTGTCGTGAGATGTTGGGTTAAGTCCCGCAACGAGCGTAACCCTTGTCTTTAGTTGCCATCATTTAGTTGGGCACTTTAAAGAGACTGCCGGTGATAAACCGGAGGAAGGTGAGGACGACGTCAAGTCAGCATGCCCCTTACGCCCTGGGCTACACACGTACTACAATGGCCGAGACAAAGAGTCGCAAGTCTGCAAAGGCAAGCTAATCTCATAAACTCGGTCTCAGTTCGGATTGCAGGCTGCAACTCGCCTGCATGAAGTTGGAATCGCTAGTAATCGCCGGTCAGCCATA
>b13b7407ed22af8e883b5df655876c21
AGGGCTTGACATACTGCGAATCTTTTTGAAAGAAGAGAGTGCCTTCGGGAATGCAGATACAGGTGGTGCATGGCTGTCGTCAGCTCGTGTCGTGAGATGTTGGGTTAAGTCCCGCAACGAGCGCAACCCTTGTTTTTAGTTACCAACTTGTTGGGTTTTCTAGAAAGACTGCCGGTGACAAACCGGAGGAAGGTGAGGATGACGTCAAGTCAGCATGCCCCTTATGTCCTGGGCTACACACGTGCTACAATGACTAGGACAAAGAGTTGCGAGTTCGCGAGAACCAGCTAATCTCATAAACCTAGCCTAAGTTCAGATTGTAGGCTGCAACTCGCCTACATGAAGTTGGAATCGCTAGTAATCGCTGGTCAGCCATACAG
>08d01be81f96bdb06e20ba2978e6be83
AGGACTTGACATACTACAAATTCTTTGGAGACAAAGAAGTGCCTTCGGGAATGTAGATACAGGTGGTGCATGGCTGTCGTCAGCTCGTGTCGTGAGATGTTGGGTTAAGTCCCGCAACGAGCGCAACCCTTATTTTTAGTTACCAATTCGTTGGGTTCTCTAGAAAGACTGCCGGTGACAAACCGGAGGAAGGTGAGGATGACGTCAAGTCAGCATGCCCCTTATGTCCTGGGCTACACACGTGCTACAATGGTTAAGACAAAGAGTCGCGAGCTCGTAAGAGTCAGCTAATCTCATAAACTTAGCCCAAGTTCAGATTGTAGGCTGCAACTCGCCTACATGAAGTTGGAATCGCTAGTAATCGCTGGTCAGCCATACAG
>31c084d0f6be805e3fe249e53c81af49
AGGACTTGACATACTACAAATTCTTTTGAGAAAGAGAAGTGCCTTCGGGAATGTAGATACAGGTGGTGCATGGCTGTCGTCAGCTCGTGTCGTGAGATGTTGGGTTAAGTCCCGCAACGAGCGCAACCCTTATTTTTAGTTACCAATTCGTTGGGTTCTCTAGAAAGACTGCCGGTGACAAACCGGAGGAAGGTGAGGATGACGTCAAGTCAGCATGCCCCTTATGTCCTGGGCTACACACGTGCTACAATGGTTAAGACAAAGAGTTGCGAGCTCGTGAGAGTCAGCTAATCTCATAAACTTAGCCCAAGTTCAGATTGTAGGCTGCAACTCGCCTACATGAAGTTGGAATCGCTAGTAATCGCTGGTCAGCCATACAG
>ea057e85a79ddc590f28dff5b59dd0f0
AGGGTTTGACATGATACGAATTTCTTTGAAAGAAGAAAGTGCCGTTTGGAACGTATACACAGGTGGTGCATGGCTGTCGTCAGCTCGTGTCGTGAGATGTTGGGTTAAGTCCCGCAACGAGCGCAACCCTTGTTTTTAGTTGCCTTTTATGGAACTCTAAAAAGACTGCTGGTTATAAACCGGAGGAAGGTGGGGATGACGTCAAGTCAGCATGCCCCTTACACCCTGGGCTACACACGTGCTACATTGGGCGAGACAATGAGATGCAAATCTGCGAAGACTAGCTAATCTATAAACTCGTTCTAAGTTCGGATTGTAGGCTGCAACTCGCCTGCATGAAGGTGGAATCGCTAGTAATCGCTGGTCAGCTACACAGCGGT
>6616653870d1bfc960f3a039a389289b
AGGGTTTGACATGACAGGAATTCTTTTGAGAAAAAGAAGTGCCTTTTAGGAACCTGTACACAGGTGGTGCATGGCTGTCGTCAGCTCGTGTCGTGAGATGTTGGGTTAAGTCCCGCAACGAGCGCAACCCTTGTTTTTAGTTACTTTTCTAGAAAGACTGCCGGTTATAAGCCGGAGGAAGGCGGGGACGACGTCAAGTCAGCATGCCCCTTACACCCTGGGCTACACACGTGCTACATTGGATAAGACAATGAGTCGCGAACCTGCGAAGGTTAGCAAATCTATAAACTTATTCTAAGTTCGGATTGTAGGCTGAAACTCGCCTACATGAAGCTGGAATCGCTAGTAATCGCTGGTCAGCCATACAGCGGTGAATCCGT
>d626f6cf0f65d57933c94d7b28ed7f94
AGGGCTTGACATGCCACGAATTCTTCAGAAATGAGGAAGTGCCTTCGGGAACGTGGACACAGGTGGTGCATGGCTGTCGTCAGCTCGTGTCGTGAGATGTTGGGTTAAGTCCCGCAACGAGCGCAACCCTTATCTTTAGTTACCTATATTAACTCTAAAGAGACTGCCGGTGATAAACCGGAGGAAGGTGAGGATGACGTCAAGTCAGCATGCCCCTTACGCCCTGGGCGACACACGTGCTACAATGGTTGAGACAATGAGTTGCGATCTCGCGAGAGTCAGCTAACCTCAAAAACTCAATCTCAGTTCAGATTGCAGGCTGAAACTCGCCTGCATGAAGGTGGAATCGCTAGTAATCGCAGGTCAGCCATACTGCGGTG
>0b1b86eebb08e1b83f6e09e883e41863
AGGGTTTGACATGATACGAATTTCTTTGAAAGAAGAAAGTGCCGTTTGGAACGTATACACAGGTGGTGCATGGCTGTCGTCAGCTCGTGTCGTGAGATGTTGGGTTAAGTCCCGCAACGAGCGCAACCCTTGTTTTTAGTTGCCTTTTAAGGAACTCTAAAAAGACTGCTGGTTATAAACCGGAGGAAGGTGGGGATGACGTCAAGTCAGCATGCCCCTTACACCCTGGGCTACACACGTGCTACATTGGGCGAGACAATGAGCAGCAAATCTGCGAAGACTAGCTAATCTATAAACTCGTTCTAAGTTCGGATTGTAGGCTGCAACTCGCCTACATGAAGGTGGAATCGCTAGTAATCGCTGGTCAGCTACACAGCGGT
>4f15b03e299668b3393676fd49e16562
AGGGTTTGACATGATACGAACTTTTGTGAAAGCAGAAGGTGCCGTTTGGAACGTATACACAGGTGGTGCATGGCTGTCGTCAGCTCGTGTCGTGAGATGTTGGGTTAAGTCCCGCAACGAGCGCAACCCTTGTTTTTAGTTGCCTTTATGGAACTCTAAAAAGACTGCCGGTTATAAACCGGAGGAAGGCGGGGATGACGTCAAGTCAGCATGCCCCTTACACCCTGGGCTACACACGTGCTACATTGGGCGAGACAATGAGATGCTAGTCTGTGAAGATAAGCTAATCTATAAACTCGTTCTAAGTTCGGATTGCAGGCTGCAACTCGCCTGCATGAAGGTGGAATCGCTAGTAATCGCTGGTCAGCTATACAGCGGTG
>caceff0dcacee3341aaa73b64c096542
AGGGCTTGACATACTGCGAATCTCCTTGAAAGGGGAGAGTGCCTTCGGGAATGCAGATACAGGTGGTGCATGGCTGTCGTCAGCTCGTGTCGTGAGATGTTGGGTTAAGTCCCGCAACGAGCGCAACCCTTGTTTTTAGTTACCAATTCGTTGGGTTTTCTAGAAAGACTGCCGGTGACAAACCGGAGGAAGGTGAGGATGACGTCAAGTCAGCATGCCCCTTATGTCCTGGGCTACACACGTGCTACAATGGTTAGGACAAAGAGTCGCAAGTTTGCAAAAACAAGCTAATCTCGTAAACCTAACCTAAGTTCAGATTGTAGGCTGCAACTCGCCTACATGAAGTTGGAATCGCTAGTAATCGCTGGTCAGCCATACAG
>9597b5ec066221e2ca293182ff2629eb
AAGGCTTGACATACTACAGATTTCTTTGAAAAAGGAAAGTGCCTTCGGGAATGTAGATACAGGTGGTGCATGGCTGTCGTCAGCTCGTGTCGTGAGATGTTGGGTTAAGTCCCGCAACGAGCGCAACCCTTATTTTTAGTTGCTAATTTAGTTTAGGTTTTCTAGAAAGACTGCCGGTGACAAACCGGAGGAAGGTGAGGATGACGTCAAGTCAGCATGCCCCTTATGCCTTGGGCTACACACGTGCTACAATGGTTAAGACAAAGAGTTGCGAGCTCGTGAGAGTCAGCTAATCTCATAAACTTAGCCTAAGTTCGGATTGTAGGCTGCAACTCGCCTGCATGAAGTCGGAATCGCTAGTAATCGCTGGTCAGCCATAC
>dd7fc81c4dc18fe2a26eb1eec2d9a069
AGGGTTTGACATGATACGAATTTCTTTGAAAAAAGAAAGTGCCGTTTGGAGCGTATACACAGGTGGTGCATGGCTGTCGTCAGCTCGTGTCGTGAGATGTTGGGTTAAGTCCCGCAACGAGCGCAACCCTTGTTTTTAGTTGCCTTTTATGGAACTCTAAAAAGACTGCTGGTTATAAACCGGAGGAAGGTGGGGATGACGTCAAGTCAGCATGCCCCTTACACCCTGGGCTACACACGTGCTACATTGGACGAGACAATGAGATGCAAACCTGCAAAGGCTAGCGAATCTATAAACTCGTTCTAAGTTCGGATTGTAGGCTGCAACTCGCCTACATGAAGGTGGAATCGCTAGTAATCGCTGGTCAGCTATACAGCGGT
>2a06d80db7b3d3c4ec7a30fcfdfa804f
AGGACTTGACATGAAGAGAAGTTTTTTGAAAGAAAAATGTGCTACGGCCTCTTACACAGGTGGTGCATGGCTGTCGTCAGCTCGTGTCGTGAGATGTTGGGTTAAGTCCCGCAACGAGCGCAACCCTTGTCTTTAGTTGATACTCTAAAGAGACTGCCGATTATAAATCGGAGGAAGGTGAGGATGACGTCAAGTCATCATGCCCCTTACGTCCTGGGCTACACACGTGCTACAATGGGTGTGACAATTAGTTGCGAATTCGCGAGAATAAGCTAATCTGTAAACACATCCCTAGTTCGGATTGTAGGCTGCAACTCGCCTACATGAAGGTGGAATCGCTAGTAATCGCAGGTCAGCAATACTGCGGTGAATCCGTTCCC
>c5f6171ccee375f9582325fe8ab4cb7a
AGGGCTTGACATACTACGAATTCTTTTGAAAAAACGAAGTGCCTTCGGGAATGTAGATACAGGTGGTGCATGGCTGTCGTCAGCTCGTGTCGTGAGATGTTGGGTTAAGTCCCGCAACGAGCGCAACCCTTATTTTTAGTTACCAATTCGTTGGGTTCTCTAGAAAGACTGCCGGTGACAAACCGGAGGAAGGTGAGGATGACGTCAAGTCAGCATGCCCTTTATGTCCTGGGCTACACACGTGCTACAATGGTTAAGACAAAGAGTCGCAAGCTTGTGAAAGTTAGCTAATCTCGTAAACTTAGCCTAAGTTCAGATTGTAGGCTGCAACTCGCCTACATGAAGTTGGAATCGCTAGTAATCGCTGGTCAGCCATACAG
>fbe3401bff8828ee31ba78f7d9d6548d
AGGATTTGACATGTAACTTAATTTTTTTGAAAAAAAGAAGTCCTTCGGGAAGTTAACACAGGTGGTGCATGGCTGTCGTCAGCTCGTGTCGTGAGATGTTGGGTTAAGTCCCGCAACGAGCGCAACCCTTGTTTTTAGTTATTTTATCTAAAAAGACTATCGATTGAAAATCGGAGGAAGGTGAGGACGACGTCAAGTCAGCATGCCCCTTATATCCTGGGCTACACACGTGCTACATTGGGTTAGGACAATTAGTTGCTATTTCGTGAGAAACGGCGAATCTATAAACCTACCCTTAGTTCGGATTGCAAGCTGCAACTCGCTTGCATGAAGTTGGAATCGCTAGTAATCGTTGGTCAGCAATACAACGGTGAATTCGT
>218d12f283bc118317edfee413c82264
AGGGCTTGACATACTACAAATCCTTTTGAGAAAAAGGAGTGCCTTCGGGAATGTAGATACAGGTGGTGCATGGCTGTCGTCAGCTCGTGTCGTGAGATGTTGGGTTAAGTCCCGCAACGAGCGCAACCCTTATTTTTAGTTACTAATTCGTTAGGTTCTCTAGAAAGACTGCCGGTGACAAACCGGAGGAAGGTGAGGATGACGTCAAGTCAGCATGCCCCTTATGCCCTGGGCTACACACGTGCTACAATGGTTAAGACAAAGAGTCGCGAGCTTGTGAAAGTCAGCTAATCTCATAAACTTAGCCTAAGTTCAGATTGTAGGCTGCAACTCGCCTGCATGAAGTTGGAATCGCTAGTAATCGCTGGTCAGCCATACAG
>13b95eb9292afe79ec5c3ea49de0623f
AGGGTTTGACATGGTACAAAATTTTTCGAAAGAAAATGGGTCATAGACACGTACACACAGGTGGTGCATGGCTGTCGTCAGCTCGTGTCGTGAGATGTTGGGTTAAGTCCCGCAACGAGCGCAACCCTTGTTTTTAGTTTAATCTAGAAAGACTATCGGTTATACACCGGAGGAAGGTGAGGACGACGTCAAGTCAGCATGCCCCTTATACCCTGGGCTACACACGTGCTACATTGGGTAGAACAATGAGATGCGATTTTGCGAAAAAAAGCCAATCTATAAATCTACTCTAAGTTCGGATTGTAGGCTGAAACTCGCCTGCATGAAGTTGGAATCGCTAGTAATCGCTGGTCAGCTACACAGCGGTGAATTCGTTCCCG
>e56418e4f71608abd2756d89c06ef739
AGGGCTTGACATACTGCGAATTCTTTTGAAAAAAAGAAGTGCCTTAGGGAACGTAGATACAGGTGGTGCATGGCTGTCGTCAGCTCGTGTCGTGAGATGTTGGGTTAAGTCCCGCAACGAGCGCAACCCTTATTTTTAGTTACCAATTCGTTGGGTTCTCTAGAAAGACTGCCGGTGACAAACCGGAGGAAGGTGAGGATGACGTCAAGTCAGCATGCCCTTTATGTCCTGGGCTACACACGTGCTACAATGGTTAAGACAAAGAGTCGCAAGCTTGTGAAAGTTAGCTAATCTCGTAAACTTAGCCTAAGTTCAGATTGTAGGCTGCAACCCGCCTACATGAAGTTGGAATCGCTAGTAATCGCTGGTCAGCCATACAG
>c7b255d5e5592ec71858df911046cc64
AGGGCTTGACATACTACAGATCTTTTTGAGAAAGAAGAGTGCCTTCGGGAATGTAGATACAGGTGGTGCATGGCTGTCGTCAGCTCGTGTCGTGAGATGTTGGGTTAAGTCCCGCAACGAGCGCAACCCTTATTTTTAGTTACCAACTTGTTGGGTTCTCTAGAAAGACTGCCGGTGACAAACCGGAGGAAGGTGAGGATGACGTCAAGTCAGCATGCCCCTTATGTCCTGGGCTACACACGTGCTACAATGGCTAAGACAAAGAGTTGCGAGTTCGTGAGAACCAGCTAATCTCGTAAACTTAGCCCAAGTTCAGATTGTAGGCTGCAACTCGCCTACATGAAGTTGGAATCGCTAGTAATCGCTGGTCAGCTATACAG
>69095740694fb17bda708443d6a690e8
AGGGTTTGACATGATACGAATTTCTTTGAAAGAAGAAAGTGCCGTTTGGAACGTATACACAGGTGGTGCATGGCTGTCGTCAGCTCGTGTCGTGAGATGTTGGGTTAAGTCCCGCAACGAGCGCAACCCTTGTTTTTAGTTGCCTTTTATGGAACTCTAAAAAGACTGCTGGTTATAAACCGGAGGAAGGTGGGGATGACGTCAAGTCAGCATGCCCCTTACACCCTGGGCTACACACGTGCTACATTGGGCGAGACAATGAGACGCAAATCTGTGAAGACTAGCTAATCTATAAACTCGTTCTAAGTTCGGATTGTAGGCTGCAACTCGCCTACATGAAGGTGGAATCGCTAGTAATCGCTGGTCAGCTATACAGCGGT
>13910b23ab66b69c4d53e9647a4af8ad
AGGGTTTGACATGATACGAATTTCTTTGAAAGAAGAAAGTGCCGTTTGGAACGTATACACAGGTGGTGCATGGCTGTCGTCAGCTCGTGTCGTGAGATGTTGGGTTAAGTCCCGCAACGAGCGCAACCCTCATTTTTAGTTGCCTTATGGAACTCTAAAAAGACTGCCGGTTATAAACCGGAGGAAGGCGGGGATGACGTCAAGTCAGCATGCCCCTTACACCCTGGGCTACACACGTGCTACAATGGACGAGACAATGAGATGCAACTCTGCGAAGACTAGCTAATCTATAAACTCGTTCTAAGTTCGGATTGCAGGCTGCAACTCGCCTGCATGAAGTTGGAATCGCTAGTAATCGCTGGTCAGCTATACAGCGGTGA
>71b6e693be9292cb2579d5c62c9f90f7
AGGATTTGCATAAAGAGGAAGTTTTAGAGATAGAATGTGCCCGTAAGGGAACCTCTTTACAGGTGGTGCATGGTTGTCGTCAGCTCGTGTCGTAAGATGTGCAGTTAAGTCGGTAAACGAGCGCAACCCTTGTCTTTAGTTGCTTTTCTAAAGAGACTGCCAGTGATAAGCTGTGAGGAAGGAGAGGATGACGTCAAATCAGCATGCCCCTTACATCCTGGGCTACACACGTGATACAATGATAAGGACAAAGAGTTGCAATCTTGCAAAAGTCAGCTAACCTCAAAAACCTTGTCTTAGTTCAGATTGTAGGCTGAAACTCGCCTGCATGAAGTTGGAATTGCTAGTAATCGCTGGTCAGAATACAGCGGTGAATCCGT
>f61f2e0d9d906e0702c141670bd65d73
AGGGTTTGACATGATGCGAATTTTTTTGAAAGAAAAAAGTGCCAATTGGAACGCATACACAGGTGGTGCATGGCTGTCGTCAGCTCGTGTCGTGAGATGTTGGGTTAAGTCCCGCAACGAGCGCAACCCTTATTTTTAGTTGCCTTAATGGAACTCTAGAAAGACTGCCGGTTATAAACCGGAGGAAGGCGGGGATGACGTCAAGTCAGCATGCCCCTTACACCCTGGGCTACACACGTGCTACATTGGGCGAGACAATGAGACGCAAACTTGTGAAAGCTAGCTAATCTATAAACTCGCTCTAAGTTCGGATTGTAGGCTGCAACTCGCCTACATAAAGATGGAATCGCTAGTAATCGCTGGTCAGCTATACAGCGGTG
>b5129f2e9afc154e882e50a76d0381d9
AGGGTTTGACATGATACGAATTTTTGTGAAAGCAAGAAGTGCCGTTTGGAACGTATACACAGGTGGTGCATGGCTGTCGTCAGCTCGTGTCGTGAGATGTTGGGTTAAGTCCCGCAACGAGCGCAACCCTTGTTTTTAGTTGCCTTTATAGGAACTCTAGAAAGACTGCCGGTTATAAACCGGAGGAAGGCGGGGATGACGTCAAGTCAGCATGCCCCTTACACCCTGGGCTACACACGTGCTACATTGGGCGAGACAATGAGATGCAAACTTGCGAAGGTAAGCTAATCTATAAACTCGTTCTAAGTTCGGATTGTAGGCTGCAACTCGCCTACATGAAGTTGGAATCGCTAGTAATCGCGTAACAGCATGACGCGGTG
>6eca09a55fc772392affe36426ec03aa
AGGGTTTGACATGATACGAATTTCTTTGAAAAAAGAAAGTGCCGTTTGGAACGTATACACAGGTGGTGCATGGCTGTCGTCAGCTCGTGTCGTGAGATGTTGGGTTAAGTCCCGCAACGAGCGCAACCCTCATTTTTAGTTGCCATATGGAACTCTAAAAAGACTGCCGGTTATAAACCGGAGGAAGGCGGGGATGACGTCAAGTCAGCATGCCCCTTACACCCTGGGCTACACACGTGCTACAATGGGCGAGACAATGAGATGCAACTCTGCAAAGACTAGCTAATCTATAAACTCGTTCTAAGTTCGGATTGCAGGCTGCAACTCGCCTGCATGAAGTTGGAATCGCTAGTAATCGCTGGTCAGCTACACAGCGGTGA
>b9c68c35e4b8eb593026c64001d90ec2
AGGGTTTGACATGACATGAATTTTTTGAGAAAAAAAGTGCCTTTTTGGAACATGTACACAGGTGGTGCATGGCTGTCGTCAGCTCGTGTCGTGAGATGTTGGGTTAAGTCCCGCAACGAGCGCAACCCTTGTTTTTAGTTATTTTTCTAGAAAGACTGCCGGTTATAAGCCGGAGGAAGGCGGGGATGACGTCAAGTCAGCATGCCCCTTAAACCCTGGGCTACACACGTGCTACATTGGGTAAAACAATGAGTAGCAAACCTGTAAAGGTAAGCAAATCTAAAAATTTACTCTAAGTTCAGATTGTAGGCTGTAACTCGCCTACATGAAGTTGGAATCGCTAGTAATCGCTGGTCAGCTATACAGCGGTGAATCCGTTC
>bb2101821fd112f70eb986e5a9a14adf
AGGGTTTGACATGATACGAATTTCTTTGAAAGAAGAAAGTGCCGTTTGGAACGTATACACAGGTGGTGCATGGCTGTCGTCAGCTCGTGTCGTGAGATGTTGGGTTAAGTCCCGCAACGAGCGCAACCCTCATTTTTAGTTGCCTTATGGAACTCTAGAAAGACTGCCGGTTATAAACCGGAGGAAGGCGGGGATGACGTCAAGTCAGCATGCCCCTTACACCCTGGGCTACACACGTGCTACAATGGGCGAGACAATGAGATGCAAATCTGCGAAGACTAGCTAATCTATAAACTCGTTCTAAGTTCGGATTGTAGGCTGCAACTCGCCTGCATGAAGTTGGAATCGCTAGTAATCGCTGGTCAGCTATACAGCGGTGA
>bf078ab93863faa3dbb20b32a8aeddb3
AGGGTTTGACATGGTGTTAATTCTTTGAAAAAAGAAGTACCGTTCGCGGTAGACACACACAGGTGGTGCATGGCTGTCGTCAGCTCGTGTCGTGAGATGTTGGGTTAAGTCCCGCAACGAGCGCAACCCTTGTTTTTAGTTACAAGTAATCTAAAAAGACTATCGGTTATAAACCGGAGGAAGGTGGGGACGACGTCAAGTCAGCATGCCCCTTATACCCTGGGCTACACACGTGCTACATTGGGTAGGACAATGAGATGCCAAGCCGTGAGGCCGAGCTAATCTACAAACCTACTCTAAGTTCGGATTGGAGGCTGCAACTCGCCTCCATGAAGTTGGAATCGCTAGTAATCGCTGGTCAGCAACACAGCGGTGAATTC
>6c34678da6212d8e310e9f1bc0901bf1
AGGGCTTGACATACCATGAATCTTACTGAAAAGTAAGAGTGCCTTCGGGAACATGGATACAGGTGGTGCATGGCTGTCGTCAGCTCGTGTCGTGAGATGTTGGGTTAAGTCCCGCAACGAGCGCAACCCTCGTTTTTAGTTGCTAGCATTTAGTTGAGCACTCTAGAAAGACTGCCGGTGACAAACCGGAGGAAGGTGAGGATGACGTCAAGTCAGCATGCCCCTTACGTCCTGGGCTACACACGTGCTACAATGGCTAAGACAACGAGTTACAAGCTTGCAAAAGATAGTTAATCTCCTAAACTTAGTCTCAGTTCGGATTGCAGGCTGCAACTCGCCTGCATGAAGGCGGAATCGCTAGTAATCGCCGGTCAGCCATA
>c9ac877b1a2c9edebc756bba086485bb
AGGGCTTGACATACTACAGATCTTTTTGAGAAAAAAGAGTGCCTTCGGGAATGTAGATACAGGTGGTGCATGGCTGTCGTCAGCTCGTGTCGTGAGATGTTGGGTTAAGTCCCGCAACGAGCGCAACCCTTATTTTTAGTTACCAACTTGTTGGGTTATCTAGAAAGACTGCCGGTGACAAACCGGAGGAAGGTGAGGATGACGTCAAGTCAGCATGCCCCTTATGTCCTGGGCTACACACGTGCTACAATGGTTAAGACAAAGAGTTGCGAGTTCGTGAGAACCAGCTAATCTCGTAAACTTAGCCTAAGTTCAGATTGTAGGCTGCAACTCGCCTACATGAAGTTGGAATCGCTAGTAATCGCTGGTCAGCTATACAG
>cdfbe350106db271f96e4d627f111580
AGGGTTTGACATGGGACTTAGCTTTTTGAGAAAAAAGTAACCTTCGGGAGGTCCACACAGGTGGTGCATGGCTGTCGTCAGCTCGTGTCGTGAGATGTTGGGTTAAGTCCCGCAACGAGCGCAACCCTTGTTTTTAGTTAATTGGTTCGCCTATTCTAAAAAGACTATCGGTTATAAACCGGGGGAAGGTGAGGACGACGTCAAGTCAGCATGCCCCTTACATCCTGGGCTACACACGTGCTACATTGGGTTAGGACAATGAGATACAATTTCGTGAGAAAAAGTCAATCTATAAACCTACTCTAAGTTCAGATTGTAGGCTGCAACTCGCCTACATGAAGTTGGAATCGCTAGTAATCGCTGGTCAGCTACACAGCGGT
>6eee7ca7e13bce75c506eb8e2e93b322
AAGGCTTGACATACTACAAGTTTCTTTGAAAGAGGAAAGTGCCTTCGGGAATGTAGATACAGGTGGTGCATGGCTGTCGTCAGCTCGTGTCGTGAGATGTTGGGTTAAGTCCCGCAACGAGCGCAACCCTTATTTTTAGTTGCTAATTTATTAGGTTTTCTAAAGAGACTGCCGGTGACAAACCGGAGGAAGGTGAGGATGACGTCAAGTCAGCATGCCCCTTATGCCTTGGGCTACACACGTGCTACAATGGTTAAGACAAAGAGTTGCGAGCTCGCGAGAGTCAGCTAATCTCATAAACTTAGCCTAAGTTCGGATTGTAGGCTGCAACTCGCCTACATGAAGTCGGAATCGCTAGTAATCGCTGGTCAGCCATACAG
>47233dcdf8b096229226ebf34677c1ea
AGGGCTTGACATACTGCGAATCTTTTTGAAAGAAGAGAGTGCCTTCGGGAATGCAGATACAGGTGGTGCATGGCTGTCGTCAGCTCGTGTCGTGAGATGTTGGGTTAAGTCCCGCAACGAGCGCAACCCTTGTTTTTAGTTACCAATTCGTTGGGTTTTCTAGAAAGACTGCCGGTGACAAACCGGAGGAAGGTGAGGATGACGTCAAGTCAGCATGCCCCTTATGTCCTGGGCTACACACGTGCTACAATGGGTGGGACAAAGAGTCGCGAGTTCGCGAGAACCAGCTAATCTCGTAAACCTACCCTAAGTTCAGATTGTAGGCTGCAACTCGCCTACATGAAGTTGGAATCGCTAGTAATCGCTGGTCAGCCATACAG
>f291ab2c8f0e939d7f4d3c147fc479a3
AGGGTTTGACATGACATGAATTCTTTTGAGAAAAAGAAGTGCCTTTCAGGAACATGTACACAGGTGGTGCATGGCTGTCGTCAGCTCGTGTCGTGAGATGTTGGGTTAAGTCCCGCAACGAGCGCAACCCTTGTTTTTAGTTATTTTTCTAGAAAGACTGCCGGTTATAAGCCGGAGGAAGGCGGGGACGACGTCAAGTCAGCATGCCCCTTACACCCTGGGCTACACACGTGCTACATTGGGTAAGACAATGAGTCGCGAGCCTGTGAAGGTCAGCAAATCTAAAAACTTACTCTAAGTTCAGATTGTAGGCTGTAACTCGCCTACATGAAGTTGGAATCGCTAGTAATCGCTGGTCAGCCATACAGCGGTGAATCCGT
>b2ecba9e774ce10e1f595aa98575064f
AGGGCTTGACATACTACAAATTCTCTTGAAAAAGAGAAGTGCCTTCGGGAATGTAGATACAGGTGGTGCATGGCTGTCGTCAGCTCGTGTCGTGAGATGTTGGGTTAAGTCCCGCAACGAGCGCAACCCTTATTTTTAGTTACCAATTCGTTGGGTTCTCTAGAAAGACTGCCGGTGACAAACCGGAGGAAGGTGAGGATGACGTCAAGTCAGCATGCCCCTTATGTCCTGGGCTACACACGTGCTACAATGGCTAAGACAAAGAGTTGCGAGCTCGCGAGAGTCAGCTAATCTCATAAACTTAGCCTAAGTTCAGATTGTAGGCTGCAACTCGCCTACATGAAGTTGGAATCGCTAGTAATCGCTGGTCAGCCATACAG
>338a6e1eff792e77a61db97f5b689f49
AGGGTTTGACATGACATGAATTTTTCTGAGAAGAGAAAGTGCCTTTTAGGAACATGTACACAGGTGGTGCATGGCTGTCGTCAGCTCGTGTCGTGAGATGTTGGGTTAAGTCCCGCAACGAGCGCAACCCTTGTTTTTAGTTATTTTTCTAGAAAGACTGCCGGTTATAAGCCGGAGGAAGGCGGGGACGACGTCAAGTCAGCATGCCCCTTACACCCTGGGCTACACACGTGCTACATTGGGTAAGACAATGAGTCGCGAACCTGCGAAGGTCAGCAAATCTATAAACTTACTCTAAGTTCGGATTGTAGGCTGTAACTCGCCTACATGAAGTTGGAATCGCTAGTAATCGCTGGTCAGCCATACAGCGGTGAATCCGT
>3fcf8b96cd280bf3a0e9d24fe65ded04
AGGGCTTGACATACTACAGATCTTTTTGAGAAAGAAGAGTGCCTTCGGGAATGTAGATACAGGTGGTGCATGGCTGTCGTCAGCTCGTGTCGTGAGATGTTGGGTTAAGTCCCGCAACGAGCGCAACCCTTATTTTTAGTTACTAACTTGTTAGGTTCTCTAGAAAGACTGCCGGTGACAAACCGGAGGAAGGTGAGGATGACGTCAAGTCAGCATGCCCCTTATGTCCTGGGCTACACACGTGCTACAATGGCTAAGACAAAGAGTTGCGAATTCGTGAGAATCAGCTAATCTCGTAAACTTAGCCTAAGTTCAGATTGTAGGCTGCAACTCGCCTACATGAAGTTGGAATCGCTAGTAATCGCAGGTCAGCTATACTG
>b7912624e5cc3d55aba5e433919eb38c
AGGGTTTGACATAACATGAATTTTTCTGAGAAGAGAAAGTGCCTTTTAGGAACATGTATACAGGTGGTGCATGGCTGTCGTCAGCTCGTGTCGTGAGATGTTGGGTTAAGTCCCGCAACGAGCGCAACCCTTGTTTTTAGTTATTTTTCTAGAAAGACTGCCGGTTATAAGCCGGAGGAAGGCGGGGACGACGTCAAGTCAGCATGCCCCTTACACCCTGGGCTACACACGTGCTACATTGGATAAGACAATGAGTCGCGAACCTGTGAAGGCAAGCAAATCTATAAACTTATTCTAAGTTCGGATTGTAGGCTGTAACTCGCCTACATGAAGTTGGAATCGCTAGTAATCGCTGGTCAGCCATACAGCGGTGAATTCGT
>f41671f7f5c55e3fc626a7090857343e
AGGGTTTGACATGATACGAATTTCTTTGAAAGAAGAAAGTGCCTTATGGAACGTATACACAGGTGGTGCATGGCTGTCGTCAGCTCGTGTCGTGAGATGTTGGGTTAAGTCCCGCAACGAGCGCAACCCTCATTTTTAGTTGCCTATTTTGGAACTCTAGAAAGACTGCTGGTTATAAACCGGAGGAAGGCGGGGATGACGTCAAGTCAGCATGCCCCTTACACCCTGGGCTACACACGTGCTACAATGGTGGAGACAATGAGATGCTAATCTGCGAAGACAAGCTAATCTATAAACTCTATCTAAGTTCGGATTGTAGGCTGCAACTCGCCTGCATGAAGTTGGAATCGCTAGTAATCGCTGGTCAGCTATACAGCGGT
>41cf67ff08a328b96f4e2bd657858101
AGGACTTGACATGAAGAGAAGTTTTTTGAAAAAAAGATGTGCTACGGCCTCTTACACAGGTGGTGCATGGCTGTCGTCAGCTCGTGTCGTGAGATGTTGGGTTAAGTCCCGCAACGAGCGCAACCCTTGTCTTTAGTTGATACTCTAAAGAGACTGCCGGTTATAAACCGGAGGAAGGTGAGGATGACGTCAAGTCATCATGCCCCTTACGTCCTGGGCTACACACGTGCTACAATGGGTGTGACAATTAGTTGCGAATTCGTGAGAATAAGCTAATCTGTAAACACATCCCTAGTTCAGATTGTAGGCTGCAACTCGCCTACATGAAGGTGGAATCGCTAGTAATCGCAGGTCAGCAACACTGCGGTGAATCCGTTCCC
>423e2be60319fce7374119e655c40823
AGGGTTTGACATGATATGAATTCTTTTGAGAAAAAGAAGTGCCTTTTAGGAACATGTACACAGGTGGTGCATGGCTGTCGTCAGCTCGTGTCGTGAGATGTTGGGTTAAGTCCCGCAACGAGCGCAACCCTTGTTTTTAGTTATTTTTCTAGAAAGACTGCCGGTTATAAGCCGGAGGAAGGCGGGGACGACGTCAAGTCAGCATGCCCCTTACACCCTGGGCTACACACGTGCTACATTGGGTAAGACAATGAGTCGCGAACCTGTGAAGGTCAGCAAATCTAAAAACTTACTCTAAGTTCAGATTGTAGGCTGTAACTCGCCTACATGAAGTTGGAATCGCTAGTAATCGCTGGTCAGCCATACAGCGGTGAATCCGT
>b0c066e0069fc882c945dbd806f9b9c8
AGGGTTTGACATAATATGAATTTTTCTGAGAAGAAAAAGTGCCTTTTAGGAACATATATACAGGTGGTGCATGGCTGTCGTCAGCTCGTGTCGTGAGATGTTGGGTTAAGTCCCGCAACGAGCGCAACCCTTGTTTTTAGTTATTTTTCTAGAAAGACTGCCGGTTATAAGCCGGAGGAAGGCGGGGACGACGTCAAGTCAGCATGCCCCTTACACCCTGGGCTACACACGTGCTACATTGGATAAGACAATGAGTCGCGAACCTGTGAAGGCAAGCAAATCTATAAACTTATTCTAAGTTCGGATTGTAGGCTGTAACTCGCCTACATGAAGTTGGAATCGCTAGTAATCGCTGGTCAGCCATACAGCGGTGAATTCGT
>e5a8dcb417651b3961027637e1369a49
AGGGATTGACATGCTAGGAAGTTTTTTGAAAGATTAATGTGCCTTCGGGAACCTAGACACAGGTGGTGCATGGCTGTCGTCAGCTCGTGTCGTGAGATGTTGGGTTAAGTCCCGCAACGAGCGCAACCCTTATCTTTAGTTACGTTTTACGAAACTCTAAAGAGACTGCCGGTGATAAACCGGAGGAAGGTGAGGATGACGTCAAGTCAGCATGCCCCTTACACCCTGGGCTACACACGTGCTACAATGGCCGGGACAATGAGTTGCGATCTCGCGAGAGTCAGCTAACCTCAAAAACCCGGCCTCAGTTCGGATTGTAGGCTGCAACTCGCCTACATGAAGGTGGAATCGCTAGTAATCGCCGGTCAGCCATACGGCGG
>5bc40cf6ed8f8bfef1bd18e896295378
AGGGTTTGAAATCATTCCAAAACTCCTCGAAAAGGGAGCCTCCTTCGGGATGGAATGACAGGTGGTGCATGGCTGTCGTCAGCTCGTGTTGTGAAATGTCGAGTTAAGTCTCGTAACGAGCGCAACCCATGTCTCTTGTTGCTGTATCAGTGCTTAAGAGAGACTGCCGATCAACATCGGAGGAAGGTGTGGATGATGTCAAGTCAGCATGCCCCTTACATCCTGGGCTACACACGTACTACAATGGGAGGGACAATGAGCTGCAACCCTGCGAAGGCTAGCCAATCTCAAAAACCCTCTCTCAGTTCGGATTGCACTCTGCAACTCGAGTGCATGAAGGTGGAATCGCTAGTAATCGCTGGTCAGCATACAGCGGTGAA
>1a4a6c462f35a35b89696f96a48c7d7c
AGGACTTGACATGAAGAGAAGTTTTTTGAAAGGAAAATGTGCTACGGCCTCTTACACAGGTGGTGCATGGCTGTCGTCAGCTCGTGTCGTGAGATGTTGGGTTAAGTCCCGCAACGAGCGCAACCCTTGTCTTTAGTTGATACTCTAAAGAGACTGCCGATTATAAATCGGAGGAAGGTGAGGATGACGTCAAGTCATCATGCCCCTTACGTCCTGGGCTACACACGTGCTACAATGGGTGTGACAATTAGTTGCCAATTCGCGAGAATGAGCTAATCTTTAAACACATCCCTAGTTCGGATTGTAGGCTGCAACTCGCCTACATGAAGGTGGAATCGCTAGTAATCGCAGGTCAGCAATACTGCGGTGAATCCGTTCCC
>7321bc89b4032a620e357466f086425e
AGGGTTTGACATGATACGAATTTTTGTGAAAGCAGAAAGTGCCGTTTGGAACGTATACACAGGTGGTGCATGGCTGTCGTCAGCTCGTGTCGTGAGATGTTGGGTTAAGTCCCGCAACGAGCGCAACCCTTGTTTTTAGTTGCTTTTATAGAAATCTAGAAAGACTGCCGGTTATAAACCGGAGGAAGGCGGGGATGACGTCAAGTCAGCATGCCCCTTACACCCTGGGCTACACACGTGCTACATTGGGCGAGACAATGAGAAGCAAACCTGTGAAGACTAGCTAATCTATAAACTCGTTCTAAGTTCGGATTGTAGGCTGCAACTCGCCTACATGAAGTTGGAATCGCTAGTAATCGCTGGTCAGCTATACAGCGGTG
>c34fcc80025307003e8647b574c60660
AGGGTTTGACATGATACGAATTTTTGTGAAAGCGAAAAGTGCCGTTTGGAACGTATACACAGGTGGTGCATGGCTGTCGTCAGCTCGTGTCGTGAGATGTTGGGTTAAGTCCCGCAACGAGCGCAACCCTTGTTTTTAGTTGCCTTTATGGAACTCTAAAAAGACTGCCGGTTATAAACCGGAGGAAGGCGGGGATGACGTCAAGTCAGCATGCCCCTTACACCCTGGGCTACACACGTGCTACATTGGGCGAGACAATGAGATGCAAACCTGCGAGGGTAAGCTAATCTATAAACTCGTTCTAAGTTCGGATTGTAGGCTGCAACTCGCCTACATGAAGGTGGAATCGCTAGTAATCGCTGGTCAGCTATACAGCGGTG
>cb9f3e3681ade2656aadf860ebc21da7
AGGGTTTGACATGACATGAATTTTTTGAAAAAAAAAGTGCCTTTTAGGAACATGTACACAGGTGGTGCATGGCTGTCGTCAGCTCGTGTCGTGAGATGTTGGGTTAAGTCCCGTAACGAGCGTAACCCTTATTTTTAGTTATTTTTCTAGGAAGACTGCCAGTTATAAGCTGGAGGAAGGTGAGGATGACGTCAAGTCAGCATGCCCCTTAAACTCTGGGCTACACACGTGCTACATTGGGCAAGACAATTAGCCGCAAACTTGCAAAAGTAAGCAAATCTAAAACATTGTTCTAAGTTCAGATTGTAGGCTGTAACTCGCCTACATGAAGTTGGAATCGCTAGTAATCGCTGGTCAGCTATACAGCGGTGAATCCGTTC
>6f4f2fe998218c1c3d61c769da7893e4
AGGGTTTGACATGACATGAATTTTTTGAAAAAAAAGGTGCCGTAAAGGAACATGTACACAGGTGGTGCATGGCTGTCGTCAGCTCGTGTCGTGAGATGTTGGGTTAAGTCCCGCAACGAGCGCAACCCTTATTTTTAGTTATTTTTCTAAAAAGACTGCCGGTTATACACTGGAGGAAGGTGGGGATGACGTCAAGTCAGCATGCCCCTTAAACCCTGGGCTACACACGTGCTACATTGGGTAAAACAATAAGAAGCAAACCTGTAAAGGTAAGCTAATCTAAAAATTTACTCTAAGTTCAGATTGTAGGCTGTAACTCGCCTATATGAAGTTGGAATCGCTAGTAATCGCTGGTCAGCTATACAGCGGTGAATCCGTTC
>dbbf4eca5647ff39f54975e250de4096
AGAACTTGACATACCATGGACGTTTTTATGAGAGTAATTATTTCCCTCGGGACCATGGATACAGGTGGTGCATGGCTGTCGTCAGCTCGTGTCGTGAGATGTTGGGTTAAGTCCCGCAACGAGCGCAACCCTTATCTTTTGTTACCTCTATTGAGAGATAGTAGGGAATCTAAAGAGACTGCCGGTCTTAAACCGGAGGAAGGTGAGGATGACGTCAAGTCAGCATGCCCCTTATGTTCTGGGCCACACACGTGCTACAATGGGTAAGACAATAAGTAGCTAACCTGCGAAGGTACGCAAATCTAAGAAACTTATCCTCAGTTCGGATTGGAGGCTGCAACTCGCCTCCATGAAGTCGGAATCGCTAGTAATCGCCGGTC
>a1031e6a0a8a7cee0d1eb9dda7ea9791
AGGGTTTGACATGATACTAATTTCTTTGAAAGAAGGAAGTGCCGTTTGGAAAGTATACACAGGTGGTGCATGGCTGTCGTCAGCTCGTGTCGTGAGATGTTGGGTTAAGTCCCGCAACGAGCGCAACCCTTGTTTTTAGTTGCCTTTTATGGAACTCTAAAAAGACTGCTGGTTATAAACCGGAGGAAGGTGGGGATGACGTCAAGTCAGCATGCCCCTTACACCCTGGGCTACACACGTGCTACATTGGGCGAGACAATGAGATGCAAATCTGCGAAGACTAGCTAATCTATAAACTCGTTCTAAGTTCGGATTGTAGGCTGCAACTCGCCTACATGAAGGTGGAATCGCTAGTAATCGCTGGTCAGCTACACAGCGGT
>98db38d07405103aae42c81ce6c3aff1
AGGGTTTGACATGACAGGAATTTTCTTGAGAAAGAGAAGTGCCTTTTAGGAACCTGTACACAGGTGGTGCATGGCTGTCGTCAGCTCGTGTCGTGAGATGTTGGGTTAAGTCCCGCAACGAGCGCAACCCTTGTTTTTAGTTACTTTTCTAGAAAGACTGCCGGTTATAAGCCGGAGGAAGGCGGGGACGACGTCAAGTCAGCATGCCCCTTACACCCTGGGCTACACACGTGCTACATTGGATAAGACAATGAGTCGCGAACCTGCGAAGGTCAGCAAATCTATAAACTTATTCTAAGTTCGGATTGTAGGCTGAAACTCGCCTACATGAAGCTGGAATCGCTAGTAATCGCTGGTCAGCCATACAGCGGTGAATCCGT
>fbad97c751987baf24468f05474637a7
AGGGCTTGACATGTCACAAATCTTCCTGAAAGGGAAGAGTGCCTTCGGGAATGTGAACACAGGTGGTGCATGGCTGTCGTCAGCTCGTGTCGTGAGATGTTGGGTTAAGTCCCGCAACGAGCGTAACCCTTGTCTTTAGTTGCCATCATTAAGTTGGGCACTTTAAAGAGACTGCCGGTGATAAACCGGAGGAAGGTGAGGACGACGTCAAGTCAGCATGCCCCTTACGCCCTGGGCTACACACGTACTACAATGGCCGAGACAAAGAGTCGCAAGTTTGCAAGAACAAGCTAATCTCATAAACTCGGTCTCAGTTCGGATTGCAGGCTGCAACTCGCCTGCATGAAGTTGGAATCGCTAGTAATCGCCGGTCAGCCATA
>4289dae898ed471ca216a2157a9002ec
AGGGCTTGACATACTACGAATTCTTTTGAAAAAGAGAAGTGCCTTCGGGAATGTAGATACAGGTGGTGCATGGCTGTCGTCAGCTCGTGTCGTGAGATGTTGGGTTAAGTCCCGCAACGAGCGCAACCCTTATTTTTAGTTACCAATTCGTTGGGTTCTCTAGAAAGACTGCCGGTGACAAACCGGAGGAAGGTGAGGATGACGTCAAGTCAGCATGCCCCTTATGTCCTGGGCTACACACGTGCTACAATGGTTAAGACAAAGAGTCGCGAGCTTGTGAAAGTCAGCTAATCTCATAAACTTAGCCTAAGTTCAGATTGTAGGCTGCAACTCGCCTGCATGAAGTTGGAATCGCTAGTAATCGCTGGTCAGCCATACAG
>2a1dd9df904d778de7551af594249a56
AGGGCTTGACATACTACAAATTCTTTTGAGAAAGAGAAGTGCCTTCGGGAATGTAGATACAGGTGGTGCATGGCTGTCGTCAGCTCGTGTCGTGAGATGTTGGGTTAAGTCCCGCAACGAGCGCAACCCTTATTTTTAGTTACCAATTCGTTGGGTTTTTTAGAAAGACTGCCGGTGACAAACCGGAGGAAGGTGAGGATGACGTCAAGTCAGCATGCCCCTTATGTCCTGGGCTACACACGTGCTACAATGGTTAAGACAAAGAGTTGCGAGCTCGTGAGAGTAAGCTAATCTATTAAACTTAGCCTAAGTTCAGATTGTAGGCTGCAACTCGCCTACATGAAGTTGGAATCGCTAGTAATCGCTGGTCAGCCATACAG
>040559e0d8c938eb7907545d915caef7
AGGGCTTGACATACCGCGAATTCTCTTGAAAGAGAGAAGTGCCTTCGGGAATGCGGATACAGGTGGTGCATGGCTGTCGTCAGCTCGTGTCGTGAGATGTTGGGTTAAGTCCCGCAACGAGCGCAACCCTTATTTTTAGTTACCAACTTGTTGGGATCTCTAGAAAGACTGCCGGTGACAAGCCGGAGGAAGGTGAGGATGACGTCAAGTCAGCATGCCCCTTATGTCCTGGGCTACACACGTGCTACAATGGCTAAGACAAAGAGTCGCAATTTCGCAAGAATTAGCTAATCTCGTAAACTTAGTCTAAGTTCAGATTGTAGGCTGCAACTCGCCTACATGAAGTTGGAATCGCTAGTAATCGCTGGTCAGCCATACAG
>3c3cd5d76620c1e4c63a2defc0c4d2e8
AGGGCTTGACATGTCACAAATCTTCCTGAAAGGGAAGAGTGCCTTCGGGAATGTGAACACAGGTGGTGCATGGCTGTCGTCAGCTCGTGTCGTGAGATGTTGGGTTAAGTCCCGCAACGAGCGTAACCCTTGTCTTTAGTTGCCATCATTTAGTTGGGCACTTTAAAGAGACTGCCGGTGATAAACCGGAGGAAGGTGAGGACGACGTCAAGTCAGCATGCCCCTTACGCCCTGGGCTACACACGTACTACAATGGCCGAGACAAAGAGTCGCAAGTTTGCAAAGACAAGCTAATCTCATAAACTCGGTCTCAGTTCGGATTGTAGGCTGCAACTCGCCTACATGAAGTTGGAATCGCTAGTAATCGCGTAACAGCATGA
>19de323c46d43adf2f1a9ce33bae0328
AGGGCTTGACATGTCACAAATCTTCCTGAAAGGGAAGAGTGCCTTCGGGAATGTGAACACAGGTGGTGCATGGCTGTCGTCAGCTCGTGTCGTGAGATGTTGGGTTAAGTCCCGCAACGAGCGTAACCCTTGTCTTTAGTTGCCATCATTTAGTTGGGCACTTTAAAGAGACTGCCGGTGATAAACCGGAGGAAGGTGAGGACGACGTCAAGTCAGCATGCCCCTTACGCCCTGGGCTACACACGTACTACAATGGCCGAGACAAAGAGTCGCAAGTTTGCAAAGACAAGCTAATCTCATAAACTCGGTCTCAGTTCGGATTGTAGGCTGCAACTCGCCTACATGAAGTTGGAATCGCTAGTAATCGCGGAACAGCATGC
>b8bbd786c47a150647e8a6acdb16b576
AGGGTTTGACATGATACGAATTTCTTTGAAAGAAGAAAGTGCCGTTTGGAACGTATACACAGGTGGTGCATGGCTGTCGTCAGCTCGTGTCGTGAGATGTTGGGTTAAGTCCCGCAACGAGCGCAACCCTTGTTTTTAGTTGCCTTTTATGGAACTCTAAAAAGACTGCTGGTTATAAACCGGAGGAAGGTGGGGATGACGTCAAGTCAGCATGCCCCTTACACCCTGGGCTACACACGTGCTACATTGGGCGAGACAATGAGATGCAAATCTGCAAAGACTAGCTAATCTATAAACTCGTTCTAAGTTCGGATTGTAGGCTGCAACTCGCCTACATGAAGGTGGAATCGCTAGTAATCGCGTAACAGCATGACGCGGTG
>eaf9f7cc4974328d2d4d23590d7193c5
AGGGCTTGACATACTACAGATCTTTTTGAGAAAGAAGAGTGCCTTCGGGAATGTAGATACAGGTGGTGCATGGCTGTCGTCAGCTCGTGTCGTGAGATGTTGGGTTAAGTCCCGCAACGAGCGCAACCCTTATTTTTAGTTACCAACTTGTTGGGTTCTCTAGAAAGACTGCCGGTGACAAACCGGAGGAAGGTGAGGATGACGTCAAGTCAGCATGCCCCTTATGTCCTGGGCTACACACGTGCTACAATGGCTAAGACAAAGAGTTGCGAATTCGTGAGAATCAGCTAATCTCGTAAACTTAGCCTAAGTTCAGATTGTAGGCTGCAACTCGCCTACATGAAGTTGGAATCGCTAGTAATCGCAGGTCAGCTATACTG
>00e8c4665800ad5fd19cbaf198dc7e07
AGGACTTGACATACTACAAATTCTTTTGAGAAAAAGAAGTGCCTTCGGGAATGTAGATACAGGTGGTGCATGGCTGTCGTCAGCTCGTGTCGTGAGATGTTGGGTTAAGTCCCGCAACGAGCGCAACCCTTATTTTTAGTTACCAACTCGTTGGGTTCTCTAGAAAGACTGCCGGTGACAAACCGGAGGAAGGTGAGGATGACGTCAAGTCAGCATGCCCCTTATGTCCTGGGCTACACACGTGCTACAATGGTTAAGACAAAGAGTCGCGAGCTCGTGAGAGTCAGCTAATCTCATAAACTTAGCCCAAGTTCAGATTGTAGGCTGCAACTCGCCTACATGAAGTTGGAATCGCTAGTAATCGCTGGTCAGCCATACAG
>ae148f4e1e0fbd3c8b613296e6de2ac2
AGGGCTTGACATGCCGCGAATTCGTCAGAAATGACTTAGTGCCTTCGGGAACGCGGACACAGGTGGTGCATGGCTGTCGTCAGCTCGTGTCGTGAGATGTTGGGTTAAGTCCCGCAACGAGCGCAACCCTCGTTTTTAGTTAAAGAAAAACTAGAAAGACTGCCGGTGATAAACCGGAGGAAGGTGAGGATGACGTCAAGTCAGCATGCCCCTTACGCCCTGGGCGACACACGTGCTACAATGGCTGGGACAATGAGTTGCGATCTCGCGAGAGCAAGCTAACCTCAAAAACCCAGTCTCAGTTCGGATTGCAGGCTGCAACTCGCCTGCATGAAGGTGGAATCGCTAGTAATCGCCGGTCAGCCATACGGCGGTGAATC
>917b96150415fd5e90e2d4660e9cb022
AAGGCTTGACATCCACAGAATTTTTAAGAAATTAGGAAGTGCCCGAAAGGGAACTGTGAGACAGGTGGTGCATGGCTGTCGTCAGCTCGTGTCGTGAGATGTTGGGTTAAGTCCCGCAACGAGCGCAACCCTCGATGCTAGTTACCATCATTAAGTTGGGGACTCTAGCGTGACTGCCGGTGATAAGCCGGAGGAAGGTGAGGACGACGTCAAGTCATCATGCCCCTTACGCCTTGGGCTACACACGTCCTACAATGGTATAGACAAAGGGCTGCAAGCTAGCGATAGCAAGCGAATCCCATAAACTATATCTCAGTTCGGATTGCAGGCTGCAACTCGCCTGCATGAAGTTGGAATCGCTAGTAACCGTAGATCAGCAT
>a94015e95be777edc96ee98bf776f1f5
AGGGTTTGACATGATACGAATTTCTTTGAAAGAAGAAAGTGCCTTTTGGAACGTATACACAGGTGGTGCATGGCTGTCGTCAGCTCGTGTCGTGAGATGTTGGGTTAAGTCCCGCAACGAGCGCAACCCTTATTTTTAGTTGCCTATTTGGAACTCTAGAAAGACTGCTGGTTATAAACCGGAGGAAGGCGGGGATGACGTCAAGTCAGCATGCCCCTTACACCCTGGGCTACACACGTGCTACAATGGGTGAGACAATGAGATGCAAATCTGCGAAGACAAGCTAATCTATAAACTCTCTCTAAGTTCGGATTGTAGGCTGCAACTCGCCTGCATGAAGTTGGAATCGCTAGTAATCGCTGGTCAGCTATACAGCGGTG
>cf693354c09e72d5bcc89ca3406a21b5
AGGGTTTGACATGATACGAATTTCTTTGAAAGGAGAAAGTGCCGTTTGGAACGTATACACAGGTGGTGCATGGCTGTCGTCAGCTCGTGTCGTGAGATGTTGGGTTAAGTCCCGCAACGAGCGCAACCCTTGTTTTTAGTTGCCTTTTATGGAACTCTAAAAAGACTGCTGGTTATAAACCGGAGGAAGGTGGGGATGACGTCAAGTCAGCATGCCCCTTACACCCTGGGCTACACACGTGCTACATTGGGCGAGACAATGAGATGCAAATCTGCAAAGACTAGCTAATCTATAAACTCGTTCTAAGTTCGGATTGTAGGCTGCAACTCGCCTACATGAAGGTGGAATCGCTAGTAATCGCTGGTCAGCTACACAGCGGT
>98343b35af0e7438e4f1825ab70e3ff0
AGGACTTGACATGAAGAGAAGTTTTCTTAATGGAAAATGTGCTACGGCCTCTTACACAGGTGGTGCATGGCTGTCGTCAGCTCGTGTCGTGAGATGTTGGGTTAAGTCCCGCAACGAGCGCAACCCTTGTCTTTAGTTAATATTCTAAAGAGACTGCCGATTATAAATCGGAGGAAGGTGAGGATGACGTCAAGTCATCATGCCCCTTATGTCCTGGGCTACACACGTGCTACAATGGGTATGACAAAAAGTTGCAAGTTCGCGAGAGCAAGCTAATCTTTAAACATATCCTTAGTTCAGATTGTAGGCTGCAACTCGCCTACATGAAGGTGGAATCGCTAGTAATCGCAGGTCAGCTATACTGCGGTGAATCCGTTCCC
>7a6606276d637a9ccddc1095c1762656
AGGGTTTGACATGATACGAATTTTTTTGAAAAAAAAAAGTGCCGTTTGGAGCGTATACACAGGTGGTGCATGGCTGTCGTCAGCTCGTGTCGTGAGATGTTGGGTTAAGTCCCGCAACGAGCGCAACCCTTGTTTTTAGTTGCCTTTAATGGAACTCTAGAAAGACTGCTGGTTATAAACCGGAGGAAGGCGGGGATGACGTCAAGTCAGCATGCCCCTTACACCCTGGGCTACACACGTGCTACATTGGGCGAGACAATGAGATGCAAATCTGTGAAGACTAGCTAATCTATAAACTCGTTCTAAGTTCGGATTGCAGGCTGCAACTCGCCTGCATGAAGGTGGAATCGCTAGTAATCGCTGGTCAGCCATACAGCGGT
>b745c6b0d0a8c5117281545c9befc11e
AGGTCTTGACATGTCACTTTTTTCTTGAAAAAGAAAGTTCCCGAGTGAACACAGGTGGTGCATGGCTGTCGTCAGCTCGTGTCTTGAGATGTTGGGTTAAGTCCCGCAACGAGCGCAACCCTTATTCTGTGTTGCTATTTATAGGAAACTCAGAAGACTGCCGGTGATAAGCCGGAGGAAGGTGAGGATGACGTCAAGTCAGCATGCCCCTTACGACCTGGGCCACACACGTGCTACAATGGCCGGGACAAAGAGATGCAATCTCGCGAGAGCAAGCTAACCTCAAAAACCCGGTCTTAGTTCGGATTGTAGGCTGAAACTCGCCTACATGAAGCTGGAATCGCTAGTAATCGCAGGTCAGCCATACTGCGGTGAATACG
>cf328095e4d6db4e3c99a44bbc2d8e23
AGGGCTTGACATGTCACTTTTTTCTTGAAAAAGAAAGTTCCCGAGTGAACACAGGTGGTGCATGGCTGTCGTCAGCTCGTGTCTTGAGATGTTGGGTTAAGTCCCGCAACGAGCGCAACCCTTATTCTGTGTTGCTATTTATAGGAAACTCAGAAGACTGCCGGTGATAAGCCGGAGGAAGGTGAGGATGACGTCAAGTCAGCATGCCCCTTACGCCCTGGGCCACACACGTGCTACAATGGCCGGGACAAAGAGATGCAATCTCGCGAGAGCAAGCTAACCTCAAAAACCCGGTCTTAGTTCGGATTGTAGGCTGAAACTCGCCTACATGAAGCTGGAATCGCTAGTAATCGCAGGTCAGCCATACTGCGGTGAATACG
>b0ab6e32b87f6bcda8eea8c2f6d456d7
AGGGTTTGACATGATACGAATTTCTTTGAAAGAAGAGAGTGCCGTTTGGAACGTATACACAGGTGGTGCATGGCTGTCGTCAGCTCGTGTCGTGAGATGTTGGGTTAAGTCCCGCAACGAGCGCAACCCTTATTTTTAGTTGCCTTTAATGGAACTCTAAAAAGACTGCTGGTTATAAACCGGAGGAAGGCGGGGATGACGTCAAGTCAGCATGCCCCTTACACCCTGGGCTACACACGTGCTACATTGGGCGAGACAATGAGATGCAACTCTGCGAAGATTAGCTAATCTATAAACTCGTTCTAAGTTCGGATTGTAGGCTGCAACTCGCCTGCATGAAGGTGGAATCGCTAGTAATCGCTGGTCAGCTACACAGCGGT
>0a3fa682ac2060d6bd85e9690e138359
AGGGCTTGACATACTGCGAACCTTTTTGAAAAAAGAGGGTGCCTTCGGGAATGCAGATACAGGTGGTGCATGGCTGTCGTCAGCTCGTGTCGTGAGATGTTGGGTTAAGTCCCGCAACGAGCGCAACCCTTGTTTTTAGTTACCAATTCGTTGGGCTTTCTAGAAAAACTGCCGGTGACAAACCGGAGGAAGGTGAGGATGACGTCAAGTCAGCATGCCCCTTATGTCCTGGGCTACACACGTGCTACAATGGTTAGGACAAAGAGTTGCGAGTTCGTGAGAACCAGCTAATCTCGTAAACCTAGCCTAAGTTCAGATTGTAGGCTGCAACTCGCCTACATGAAGTTGGAATCGCTAGTAATCGCTGGTCAGCCATACAG
>e98e1df132f874b1f5706bcdba3331c3
AGGGTTTGACATGACATGAATTTTTTTGAGAAGAAAAAGTGCCTCTTAGGAGGAACATGTACACAGGTGGTGCATGGCTGTCGTCAGCTCGTGTCGTGAGATGTTGGGTTAAGTCCCGCAACGAGCGCAACCCTTGTTTTTAGTTATTTTTCTAGAAAGACTGCCGGTTATAAGCCGGAGGAAGGCGGGGACGACGTCAAGTCAGCATGCCCCTTACACCCTGGGCTACACACGTGCTACATTGGGTAAGACAATAAGTCGCGAACCTGTGAAGGTCAGCAAATCTAAAAACTTACTCTAAGTTCAGATTGTAGGCTGTAACTCGCCTACATGAAGTTGGAATCGCTAGTAATCGCTGGTCAGCCATACAGCGGTGAATC
>3fed4db57c661301dd62f1c1c9f48b3f
AGGGCTTGACATACTGCGAACCTTTTTGAAAAAAGAGGGTGCCTTCGGGAATGCAGATACAGGTGGTGCATGGCTGTCGTCAGCTCGTGTCGTGAGATGTTGGGTTAAGTCCCGCAACGAGCGCAACCCTTGTTTTTAGTTACCAACTCGTTGGGTTTTCTAGAAAAACTGCCGGTGACAAACCGGAGGAAGGTGAGGATGACGTCAAGTCAGCATGCCCCTTATGTCCTGGGCTACACACGTGCTACAATGGTTAGGACAAAGAGTTGCGAGTTCGTGAGAACCAGCTAATCTCGTAAACCTAGCCTAAGTTCAGATTGTAGGCTGCAACTCGCCTACATGAAGTTGGAATCGCTAGTAATCGCTGGTCAGCCATACAG
>3f26ee01500ef912580b38ecb2ac7855
AGGGTTTGACATCCTGCGAATCCCTTGGAAACGAGGGAGTGCCTTCGGGAGCGCAGTGACAGGTGGTGCATGGCTGTCGTCAGCTCGTGTCGTGAGATGTTGGGTTAAGTCCCGCAACGAGCGCAACCCACGTCGTTAGTTGCCAGCATTCAGTTGGGCACTCTAGCGAGACCGCCGGTGATAAACCGGAGGAAGGTGTGGATGACGTCAAGTCATCATGCCCCTTACATCCTGGGCTACACACGTACTACAATGCTACGGACAAAGGGCAGCAAACTCGCGAGAGCTAGCAAATCCCATAAACCGTGGCTCAGTTCAGATCGTAGGCTGCAACTCGCCTACGTGAAGGAGGAATCGCTAGTAATCGCAGGTCAGCATAC
>b8b7445d0291bc48c86e2a41d3d0ef41
AAGGCTTGACATACTACAAATTTCTTTGAGAAAGGAAAGTGCCTTCGGGAATGTAGATACAGGTGGTGCATGGCTGTCGTCAGCTCGTGTCGTGAGATGTTGGGTTAAGTCCCGCAACGAGCGCAACCCTTGTTTTTAGTTGCCAATTTATTGGGTTTTCTAGAAAGACTGCCGGTGACAAACCGGAGGAAGGTGAGGATGACGTCAAGTCAGCATGCCCCTTATGCCTTGGGCTACACACGTGCTACAATGGCTAAGACAAAGAGTTGCGAACTTGCGAAAGTCAGCTAATCTCATAAACTTAGCCCAAGTTCGGATTGTAGGCTGCAACTCGCCTGCATGAAGTCGGAATCGCTAGTAATCGCTGGTCAGCCATACAG
>bec21afbbe2d47667d23f5f61e36cfad
AGGGCTTGACATACTACAAATTCTTTTGAGAAAAAGAAGTGCCTTCGGGAATGTAGATACAGGTGGTGCATGGCTGTCGTCAGCTCGTGTCGTGAGATGTTGGGTTAAGTCCCGCAACGAGCGCAACCCTTATTTTTAGTTACTAATTCGTTAGGTTCTCTAGGAAGACTGCCGGTGACAAACCGGAGGAAGGTGAGGATGACGTCAAGTCAGCATGCCCCTTATGCCCTGGGCTACACACGTGCTACAATGGTTAAGACAAAGAGTCGCGAGCTTGTGAAAGTCAGCTAATCTCATAAACTTAGCCTAAGTTCAGATTGTAGGCTGCAACTCGCCTGCATGAAGTTGGAATCGCTAGTAATCGCTGGTCAGCCATACAG
>0e691bdcf21179a7cca32456edcf8001
AGGGCTTGACATACTACAAATCTTTTAGAGATAGAAGAGTGCTTTCGAGAATGTAGATACAGGTAGTGCATGGCTGTCGTCAGCTCGTGTCGTGAGATGTTGGGTTAAGTCCCGCAACGAGCGCAACCCTCGTTTTTAGTTGCCAATTTATTGGTTTTTTTAGAAAGACTGCCGGTGACAAACCGGAGGAAGGTGAGGATGACGTCAAGTCAGCATGCTCCTTATGTCCTGGGCTACACACGTGCTACAATGATGAAGACAAAGAGTCGCCAATCTGCGAAGACGAGCTAATCTCGTAAACTTCATCTAAGTTCGGATTGTAGGCTGCAACTCGCCTACATGAAGTTGGAATTGCTAGTAATCGCTGGTCAGCCATACAG
>5854a28ffc3a94a0b97c4e8ca191269d
AGGGTTTGACATGATACGAATTTTTGTGAAAACAAAAAGTGCCGTTTGGAACGTATACACAGGTGGTGCATGGCTGTCGTCAGCTCGTGTCGTGAGATGTTGGGTTAAGTCCCGCAACGAGCGCAACCCTTGTTTTTAGTTGCCTTTATGGAACTCTAGAAAGACTGCCGGTTATAAACCGGAGGAAGGCGGGGATGACGTCAAGTCAGCATGCCCCTTACACCCTGGGCTACACACGTGCTACATTGGGCGAGACAATGAGATGCAAACCTGTGAGGGTAAGCTAATCTATAAACTCGTTCTAAGTTCGGATTGTAGGCTGCAACTCGCCTACATGAAGTTGGAATCGCTAGTAATCGCTGGTCAGCTATACAGCGGTG
>536acdace2a5871d2b02db0d0238d2b7
AGGGCTTGACATACTACGAATTTTTTTGAAAGAGAAAAGTGCCTTCGGGAATGTAGATACAGGTGGTGCATGGCTGTCGTCAGCTCGTGTCGTGAGATGTTGGGTTAAGTCCCGCAACGAGCGCAACCCTTATTTTTAGTTACCAACTCGTTGGGTTCTCTAGAAAGACTGCCGGTGACAAACCGGAGGAAGGTGAGGATGACGTCAAGTCAGCATGCCCCTTATGTCCTGGGCTACACACGTGCTACAATGGTTAAGACAAAGAGTTGCGAGCTTGTAAAAGTCAGCTAATCTCGTAAACTTAGCCTAAGTTCAGATTGTAGGCTGCAACTCGCCTGCATGAAGTTGGAATCGCTAGTAATCGCTGGTCAGCCATACAG
>893972a9df86e129eb4cdee90122ad5d
AGGGCTTGACATACTGCGAATTTTTTTGAAAAAAAAGAGTGCCTTCGGGAATGCAGATACAGGTGGTGCATGGCTGTCGTCAGCTCGTGTCGTGAGATGTTGGGTTAAGTCCCGCAACGAGCGCAACCCTTGTTTTTAGTTACCAATTCGTTGGGTTTTCTAGAAAGACTGCCGGTGACAAACCGGAGGAAGGTGAGGATGACGTCAAGTCAGCATGCCCCTTATGTCCTGGGCTACACACGTGCTACAATGGTTAGGACAAAGAGTTGCAAATTTGCAAAAATTAGCTAATCTCGTAAACCTAGCCTAAGTTCAGATTGTAGGCTGCAACTCGCCTACATGAAGTTGGAATCGCTAGTAATCGCTGGTCAGCCATACAG
>99e519c48f6c836c7001783bc5d75ce8
AGGGATTGACATACTGCGAATCTTTTTGAAAGAAGAGAGTGCCTTCGGGAATGCAGATACAGGTGGTGCATGGCTGTCGTCAGCTCGTGTCGTGAGATGTTGGGTTAAGTCCCGCAACGAGCGCAACCCTTGTTTTTAGTTACCAATTCGTTGGGTTTTCTAGAAAGACTGCCGGTGACAAACCGGAGGAAGGTGAGGATGACGTCAAGTCAGCATGCCCCTTATGTCCTGGGCTACACACGTGCTACAATGGCTAGGACAAAGAGTCGCGAGTTCGCAAGAGCCAGCTAATCTCGTAAACCTAGCCTAAGTTCAGATTGTAGGCTGCAACTCGCCTACATGAAGTTGGAATCGCTAGTAATCGCTGGTCAGCCATACAG
>1de243d351f0d779d0ffb7c5a0d0f96d
AGGGCTTGACATACTACGAATCTTTTTGAAAGAAAAGAGTGCCTTCGGGAATGTAGATACAGGTGGTGCATGGCTGTCGTCAGCTCGTGTCGTGAGATGTTGGGTTAAGTCCCGCAACGAGCGCAACCCTTGTTTTTAGTTACCATTATTGGGATCTCTAGAAAGACTGCCGGTGACAAACCGGAGGAAGGTGAGGATGACGTCAAGTCAGCATGCCCCTTATGTCCTGGGCTACACACGTGCTACAATGGTTAAGACAAAGGGTTGCAAATTCGCAAGGATAAGCTAATCCCATAAACTTAATCTAAGTTCAGATTGTAGGCTGCAACTCGCCTACATGAAGTTGGAATCGCTAGTAATCGCTGGTCAGCCATACAGCG
>fc8515f2809fd43fa6601546a3af9eb6
AGGGCTTGACATACTGCGAATCTTTTTGAAAGAAGAGAGTGCCTTTGGGAATGCAGATACAGGTGGTGCATGGCTGTCGTCAGCTCGTGTCGTGAGATGTTGGGTTAAGTCCCGCAACGAGCGCAACCCTTGTTTTTAGTTACCAATTCGTTGGGTTTTCTAGAAAGACTGCCGGTGACAAACCGGAGGAAGGTGAGGATGACGTCAAGTCAGCATGCCCCTTATGTCCTGGGCTACACACGTGCTACAATGGCTAGGACAAAGAGTCGCGAGTTCGCAAGAGCCAGCTAATCTCGTAAACCTAGCCTAAGTTCAGATTGTAGGCTGCAACTCGCCTACATGAAGTTGGAATCGCTAGTAATCGCTGGTCAGCCATACAG
>117adfb37c484b00156345a3fe7dd09f
AGGACTTGACATGAAGAGAAGTTTTTTGAAAGAAAGATGTGCTACGGCCTCTTACACAGGTGGTGCATGGCTGTCGTCAGCTCGTGTCGTGAGATGTTGGGTTAAGTCCCGCAACGAGCGCAACCCTTGTTTCTAGTTGATACTCTAGAAAGACTGCCGATTATAAATCGGAGGAAGGTGAGGATGACGTCAAGTCATCATGCCCCTTACGTCCTGGGCTACACACGTGCTACAATGGGTGTGACAATTAGTTGCAAACTCGTGAGAGTGAGCTAATCTTTAAACACATCCCTAGTTCAGATTGTAGGCTGCAACTCGCCTACATGAAGGTGGAATCGCTAGTAATCGCAGGTCAGCAACACTGCGGTGAATCCGTTCCC
>e62d40de5dfe9b94dccd9332800b6b7b
AGGGTTTGACATGATATGAATTTTCTTGAGAAAGAAAAGTGCCTTTTAGGAACATATACACAGGTGGTGCATGGCTGTCGTCAGCTCGTGTCGTGAGATGTTGGGTTAAGTTCCGCAACGAGCGTAACCCTTGTTTTTAGTTATTTTTCTAGAAAGACTGCCGGTTATAAGCCGGAGGAAGGCGGGGACGACGTCAAGTCAGCATGCCCCTTACACCCTGGGCTACACACGTGCTACATTGGGTAAAACAATGAGTCGCAAGCCTGCGAAGGTTAGCAAATCTATAAATTTACTCTAAGTTCAGATTGTAGGCTGTAACTCGCCTACATGAAGTTGGAATCGCTAGTAATCGCTGGTCAGCTATACAGCGGTGAATCCGT
>94793480f400151733141eec6b8c84c7
AGGGTTTGACATGGTGCGAATTTCTTTGAAAGAAGAAAGTGCCATTCGGAACGCACACACAGGTGGTGCATGGCTGTCGTCAGCTCGTGTCGTGAGATGTTGGGTTAAGTCCCGCAACGAGCGCAACCCTTATTTTTAGTTGCCTTTATGGAACTCTAGAAAGACTGCCGGTTATAAACCGGAGGAAGGCGGGGATGACGTCAAGTCAGCATGCCCCTTACACCCTGGGCTACACACGTGCTACATTGGGCGAGACAATGAGACGCAAATCTGCGAAGATAAGCTAATCTATAAACTCGTTCTAAGTTCGGATTGTAGGCTGCAACTCGCCTACATGAAGATGGAATCGCTAGTAATCGCTGGTCAGCATACAGCGGTGA
>65e4c6cf95416fb0d659144b381281b2
AGGGCTTGACATACTACAAATTCTTTTGAAAGAGAGAAGTGCCTTCGGGAATGTAGATACAGGTGGTGCATGGCTGTCGTCAGCTCGTGTCGTGAGATGTTGGGTTAAGTCCCGCAACGAGCGCAACCCTTATTTTTAGTTACCAATTCGTTGGGTTTTTTAGAAAGACTGCCGGTGACAAACCGGAGGAAGGTGAGGATGACGTCAAGTCAGCATGCCCCTTATGTCCTGGGCTACACACGTGCTACAATGGTTAAGACAAAGAGTTGCAAGCTCGTGAGAGTAAGCTAATCTAATAAACTTAGCCTAAGTTCAGATTGTAGGCTGCAACTCGCCTGCATGAAGTTGGAATCGCTAGTAATCGCTGGTCAGCCATACAG
>f33a61405d512dc683d418d0fe17b27c
AGGGTTTGACATGATACGAATTTCTTAGAAACAAGAAAGTGCCTTTTGGAACGTATACACAGGTGGTGCATGGCTGTCGTCAGCTCGTGTCGTGAGATGTTGGGTTAAGTCCCGCAACGAGCGCAACCCTCATTTTTAGTTGCCTTTTAGGAACTCTAGAAAGACTGCTGGTTATAAACCGGAGGAAGGCGGGGATGACGTCAAGTCAGCATGCCCCTTACACCCTGGGCTACACACGTGCTACAATGGGTGAGACAATGAGATGCAAATCCGCGAGGACAAGCTAATCTATAAACTCATTCTAAGTTCGGATTGTAGGCTGCAACTCGCCTGCATGAAGTTGGAATCGCTAGTAATCGCTGGTCAGCTATACAGCGGTG
>550c23334ae8eea2ba5439d4b9b75bd9
AAGGCTTGACATACTACAAATTTCTTTGAAAGAGGAAAGTGCCTTCGGGAATGTAGATACAGGTGGTGCATGGCTGTCGTCAGCTCGTGTCGTGAGATGTTGGGTTAAGTCCCGCAACGAGCGCAACCCTTATTTTTAGTTGCTAATTTATTAGGTTTTCTAAAGAGACTGCCGGTGACAAACCGGAGGAAGGTGAGGATGACGTCAAGTCAGCATGCCCCTTATGCCTTGGGCTACACACGTGCTACAATGGTTAAGACAAAGAGTTGCGAGCTCGCGAGAGTCAGCTAATCTCATAAACTTAGCCTAAGTTCGGATTGTAGGCTGCAACTCGCCTACATGAAGTCGGAATCGCTAGTAATCGCTGGTCAGCCATACAG
>e524431ec57eb2d719f61a4c5f2d9653
AGGGTTTGACATGATACGAATTTCTTTGAAAGAAGAAAGTGCCGTTTGGAACGTATACACAGGTGGTGCATGGCTGTCGTCAGCTCGTGTCGTGAGATGTTGGGTTAAGTCCCGCAACGAGCGCAACCCTCATTTTTAGTTGCCTTATGGAACTCTAGAAAGACTGCCGGTTATAAACCGGAGGAAGGCGGGGATGACGTCAAGTCAGCATGCCCCTTACACCCTGGGCTACACACGTGCTACAATGGGTGAGACAATGAGATGCAACTCTGCGAAGACAAGCTAATCTATAAACTCACTCTAAGTTCGGATTGTAGGCTGCAACTCGCCTGCATGAAGTTGGAATCGCTAGTAATCGCTGGTCAGCTATACAGCGGTGA
>de227c6d56ca3e350aca508acf92d161
AGGGCTTGACATACTACAAATCTCTTTGAAACGAGAGAGTGCCTTCGGGAATGTAGATACAGGTGGTGCATGGCTGTCGTCAGCTCGTGTCGTGAGATGTTGGGTTAAGTCCCGCAACGAGCGCAACCCTCGTTTTTAGTTGCCAATTTATTGGGTTTTTAGAAAGACTGCCGGTGACAAACCGGAGGAAGGTGAGGATGACGTCAAGTCAGCATGCCCCTTATGTCCTGGGCCACACACGTGCTACAATGGCAAAGACAAAGAGTTGCAAATTCGCGAGGATAAGCTAATCTCATAAACTTTGCCTAAGTTCGGATTGTAGGCTGCAACTCGCCTACATGAAGTTGGAATCGCTAGTAATCGCTGGTCAGCTATACAGC
>4fb7e0bbc99114872553b520d19eca87
AGGGCTTGACATACTACAAATCTTTTCGAAACGAAAGAGTGCCTTCGGGAATGTAGATACAGGTGGTGCATGGCTGTCGTCAGCTCGTGTCGTGAGATGTTGGGTTAAGTCCCGCAACGAGCGCAACCCTCATTTTTAGTTGCCAATTTATTGGGATTTCTAGAGAGACTGCCGGTGACAAACCGGAGGAAGGTGAGGATGACGTCAAGTCAGCATGCCCCTTATGCCCTGGGCCACACACGTGCTACAATGGCGAAGACAAAGAGTCGCAAACCTGCGAAGGCTAGCTAATCTCGTAAACTTCGTCTAAGTTCGGATTGTAGGCTGCAACTCGCCTGCATGAAGTTGGAATCGCTAGTAATCGCGTAACAGCATGACGC
>d1a09a1738239e283ae238e109ac269c
AGGGCTTGACATACTACGAATCTTTTTGAAAGAAAAGAGTGCCTTCGGGAATGTAGATACAGGTGGTGCATGGCTGTCGTCAGCTCGTGTCGTGAGATGTTGGGTTAAGTCCCGCAACGAGCGCAACCCTTGTTTTTAGTTACCATTATTGGGATCTCTAGAAAGACTGCCGGTGACAAACCGGAGGAAGGTGAGGATGACGTCAAGTCAGCATGCCCCTTATGTCCTGGGCTACACACGTGCTACAATGGTTAAGACAAAGGGTTGCAAATCCGCAAGGATAAGCTAATCCCATAAACTTAATCTAAGTTCAGATTGTAGGCTGCAACTCGCCTACATGAAGTTGGAATCGCTAGTAATCGCTGGTCAGCCATACAGCG
>421bd919e6727e86ba09d6ca5572c69b
AGGGCTTGACATACTACAAATCTTTTAGAGATAGAAGAGTGCTTTCGAGAATGTAGATACAGGTGGTGCATGGCTGTCGTCAGCTCGTGTCGTGAGATGTTGGGTTAAGTCCCGCAACGAGCGCAACCCTCGTTTTTAGTTGCCAATTTATTGGTTTTTTTAGAAAGACTGCCGGTGACAAACCGGAGGAAGGTGAGGATGACGTCAAGTCAGCATGCCCCTTATGTCCTGGGCTACACACGTGCTACAATGATGGGGACAAAGAGTTGCCAATCTGCGAAGATGAGCTAATCTCGTAAACCCTATCTAAGTTCGGATTGTAGGCTGCAACTCGCCTACATGAAGTTGGAATTGCTAGTAATCGCTGGTCAGCCATACAG
>30f0baa7f0156ef3270a2b5d86dee331
AGGGTTTGACATGATACGAATTTCTTTGAAAGAAGAAAGTGCCGTTTGGAACGTATACACAGGTGGTGCATGGCTGTCGTCAGCTCGTGTCGTGAGATGTTGGGTTAAGTCCCGCAACGAGCGCAACCCTTATTTTTAGTTGCCTTTTATGGAACTCTAAAAAGACTGCTGGTTATAAACCGGAGGAAGGCGGGGATGACGTCAAGTCAGCATGCCCCTTACACCCTGGGCTACACACGTGCTACATTGGGCGAGACAATGAGATGCGACTCTGCGAAGACAAGCTAATCTATAAACTCGTTCTAAGTTCGGATTGTAGGCTGCAACTCGCCTGCATGAAGGTGGAATCGCTAGTAATCGCTGGTCAGCTATACAGCGGT
>3bca3fcfe238372be8dd746e5387eca1
AGGGTTTGACATGATACGAATTTCTTTGAAAAAAGAAAGTGCCTTTTGGAACGTATACACAGGTGGTGCATGGCTGTCGTCAGCTCGTGTCGTGAGATGTTGGGTTAAGTCCCGCAACGAGCGCAACCCTTATTTTTAGTTGCCTTTTGGAACTCTAAAAAGACTGCCGGTTATAAACCGGAGGAAGGCGGGGATGACGTCAAGTCAGCATGCCCCTTACACCCTGGGCTACACACGTGCTACAATGGGCGAGACAATGAGCTGCAAGCCTGCGAAGGTTAGCTAATCTATAAACTCGTTCTAAGTTCGGATTGTAGGCTGCAACTCGCCTGCATGAAGTTGGAATCGCTAGTAATCGCTGGTCAGCTACACAGCGGTGA
>e8e76ff2acd684284fbdfe4e1e35faac
AAGGATTGACATACTACGACGTCCTGTGAAAGTGGGATTTGCCTCTTTGAGGAACGTAGTACAGGTGGTGCATGGCTGTCGTCAGCTCGTGCAGTAATGTGTTGGGTTAAGTCCCGCAACGAGCGAAACCCTTATATTTAGTTACTTATCTAGATAGACTGCCGATGTGAAATCGGAGGAAGGAGAGGATGACGTCAAGTCAGCATGCCCCTTACATCTTGGGCTACACGCGTACTACAATGGGTAAGACAAAGAGATGCCACTCTGCAAAGAGGCGCCAACCTCAAAAACTTATTCTCAGTTCGGATTGTAGATTGCAACTCATCTACATGAAGCCGGATTCACTAGTAATCGCTGGTCAGCTATACAGCGGTGAATAC
>93e768d999c61c49b31efcf4281582ce
AGGGCTTGACATACTACAAATTCTTTTGAGAAAGAGAAGTGCCTTCGGGAATGTAGATACAGGTGGTGCATGGCTGTCGTCAGCTCGTGTCGTGAGATGTTGGGTTAAGTCCCGCAACGAGCGCAACCCTTATTTTTAGTTACCAATTCGTTGGGTTTTTTAGAAAGACTGCCGGTGACAAACCGGAGGAAGGTGAGGATGACGTCAAGTCAGCATGCCCCTTATGTCCTGGGCTACACACGTGCTACAATGGTTAAGACAAAGAGTTGCGAGCTCGTGAGAGTAAGCTAATCTACTAAACTTAGCCTAAGTTCAGATTGTAGGCTGCAACTCGCCTACATGAAGTTGGAATCGCTAGTAATCGCTGGTCAGCCATACAG
>29b1324061793a3f08d5fea4464e036e
AGGACTTGACATACTACAAATTCTTTTGAGAAAAAGAAGTGCCTTCGGGAATGTAGATACAGGTGGTGCATGGCTGTCGTCAGCTCGTGTCGTGAGATGTTGGGTTAAGTCCCGCAACGAGCGCAACCCTTATTTTTAGTTACCAATTCGTTGGGTTTTCTAGAAAGACTGCCGGTGACAAACCGGAGGAAGGTGAGGATGACGTCAAGTCAGCATGCCCCTTATGTCCTGGGCTACACACGTGCTACAATGGTTAAGACAAAGAGTCGCGAGCTCGTGAGAGTCAGCTAATCTCATAAACTTAGCCCAAGTTCAGATTGTAGGCTGCAACTCGCCTACATGAAGTTGGAATCGCTAGTAATCGCTGGTCAGCCATACAG
>bb1ce08749f91669cf47485aa91247bb
AGGGCTTGACATACTGTGAATGAATCAGAGATGAATCAGTGCCTTCGGGAACGCAGATACAGGTGGTGCATGGCTGTCGTCAGCTCGTGTCGTGAGATGTTGGGTTAAGTCCCGCAACGAGCGCAACCCTCGTCTTTAGTTACGTTAAACCTCTAGAGAGACTGCTGGTGATAAACCGGAGGAAGGTGAGGATGACGTCAAGTCAGCATGCCCCTTACGCCCTGGGCGACACACGTGCTACAATGGCCGGGACAAAGAGTTGCGAGCTCGCGAGAGTCAGCTAACCTCAAAAACCCGGTCTCAGTTCAGATTGCAGGCTGCAACTCGCCTGCATGAAGGTGGAATCGCTAGTAATCGCGTAACAGCATGACGCGGTGAAT
>9165aaf9114bd978f8217c82860afe10
AGGGTTTGACATGGTACAAAATTTTTCGAAAGAAAATGGGTAATATACACGTACACACAGGTGGTGCATGGCTGTCGTCAGCTCGTGTCGTGAGATGTTGGGTTAAGTCCCGCAACGAGCGCAACCCTTGTTCTTAGTTTAATCTAGGAAGACTATCGGTTATACACCGGAGGAAGGTGAGGATGACGTCAAGTCAGCATGCCCCTTATACCCTGGGCTACACACGTGCTACATTGGGTAGAACAATGAGATGCGATTTTGTGAAAAAAAGCTAATCTATAAATCTACTCTAAGTTCGGATTGTAGGCTGAAACTCGCCTACATGAAGTTGGAATCGCTAGTAATCGCTGGTCAGCTACACAGCGGTGAATTCGTTCCCG
>115636fdb170520dca83c3e03b3c9764
AGGGTTTGACATGATACGAATTTTTTTGAAAGAAGAAAGTGCCGTTTGGAACGTATACACAGGTGGTGCATGGCTGTCGTCAGCTCGTGTCGTGAGATGTTGGGTTAAGTCCCGCAACGAGCGCAACCCTCATTTTTAGTTGCCATATGGAACTCTAGAAAGACTGCCGGTTATAAACCGGAGGAAGGCGGGGATGACGTCAAGTCAGCATGCCCCTTACACCCTGGGCTACACACGTGCTACAATGGGCGAGACAATGAGATGCAACTCTGCAAAGACTAGCTAATCTATAAACTCGTTCTAAGTTCGGATTGTAGGCTGCAACTCGCCTGCATGAAGTTGGAATCGCTAGTAATCGCTGGTCATCTACACAGCGGTGA
>db323ea94e91f9d3f46ff997ecedb2f1
AGGATTTGACATAACATGAATTTTTCTGAGAAGATAAAGTACCTTTTAGGAGCATGTATACAGGTGGTGCATGGCTGTCGTCAGCTCGTGTCGTGAGATGTTGGGTTAAGTCCCGCAACGAGCGCAACCCTTGTTTTTAGTTATTTTTCTAGGAAAACTGCCGGTTATACGCCGGAGGAAGGCGGGGACGACGTCAAGTCTGCATGCCCCTTAAACCCTGGGCTACACACGTGCTACATTGGGTAAGACAATGAGTCGCAAACCTGTGAAGGTAAGCAAATCTATAAATTTACTCTAAGTTCGGATTGTAGGCTGTAACTCGCCTACATAAAGGTGGAATCGCTAGTAATCGCTGGTCAGCAATACAGCGGTGAATTCGT
>02cf69c440fe09bead51074bd250e356
AGGGCTTGACATACTGCGAATCTCTTTGAAAGAAGAGAGTGCCTTCGGGAATGCAGGTACAGGTGGTGCATGGCTGTCGTCAGCTCGTGTCGTGAGATGTTGGGTTAAGTCCCGCAACGAGCGCAACCCTTATTTTTAGTTACCCATTCGTGGGGTTCTCTAGAAAGACTGCCGGTGATAAACCGGAGGAAGGTGAGGATGACGTCAAGTCAGCATGCCCCTTATGTCCTGGGCTACACACGTGCTACAATGGTTAGGACAAAGAGTTGCAAGTTTGTAAGAACAAGCTAATCTCATAAACCTATCCCAAGTTCAGATTGTAGGCTGCAACTCGCCTACATGAAGTTGGAATCGCTAGTAATCGCTGGTCAGCCATACAG
>e687c2069f24bf13bf2643335a2e3df9
AGGGTTTGACATGACATGAATTTTTCTGAGAAGAAAAAGTGCCTTTTAGGAGCATGTACACAGGTGGTGCATGGCTGTCGTCAGCTCGTGTCGTGAGATGTTGGGTTAAGTCCCGCAACGAGCGCAACCCTTGTTTTTAGTTATTTTTCTAGAAAGACTGCCGGTTATAAGCCGGAGGAAGGCGGGGACGACGTCAAGTCAGCATGCCCCTTATACCCTGGGCTACACACGTGCTACATTGGGTAAGACAATGAGTCGCGAACCTGTGAAGGCCAGCAAATCTATAAACTTACTCTACGTTCGGATTGTAGGCTGTAACTCGCCTACATGAAGTTGGAATCGCTAGTAATCGCTGGTCAGCCATACAGCGGTGAATCCGT
>bfb1fca26b9454223e544cc8e247b8bc
AGGACTTGACATACTACAAATTCTTTTGAGAAAAAGAAGTGCCTTAGGGAATGTAGATACAGGTGGTGCATGGCTGTCGTCAGCTCGTGTCGTGAGATGTTGGGTTAAGTCCCGCAACGAGCGCAACCCTTATTTTTAGTTACCAATTCGTTGGGTTCTCTAGAAAGACTGCCGGTGACAAACCGGAGGAAGGTGAGGATGACGTCAAGTCAGCATGCCCCTTATGTCCTGGGCTACACACGTGCTACAATGGTTAAGACAAAGAGTCGCGAGCTCGTGAGAGTCAGCTAATCTCATAAACTTAGCCCAAGTTCAGATTGTAGGCTGCAACTCGCCTACATGAAGTTGGAATCGCTAGTAATCGCTGGTCAGCCATACAG
>6497c47e1421b3d9dce158bd35692ea7
AGGGTTTGACATGATACGAACTTTTGTGAAAGCAAAGGGTGCCGTTTGGAACGTATACACAGGTGGTGCATGGCTGTCGTCAGCTCGTGTCGTGAGATGTTGGGTTAAGTCCCGCAACGAGCGCAACCCTTGTTTTTAGTTGCCTTTATGGAACTCTAAAAAGACTGCCGGTTATAAACCGGAGGAAGGCGGGGATGACGTCAAGTCAGCATGCCCCTTACACCCTGGGCTACACACGTGCTACATTGGGCGAGACAATGAGATGCTAGTCTGCGAAGATAAGCTAATCTATAAACTCGTTCTAAGTTCGGATTGTAGGCTGCAACTCGCCTGCATGAAGGTGGAATCGCTAGTAATCGCTGGTCAGCTATACAGCGGTG
>5129f6d17d4d7bb1899868d9019d7fed
AGGGCTTGACATACTGCGAATCTTTTTGAAAGAAGAGAGTGCCTTCGGGAATGCAGATACAGGTGGTGCATGGCTGTCGTCAGCTCGTGTCGTGAGATGTTGGGTTAAGTCCCGCAACGAGCGCAACCCTTGTTTTTAGTTACCAACTTGTTGGGTTTTCTAGAAAGACTGCCGGTGACAAACCGGAGGAAGGTGAGGATGACGTCAAGTCAGCATGCCCCTTATGTCCTGGGCTACACACGTGCTACAATGGCTAGGACAAAGAGTCGCAAGTTTGCAAAAACAAGCTAATCTCGTAAACCTAGCCTAAGTTCAGATTGTAGGCTGCAACTCGCCTACATGAAGTTGGAATCGCTAGTAATCGCTGGTCAGCCATACAG
>c88b5bae9da5aff27d74f31694ac1425
AGGGCTTGACATACTACAGATCTTTTTGAGAAAGAAGAGTGCCTTCGGGAATGTAGATACAGGTGGTGCATGGCTGTCGTCAGCTCGTGTCGTGAGATGTTGGGTTAAGTCCCGCAACGAGCGCAACCCTTATTTTTAGTTACCAACTTGTTGGGTTCTCTAGAAAGACTGCCGGTGACAAACCGGAGGAAGGTGAGGATGACGTCAAGTCAGCATGCCCCTTATGTCCTGGGCTACACACGTGCTACAATGGCTAAGACAAAGAGTCGCGAGTTCGTGAGAACCAGCTAATCTCGTAAACTTAGCCCAAGTTCAGATTGTAGGCTGCAACTCGCCTACATGAAGTTGGAATCGCTAGTAATCGCTGGTCAGCTATACAG
>651e9bff8e73dae712edcb8dc6941b10
AGGGTTTGACATGATACGAATTTTTGTGAAAGCAAAAAGTGCCGTTTGGAGCGTATACACAGGTGGTGCATGGCTGTCGTCAGCTCGTGTCGTGAGATGTTGGGTTAAGTCCCGCAACGAGCGCAACCCTTGTTTTTAGTTGCTTTTTAAAGAACTCTAGAAAGACTGCCGGTTATAAACCGGAGGAAGGCGGGGATGACGTCAAGTCAGCATGCCCCTTACACCCTGGGCTACACACGTGCTACATTGGGCGAGACAATGAGATGCAACTCTGTGAAGACTAGCTAATCTATAAACTCGTTCTAAGTTCGGATTGTAGGCTGCAACTCGCCTACATGAAGTTGGAATCGCTAGTAATCGCTGGTCAGCTATACAGCGGT
>7a46f871a5555b9658a385f52edb9e34
AGGGTTTGACATGATACGAACTTTTGTGAAAGCAGAAGGTGCCGTTTGGAACGTATACACAGGTGGTGCATGGCTGTCGTCAGCTCGTGTCGTGAGATGTTGGGTTAAGTCCCGCAACGAGCGCAACCCTTGTTTTTAGTTGCCTTTATGGAACTCTAAAAAGACTGCCGGTTATAAACCGGAGGAAGGCGGGGATGACGTCAAGTCAGCATGCCCCTTACACCCTGGGCTACACACGTGCTACATTGGGCGAGACAATGAGATGCTAGTCTGCGAAGATAAGCTAATCTATAAACTCGTTCTAAGTTCGGATTGCAGGCTGCAACTCGCCTGCATGAAGGTGGAATCGCTAGTAATCGCTGGTCAGCTATACAGCGGTG
>fe4fa4e6c294ce1f045ad07fab61adf3
AGGGTTTGACATGATACGAATTTCTTTGAAAGAAGAAAGTGCCGTTTGGAACGTATACACAGGTGGTGCATGGCTGTCGTCAGCTCGTGTCGTGAGATGTTGGGTTAAGTCCCGCAACGAGCGCAACCCTTATTTTTAGTTGCCTTTATGGAACTCTAAAAAGACTGCCGGTTATAAACCGGAGGAAGGCGGGGATGACGTCAAGTCAGCATGCCCCTTACACCCTGGGCTACACACGTGCTACAATGGGCGAGACAATGAGATGCGACTCTGCGAAGATTAGCTAATCTATAAACTCGTTCTAAGTTCGGATTGCAGGCTGCAACTCGCCTGCATGAAGTTGGAATCGCTAGTAATCGCTGGTCAGCTATACAGCGGTG
>b81ffd8f75877292264f6e7b3e5e2d28
AGGGTTTGACATGACATAAATTATTCAGAGATGAGTAAGTGCCCTTCGGGGAATATGTACACTGGTGGTGCATGGCTGTCGTCAGCTCGTGTCGTGAGATGTTGGGTTAAGTCCCGCAACGAGCGCAACCCTCATTTTTAGTTATTTTTCTAGAAAAACTGCCGGTTATAAGCTGGAGGAAGGTGGGGACGACGTCAAGTCAGCATGCCCCTTATACCCTGGGCTACACACGTGCTACATTGGAAAGGACAATGAGTAGCGAATTTGTAAAAATCAGCAAATCTAAAAACCTTTTCTAAGTTCGGATTGTAGGCTGCAACTCGCCTACATGAAGTTGGAATCGCTAGTAATCGCAGGTCAGCCATACTGCGGTGAATTCG
>0d000522eb51a8fb7b6ae48acd782da9
AGGGCTTGACATACTACGAATTCTTTTGAAAGAAAGAAGTGCCTTCGGGAATGTAGATACAGGTGGTGCATGGCTGTCGTCAGCTCGTGTCGTGAGATGTTGGGTTAAGTCCCGCAACGAGCGCAACCCTTATTTTTAGTTACCAATTCGTTGGGTTCTCTAGAAAGACTGCCGGTGACAAACCGGAGGAAGGTGAGGATGACGTCAAGTCAGCATGCCCCTTATGTCCTGGGCTACACACGTGCTACAATGGCTAAGACAAAGAGTTGCGAGCTTGTGAAAGTCAGCTAATCTCGTAAACTTAGCCTAAGTTCAGATTGTAGGCTGCAACTCGCCTACATGAAGTTGGAATCGCTAGTAATCGCTGGTCAGCCATACAG
>9a0ea6fb8f7f135817cdf195a0e81888
AGGGTTTGACATGGTGTTAATTCTTTGAAAAAAGAAGTACCGTTCGCGGTAGACACACACAGGTGGTGCATGGCTGTCGTCAGCTCGTGTCGTGAGATGTTGGGTTAAGTCCCGCAACGAGCGCAACCCTTGTCTTTAGTTACAAGTAATCTAAAGAGACTATCGGTTATAAACCGGAGGAAGGTGGGGACGACGTCAAGTCAGCATGCCCCTTATACCCTGGGCTACACACGTGCTACATTGGGTAGGACAATGAGATGCCAAGCCGTGAGGCCGAGCTAATCTACAAACCTACTCTAAGTTCGGATTGGAGGCTGCAACTCGCCTCCATGAAGTTGGAATCGCTAGTAATCGCTGGTCAGCAACACAGCGGTGAATTC
>33798dbdfa2620ce25dd5332e4744bac
AGGGTTTGACATGACAAGAATTCTTCTGAGAAGAGGAAGTGCCTTTTTAAGGAACTTGTACACAGGTGGTGCATGGCTGTCGTCAGCTCGTGTCGTGAGATGTTGGGTTAAGTCCCGCAACGAGCGCAACCCTTGTTTTTAGTTATTTTTCTAGAAAGACTGCCGGTTATAAGCCGGAGGAAGGCGGGGACGACGTCAAGTCAGCATGCCCCTTACACCCTGGGCTACACACGTGCTACATTGGATAAGACAATGAGTCGCGAACCTGTGAAGGTCAGCAAATCTATAAACTTATTCTAAGTTCGGATTGTAGGCTGCAACTCGCCTACATGAAGCTGGAATCGCTAGTAATCGCAGGTCAGCCATACTGCGGTGAATTC
>978226e00b6c563e45a2d0fd2de35188
AAGGCTTGACATACTACAAATTTTTCTGAGAAGAGAAAGTGCCTTCGGGAATGTAGATACAGGTGGTGCATGGCTGTCGTCAGCTCGTGTCGTGAGATGTTGGGTTAAGTCCCGCAACGAGCGCAACCCTTGTTTTTAGTTGCCAATTTATTGGGTTTTCTAGAAAGACTGCCGGTGACAAACCGGAGGAAGGTGAGGATGACGTCAAGTCAGCATGCCCCTTATGCCTTGGGCTACACACGTGCTACAATGGCTAGGACAAAGAGTTGCGAGCTCGCGAGAGTCAGCTAATCTCATAAACTTAGCCTAAGTTCGGATTGTAGGCTGCAACTCGCCTACATGAAGTCGGAATCGCTAGTAATCGCTGGTCAGCCATACAG
>9b6d69f047e6f4aef4322b5d81fc7d88
AGAATTTGACATGTCGCGAATCTCTATGAAATTAGAGAGTGCCTTCGGGAGCGCGAACACAGGTGGTGCATGGCTGTCGTCAGCTCGTGTCGTGAGATGTTGGGTTAAGTCCCGCAACGAGCGCAACCCTTGTTTTTAGTTGCCATCATTCAGTTGGGTACTTTAAAAAGACTGCCGGTGACAAACCGGAGGAAGGTGAGGATGACGTCAAGTCAGCATGCCCCTTATGTTCTGGGCTACACACGTGCTACAATGGATATGACAACGAGATGCAAACTCGCAAGAGCAAGCTAATCTTAAAACATATCCTCAGTTCGGATTGTAGGCTGAAACTCGCCTGCATGAAGGTGGAATCGCTAGTAATCGCCGGTCAGCTATAC
>8042e6d9956cbdb9252fc397042d74f3
AGGGTTTGACATGATACGAATTTCTTTGAAAAAAGAAAGTGCCTTATGGAACGTATACACAGGTGGTGCATGGCTGTCGTCAGCTCGTGTCGTGAGATGTTGGGTTAAGTCCCGCAACGAGCGCAACCCTCATTTTTAGTTGCCTTATGGAACTCTAGAAAGACTGCTGGTTATAAACCGGAGGAAGGCGGGGATGACGTCAAGTCAGCATGCCCCTTACACCCTGGGCTACACACGTGCTACAATGGGTGAGACAATGAGAAGCAAATCTGCGAAGCCAAGCTAATCTATAAACTCACTCTAAGTTCGGATTGTAGGCTGCAACTCGCCTGCATGAAGTTGGAATCGCTAGTAATCGCTGGTCAGCTATACAGCGGTGA
>313a98c8ec9a383f16806f4cd53016ce
AGGGCTTGACATGCCACGAATCTTTCAGAGATGAGAGAGTGCCTTCGGGAATGTGGACACAGGTGGTGCATGGCTGTCGTCAGCTCGTGTCGTGAGATGTTGGGTTAAGTCCCGCAACGAGCGCAACCCTTATCTTTAGTTAAAAACAACTCTAAAGAGACTGCCAGTGATAAACTGGAGGAAGGTGAGGATGACGTCAAGTCAGCATGCCCCTTACGCCCTGGGCTACACACGTGCTACAATGGCCGGGACAAAGAGATGCAAGCTCGCGAGAGTTAGCTAACCTCAAAAACCCGGTCTCAGTTCGGATTGCAGGCTGCAACTCGCCTGCATGAAGGTGGAATCGCTAGTAATCGCAGGTCAGCCATACTGCGGTGAAT
>473a0114bdedf0b6b5da0f1d14e27d1a
AGGGTTTGACATGATACGAATTTTTGTGAAAGCAAAAAGTGCCGTTTGGAACGTATACACAGGTGGTGCATGGCTGTCGTCAGCTCGTGTCGTGAGATGTTGGGTTAAGTCCCGCAACGAGCGCAACCCTTGTTTTTAGTTGCCTTTATGGAACTCTAGAAAGACTGCCGGTTATAAACCGGAGGAAGGCGGGGATGACGTCAAGTCAGCATGCCCCTTATACCCTGGGCTACACACGTGCTACATTGGGCGAGACAATGAGATGCAAATCTGCGAAGATAAGCTAATCTATAAACTCGTTCTAAGTTCGGATTGCAGGCTGCAACTCGCCTGCATGAAGGTGGAATCGCTAGTAATCGCTGGTCAGCTATACAGCGGTG
>1481afbc61a1868b36a49383801023fb
AGGGTTTGACATGATACGAATCTCTTTGAAAAAAGAGAGTGCCTTTTGGAGCGTATACACAGGTGGTGCATGGCTGTCGTCAGCTCGTGTCGTGAGATGTTGGGTTAAGTCCCGCAACGAGCGCAACCCTTGTTTTTAGTTGCCTTTTGGAACTCTAAAAAGACTGCCGGTTATAAACCGGAGGAAGGCGGGGATGACGTCAAGTCAGCATGCCCCTTACACCCTGGGCTACACACGTGCTACAATGGACGAGACAATGAGTTGCGAATCTGCGAAGATCAGCCAATCTATAAACTCGTTCTAAGTTCGGATTGTAGGCTGCAACTCGCCTACATGAAGTTGGAATCGCTAGTAATCGCTGGTCAGCCATACAGCGGTGA
>107646de1396910559e4d2ea86de8c6e
AGGGCTTGACATACTACAGATCTTTTAGAGATAGAAGAGTGCTTTCGAGAATGTAGATACAGGTGGTGCATGGCTGTCGTCAGCTCGTGTCGTGAGATGTTGGGTTAAGTCCCGCAACGAGCGCAACCCTCGTTTTTAGTTGCCAATTTATTGGTTTTTTTAGAAAGACTGCCGGTGACAAACCGGAGGAAGGTGAGGATGACGTCAAGTCAGCATGCCCCTTATGTCCTGGGCTACACACGTGCTACAATGATAAAGACAAAGAGTTGCCAACCTGCGAAGGTGCGCTAATCTCATAAACTTTATCTAAGTTCGGATTGTAGGCTGCAACTCGCCTGCATGAAGTTGGAATTGCTAGTAATCGCTGGTCAGCCATACAG
>ec2b77198653562fe3b969bd01ace99e
AGGGCTTGACATACTGCGAATCTCCTTGAAAGGGGAGAGTGCCTTAGGGAATGCAGATACAGGTGGTGCATGGCTGTCGTCAGCTCGTGTCGTGAGATGTTGGGTTAAGTCCCGCAACGAGCGCAACCCTTGTTTTTAGTTACCAATTCGTTGGGTTTTCTAGAAAGACTGCCGGTGACAAACCGGAGGAAGGTGAGGATGACGTCAAGTCAGCATGCCCCTTATGTCCTGGGCTACACACGTGCTACAATGGTTAGGACAAAGAGTCGCAAGTTTGCAAAAACAAGCTAATCTCGTAAACCTTGCCTAAGTTCAGATTGTAGGCTGCAACTCGCCTACATGAAGTTGGAATCGCTAGTAATCGCTGGTCAGCCATACAG
>362214b9e9af643e97e47f684a18e0fe
TAGATTTGACCTTCTACAACTTTCTTTGAAAAAAGGATTTATCAGTCTTCTTCGGGAGCAGTAGATACAGGTGGTGCATGGCTGTCGTCAGTTCGTGTCGTGAGATGTCAGGTTAAGTCCTAGAAACGAACGTAACCCTTGTTTTTAGTTGAGTAACAAGAGTCTCTCGACTCTTGTCTTCTAGGAAGACGGCCAGCGGGCAAGTTGGAGGAAGGAGAGGATGACGCCAAGTCAGTATGCCCCATATGTCTAGGGCTACAAGCGTGCTACAATGGTCAAGACAAAAAGTTACGAGCTTGTGAAAGTAAGTGAATCTTAAAACTTGGTCTGAAGTTCGGATTGTAGGCTGCAACTCGGCTACATGAAGTTGGAATCGCTAG
>8b8379b3e5a9f3fb2994d26ccbc66a1e
AGGGTTTGACATGATACGAATTTCTTTGAAAGAAGAAAGTGCCGTTTGGAACGTATACACAGGTGGTGCATGGCTGTCGTCAGCTCGTGTCGTGAGATGTTGGGTTAAGTCCCGCAACGAGCGCAACCCTTGTTTTTAGTTGCCGTATGGAACTCTAAAAAGACTGCTGGTTATAAACCGGAGGAAGGTGGGGATGACGTCAAGTCAGCATGCCCCTTACACCCTGGGCTACACACGTGCTACATTGGGCGAGACAATGAGATGCAAACCTGCGAAGGCTAGCTAATCTATAAACTCGTTCTAAGTTCGGATTGTAGGCTGCAACTCGCCTGCATGAAGGTGGAATCGCTAGTAATCGCTGGTCAGCTATACAGCGGTGA
>66b361191ecd80109ea3399e701cf2d9
AGGGTTTGACATGATACGAATTTTCGTGAAAGCGAAAAGTGCCGTTTGGAACGTATACACAGGTGGTGCATGGCTGTCGTCAGCTCGTGTCGTGAGATGTTGGGTTAAGTCCCGCAACGAGCGCAACCCTTATTTTTAGTTGCCTTTATAGGAACTCTAGAAAGACTGCTGGTTATAAACCGGAGGAAGGCGGGGATGACGTCAAGTCAGCATGCCCCTTACACCCTGGGCTACACACGTGCTACATTGGGCGAGACAATGAGATGCAAGTCTGCGAAGATAAGCTAATCTATAAACTCGTTCTAAGTTCGGATTGTAGGCTGCAACTCGCCTGCATGAAGGTGGAATCGCTAGTAATCGCTGGTCAGCTACACAGCGGT
>31a1598445c9eb600d5dbd0b3085f20a
AGGGTTTGACATGATACGAATTTTTGTGAAAGCAAAAAGTGCCGTTTGGAACGTATACACAGGTGGTGCATGGCTGTCGTCAGCTCGTGTCGTGAGATGTTGGGTTAAGTCCCGCAACGAGCGCAACCCTTGTTTTTAGTTGCCTTAATGGAACTCTAAAAAGACTGCCGGTTATAAACCGGAGGAAGGCGGGGATGACGTCAAGTCAGCATGCCCCTTACACCCTGGGCTACACACGTGCTACATTGGGCGAGACAATGAGATGCAAACCTGCGAGGGTAAGCTAATCTATAAACTCGTTCTAAGTTCGGATTGTAGGCTGCAACTCGCCTACATGAAGGTGGAATCGCTAGTAATCGTAGATCAGAATGCTACGGTGA
>8a54181b7e5d438bab2e60cad94fe509
AGGGTTTGACATGATACGAATTTTTTTGAAAGAAAAAAGTGCCGTTTGGAACGTATACACAGGTGGTGCATGGCTGTCGTCAGCTCGTGTCGTGAGATGTTGGGTTAAGTCCCGCAACGAGCGCAACCCCTATTTTTAGTTGCCATTTTTGGAACTCTAGAAAGACTGCTGGTTATAAACCGGAGGAAGGCGGGGATGACGTCAAGTCAGCATGCCCCTTACACCCTGGGCTACACACGTGCTACATTGGGCGAGACAATGAGATGCTAATCTGCGAAGACAAGCTAATCTATAAACTCGTTCTAAGTTCGGATTGCAGGCTGCAACTCGCCTGCATGAAGGTGGAATCGCTAGTAATCGCTGGTCAGCATACAGCGGTG
>2e31d9b543dc4346a0097d2974032657
AGGGCTTGACATACTGCAAATCTTTTTGAAAAGAAAGAGCGCCTTCGGGAATGCAGATACAGGTGGTGCATGGCTGTCGTCAGCTCGTGTCGTGAGATGTTGGGTTAAGTCCCGCAACGAGCGCAACCCTTGTTTTTAGTTACCAATTCGTTGGGTTCTCTAGAAAGACTGCCGGTGACAAACCGGAGGAAGGTGAGGATGACGTCAAGTCAGCATGCCCCTTATGTCCTGGGCTACACACGTGCTACAATGGGTAGGACAAAGAGTTGCGAATTTGTAAAAACCAGCTAATCTCATAAACCTATCCTAAGTTCAGATTGTAGGCTGCAACTCGCCTACATGAAGTTGGAATCGCTAGTAATCGCTGGTCAGCCATACAG
