# Supplementary material for: Highly-resolved interannual phytoplankton community dynamics of the coastal Northwest Atlantic
Source: ISME Commun. 2022 Apr 20;2:38. doi: 10.1038/s43705-022-00119-2 (PMC9723599; doi:10.1038/s43705-022-00119-2)
Supplement: Supplementary file 6 — Supplemental Data S4 [file 43705_2022_119_MOESM6_ESM.xlsx]

## Sheet: MetaData
METADATA
This file includes the reference ASV sequences and their accompanying ASV table (not rarefied) for the V6-V5 metabarcoding presented for the Scotian Shelf
AZMP = Atlantic Zone Monitoring Program
For Sample Codes:
Code	Meaning
AF14	AZMP Fall Cruise 2014
AF16	AZMP Fall Cruise 2016
AF17	AZMP Fall Cruise 2017
AS14	AZMP Spring Cruise 2014
AS16	AZMP Spring Cruise 2016
AS17	AZMP Spring Cruise 2017
HL#	Halifax Line, # = Station Number
#m	# = depth in m (metres)
S	Small Size Fraction (0.2-3um)
L	Large Size Fraction (>3um)
If a small letter is found at the end of sample name = sample duplicate (only a small number of samples may have a duplicate)
The letter 'b' is used at the end of some station names to infer additional sampling at a given station (i.e., on the return trip to shore)
Station Coordinates:
HL01: 44.3999, -63.4499
HL02: 44.2667, -63.3171
HL04: 43.4788, -62.4510
HL05.5: 42.9383, -61.8348
HL06: 42.8319, -61.7341
HL07: 42.4757, -61.4337
HL08: 42.2333, -61.2098
HL11: 41.4106, -60.6766

## Sheet: Dataset
V6-V8 for Scotian Shelf Dataset - Not Rarefied
#OTU ID	16SV6-AS14-HL4-20m-L	AF17-HL02-80m-S-508b	16SV6-AS14-HL8-20m-L	AS17-HL04-1m-S-418c	16SV6-AF14-HL1-40m-Sd	16SV6-AF16-HL4-40m-S	16SV6-AF16-HL1-1m-S	AS17-HL07-20m-S-411c	16SV6-AS16-HL2-80m-S	16SV6-AF14-HL11-1m-L	16SV6-AF14-HL6-250m-Sf	16SV6-AF16-HL11-100m-L	16SV6-AF16-HL6-50m-S	16SV6-AS16-HL2-80m-L	16SV6-AF16-HL4-60m-L	16SV6-AF16-HL6-20m-S	16SV6-AF14-HL4-40m-Se	16SV6-AS14-HL8-1m-L	16SV6-AF14-HL6-80m-L	16SV6-AF14-HL2-40m-Sf	AS17-HL04-60m-L-420a	16SV6-AF14-HL8-250m-Se	AS17-HL06-1m-L-414a	16SV6-AF14-HL1-60m-L	16SV6-AF16-HL6-80m-S	16SV6-AF14-HL6-250m-L	AF17-HL07-50m-L-519a	16SV6-AF16-HL8-100m-S	16SV6-AS16-HL4-1m-S	16SV6-AF16-HL6-80m-L	16SV6-AF16-HL2-40m-L	16SV6-AS16-HL4-60m-S	AF17-HL06-20m-S-514b	AS17-HL06-50m-L-416a	AS17-HL06-20m-S-415c	16SV6-AS16-HL5.5-250m-S	16SV6-AF16-HL8-1m-S	16SV6-AF16-HL7-1m-L	AF17-HL04-40m-L-511a	16SV6-AF14-HL1-40m-L	AS17-HL04-1m-L-418a	16SV6-AF14-HL4-1m-L	16SV6-AS16-HL5.5-80m-S	AF17-HL01-60m-S-504b	16SV6-AF14-HL8-100m-L	16SV6-AS16-HL4-20m-L	AS17-HL02-20m-S-422c	16SV6-AF14-HL4-20m-Sf	16SV6-AF16-HL4-1m-S
6c3a6c9bc4e45a1be17ed633bce57265	0	0	0	8	0	0	0	0	0	0	0	0	0	6	0	0	0	0	0	0	2	0	98	0	0	0	0	0	0	0	0	0	0	79	2	0	0	0	0	0	0	0	0	0	0	0	0	0	0
2df7b75949d440c96a48583ab0ed3507	0	0	0	0	0	0	0	0	0	0	0	0	0	0	0	0	0	0	0	0	0	0	0	0	0	0	0	0	0	0	0	0	0	0	0	0	0	0	0	0	0	0	0	0	0	0	0	0	0
8bd74fe259422bf609112a3a42a6cc95	0	0	0	0	0	0	0	0	0	0	0	0	0	0	0	0	2	0	0	0	0	0	0	0	0	0	0	0	0	0	0	0	0	0	0	0	0	0	0	0	0	0	0	0	0	0	0	0	0
e4c25449ba01c66b69bd9f1eccf1f782	0	0	0	0	0	0	0	0	0	0	0	0	0	0	0	0	0	0	0	0	0	0	0	0	0	0	0	0	0	0	0	0	0	0	0	0	0	0	0	0	0	0	0	0	0	0	0	0	0
fbf9dc68094a09dced3a15c5479d40a2	0	0	0	0	0	0	0	0	0	0	0	0	0	0	0	0	0	0	1	0	0	0	0	0	0	0	6	0	0	3	0	0	0	0	0	0	0	0	0	0	0	0	0	0	0	0	0	0	0
17b3d950215a02d78d492ba60c5882a2	0	0	0	0	0	0	0	0	0	0	0	0	0	0	0	0	0	0	0	0	0	0	0	0	0	0	0	0	0	0	0	0	0	0	0	0	0	0	12	0	0	2	0	0	0	0	0	0	0
1873ac4f9b371f537af7fb715b56ad7a	0	0	0	0	0	0	0	0	0	0	0	0	0	0	0	3	0	0	0	0	4	0	0	0	0	0	0	0	0	4	0	0	0	0	0	0	0	1	0	0	0	0	0	0	0	0	0	0	0
114848078031642663a33b744c04d69a	0	0	9	0	0	0	0	0	0	0	0	5	0	11	0	0	0	0	0	0	0	0	10	2	0	0	25	0	0	0	0	0	0	4	0	0	0	0	0	0	0	0	0	0	0	0	0	0	0
9a0ea6fb8f7f135817cdf195a0e81888	12	0	0	0	3	0	0	0	0	0	2	0	0	0	2	0	6	0	0	0	10	0	0	78	0	0	11	0	0	0	0	0	0	6	0	0	0	0	35	435	2	0	0	0	0	0	0	0	3
c9cd7a36dc8154645b915e5c094e7675	0	0	0	0	0	0	1	0	0	0	0	0	0	0	0	0	0	0	0	0	0	0	0	0	0	1	2	0	0	0	0	0	0	0	0	0	0	0	0	0	0	0	0	0	0	0	0	0	2
309256fb4a78284c6253d54d3f0799a0	0	0	0	0	0	7	0	0	0	0	0	0	0	0	3	0	2	0	6	0	0	0	0	0	0	0	0	0	0	0	0	0	0	0	0	0	0	0	0	0	0	0	0	0	0	0	0	0	0
d5fe5f45d789a2283244401bc1f006cf	0	0	0	0	0	0	0	0	0	0	0	0	0	0	0	0	0	0	0	0	0	0	0	0	0	0	82	0	0	5	0	0	0	0	0	0	0	0	4	0	0	0	0	0	0	0	0	0	0
a2cd38376cc8ae4204272d11aa926fc5	0	0	0	0	0	0	0	0	0	0	0	0	0	0	0	0	0	0	0	0	0	0	0	0	0	0	0	0	0	0	0	0	0	0	0	0	0	0	0	0	0	0	0	0	0	0	0	0	0
8131c7ebc7b16a06f0fbe114e2328c99	0	0	0	0	0	0	0	0	0	0	0	0	0	0	0	0	0	0	0	0	0	0	0	0	0	0	0	0	0	0	0	0	0	0	0	0	0	3	0	0	0	0	0	0	3	0	0	0	0
b4c068730d09f1014ea91737379acd74	4	0	0	0	0	0	0	0	0	0	0	0	0	0	0	0	0	0	0	0	0	0	0	0	0	0	0	0	0	0	0	0	0	0	0	0	0	0	0	0	0	0	0	0	0	0	0	0	0
d357e82e6ef6067f2ca84266f0812f6d	0	0	0	0	0	0	0	0	0	0	0	0	0	0	0	0	0	0	0	0	0	0	10	0	0	0	0	0	0	0	0	0	0	12	0	0	0	0	0	0	0	0	0	0	0	0	0	0	0
c55814a37dd1d9f05d7a06df613b6c31	0	0	0	0	0	0	0	0	0	0	0	0	0	0	0	0	0	0	0	0	0	0	0	0	0	0	0	0	0	0	0	0	0	0	0	0	0	0	9	0	0	0	0	0	0	0	0	0	0
4204ccba8bae62354f5ee615c9e79a38	0	0	0	0	0	0	0	0	0	0	0	0	0	0	0	0	0	0	0	0	0	0	0	0	0	0	0	0	0	0	0	0	1	0	0	0	0	0	0	0	0	0	0	0	0	0	0	0	0
2198480d8e171a93f192a2cc04dac11b	0	0	0	0	0	0	0	0	0	2	0	0	0	0	0	0	0	0	0	0	0	0	0	0	0	0	112	0	0	0	0	0	0	0	0	0	0	0	0	0	0	0	0	0	0	0	0	0	0
ec2b77198653562fe3b969bd01ace99e	0	0	0	0	0	0	3	0	0	0	0	0	0	0	0	0	0	0	0	0	0	0	0	0	0	0	23	0	0	0	0	0	3	0	0	0	0	0	3	0	0	5	0	0	0	0	0	0	0
b623dfcff6fa871755189da47837a9fe	0	0	0	0	0	0	0	0	0	3	0	0	0	0	0	0	0	0	0	0	0	0	0	0	0	0	11	0	0	0	0	0	0	0	0	0	0	17	0	0	0	0	0	0	0	0	0	0	0
2e5ae9a276494d6fd2cae7ba9d31c269	0	0	0	0	0	0	0	0	0	0	0	0	0	0	0	0	0	0	0	0	0	0	0	0	0	0	5	0	0	1	0	0	0	0	0	0	0	0	0	0	0	0	0	0	2	0	0	0	0
072f736786378374081f3a892e949a2c	0	0	0	0	0	0	0	0	0	1	0	0	0	0	0	7	0	0	0	0	0	0	0	0	0	0	0	0	0	0	0	0	0	0	0	0	0	0	0	0	0	3	0	0	0	0	0	0	0
5cd349116a12ad8d55a5cf177d6de11c	0	0	0	0	0	0	0	0	0	0	0	0	0	0	0	0	0	0	0	0	0	0	0	0	0	0	0	0	0	0	0	0	0	0	0	0	0	0	0	0	0	0	0	0	0	0	0	0	0
469e66aab1839a437ff659655a6c74c7	7	2	7	14	1	17	0	2	0	0	0	0	0	0	3	0	37	6	0	1	10	0	0	0	0	11	0	0	4	0	0	4	0	0	2	0	0	0	0	0	0	0	2	4	0	0	32	0	0
a2f422f80229aa211c4a3bb4e046606d	2	2	0	0	0	0	0	0	0	13	0	7	0	0	14	0	0	0	50	0	0	0	0	17	0	0	122	0	0	23	36	0	0	0	0	0	0	0	39	5	0	0	0	0	9	0	0	0	2
c392526a4bf20ea8329045d64491cb9e	0	0	0	0	0	0	0	0	0	0	0	0	0	0	0	0	0	0	0	0	0	0	0	0	0	0	0	2	0	0	0	0	0	0	0	0	0	0	0	0	0	0	0	0	0	0	0	0	0
102850bdf59fd6beaac9bd8be43b915a	46	0	10	0	0	0	0	0	0	0	0	0	0	4	0	0	0	3	0	0	10	0	0	0	0	0	0	0	0	0	0	0	0	0	0	0	0	0	0	0	0	0	0	0	0	0	0	0	0
52a683fbee53adf64df00e811bf35064	0	0	0	0	0	0	0	0	0	0	0	0	0	0	0	0	0	0	0	0	0	0	0	0	0	0	0	0	0	0	0	0	0	0	0	0	0	0	4	0	0	0	0	0	0	0	0	0	0
7f464a218dfdee45173a514ff3c26b0e	0	0	0	0	0	0	0	0	0	8	0	0	0	0	0	0	0	0	0	0	0	0	0	0	0	0	0	0	0	0	0	0	0	0	0	0	0	0	0	0	0	0	0	0	0	0	0	0	0
1f8b377595cdc27ee49cc6acfd91b4ea	0	0	0	0	0	0	0	0	0	0	0	0	0	0	0	0	0	0	0	0	0	0	0	0	0	0	0	0	0	0	0	0	0	0	0	0	0	0	3	2	0	5	0	0	0	0	0	3	2
e48bb8f41d86cbf65ec6495e96757771	0	0	0	0	0	0	0	0	0	3	0	0	0	0	0	0	0	0	0	0	0	0	0	0	0	0	0	0	0	0	0	0	0	0	0	0	0	0	0	0	0	0	0	0	0	0	0	0	0
e54fe5dee25ec656a89b4b6600d667b1	0	0	0	0	0	0	4	0	0	0	0	0	0	0	0	2	0	0	0	0	0	0	0	0	0	0	6	0	0	0	0	0	12	0	0	0	6	2	3	0	0	1	0	2	0	0	0	4	19
e5a8dcb417651b3961027637e1369a49	0	0	0	0	0	0	0	0	0	13	0	0	0	0	0	0	0	0	0	0	0	0	0	0	0	0	6	0	0	0	0	0	0	0	0	0	0	0	0	0	0	0	0	0	0	0	0	0	0
9bba3fa3a33d2a2338d670d1ba06c064	0	0	0	0	0	0	0	0	0	0	0	0	0	0	0	0	0	0	0	0	0	0	0	0	0	0	0	0	0	0	0	0	0	0	0	0	0	0	0	1	0	0	0	0	0	0	0	0	0
05427ce45ad27586f952d466478570c4	0	0	0	0	0	3	0	0	0	3	0	0	0	0	0	0	0	0	0	0	2	0	0	0	0	0	0	0	0	0	0	0	0	0	0	0	0	2	0	0	0	0	0	0	0	0	0	0	0
f30d36fc02b304102be74e614dccda87	0	0	0	0	0	0	0	0	0	0	0	0	0	0	0	0	0	0	0	0	0	0	0	0	0	0	0	0	0	0	0	0	0	0	0	0	0	0	0	0	0	0	0	0	0	0	0	0	0
e41e6a7c609a987dcef7744456381b3d	0	0	0	0	0	0	0	0	0	4	0	0	0	0	0	0	0	0	0	0	0	0	0	0	0	0	19	0	0	0	0	0	0	0	0	0	0	0	0	0	0	0	0	0	0	0	0	0	0
70581e14ed19627b38d26eaf2941b42b	0	0	0	0	0	0	0	0	0	0	0	0	0	0	0	0	0	0	0	0	2	0	0	2	0	0	0	0	0	0	0	0	0	0	0	0	0	0	0	0	0	0	0	0	0	0	2	0	0
360eaf675979b805d803fbf93914b415	0	0	0	0	0	0	0	0	0	0	0	0	0	0	0	0	0	0	0	0	0	0	0	0	0	0	464	0	0	0	0	0	0	0	0	0	0	0	1	0	0	0	0	0	0	0	0	0	0
41fdd5b4e901a3126497aa6cbf63b7fa	0	0	0	0	0	0	0	0	0	0	0	0	0	0	0	0	0	0	0	0	2	0	2	0	0	0	0	0	0	120	0	0	0	1	0	0	0	0	5	0	0	0	0	0	0	0	0	0	0
a25bb4438dae818a503f18b9d36569f0	0	0	2	0	0	0	0	0	0	0	0	0	0	0	0	0	0	0	0	0	0	0	0	0	0	0	0	0	0	0	0	0	0	0	0	0	0	0	0	0	0	0	0	0	0	0	0	0	0
79851b8fe269c6ffd38f09546786585f	0	0	0	0	0	0	0	0	0	0	0	0	0	0	0	0	0	0	0	0	0	0	0	0	0	0	0	0	0	0	0	0	0	0	0	0	0	0	0	0	0	0	0	0	0	0	0	0	0
5593f0870b8111d02cdd37279eee2068	0	0	0	0	0	0	0	0	0	135	0	0	0	0	0	0	0	0	0	0	0	0	0	0	0	0	0	0	0	0	0	0	0	0	0	0	0	98	0	0	0	0	0	0	0	0	0	0	0
b0a5b3561da5f5dc75b31f978053655e	0	0	0	0	0	0	0	0	0	0	0	0	0	0	0	0	0	0	2	0	0	0	0	0	0	1	0	0	0	0	0	0	0	0	0	0	0	0	0	0	0	0	0	0	2	0	0	0	0
2d6abd25686a4d5107353a5cd3789fb4	0	0	0	0	0	2	0	0	0	0	0	0	4	0	0	0	2	0	2	0	9	0	2	0	3	0	115	0	0	12	0	0	34	0	0	0	0	0	0	0	0	0	0	0	0	0	0	0	0
10e22c9d9c6daca9c88558d8465baba4	0	0	0	0	0	0	0	0	0	29	0	0	0	0	0	0	0	0	0	0	0	0	0	0	0	4	11	0	0	0	0	0	0	0	0	0	0	5	0	0	0	3	0	0	0	0	0	0	0
7522df25aa6d617ccef3215e49b4c051	5	0	0	0	7	0	0	0	0	0	3	0	0	2	5	0	2	0	40	8	99	0	3	91	0	1	0	0	0	15	191	0	0	18	0	0	0	0	10	42	2	0	0	0	0	2	0	0	0
02208b0063ebecf942240c2672a36a20	0	0	0	0	0	0	0	0	0	0	0	0	0	0	0	0	0	0	0	0	0	0	0	0	0	3	2	0	0	0	0	0	2	0	0	0	2	0	0	0	0	0	0	0	0	0	0	0	0
e37425969745726cec89c0d2ac1ed2ff	91	0	0	2	0	0	0	0	0	0	0	0	0	0	0	0	0	0	0	0	0	0	0	0	0	0	0	0	4	0	0	0	0	0	0	0	0	0	0	0	0	0	0	0	0	43	4	0	0
817ae4160735a6c5f8070c1974709b55	0	0	0	0	0	0	0	0	0	3	0	0	0	0	0	0	0	0	0	0	0	0	0	0	0	0	0	0	0	0	0	0	0	0	0	0	0	0	0	0	0	0	0	0	0	0	0	0	0
c3791f27cc1150d0f57e3388e619dfbb	0	0	0	0	0	0	0	0	0	0	0	0	0	0	0	0	0	0	0	0	0	0	0	0	0	0	0	0	0	0	0	0	0	0	0	0	0	0	0	0	0	0	0	0	2	0	0	0	0
313a98c8ec9a383f16806f4cd53016ce	0	0	0	0	0	0	0	0	0	0	0	0	0	0	0	0	0	0	0	0	0	0	0	0	0	0	0	0	0	0	0	0	0	2	0	0	0	0	0	0	0	0	0	0	0	0	0	0	0
8e0de2f2f6135ddb7d3b0f20af8648c5	0	0	0	0	0	0	0	0	0	0	0	8	0	0	0	0	0	0	10	0	0	0	0	0	0	0	7	0	0	10	0	0	0	0	0	0	0	0	0	0	0	0	0	0	28	0	0	0	0
f7f22ac573b7c11fcc9124e2f0ca012d	0	0	0	0	0	0	0	0	0	3	0	0	0	0	0	0	0	0	0	0	0	0	0	0	0	0	14	0	0	0	0	0	0	0	0	0	0	0	0	0	0	0	0	0	0	0	0	0	0
a94015e95be777edc96ee98bf776f1f5	0	0	26	0	0	0	0	0	0	0	0	0	0	0	0	0	0	10	0	0	0	0	0	2	0	0	0	0	0	0	0	0	0	0	0	0	0	0	0	0	0	0	0	0	0	0	0	0	0
213284eabe0a47de1adfe33a1d83b0d6	0	0	4	0	0	0	2	0	0	0	0	0	0	0	0	0	0	0	0	0	0	0	4	0	0	0	5	0	0	0	0	0	0	0	0	0	0	0	0	0	2	11	2	0	0	0	0	0	2
f2ffa8d07304b2ab90f4172aef1847dd	1	0	15	0	0	2	0	0	0	0	0	0	0	0	0	0	0	2	0	0	0	0	0	0	0	0	0	0	0	8	0	0	0	4	0	0	0	0	0	0	0	0	0	0	5	0	0	0	0
ee7941188204008fdca979cd1412dba9	0	0	0	0	0	0	0	0	0	0	0	0	0	0	0	0	0	0	0	0	0	0	0	0	0	0	0	0	0	0	0	0	0	0	0	0	0	0	0	0	0	0	0	0	0	0	0	0	0
f1669adec4a4e36b63ca160263aa7a24	0	0	0	0	0	0	0	0	0	0	0	0	0	0	0	0	0	0	0	0	0	0	0	0	0	0	0	0	0	6	0	0	0	0	0	0	0	0	0	0	0	0	0	0	0	0	0	0	0
d97d9e3d51569f62c54d81d2e12503bc	0	0	0	0	0	0	0	0	0	2	0	0	0	0	0	0	0	0	0	0	0	0	0	0	0	0	0	0	0	0	0	0	0	0	0	0	0	0	0	0	0	19	0	0	0	0	0	0	0
559f18bbe8a5d1102ee97bb2ff4ea4e1	0	0	0	0	0	0	0	0	0	4	0	0	0	0	0	0	0	0	0	0	0	0	0	0	0	0	0	0	0	0	0	0	0	0	0	0	0	7	0	0	0	0	0	0	0	0	0	0	0
48efcc551d06b691594e1fbbd4f69a19	0	0	0	0	0	0	0	0	0	0	0	0	0	0	0	0	0	0	0	0	0	0	0	0	0	0	0	0	0	0	0	0	0	0	0	0	0	0	0	0	0	0	0	0	0	0	0	0	0
ea057e85a79ddc590f28dff5b59dd0f0	0	0	0	0	0	0	0	0	0	0	0	0	0	0	0	0	0	0	0	0	0	0	0	0	0	0	0	0	0	0	0	0	0	0	0	0	0	0	0	0	0	0	0	0	0	0	0	0	0
b638e3d675cdec1fc044f9315c0f451f	0	0	0	0	0	0	0	0	0	0	0	0	0	0	0	0	0	0	0	0	0	0	0	0	0	0	0	0	0	0	0	0	0	0	0	0	0	0	0	0	0	0	0	0	0	0	0	0	0
f383c65c3ed2b354358e4dde530519cb	0	0	0	0	0	0	0	0	0	0	0	0	0	0	0	0	4	0	0	0	0	0	0	0	0	0	2	0	0	0	0	0	5	0	0	0	0	0	0	0	0	0	0	2	0	0	0	0	0
556e0eab67069d1c419e310b30dfb1d2	0	0	0	0	0	0	0	0	0	7	0	0	0	0	0	2	0	0	0	0	0	0	0	0	0	0	0	0	0	0	0	0	0	0	0	0	0	44	0	0	0	2	0	0	0	0	0	0	0
0fa330e64f1cf287ab81cd8e67fe48e9	0	0	0	0	0	0	0	0	0	3	0	0	0	0	0	0	0	0	0	0	0	0	0	0	0	0	0	0	0	0	0	0	0	0	0	0	0	2	0	0	0	0	0	0	0	0	0	0	0
aa02f94d9909390c93afd939bed2670c	0	0	0	0	0	0	0	0	0	0	0	0	0	0	0	0	0	0	0	0	0	0	0	0	0	0	0	0	0	0	0	0	0	0	0	0	0	0	0	0	0	0	0	0	0	0	0	0	0
233552f2b61848a8f5a3121d3503faba	0	0	0	0	0	0	0	0	0	0	0	0	0	0	0	0	0	0	0	0	0	0	0	0	0	0	0	0	0	0	0	0	0	0	0	0	0	0	0	0	0	2	0	0	0	0	0	0	0
2f0f1a02e600e0cbe5b23d94bb219f32	4	0	0	0	0	0	0	0	0	0	0	0	0	34	19	0	0	0	21	0	25	0	0	91	0	0	0	0	0	1	63	0	0	25	0	0	0	0	1	7	0	0	0	0	0	0	0	0	0
7151d18dde1caea12180bce664ebe4b3	0	0	0	0	0	0	0	0	0	0	0	0	0	0	7	0	0	0	0	0	0	0	0	5	0	0	0	0	0	0	6	0	0	0	0	0	0	0	0	0	0	1	0	0	0	0	0	0	0
d0911526ade19de0388e843bac1c66c3	0	0	0	0	0	0	2	0	0	0	0	0	0	0	0	0	0	0	0	0	0	0	0	0	0	0	0	0	0	0	0	0	2	0	0	0	0	0	0	0	0	0	0	0	0	0	0	0	0
5b2f73f71f8e0e8185caa745e48ae65e	0	0	0	0	0	0	0	0	0	0	0	0	0	0	0	0	0	0	0	0	0	0	0	0	0	0	0	0	0	0	0	0	0	0	0	0	0	0	0	0	0	0	0	0	0	0	0	0	0
0a3fa682ac2060d6bd85e9690e138359	0	0	0	0	0	0	0	0	0	0	0	0	0	0	0	0	0	0	0	0	0	0	0	0	0	0	0	0	0	0	0	0	0	0	0	0	0	0	0	0	0	0	0	0	0	0	0	0	0
362214b9e9af643e97e47f684a18e0fe	0	0	0	0	0	0	0	0	0	0	0	0	0	0	0	0	0	0	0	0	0	0	0	67	0	0	2	0	0	0	0	0	0	0	0	0	0	0	0	0	0	0	0	0	0	0	0	0	0
4d9cd4311cfbc215420361d7702de01d	0	0	0	0	0	0	0	0	0	0	0	0	0	0	0	0	0	0	0	0	0	0	0	0	0	0	0	0	0	0	0	0	2	0	0	0	0	0	0	0	0	0	0	0	0	0	0	0	0
657f3533f2da937c0d920afcd7265694	3	0	0	0	0	0	0	0	0	12	0	0	0	0	0	0	0	2	0	0	0	0	0	0	0	0	4	0	0	0	33	0	0	0	0	0	0	5	38	4	0	0	0	0	0	0	0	0	0
be6ec3d3b7e76b3369bc1ed3cb24ce64	3	0	0	0	0	0	0	0	0	0	0	0	0	0	0	0	0	0	0	0	0	0	0	0	0	0	0	0	0	0	0	0	0	0	0	0	0	0	4	0	0	0	0	0	0	0	0	0	0
adba82adbad3097ae0fa2287aab56273	0	0	0	0	0	0	0	0	0	0	0	0	0	0	0	0	0	0	0	0	0	0	0	0	0	0	0	0	0	0	0	0	0	0	0	0	0	0	0	0	0	0	0	0	0	0	0	0	0
58b7bdd9317980af9dc25e959029a2af	0	0	0	0	0	0	0	0	0	0	0	0	0	0	0	0	0	0	0	0	0	0	0	0	0	0	0	0	0	0	0	0	0	0	0	0	0	7	0	0	0	0	0	0	0	0	0	0	0
32e5c6c3632c0fa99781c906b549e41f	0	0	0	0	0	0	0	0	0	0	0	0	0	0	0	0	0	0	0	0	0	0	0	0	0	0	3	0	0	14	0	0	0	0	0	0	0	0	0	0	0	0	0	0	0	0	0	0	0
54fd4314381be53f1d36de9899d68356	0	0	0	0	0	0	0	0	0	0	0	0	0	0	0	0	0	0	0	0	0	0	0	0	0	0	91	0	0	0	0	0	14	0	0	0	0	0	0	0	0	3	0	0	0	16	0	0	0
e86d2c411bc15867f1e7c2e2868aa191	0	0	0	0	0	0	0	0	0	0	0	0	0	0	0	0	0	0	0	0	0	0	0	0	0	0	0	0	0	0	0	0	0	0	0	0	0	0	0	0	0	0	0	0	0	0	0	0	2
1b1c4ff7ee4f415a9593e40b40678985	0	0	0	0	0	0	0	0	0	0	0	0	0	0	0	0	0	0	2	0	0	0	0	0	0	0	0	0	0	0	0	0	0	0	0	0	0	0	0	0	0	1	0	0	0	0	0	0	0
ea11bce806b13c69b43bbb5b066b74c8	0	0	0	0	0	0	0	0	0	0	0	0	0	0	0	0	0	0	6	0	0	0	0	0	0	0	14	0	0	1	0	0	0	0	0	0	0	0	0	0	0	0	0	0	0	0	0	0	0
a80bb157559e5bd6c2b8c05a4536d1d7	0	0	3	0	0	0	0	0	0	0	0	0	0	0	0	0	0	1	0	0	0	0	0	0	0	0	0	0	0	0	0	0	0	0	0	0	0	0	0	0	0	7	0	0	0	0	0	0	0
18723ddcc6fd79938b65e006f3fe51de	0	0	0	0	0	0	0	0	0	0	0	0	0	0	0	0	0	0	0	0	0	0	0	0	0	0	0	0	0	0	0	0	0	0	0	0	0	0	0	0	0	5	0	0	0	0	0	0	0
7b88e4d7cfc8950fd84fd3c4252bc368	0	0	0	0	0	0	0	0	0	0	0	0	0	0	0	0	0	0	0	0	0	0	0	0	0	0	0	0	0	0	0	0	0	0	0	0	0	2	0	0	0	19	0	0	0	0	0	0	0
ad09456da43b51ba1d82c72b75897336	0	0	0	0	0	0	0	0	0	0	0	0	12	0	0	0	0	0	0	0	0	0	0	0	9	0	10	0	0	0	0	0	0	0	0	0	0	0	0	0	0	0	0	0	0	0	0	0	0
e37d4f77eb1fa6831ce22ada965ea516	0	0	0	0	0	0	0	0	0	0	0	0	0	0	0	0	0	0	0	0	0	0	0	0	0	0	0	0	0	0	0	0	0	0	0	0	0	3	0	0	0	0	0	0	0	0	0	0	0
25b80c300da44e52b4bbb8ef598d5db7	0	0	0	0	0	0	0	0	0	0	0	0	0	0	0	0	0	0	0	0	0	0	0	0	0	0	0	0	0	0	0	0	0	0	0	0	0	0	0	0	0	0	0	0	0	0	0	0	0
3951f3754d592d6784374e3f8aae92c9	0	0	0	0	0	0	0	0	0	0	0	0	0	0	0	0	0	0	0	0	0	0	0	0	0	0	0	0	0	4	0	0	0	0	0	0	0	0	0	0	0	0	0	0	0	0	0	0	0
e328d4b324334d49cccce607fe37bef8	0	0	0	0	0	0	0	0	0	0	0	0	0	0	6	0	0	0	0	0	0	0	0	0	0	0	0	0	0	10	0	0	0	2	0	0	0	0	0	0	0	0	0	0	0	0	0	0	0
1e29aa6c28fad957e3cd824add504c86	0	0	0	0	0	0	0	0	0	0	0	0	0	0	0	0	0	2	0	0	0	0	0	0	0	0	0	0	0	0	0	0	0	0	0	0	0	0	0	0	0	0	0	0	0	0	0	0	0
3a755b4d40f9c561225e4565b8eeae3c	0	0	0	0	0	0	0	0	0	0	0	0	0	0	0	0	0	0	0	0	0	0	0	0	0	0	0	0	0	0	0	0	0	0	0	0	0	0	0	0	0	0	0	0	0	0	0	0	0
8042e6d9956cbdb9252fc397042d74f3	0	0	0	0	0	0	0	0	0	0	0	0	0	0	0	0	0	0	0	0	0	0	0	0	0	0	0	0	0	0	0	0	0	0	0	0	0	0	0	0	0	0	0	0	0	0	0	0	0
22d60b26f020e0e61414100f58ff0cb3	0	0	0	0	0	4	0	0	0	0	0	0	4	0	0	0	0	0	0	0	2	0	0	0	0	0	0	0	0	0	7	0	0	0	0	0	0	0	0	0	0	0	0	0	0	0	1	0	0
f483ecfcd2fe58c641e5fb63385deabb	0	0	0	0	0	0	0	0	0	7	0	0	0	0	0	0	0	0	0	0	0	0	0	0	0	0	7	0	0	0	0	0	0	0	0	0	0	0	0	0	0	0	0	0	0	0	0	0	0
0b1b86eebb08e1b83f6e09e883e41863	0	0	0	0	0	0	0	0	0	0	0	0	0	0	0	0	0	0	0	0	0	0	0	0	0	0	0	0	0	0	0	0	0	0	0	0	0	0	0	0	0	0	0	0	0	0	0	0	0
8e52ea977fe22aae6fc78efc1f6babda	0	0	0	2	0	0	0	0	0	2	0	0	3	0	3	0	0	0	0	0	0	0	0	0	0	0	0	0	0	5	0	0	0	0	0	0	0	0	0	0	2	2	0	0	0	0	0	1	0
de0f57ce7228206f9bfd48aa4a6261f4	0	0	0	0	0	0	0	0	0	0	0	0	0	0	0	0	0	0	0	0	0	0	0	0	0	0	0	0	0	0	0	0	0	0	0	0	0	0	0	0	0	0	0	0	0	0	0	0	0
0d000522eb51a8fb7b6ae48acd782da9	0	0	0	0	0	0	0	0	0	3	0	0	0	0	0	0	0	0	0	0	0	0	0	0	0	0	6	0	0	0	0	0	0	0	0	0	0	1	0	0	0	0	0	0	0	0	0	0	0
ebe373eb2683c7be490728e2b1b13aed	0	0	0	0	0	0	2	0	0	2	0	0	1	0	0	0	0	0	0	0	0	0	0	0	0	0	15	0	0	0	0	0	3	0	0	0	0	1	3	0	0	12	0	0	0	0	0	0	0
650cb66e01df6ea15b5cc0ab4ee8a02c	0	0	1	0	0	2	0	2	0	0	0	0	0	0	9	0	0	0	0	0	0	0	12	0	0	0	0	0	0	24	0	0	0	9	0	0	0	0	29	0	0	0	0	0	0	1	0	0	0
f6d1f5732e12a7461b91c48eb741c69b	0	0	0	0	0	0	0	0	0	44	0	3	55	0	0	3	0	0	7	0	0	0	0	0	57	0	47	26	0	34	0	0	26	0	0	0	3	0	0	0	0	0	0	0	6	0	0	0	0
1877bf50ac340269befb30929007e687	0	0	1	0	0	0	0	0	0	10	0	0	0	0	0	0	2	0	0	0	0	0	0	0	0	0	0	0	0	0	0	0	0	0	0	0	0	11	0	0	0	6	0	0	1	0	0	1	0
0bf099e02c39936242c341ae4988435c	0	0	0	0	0	0	0	0	0	0	0	0	0	0	0	0	0	0	0	0	0	0	0	0	0	0	54	0	0	0	0	0	0	0	0	0	0	0	0	0	0	0	0	0	0	0	0	0	0
3958fa5e96e47e937cc587aa132d79c3	0	0	0	0	0	0	0	0	0	0	0	0	0	0	0	0	0	0	0	0	0	0	0	0	0	0	0	0	0	0	0	0	0	0	0	0	0	0	0	0	0	0	0	0	0	0	0	0	0
87220ee117ad7a3e3043ecaa0415e7db	0	0	0	0	0	0	0	0	0	7	0	0	21	0	0	0	0	0	0	0	0	0	0	0	12	0	5	0	0	17	0	0	0	0	0	0	0	0	0	0	0	0	0	0	4	0	0	0	0
750d51150b0dc55ebd481c055c587b4b	0	0	0	0	0	0	2	0	0	0	0	0	0	0	0	9	2	0	0	0	0	0	0	0	2	17	3	0	0	0	0	0	3	0	0	0	3	14	0	0	0	5	0	0	0	0	0	8	10
363ee757910d3d477c7160746a186ba6	0	0	0	0	0	0	0	0	0	7	0	0	0	0	0	0	8	0	0	0	0	0	0	0	0	0	0	0	0	0	0	0	6	0	0	0	0	0	3	0	0	4	0	0	0	0	0	2	0
17f2b72b1bd2df63cfc7c3753cc12f7e	0	0	0	0	0	0	0	0	0	35	0	1	14	0	0	67	0	0	10	0	0	0	0	0	0	0	65	0	0	0	0	0	0	0	0	0	41	0	0	0	0	0	0	0	3	0	0	0	0
bc9e4ac6608dae68a01ac4f489cbcf3e	0	0	0	0	0	0	0	0	0	0	0	0	0	0	0	0	0	0	0	0	0	0	0	0	0	0	2	0	0	0	0	0	0	0	0	0	0	5	0	0	0	10	0	0	0	0	0	0	0
f5c29907b5e155824f772b0fcde688d8	0	0	0	0	0	0	0	0	0	0	0	0	0	0	0	0	0	0	0	0	0	0	0	0	0	0	0	0	0	0	0	0	0	0	0	0	0	0	0	0	0	4	0	0	0	0	0	0	0
7824fed22f0d989ab30c01a1a43aad20	0	0	1	0	0	0	0	0	0	0	0	0	0	0	0	0	0	0	0	0	2	0	0	0	0	0	0	0	0	0	0	0	0	0	0	0	0	0	0	0	0	0	0	0	0	0	0	0	0
d5e3ee821b78c0b414b294ab993b2a9b	0	0	0	0	0	0	0	0	0	25	0	9	0	0	0	0	0	0	2	0	0	0	0	0	0	6	0	0	0	76	0	0	0	0	0	0	0	0	0	0	0	0	0	0	17	0	0	0	0
6ca2e23656b740e3e2d12ea9d1b006b8	0	0	0	0	0	0	0	0	0	0	0	0	0	0	0	0	0	0	0	0	0	0	0	0	0	0	15	0	0	2	0	0	0	0	0	0	0	0	0	0	0	0	0	0	0	0	0	0	0
3e212753d1636e94c174461f71edacdc	0	0	0	0	0	0	0	0	0	17	0	0	0	0	0	0	0	0	0	0	0	0	0	0	0	0	0	0	0	0	0	0	0	0	0	0	0	5	0	0	0	0	0	0	0	0	0	0	0
550c23334ae8eea2ba5439d4b9b75bd9	0	0	2	0	0	0	0	0	0	0	0	0	0	0	0	0	0	2	0	0	2	0	0	0	0	0	0	0	0	2	0	0	6	0	0	0	0	0	0	0	0	2	0	0	0	0	0	0	0
9d7df36ce2108f8213a4db8dbc1f4fb6	0	0	0	0	0	0	0	0	0	0	0	0	0	0	0	0	0	0	0	0	0	0	0	0	0	0	0	0	0	0	0	0	0	0	0	0	0	0	0	0	0	0	0	0	0	0	0	0	0
8fbd2006d8519a33f00fafcb65f6070b	0	0	0	0	0	0	0	0	0	0	0	0	0	0	0	0	0	0	0	0	0	0	0	0	0	0	0	0	0	0	0	0	0	0	0	0	0	0	3	0	0	0	0	0	0	0	0	0	0
979458debd8a5c1c17bfa46ed6316225	0	0	0	0	0	0	0	0	0	2	0	0	0	0	0	0	0	0	0	0	0	0	0	0	0	0	0	0	0	0	0	0	0	0	0	0	0	0	22	0	0	17	0	0	0	0	0	0	0
80cb55dbf3edaa1348d9496ab5c1ee77	0	0	0	0	0	0	0	0	0	0	0	0	0	0	0	0	2	0	0	0	0	0	0	0	0	5	0	0	0	0	0	0	4	0	0	0	0	0	0	0	0	3	0	0	0	0	0	0	0
2db0337246d521fc4745e9619f663103	0	0	0	2	0	0	0	0	0	0	0	0	0	0	0	0	0	0	0	0	1	0	50	0	0	0	0	0	0	0	0	0	0	13	0	0	0	0	0	0	0	0	0	0	0	0	0	0	0
7fbb685b1ecd255adba274e8b2f0fa77	0	0	0	0	0	0	0	0	0	0	0	0	0	0	0	0	0	0	0	0	0	0	0	0	0	0	5	0	0	0	0	0	0	0	0	0	0	0	0	0	0	0	0	0	0	0	0	0	0
3a5a37933d7e6e47d1d36d8ce299c0ad	0	0	0	0	0	0	0	0	0	0	0	0	0	0	0	0	0	0	34	0	0	0	0	0	0	10	0	0	0	0	0	0	0	0	0	0	0	0	0	0	0	0	0	0	0	0	0	0	0
63b04b01fc7b33fe29f1e9d836d28aed	14	0	2	0	0	0	0	0	0	0	0	0	0	0	0	0	0	1	0	0	0	0	8	0	0	0	0	0	0	0	0	0	0	0	0	0	0	0	0	0	0	0	0	0	0	0	0	0	0
e4a97cb61111816776cc57fd2cdc3a03	0	0	0	0	0	0	0	0	0	0	0	0	0	0	0	0	0	0	0	0	0	0	0	0	0	0	0	0	0	4	0	0	0	0	0	0	0	0	0	0	0	0	0	0	0	0	0	0	0
23aad852575eb1f23d6788e4d4e042d8	0	0	0	0	0	0	0	0	0	19	0	0	0	0	0	0	0	0	0	0	0	0	0	0	0	0	2	0	0	0	0	0	0	0	0	0	0	18	2	0	0	0	0	0	0	0	0	0	0
2f77c0d2e08f12e7f30b6b17c857e9c8	0	0	0	0	0	0	0	0	0	0	0	0	0	14	0	0	0	0	0	0	0	0	0	0	0	11	0	0	0	0	0	0	0	0	0	0	0	0	0	0	0	0	0	0	0	0	0	0	0
78e8a7a6cd823f50b647b814f616f70f	0	0	0	0	0	0	0	0	0	0	0	0	1	0	0	0	0	0	0	0	0	0	0	0	0	0	0	0	0	0	0	0	0	0	0	0	0	0	0	0	0	0	0	0	0	0	0	0	0
1ab8f72d0b595cc1016dde980b63b599	0	0	0	0	0	0	0	0	0	0	0	0	0	0	0	0	0	0	0	0	0	0	0	0	0	0	0	0	0	0	0	0	0	0	0	0	0	0	23	0	0	0	0	0	0	0	0	0	0
1713a1bb0d07c7f433cb0f1f10c13619	0	0	0	0	0	0	0	0	0	14	0	0	0	0	0	0	0	0	0	0	0	0	0	0	0	0	0	0	0	0	0	0	0	0	0	0	0	0	0	0	0	0	0	0	0	0	0	0	0
662bb3331a8d3e12f82bd504e5f2b5e4	0	0	0	0	0	0	0	0	0	0	0	0	0	0	0	0	0	0	0	0	0	0	0	0	0	0	0	0	0	0	3	0	0	0	0	0	0	0	0	0	0	0	0	0	0	0	2	0	0
8c056b320c035056190a6849b0a675f4	0	0	0	0	0	0	0	0	0	0	0	0	0	0	0	0	0	0	0	0	0	0	0	0	0	0	0	0	0	0	0	0	0	0	0	0	0	0	0	0	0	0	0	0	0	0	0	0	0
55ab6cda61d128ba2c606340f02bb829	0	0	0	0	0	0	0	0	0	0	0	0	0	0	0	0	0	0	0	0	0	0	0	0	0	0	13	0	0	0	0	0	0	0	0	0	0	0	0	0	0	0	0	0	0	0	0	0	0
08bf5b4ccf55a9d94943f408eec5c3b3	0	0	0	0	0	0	0	0	0	8	0	0	0	0	0	0	0	0	0	0	0	0	0	0	0	0	58	0	0	0	0	0	0	0	0	0	0	7	0	0	0	0	0	0	0	0	0	2	0
813ccb350e899df95e556136f172ab62	0	0	0	0	0	0	0	0	3	0	0	0	0	53	0	0	0	0	0	0	0	0	0	0	0	0	0	0	0	0	0	0	0	0	0	0	0	0	0	0	0	0	0	0	0	0	0	0	0
80f9bd265a30f1efcf4198e76db0b161	7	0	9	2	0	3	0	0	0	0	0	0	0	0	46	0	2	7	13	0	0	0	4	15	0	0	0	0	0	55	0	0	0	0	2	0	0	0	2	0	0	0	0	0	0	3	4	0	0
09d1b78b06d3fbf5c1b6019e80fbcba4	0	0	0	0	0	0	0	0	0	1	0	0	0	0	0	0	0	0	0	0	0	0	0	0	0	0	1	0	0	0	11	0	0	0	0	0	0	0	0	0	0	0	0	0	0	0	0	0	0
1fca85435e8178f00a6b091a3ad5a065	0	0	0	0	0	0	0	0	0	0	0	0	0	0	0	0	0	0	0	0	0	0	0	0	0	0	0	0	0	0	0	0	0	0	0	0	0	0	0	0	0	0	0	0	0	0	0	0	0
21bed7d6f79c69c4f411869870370bc2	0	0	0	0	0	0	0	0	0	0	0	0	0	0	0	0	0	0	0	0	0	0	0	0	0	0	0	0	0	0	0	0	0	0	0	0	0	0	0	0	0	0	0	0	0	0	0	0	0
548ff24f40e413fb2e0ddecb48c09374	0	0	0	0	0	0	0	0	0	0	0	0	0	0	0	0	0	0	0	0	0	0	0	0	0	0	0	0	0	0	0	0	0	0	0	0	0	0	0	0	0	0	0	0	0	0	0	0	0
c0a1fefc89e99207010de863ba3a923f	0	0	0	0	0	0	0	0	0	0	0	0	0	0	0	0	0	0	0	0	0	0	0	0	0	0	0	0	0	0	0	0	0	0	0	0	0	0	0	0	0	0	0	0	0	0	0	0	0
fc73bcaa86a072a480eefb42873bf2a9	0	0	18	0	0	0	0	0	0	0	0	0	0	0	0	0	0	12	0	0	0	0	0	11	0	3	0	0	0	0	0	0	0	0	0	0	0	0	0	0	0	0	0	0	0	0	0	0	0
532d9d878dbe555473eee7fc51f046cf	0	0	0	0	0	0	0	0	0	0	0	0	0	0	0	0	0	0	0	0	0	0	0	0	0	0	0	0	0	0	0	0	0	0	0	0	0	0	0	0	0	0	0	0	0	0	0	0	0
523cbb3c2d1dcacc02e552ec3ea16c2a	0	0	0	0	0	0	0	0	0	0	0	0	0	0	0	0	0	0	0	0	0	0	0	0	0	0	0	0	0	0	0	0	0	0	0	0	0	0	0	0	0	9	0	0	0	0	0	2	0
978226e00b6c563e45a2d0fd2de35188	32	0	5	15	0	8	0	0	0	0	0	0	0	0	10	0	0	4	4	0	31	0	0	0	0	0	0	0	0	6	0	0	0	0	0	0	0	0	0	0	0	0	0	0	0	1	15	0	0
198253c2a3b7c67da47a18cad188fb6f	0	0	0	0	0	0	2	0	0	0	0	0	0	0	0	10	0	0	16	0	0	0	0	0	0	0	0	0	0	0	0	0	0	0	0	0	9	66	39	5	0	59	0	0	0	0	0	24	12
e23cdb6e37d16f43e088074de65ea318	6	0	3	8	0	0	0	0	0	0	0	0	0	0	0	0	3	0	4	0	3	0	4	0	0	0	0	0	2	0	0	0	0	0	0	0	0	0	0	0	2	0	0	0	0	3	4	0	0
f89f7a559de8866fe829486ca221edaf	0	0	0	0	0	0	0	0	0	0	0	2	0	0	0	0	0	0	0	0	0	0	0	0	0	0	0	0	0	2	0	0	0	0	0	0	0	0	0	0	0	0	0	0	0	0	0	0	0
115636fdb170520dca83c3e03b3c9764	0	0	0	0	0	0	0	0	0	0	0	0	0	8	3	0	0	0	0	0	3	0	0	0	0	0	0	0	0	0	3	0	0	2	0	0	0	0	0	0	0	0	0	0	0	0	0	0	0
5f5be8436442fb9231e5beecd4f1f5e2	0	0	0	0	0	0	0	0	0	84	0	5	0	0	0	0	0	0	19	0	0	0	0	0	0	13	735	0	0	13	0	0	3	0	0	0	0	49	0	0	0	0	0	0	7	0	0	0	0
c35ae3bfb56fc4f49fdb8aea6ceb6290	0	0	0	0	0	0	0	0	0	0	0	0	0	0	0	0	0	0	0	0	0	0	0	0	0	0	0	0	0	0	0	0	0	0	0	0	0	0	0	0	0	0	0	0	0	0	0	0	0
68105b45e0428e2b709e13984ba9f324	0	0	0	0	0	0	0	0	0	0	0	0	0	3	0	0	0	0	0	0	0	0	0	0	0	0	0	0	0	0	0	0	0	0	0	0	0	0	0	0	0	0	0	0	0	0	5	0	0
cf6fd7e41037eb06cbf8f663972983fd	49	0	19	4	0	0	0	0	0	0	0	0	0	0	5	0	0	11	0	0	2	0	3	0	0	0	0	0	0	12	0	0	0	0	0	0	0	0	0	0	2	0	0	0	0	30	0	0	0
443a804390b59acc9480277f9366faf5	0	2	0	0	0	0	4	0	0	41	0	0	0	0	0	4	0	0	0	0	0	0	0	0	0	0	0	0	0	0	0	0	2	0	0	0	0	13	0	0	0	4	0	0	0	0	0	0	7
bbf38a38504e5094e3b67cc9141f858f	0	0	0	0	0	0	0	0	0	0	0	0	0	0	0	0	0	0	0	0	0	0	0	0	0	0	52	0	0	0	0	0	0	0	0	0	0	0	0	0	0	0	0	0	0	0	0	0	0
0d9d1cefe854f36d29388bf912f73186	0	0	0	0	0	0	0	0	0	5	0	0	0	0	0	0	0	0	0	0	0	0	0	0	0	0	16	0	0	0	0	0	0	0	0	0	0	5	5	0	0	0	0	0	0	0	0	0	0
249aabdc9bf2acdf8f106c52b02d3180	0	0	0	0	0	0	0	0	0	9	0	0	0	0	0	0	0	0	2	0	0	0	0	0	0	0	31	0	0	0	0	0	35	0	0	0	3	7	4	0	0	10	0	0	0	0	0	0	7
39ec2a0e670f4e96ebdc9c82a89caa3e	0	0	0	0	0	0	0	0	0	0	0	0	0	0	0	0	0	0	0	0	0	0	0	0	0	0	18	0	0	0	0	0	2	0	0	0	0	0	0	0	0	0	0	0	0	0	0	0	0
b0ab6e32b87f6bcda8eea8c2f6d456d7	0	0	0	0	0	0	0	0	0	0	0	0	0	249	10	0	0	0	0	0	0	0	0	0	0	0	0	0	0	0	0	0	0	0	0	0	0	0	0	0	0	0	0	0	0	0	0	0	0
df6f6f88cf6a9973faef9b922251a6cd	0	0	0	0	0	0	0	0	0	0	0	0	0	0	0	0	0	0	0	0	0	0	0	0	0	0	6	0	0	0	0	0	0	0	0	0	0	0	0	0	0	0	0	0	0	0	0	0	0
8d82ef5de12acaf8d962d7d0b6b26144	0	0	0	0	0	0	0	0	0	0	0	0	0	0	0	0	0	0	0	0	0	0	0	0	0	0	0	0	0	0	0	0	0	0	0	0	0	4	0	0	0	0	0	0	0	0	0	0	0
ee4ac6730ee683fb26131d3882551341	3	0	0	0	22	12	0	0	0	0	11	0	0	0	0	0	33	0	0	11	0	0	3	39	0	0	0	0	0	0	0	0	0	1	0	0	0	0	0	46	0	0	0	0	0	0	0	0	0
f221f666bc2e979fae37fdace06762ca	28	0	0	2	0	0	0	0	0	0	0	0	0	221	6	0	0	0	7	0	89	0	24	40	0	70	2	0	0	7	47	0	0	295	2	0	0	0	2	18	3	0	0	3	0	4	2	0	0
98343b35af0e7438e4f1825ab70e3ff0	0	0	0	0	0	0	0	0	0	7	0	0	0	0	0	0	0	0	0	0	0	0	0	0	0	0	0	0	0	0	0	0	0	0	0	0	0	26	7	0	0	0	0	0	0	0	0	0	0
de365178d811f605f5a629e3f171a488	0	0	0	0	0	0	0	0	0	0	0	0	0	0	0	0	0	0	0	0	0	0	0	0	0	0	0	0	0	0	0	0	0	0	0	0	0	0	0	0	0	0	0	0	0	0	0	0	0
2871c90022b080fd28429ede548a8936	3	0	0	0	0	0	0	0	0	0	0	0	0	2	7	0	0	0	12	0	27	0	3	23	0	0	0	0	0	5	168	0	0	15	0	0	0	0	0	5	3	0	0	0	0	0	0	0	0
a55ecf8038e7ca382af0da14ca475aee	0	0	0	3	0	0	0	0	0	0	0	0	0	0	0	0	0	0	0	0	17	0	109	0	0	0	0	0	0	0	0	0	0	55	0	0	0	0	0	0	12	0	0	0	0	0	0	0	0
8f1e40cf2e354e97c85dcae2168016bb	0	0	0	0	0	0	0	0	0	0	0	0	0	0	0	0	0	0	0	0	0	0	0	0	0	0	0	0	0	0	0	0	0	0	0	0	0	2	0	0	0	0	0	0	0	0	0	0	0
9936a40d4334b0c6c4d8b48e88bf3c7b	0	0	0	0	0	0	0	0	0	0	0	0	0	0	0	0	0	0	0	0	0	0	0	0	0	0	0	0	0	5	0	0	0	0	0	0	0	0	0	0	0	0	0	0	0	0	0	0	0
7a82c7b4b65bf99989224756594f2bde	0	0	0	0	0	0	0	0	0	0	0	0	0	0	0	0	0	0	0	0	0	0	0	0	0	0	0	0	0	0	0	0	0	0	0	0	0	0	0	0	0	0	0	0	0	0	0	0	0
1f82d2f756972efed6397596c969aedc	0	0	4	0	0	0	0	0	0	0	0	0	0	0	0	0	3	0	0	0	0	0	0	0	0	0	0	0	0	0	0	0	0	0	0	0	0	0	0	0	0	0	0	0	0	0	0	0	0
752cccafaba91c15b99fd94bffe28b6f	0	0	0	0	0	0	0	0	0	0	0	0	0	0	0	0	0	0	0	0	0	0	0	0	0	0	2	0	0	0	0	0	0	0	0	0	0	0	0	0	0	0	0	0	0	0	0	0	0
92c7c5118f7aa45388a86c4fa4c938fc	0	0	0	0	0	0	0	0	0	0	0	0	0	0	0	0	0	0	0	0	0	0	0	0	0	0	0	0	0	0	0	0	0	0	0	0	0	3	0	0	0	0	0	0	0	0	0	0	3
7df2cacd717ba95118be481b700e52ca	0	0	0	0	0	0	0	0	0	0	0	0	0	0	0	0	0	0	0	0	0	0	0	0	0	0	0	0	0	0	0	0	0	0	0	0	0	0	0	0	0	13	0	0	0	0	0	0	0
1d5d187a661790127f5cf825db52cb4f	0	0	0	0	0	0	0	0	0	0	0	0	0	0	0	0	0	0	0	0	0	0	0	0	0	0	0	0	0	0	0	0	0	10	0	0	0	0	0	0	0	0	0	0	0	0	0	0	0
d546c4d7afa7e343c38fc60e1e849c4b	0	0	0	0	0	0	0	0	0	0	0	0	0	0	0	0	0	0	0	0	0	0	0	0	0	0	0	0	0	0	0	0	0	0	0	0	0	0	0	0	0	0	0	0	0	0	0	0	0
2c513191e709930f1d4fea2b5373298e	0	0	3	0	0	9	0	0	0	0	0	15	1	0	73	0	3	0	18	3	7	0	0	18	2	6	0	0	0	125	0	0	0	3	0	0	0	0	3	0	0	0	0	3	5	0	0	0	0
794afc64e09af7c946f8566c5027be0c	0	0	0	0	0	0	0	0	0	1	0	0	0	0	0	3	0	0	0	0	0	0	0	0	0	0	18	0	0	3	0	0	7	0	0	0	0	5	4	0	0	0	0	0	0	0	0	0	0
cef2859d91a2b69c65e0920b40f5a42b	0	0	0	0	0	0	0	0	0	0	0	0	0	0	0	0	0	0	0	0	0	0	0	0	0	0	0	0	0	0	0	0	0	0	0	0	0	0	0	0	0	0	0	0	0	0	0	0	0
ddb6079cff346caeb713a7d91f9158cc	0	0	0	0	0	0	0	0	0	0	0	0	0	0	0	0	0	0	0	0	0	0	0	0	0	0	0	0	0	0	0	0	0	0	0	0	0	0	0	0	0	0	0	0	0	0	0	0	0
2ddc258fbdcc5d55705d826f280dcb6b	0	0	0	0	0	0	0	0	0	0	0	0	0	0	0	0	0	0	0	0	0	0	0	0	0	0	0	0	0	0	0	0	0	0	0	0	0	0	0	0	0	0	0	0	0	0	0	0	0
070f0e2a727bb5cb3ee2fc86833caa93	0	0	0	0	0	0	0	0	0	0	0	0	0	0	0	0	0	0	0	0	0	0	0	0	0	0	0	0	0	0	0	0	0	0	0	0	0	0	2	0	0	0	0	0	0	0	0	0	0
3071921d0c6eb80bdc2877401fc5225f	0	0	0	0	0	0	0	0	0	5	0	0	0	0	0	0	0	0	0	0	0	0	0	0	0	0	0	0	0	0	0	0	0	0	0	0	0	2	0	0	0	0	0	0	0	0	0	0	0
109c8141dec0f7c3e3ed267e6d938eb6	0	0	0	0	0	0	0	0	0	0	0	0	0	0	0	0	0	0	0	0	0	0	0	0	0	0	30	0	0	4	0	0	0	0	0	0	0	0	3	0	0	0	0	0	5	0	0	0	0
e62d40de5dfe9b94dccd9332800b6b7b	0	0	0	0	0	0	0	0	0	0	0	0	0	0	0	0	0	0	0	0	0	0	0	0	0	7	0	0	0	0	0	0	0	0	0	0	0	0	0	0	0	0	0	0	0	0	0	0	0
4cd8e810397916f28cc6efbe2308383d	0	0	0	0	0	0	0	0	0	0	0	0	0	0	0	0	0	0	0	0	0	0	0	0	0	0	0	0	0	30	0	0	0	0	0	0	0	0	0	0	0	0	0	0	0	0	0	0	0
de943e187925a29d701fb18b8563fa20	0	0	0	0	0	0	0	0	0	0	0	0	184	0	0	0	0	0	0	0	0	0	0	0	143	0	1	1	0	43	0	0	1	0	0	0	0	0	0	0	0	0	0	0	0	0	0	0	0
953921a244f8d1deb14b479e3e8229f4	0	0	0	0	0	0	0	0	0	0	0	0	0	0	0	0	0	0	0	0	0	0	0	0	0	0	59	0	0	0	0	0	0	0	0	0	0	0	0	0	0	0	0	0	0	0	0	0	0
9165aaf9114bd978f8217c82860afe10	0	0	0	0	0	0	0	0	0	3	0	0	0	0	0	0	2	0	0	0	0	0	0	0	0	0	0	0	0	0	0	0	2	0	0	0	0	11	0	0	0	2	0	0	0	0	0	2	0
d1c9640621e3d857d5d15456dc6499d0	0	0	0	0	0	0	0	0	0	0	0	0	0	0	0	0	0	0	0	0	0	0	0	0	0	0	0	0	0	0	0	0	0	0	0	0	0	0	0	0	0	0	0	0	0	0	0	0	0
2e2b8fa9a808744c3942ab4f516d57e7	0	0	0	0	0	0	0	0	0	0	0	0	0	11	0	0	0	0	0	0	0	0	0	0	0	4	0	0	0	0	0	0	0	10	0	0	0	0	0	0	0	0	0	0	0	0	0	0	0
747e96ef258acecc87862287967c7206	0	0	0	0	0	0	0	0	0	0	0	0	0	0	0	0	0	0	0	0	0	0	0	0	0	0	12	0	0	0	0	0	0	0	0	0	0	0	0	0	0	0	0	0	0	0	0	0	0
9eafc46d45dcdfff4af30e5a393c8111	0	0	0	0	0	0	0	0	0	0	0	0	0	3	0	0	0	0	0	0	4	0	0	0	0	0	0	0	0	0	1	0	0	0	0	0	0	0	0	0	0	0	0	0	0	0	0	0	0
9edffee4b531d35353001a3d34b34470	0	0	0	0	0	0	0	0	0	0	0	0	0	0	0	0	0	0	7	0	0	0	0	0	0	0	1	0	0	0	0	0	0	0	0	0	0	0	0	0	0	2	0	0	3	0	0	0	0
95d5022f6420c6a8f8dcd3ced490a27a	0	0	0	0	0	0	0	0	0	0	0	0	0	0	0	0	0	0	0	0	12	0	1	7	0	0	0	0	0	0	15	0	0	0	0	0	0	0	0	4	2	5	0	0	0	0	2	0	0
75028d416affce4384c1b44f76817256	8	0	0	7	0	0	0	0	0	0	0	0	0	3	0	0	0	0	0	0	8	0	88	0	0	0	0	0	0	10	0	0	0	194	5	0	0	0	0	0	5	0	5	0	3	3	3	0	0
5cd4ebc7d2b37888369bab793559a2d4	0	0	0	0	0	0	0	0	0	0	0	0	0	0	0	0	0	0	0	0	0	0	0	0	1	0	0	0	0	0	0	0	0	0	0	0	0	0	0	0	0	0	0	0	0	0	0	0	0
44ebf45b6100563f5ceb98ad485cba4d	0	0	0	0	0	0	0	0	0	6	0	0	0	0	0	0	0	0	0	0	0	0	0	0	0	0	0	0	0	0	0	0	0	0	0	0	0	0	0	0	0	0	0	0	0	0	0	0	0
782f0ab1e3be837144be746ed4df72c8	0	0	0	0	0	0	0	0	0	0	0	0	0	0	0	0	0	0	0	0	0	0	0	0	0	0	0	0	0	0	0	0	0	0	0	0	0	1	0	0	0	0	0	0	0	0	0	0	0
a534f4ec9684eda387cf08f6d07bb8b6	0	0	0	0	0	0	0	0	0	0	0	0	0	0	0	0	0	0	0	0	0	0	0	0	0	0	0	0	0	0	0	0	0	0	0	0	0	0	0	0	0	0	0	0	0	0	0	0	0
a2da7da4a49a04b8b3e1f6c01c56baf7	0	0	0	0	0	0	0	0	0	0	0	0	0	0	0	0	0	0	0	0	0	0	0	0	0	0	1	0	0	0	0	0	0	0	0	0	0	9	0	0	0	0	0	0	0	0	0	0	0
d626f6cf0f65d57933c94d7b28ed7f94	0	0	0	0	0	0	0	0	0	0	0	0	0	0	0	0	0	0	0	0	0	0	0	0	0	0	0	0	0	0	0	0	0	0	0	0	0	0	0	0	0	0	0	0	0	0	0	0	0
98e94a582a3394ffc44c70668b1f5e84	0	0	0	0	0	0	0	0	0	0	0	0	0	0	0	0	0	0	0	0	0	0	0	0	0	0	0	0	0	0	0	0	0	0	0	0	0	0	23	0	0	0	0	0	0	0	0	0	0
fe8ee2aa7c85ff8ad2a367bfd99e37b4	0	0	0	0	0	0	0	0	0	0	0	0	0	0	0	0	0	0	0	0	0	0	4	0	0	0	0	0	0	0	168	0	0	0	0	0	0	0	0	0	0	0	0	0	0	0	0	0	0
d56aab61c33a52532eddd8c6709e669e	0	0	0	0	0	0	0	0	0	0	0	0	0	0	0	0	0	0	0	0	0	0	0	0	0	0	2	0	0	0	0	0	0	0	0	0	0	0	0	0	0	0	0	0	0	0	0	0	0
ae37a47bc12e9839effda63903236ccd	0	0	0	0	0	0	0	0	0	1	0	0	0	0	0	0	0	0	0	0	0	0	0	0	0	0	1	0	0	0	0	0	0	0	0	0	0	6	0	0	0	8	0	0	3	0	0	0	0
def1ab5717720eab3264dbeeb02b6c78	0	0	0	0	0	0	0	0	0	9	0	0	0	0	1	0	0	0	0	0	0	0	0	0	0	0	17	0	0	0	0	0	0	0	0	0	0	0	22	4	0	71	0	0	0	0	0	0	0
6b80c1c71f375bf151b7383a73f6fc87	0	0	0	0	0	0	0	0	0	6	0	0	0	0	0	0	0	0	0	0	0	0	0	0	0	0	0	0	0	0	0	0	0	0	0	0	0	0	0	0	0	0	0	0	0	0	0	0	0
bfd66caa37ad04f39253344a0410d3c5	0	0	0	0	0	3	0	0	0	0	0	0	1	0	0	0	0	0	0	0	0	0	0	0	0	0	10	0	0	0	0	0	14	0	0	0	0	0	0	0	0	0	0	0	0	0	0	0	4
443cc3381425d178dc75aec6b353883d	0	0	0	0	0	0	0	0	0	0	0	0	0	0	0	0	0	0	0	0	0	0	0	0	0	0	0	0	0	0	0	0	0	0	0	0	0	7	0	0	0	0	0	0	0	0	0	0	0
02619e1a01cd3d4300971540487275db	0	0	0	0	0	0	0	0	0	0	0	0	0	0	0	0	0	0	0	0	0	0	0	0	0	0	0	0	0	0	0	0	0	0	0	0	0	21	0	0	0	0	0	0	0	0	0	0	0
3a24383fba216f285c2a224f25afe120	0	0	0	0	0	0	0	0	0	0	0	0	0	0	0	0	0	0	0	0	0	0	0	0	0	0	2	0	0	0	0	0	0	0	0	0	0	0	0	0	0	0	0	0	0	0	0	0	0
87315726c81117e69dde0a23af150fdc	0	0	0	0	0	0	0	0	0	0	0	0	0	0	0	0	0	0	0	0	0	0	0	0	0	0	0	0	0	0	0	0	0	0	0	0	0	4	0	0	0	0	0	0	0	0	0	0	0
2f8df62be21dfaa6d49cf46658243a3a	0	0	0	0	0	0	0	0	0	0	0	0	0	0	0	0	0	0	0	0	0	0	0	34	0	0	11	0	0	0	0	0	0	0	0	0	0	0	8	22	0	0	0	0	0	0	0	0	0
bc3f94fa7a80a797a31c1d0b052819f1	0	0	0	0	0	0	0	0	0	5	0	0	0	0	0	0	0	0	0	0	0	0	0	0	0	0	0	0	0	0	0	0	0	0	0	0	0	0	0	0	0	0	0	0	0	0	0	0	0
02ef95c86441ff9b0b4fd45bc7267b0d	38	0	0	0	0	0	0	0	0	0	0	0	0	0	12	0	0	0	6	0	7	0	0	11	0	0	0	0	0	2	61	0	0	0	0	0	0	0	0	2	0	0	0	0	0	0	2	0	0
c5f6171ccee375f9582325fe8ab4cb7a	0	0	0	0	0	0	0	0	0	0	0	0	0	0	0	0	0	0	0	0	0	0	0	0	0	0	1	0	0	0	0	0	7	0	0	0	0	0	0	0	0	0	0	0	0	0	0	0	0
5ccff72d1922d6265f4652b8b7a736e2	0	0	0	0	0	0	0	0	0	0	0	0	0	0	0	0	0	0	0	0	0	0	0	0	0	0	74	0	0	0	0	0	0	0	0	0	0	0	0	0	0	0	0	0	0	0	0	0	0
71b6e693be9292cb2579d5c62c9f90f7	0	0	0	0	0	0	0	0	0	0	0	0	0	0	0	0	0	0	0	0	0	0	0	0	0	0	0	0	0	0	0	0	0	0	0	0	0	0	0	0	2	0	0	0	0	0	0	0	0
b730cbfbc67d97a0b5b8e21e861c3f95	0	0	0	0	0	0	0	0	0	6	0	0	0	0	0	0	0	0	0	0	0	0	0	0	0	0	7	0	0	0	0	0	0	0	0	0	0	4	0	0	0	1	0	0	0	0	0	0	0
e67a42e21fa5e9bc2eed5841ed1b8b0a	0	0	0	0	0	0	0	0	0	0	0	0	0	0	0	0	0	0	0	0	10	0	0	0	0	0	0	0	0	0	0	0	0	2	0	0	0	0	0	0	0	0	0	0	0	0	0	0	0
5854a28ffc3a94a0b97c4e8ca191269d	0	0	0	0	0	0	0	0	0	0	0	6	0	0	0	0	0	0	2	0	0	0	0	0	0	0	0	0	0	6	0	0	0	0	0	0	0	0	0	0	0	0	0	0	3	0	0	0	0
03332ba77a1ac501490c5cd6fd78b8db	0	0	1	0	0	0	0	0	0	0	0	0	0	0	0	0	0	0	0	0	0	0	0	0	0	0	0	0	0	0	0	0	3	0	0	0	0	0	0	0	0	1	0	0	0	0	0	0	0
7321bc89b4032a620e357466f086425e	0	0	0	0	0	0	0	0	0	0	0	0	0	17	0	0	0	0	0	0	0	0	2	0	0	0	0	0	0	0	9	0	0	0	0	0	0	0	0	0	0	0	0	0	0	0	0	0	0
72b34e70ea21051d7596679b1a18dced	0	0	0	8	5	0	0	0	0	0	0	0	0	2	0	0	0	0	0	0	0	0	0	0	0	2	0	0	2	0	16	0	0	0	0	0	0	0	0	0	0	0	0	2	0	12	101	0	0
ab3826ae74165ebe67920fa720cf373e	0	0	0	0	0	0	0	0	0	0	0	0	0	0	0	0	0	0	9	0	0	0	0	0	0	0	2	0	0	0	0	0	0	0	0	0	0	0	0	0	0	0	0	0	3	0	0	0	0
d9266fbcb82aff2f86d78ba800ea3e8c	0	0	0	0	0	2	0	0	0	2	0	0	0	0	2	0	2	0	0	0	0	0	0	0	0	0	6	0	0	3	0	0	2	0	0	0	0	12	0	0	0	1	0	0	0	0	0	0	0
b00cee8137944d8f17a57db4661ac047	0	0	0	0	0	0	0	0	0	4	0	0	0	0	0	0	0	0	0	0	0	0	0	0	0	0	7	0	0	0	0	0	2	0	0	0	0	0	0	0	0	0	0	0	0	0	0	0	0
2a15435b0c560136ec90ec81c31711ed	0	0	0	0	0	0	0	0	0	0	0	0	0	0	0	0	0	0	0	0	0	0	0	0	9	0	0	2	0	7	0	0	0	0	0	0	0	0	0	0	0	0	0	0	0	0	0	0	0
5a4e555c66e42e010c860935d81dbeff	0	0	0	0	0	0	0	0	0	2	0	0	0	0	0	0	0	0	0	0	0	0	0	0	0	0	0	0	0	0	0	0	0	0	0	0	0	0	0	0	0	0	0	0	0	0	0	0	0
df06484d7c9eb605f9fbadd70b55b9d6	0	0	0	0	0	0	0	0	0	0	0	0	0	0	0	0	0	0	0	0	0	0	0	0	0	0	0	0	0	0	0	0	0	0	0	0	0	0	0	0	0	0	0	0	0	0	0	0	0
e78a93329b376864fbad999d6bf6c682	58	0	8081	0	0	0	0	0	0	0	0	0	0	0	0	0	0	4332	3	0	0	0	0	0	0	0	0	0	0	0	0	0	0	0	0	0	0	0	0	2	0	0	0	0	0	0	0	0	0
a43c8411a6478f9395ed0078c0776f22	0	0	0	0	0	0	0	0	0	0	0	0	0	0	0	0	0	0	0	0	0	0	0	0	0	0	0	0	0	0	0	0	0	0	0	0	0	0	0	0	0	0	0	0	0	0	3	0	0
af33532dcfa84e6ef2f112342a9f36f1	0	0	0	0	0	0	0	0	0	5	0	0	0	0	0	0	0	0	2	0	0	0	0	0	0	0	0	0	0	0	0	0	0	0	0	0	0	4	0	0	0	2	0	0	1	0	0	0	0
4d36cf4e1b9417cbf402616736f3015a	0	0	0	0	0	0	0	0	0	0	0	0	0	0	0	0	0	0	0	0	0	0	0	0	0	0	0	0	0	0	0	0	0	0	0	0	0	0	0	0	0	0	0	0	0	0	0	0	0
e2b0b3089d22c1fc5d2bd9e0a569283c	0	0	0	0	0	0	0	0	0	0	0	3	0	0	0	0	0	0	0	0	0	0	0	0	0	0	0	0	0	6	0	0	0	0	0	0	0	0	0	0	0	0	0	0	0	0	0	0	0
76ac994605440d0c1078beca89f308e8	0	0	0	0	0	0	0	0	0	3	0	0	0	0	0	0	0	0	0	0	0	0	0	0	0	0	0	0	0	0	0	0	0	0	0	0	0	5	0	0	0	0	0	0	0	0	0	0	0
e0be04554af0014f07827395a89160de	0	0	0	0	0	0	0	0	0	4	0	0	0	0	0	0	0	0	0	0	0	0	0	0	0	0	0	0	0	0	0	0	0	0	0	0	0	0	0	0	0	0	0	0	0	0	0	0	0
45539a1e423b86f93ea74125a59c94e0	0	0	0	0	0	0	0	0	0	0	0	0	0	0	0	0	0	0	0	0	0	0	0	0	0	0	0	0	0	0	0	0	0	0	0	0	0	6	0	0	0	0	0	0	0	0	0	0	0
2c6e4deb10452f19677c05c83b1fee5c	0	0	0	0	0	0	0	0	0	0	0	0	0	0	0	0	0	0	0	0	0	0	0	0	0	0	0	0	0	0	0	0	0	0	0	0	0	0	0	0	0	0	0	0	0	0	0	0	0
8520a681191a5217c51956513a02b7e1	0	0	0	2	0	0	0	9	0	0	0	0	0	0	0	0	2	0	0	0	7	0	5	0	0	0	0	0	0	0	0	0	0	3	0	0	0	0	0	0	0	0	0	0	0	0	0	0	0
a305ef999fe6ede4e63843df243d85f3	0	0	0	0	0	0	0	0	0	8	0	0	0	0	0	4	0	0	2	0	0	0	0	0	0	0	0	0	0	0	0	0	0	0	0	0	0	3	0	0	0	0	0	0	2	0	0	0	0
b1e33078adaab9cf7f29d7dc5fe1130d	29	0	0	0	0	0	0	0	0	0	0	0	0	0	0	0	0	0	5	0	11	0	0	14	0	0	0	0	0	0	37	0	0	0	0	0	0	0	0	0	0	0	0	0	0	2	4	0	0
4794d3229a41ea63fc19474a47a25b29	0	0	0	0	0	0	0	0	0	0	0	0	0	0	14	0	0	0	8	0	0	0	0	0	0	50	36	2	0	0	0	0	0	0	0	0	0	0	713	0	0	16	0	0	0	0	0	0	0
aa60d9b2e043f87bf5e2886e93a21016	0	0	0	0	0	0	0	0	0	0	0	0	0	0	0	0	0	0	0	0	0	0	0	0	0	0	0	0	0	0	0	0	0	0	0	0	0	0	0	0	0	0	0	5	0	0	0	0	0
f41671f7f5c55e3fc626a7090857343e	0	0	0	18	0	0	0	0	0	0	0	0	0	0	0	0	0	0	0	0	3	0	91	0	0	0	0	0	0	0	0	0	0	53	2	0	0	0	0	0	6	0	0	0	0	0	0	0	0
97e755fab2fd8a23d3331c54c60ade93	0	0	0	0	0	0	0	0	0	0	0	0	0	0	0	0	0	0	0	0	0	0	0	0	0	0	0	0	0	0	0	0	0	0	0	0	0	0	0	0	0	0	0	0	0	0	0	2	0
5129f6d17d4d7bb1899868d9019d7fed	0	0	0	0	0	0	0	0	0	0	0	0	0	0	0	0	0	0	0	0	0	0	0	6	0	0	0	0	0	0	0	0	0	0	0	0	0	0	0	0	0	0	0	0	0	0	0	0	0
7d94d357b243dff31546179e5e333c8e	0	0	0	0	0	0	0	0	0	2	0	0	0	0	0	0	0	0	0	0	0	0	0	0	0	0	0	0	0	0	0	0	0	0	0	0	0	0	0	0	0	0	0	0	0	0	0	0	0
faf96518726bd21723525be87a404ac2	0	0	0	0	0	0	0	0	0	0	0	0	0	0	0	0	0	0	0	0	0	0	0	0	0	0	0	0	0	0	0	0	0	0	0	0	0	0	0	0	0	0	0	0	0	0	0	0	0
91b4a67e1bd6b1cc1c0846146134ee05	0	0	0	0	0	0	0	0	0	0	0	2	0	0	0	0	0	0	3	0	0	0	0	0	0	0	0	0	0	0	0	0	0	0	0	0	0	0	21	0	0	0	0	0	0	0	0	0	0
e4188c71e2fa60b387214ba0971f0d67	0	0	0	0	0	0	0	0	0	0	0	0	0	0	0	0	0	0	0	0	0	0	0	0	0	0	7	0	0	0	0	0	0	0	0	0	0	0	0	0	0	0	0	0	0	0	0	0	0
c7a05a25208f343fcad98ec8ec61f506	0	0	0	0	0	0	0	0	0	0	0	0	0	0	0	0	0	0	0	0	0	0	0	0	0	0	0	0	0	0	0	0	0	0	0	0	0	0	0	0	0	0	0	0	4	0	0	0	0
1d7c805a96293c9c0d1dc60dc8d336f9	0	0	0	0	0	2	6	0	0	5	0	0	0	0	0	3	0	1	0	0	0	0	0	0	0	0	0	0	0	0	3	0	2	0	0	0	2	0	0	0	0	0	0	3	0	0	0	0	4
685a24d7e195e5d1cccdc37213f24ed6	0	0	0	0	0	0	0	0	0	0	0	0	0	0	0	0	0	0	0	0	0	0	0	0	0	0	0	0	0	0	0	0	0	0	0	0	0	0	0	0	0	0	0	0	0	0	0	0	0
498840e7ceb35a673b7896003fd84e99	0	0	0	0	0	0	0	0	0	0	0	0	0	0	0	0	0	0	0	0	0	0	0	0	0	0	0	0	0	0	0	0	0	0	0	0	0	0	0	0	0	0	0	0	0	0	0	0	0
1c487e6526e0611ff06bf77e58c1e961	19	0	79	2	0	0	0	0	0	0	0	0	0	0	0	0	0	48	0	0	0	0	2	0	0	0	0	0	0	0	0	0	0	0	0	0	0	0	0	0	5	0	0	0	0	2	0	0	0
5bc85f8aeef86ddf557e17e00b1650e2	0	0	0	0	0	0	0	0	0	118	0	0	0	0	2	2	0	0	2	0	0	0	0	0	0	0	123	0	0	11	0	0	0	0	0	0	0	329	0	0	0	22	0	0	0	0	0	0	0
c42e29905952eab1526f25f39d1c3924	0	0	0	0	0	0	0	0	0	0	0	0	6	0	0	0	0	0	1	0	0	0	0	0	0	0	1	0	0	0	0	0	0	0	0	0	0	0	0	0	0	0	0	0	0	0	0	0	0
de1d656aa4fd81848c914b782b11a662	0	0	0	0	0	0	0	0	0	0	0	0	0	0	0	0	0	0	0	0	0	0	0	0	0	0	0	0	0	0	0	0	0	0	0	0	0	0	5	0	0	0	0	0	0	0	0	0	0
473a0114bdedf0b6b5da0f1d14e27d1a	0	0	0	12	0	0	0	0	0	0	0	0	0	76	28	0	0	0	2	0	104	0	95	19	0	8	0	0	0	3	0	0	0	680	0	0	0	0	0	0	13	0	0	0	0	4	69	0	0
c8df7c3cc7c4a2627c075980e3f2bd29	0	0	0	0	4	0	0	0	0	0	0	0	0	0	3	0	0	0	0	0	0	0	0	0	0	0	0	0	0	2	0	0	0	0	0	0	0	0	3	0	0	0	0	0	0	0	0	0	0
0e24d1bcb5f0d5b8b7bb672cd7ceb64a	0	0	0	0	0	0	0	0	0	0	0	0	0	0	0	0	0	0	0	0	2	0	0	0	0	0	0	0	0	0	0	0	0	0	0	0	0	0	1	0	0	0	0	0	0	0	0	0	0
f60787947869183c235454118089272d	0	0	0	0	0	0	0	0	0	0	0	0	0	0	0	0	2	0	0	0	0	0	0	0	0	0	1	0	0	0	0	0	0	0	0	0	0	0	0	0	0	6	0	0	0	0	0	3	0
4e451e7d0f754c4e0031305ee32fbf6b	0	0	0	0	0	0	0	0	0	0	0	0	0	0	0	0	0	0	0	0	0	0	0	0	0	0	0	0	0	0	0	0	0	0	0	0	0	0	0	0	0	0	0	0	0	0	0	0	0
9e293a28e3a751fd4f6b3980820960bc	0	0	6	1	0	0	0	1	0	0	0	0	0	0	0	0	0	0	0	0	0	0	0	0	0	0	0	0	0	0	0	0	5	0	0	0	0	0	0	0	0	0	0	0	0	19	0	0	0
33798dbdfa2620ce25dd5332e4744bac	0	0	0	0	0	0	0	0	0	0	0	0	0	0	0	0	0	0	0	0	0	0	0	0	0	0	0	0	0	0	0	0	0	0	0	0	0	0	0	0	0	0	0	0	0	0	0	0	0
c50dfe09c17d7300f1ecc5248a48b55e	0	0	0	0	0	0	0	0	0	0	0	2	0	0	0	0	0	0	0	0	0	0	0	0	0	0	0	0	0	0	0	0	0	0	0	0	0	0	0	0	0	0	0	0	0	0	0	0	0
1aa85e91bbeb51d34d3ac75c16da90ba	0	0	0	0	0	0	0	0	0	0	0	0	0	0	0	0	0	0	0	0	0	0	0	0	0	0	0	0	0	0	0	0	0	0	0	0	0	0	0	0	0	0	0	0	0	0	0	0	0
20e93c4934d8b464cc82784e5e600a50	0	0	1	0	0	0	0	0	0	0	0	0	0	0	7	0	0	1	0	0	0	0	0	0	0	0	0	0	0	8	21	0	0	0	0	0	0	0	0	0	0	0	0	0	0	0	0	0	0
f835ba9e01927f2328b4fea782e05704	0	0	0	0	0	0	0	0	0	12	0	0	0	0	0	0	0	0	0	0	0	0	0	0	0	0	3	0	0	0	0	0	6	0	0	0	0	16	0	0	0	0	0	0	0	0	0	2	0
65e4c6cf95416fb0d659144b381281b2	69	0	15	0	0	1	0	0	0	0	0	0	0	0	3	0	2	8	3	0	29	0	3	0	0	2	0	0	0	4	0	0	0	14	0	0	0	0	9	1	0	0	0	0	0	4	0	0	2
79bd837fd75d429080a028ef1a546160	0	0	0	0	0	0	0	0	0	0	0	0	0	0	0	0	0	0	0	0	0	0	0	0	0	0	0	0	0	0	0	0	0	0	0	0	0	0	0	0	0	0	0	0	0	0	0	0	0
a0925cb211873904c454e0d351dfafcc	0	0	0	0	0	0	0	0	0	0	0	0	0	0	0	0	0	0	0	0	2	0	0	0	0	0	0	0	0	0	0	0	0	2	0	0	0	0	0	0	0	0	0	0	0	0	0	0	0
cd4b5255dd5f87d07c6195fc6a5e78b1	0	0	0	0	0	0	0	0	0	0	0	3	0	0	0	0	0	0	0	0	0	0	0	0	0	0	0	2	0	0	0	0	0	0	0	0	0	0	0	0	0	0	0	0	21	0	0	0	0
4d08214faadef30a598dea17233c1f1a	0	0	0	0	0	0	0	0	0	0	0	4	0	0	0	0	0	0	0	0	0	0	0	0	0	0	0	0	0	0	0	0	0	0	0	0	0	0	0	0	0	0	0	0	2	0	0	0	0
a92390187663200e1dc528e16ebaee55	0	0	0	0	0	3	0	0	0	0	0	0	0	0	6	0	1	0	16	0	0	0	0	0	0	0	0	0	0	2	0	0	0	0	0	0	0	0	0	0	0	0	0	0	0	0	0	0	0
6ced972240e308da9602c5b550d262ae	0	0	0	0	0	0	0	0	0	22	0	0	0	0	0	3	0	0	0	0	0	0	0	0	0	0	0	0	0	0	0	0	0	0	0	0	2	2	0	0	0	0	0	0	0	0	0	0	0
b329a3b65f4e1373f5e18de79cb78d8e	0	0	0	0	0	0	0	0	0	0	0	0	0	0	0	0	0	0	0	0	0	0	0	0	0	0	0	0	0	0	0	0	0	0	0	0	0	0	0	0	0	0	0	0	0	0	0	0	0
a8dd572eed765abcd24a7311bf8c7269	0	0	0	0	0	0	0	0	0	0	0	0	0	0	0	0	2	2	0	0	0	0	0	0	0	0	0	0	0	0	0	0	0	0	0	0	0	0	0	0	0	0	0	0	0	0	0	0	0
681909b8331fa263951397170b75bc1f	0	0	0	0	0	0	0	0	0	0	0	0	0	0	11	0	0	0	5	0	3	0	0	8	0	4	0	0	0	1	7	0	0	0	0	0	0	0	0	19	0	0	0	0	18	0	0	0	0
227b7a242ae5abae4aca24431fec9da3	0	0	0	0	0	0	0	0	0	0	0	0	0	0	0	0	0	0	0	0	0	0	0	0	0	0	0	0	0	0	0	0	2	0	0	0	0	0	0	0	0	0	0	0	0	0	0	0	0
4a62c2febb0f207f343e0c6eb47ed6db	0	0	2	0	0	0	0	0	0	0	0	0	0	563	0	0	0	4	0	0	1	0	208	0	0	0	204	0	0	0	0	0	0	475	0	0	0	0	12	0	2	0	0	0	0	5	0	0	0
59ed1dbe2cf4977dd51161a82cd0fc14	0	0	0	0	0	0	0	0	0	0	0	0	0	0	0	0	0	0	4	0	0	0	0	0	0	0	0	0	0	3	0	0	0	0	0	0	0	0	0	0	0	0	0	0	6	0	0	0	0
fc8515f2809fd43fa6601546a3af9eb6	0	0	0	0	0	0	0	0	0	0	0	0	0	0	0	0	0	0	0	0	0	0	0	0	0	0	0	0	0	0	0	0	0	0	0	0	0	4	0	0	0	0	0	0	0	0	0	0	0
105ea80de45728ae5032516de966e48e	0	0	0	0	0	0	0	0	0	0	0	0	0	0	0	0	0	0	0	0	0	0	0	0	0	0	0	0	0	0	0	0	0	0	0	0	0	0	0	0	0	0	0	0	0	0	0	0	0
0e506b4ccd52383da75f80380f171078	0	0	0	0	0	0	0	0	0	5	0	0	0	0	0	0	0	0	0	0	0	0	0	0	0	0	0	0	0	0	0	0	0	0	0	0	0	3	0	0	0	0	0	0	0	0	0	0	0
78a93f6a189065377054fc221e8a1ab3	0	0	0	0	0	0	0	0	0	0	0	0	0	0	0	0	0	0	0	0	0	0	0	0	0	0	0	0	0	2	0	0	0	0	0	0	0	0	0	0	0	0	0	0	0	0	0	0	0
dd5b1555096ccfc91332863ff57955c0	0	0	0	0	0	0	0	0	0	0	0	0	0	0	0	0	0	0	0	0	0	0	0	0	0	0	0	0	0	2	0	0	0	0	0	0	0	0	0	0	0	0	0	0	30	0	0	0	0
f9bdf5a2086fe9cdd3dd245f18d19e37	0	0	0	0	0	0	0	0	0	0	0	0	0	0	0	0	0	0	0	0	0	0	0	0	0	0	4	0	0	0	0	0	0	0	0	0	0	0	0	0	0	0	0	0	0	0	0	0	0
f78f0e3e06f26278095f86817e0d6ecb	0	0	0	0	0	0	0	0	0	504	0	0	0	0	0	0	0	0	0	0	0	0	0	0	0	0	4	0	0	0	0	0	0	0	0	0	0	1703	0	0	0	0	0	0	0	0	0	0	0
a2a1bd8101d4ec70f680640b023b8a22	0	0	0	0	0	0	0	0	0	0	0	0	0	0	0	0	0	0	0	0	0	0	0	0	0	0	0	0	0	0	0	0	0	0	0	0	0	0	0	0	0	0	0	0	0	0	0	0	0
abca4826fe50c5fa5fc3077c05d72daf	0	0	0	0	0	0	0	0	0	0	0	0	0	0	0	0	0	0	0	0	0	0	0	0	0	0	0	0	0	0	0	0	0	0	0	0	0	0	0	0	0	0	0	0	0	0	0	0	0
b745c6b0d0a8c5117281545c9befc11e	2	0	0	0	3	0	0	0	0	0	0	0	0	0	0	0	0	0	0	0	3	0	0	6	0	0	3	0	0	0	0	0	3	0	0	0	0	0	14	16	0	0	0	0	0	0	0	0	0
353a6f23e6a94de48fbdfd469230a27c	0	0	0	0	0	0	0	0	0	13	0	0	0	0	0	0	0	0	0	0	0	0	0	0	0	0	0	0	0	0	0	0	0	0	0	0	0	0	0	0	0	0	0	0	0	0	0	0	0
84a69f444f37d4b7d38ec106dada3d00	1	0	0	0	0	0	0	0	0	0	0	0	0	0	0	0	0	0	0	0	0	0	0	0	0	0	0	0	0	0	0	0	0	0	0	0	0	0	0	0	0	0	0	0	0	0	0	0	0
ba9ce9fa81e1a82056b06b20308d04d3	0	0	0	0	0	0	0	0	0	6	0	0	0	0	0	0	0	0	0	0	0	0	0	0	0	0	0	0	0	0	0	0	0	0	0	0	0	0	0	0	0	0	0	0	0	0	0	0	0
479c641af9d506f5b5e08d5f62194153	0	0	0	0	0	0	0	0	0	0	0	0	0	0	0	0	0	0	0	0	0	0	0	0	0	0	9	0	0	0	0	0	0	0	0	0	0	0	0	0	0	0	0	0	0	0	0	0	0
6a44f7c203bfa42ec3c5e7994696d5f1	0	0	0	0	0	0	0	0	0	0	0	0	0	0	0	0	0	0	0	0	0	0	0	0	0	0	0	0	0	0	0	0	0	0	0	0	0	0	0	0	0	0	0	0	0	0	0	0	0
64137fb06272f3ff02d0a3f5142f29ea	0	0	4	0	0	0	0	0	0	0	0	0	0	0	0	0	0	0	0	0	0	0	0	0	0	0	0	0	0	0	0	0	0	0	0	0	0	0	0	0	0	0	0	0	0	0	0	0	0
4bbb1a721802c64a4ae982224b791bef	0	0	0	0	0	0	0	0	0	0	0	0	0	0	0	0	0	0	0	0	0	0	0	0	0	0	4	0	0	7	0	0	0	0	0	0	0	0	0	0	0	0	0	0	0	0	0	0	0
210c0961418b00d94489ce40f3a39403	0	0	0	0	0	0	0	0	0	2	0	0	0	0	0	0	0	0	0	0	0	0	0	0	0	0	0	0	0	0	0	0	0	0	0	0	0	2	0	0	0	0	0	0	0	0	0	0	0
2a81851e4773024089852f482edf490f	0	0	0	0	0	0	0	0	0	0	0	0	0	0	0	0	0	0	0	0	0	0	0	0	0	0	0	0	0	0	0	0	0	0	0	0	0	0	0	0	0	0	0	0	0	0	0	0	0
66b361191ecd80109ea3399e701cf2d9	0	0	0	4	0	0	0	0	0	0	0	0	0	0	0	0	0	0	0	0	7	0	21	0	0	0	0	0	0	0	0	0	0	48	0	0	0	0	0	0	0	0	0	0	0	0	5	0	0
785cef71fed267e83982c7b2a7dc0fc1	0	0	0	0	0	0	0	0	0	0	0	0	0	0	0	0	0	0	0	0	0	0	0	0	0	0	0	0	0	0	0	0	0	0	0	0	0	0	0	0	0	0	0	0	0	0	0	0	0
8a3d7f31d5b339f6dd2c635c9201582e	0	0	0	0	0	0	0	0	0	0	0	0	0	0	0	0	0	0	0	0	0	0	0	0	0	0	0	0	0	0	0	0	0	0	0	0	0	0	0	0	0	0	0	0	0	0	0	0	0
b6fffac69d28870083020f0e733a83b4	0	0	0	0	0	0	0	0	0	0	0	0	0	0	0	0	0	0	0	0	0	0	0	31	0	0	0	0	0	0	0	0	0	0	0	0	0	0	4	37	0	8	0	0	0	0	0	0	0
bbc6dca5c3994370f7ea933153d43ba1	0	0	0	0	0	0	0	0	0	0	0	0	0	0	0	0	0	0	0	0	0	0	0	0	0	0	0	0	0	2	0	0	0	0	0	0	0	0	0	0	0	0	0	0	0	0	0	0	0
71e4c0597c5a377c9ca3e9ef0e578a65	0	0	0	0	0	0	0	0	0	0	0	0	0	0	0	0	0	0	0	0	0	0	0	0	0	0	0	0	0	0	0	0	0	0	0	0	0	0	0	0	0	0	0	0	0	0	0	0	0
421bd919e6727e86ba09d6ca5572c69b	0	0	0	0	0	0	0	0	0	1	0	0	0	0	0	0	0	0	0	0	0	0	0	0	0	0	137	0	0	0	0	0	0	0	0	0	0	0	0	0	0	0	0	0	22	0	0	0	0
80c96c63eafc9772980c3fd163eb0ba7	0	0	0	0	0	0	0	0	0	0	0	0	0	0	0	0	0	0	0	0	0	0	0	0	0	0	0	0	0	0	0	0	0	0	0	0	0	0	0	0	0	0	0	0	0	0	0	0	0
e56418e4f71608abd2756d89c06ef739	0	0	0	0	0	0	0	0	0	0	0	0	0	0	0	0	0	0	0	0	0	0	0	0	0	0	3	0	0	0	0	0	4	0	0	0	0	0	0	0	0	0	0	0	0	0	0	0	0
2e8c7f68ade010803e7223b77809139f	0	0	0	0	0	0	0	0	0	0	0	0	0	0	0	0	0	0	0	0	0	0	0	0	0	0	0	0	0	0	0	0	0	0	0	0	0	0	4	0	0	3	0	0	0	0	0	0	0
fa8388e034c0c02b1a9a1df740422729	0	0	0	0	0	0	0	0	0	0	0	0	0	0	0	0	0	0	0	0	0	0	0	0	0	0	0	0	0	11	0	0	0	0	0	0	0	0	0	0	0	0	0	0	14	0	0	0	0
6cbcaad6ab89aa9721b03739cd57bd03	0	0	0	0	0	0	0	0	0	0	0	0	0	0	6	0	0	0	2	0	0	0	0	0	0	0	0	0	0	8	0	0	0	0	0	0	0	0	0	0	0	0	0	0	0	0	0	0	0
5a3ea2bb4ddfe1cf5d3c9da6faf469f7	0	0	0	0	0	0	0	0	0	0	0	0	0	0	0	0	0	0	0	0	0	0	0	0	0	0	2	0	0	0	0	0	0	0	0	0	0	0	0	0	0	0	0	0	0	0	0	0	0
c13a64d33e5f8736c1415ad9c13c39a9	0	0	0	0	0	0	0	0	0	3	0	0	0	0	0	0	0	0	0	0	0	0	0	0	0	0	4	0	0	0	0	0	0	0	0	0	0	2	0	0	0	0	0	0	0	0	0	0	0
704bdf4bd8959be099f36b19fe136e3c	0	0	0	0	0	0	0	0	0	0	0	0	0	0	0	0	0	0	3	0	0	0	0	0	0	0	0	0	0	2	0	0	0	0	0	0	0	0	8	0	0	0	0	0	0	0	0	0	0
1d3fdf23d3db1cc6f93d3b78b175c99d	0	0	0	0	0	0	0	0	0	0	0	0	0	0	0	0	0	0	0	0	0	0	0	0	0	0	0	0	0	0	0	0	0	0	0	0	0	0	0	0	0	0	0	0	0	0	0	0	0
9c0fd3011b3b255304b2c2a72fccc1e1	70	0	11	0	0	0	0	0	0	0	0	0	0	0	51	0	0	5	15	0	23	0	85	0	0	0	24	0	0	45	0	0	0	28	0	0	0	0	9	0	0	0	0	0	0	7	0	0	0
51714e69b216472bc29cafb182fe336c	0	0	0	0	0	0	0	0	0	4	0	0	0	0	0	0	0	0	0	0	0	0	0	0	0	0	1	0	0	0	0	0	0	0	0	0	0	0	0	0	0	0	0	0	0	0	0	0	0
1837bfb5b2130138729edbb500ae1d8d	0	0	0	0	0	0	0	0	0	0	0	0	0	0	2	0	0	0	0	0	0	0	0	0	0	0	0	0	0	8	0	0	0	0	0	0	0	0	0	0	0	0	0	0	0	0	0	0	0
a90356c1153078ec483daf49d3096eb7	0	0	0	0	0	0	0	0	0	6	0	0	0	0	0	0	0	0	0	0	0	0	0	0	0	0	1	0	0	0	0	0	0	0	0	0	0	4	0	0	0	0	0	0	0	0	0	0	0
daf1a4a9866e9d39b2230487bfe1c2b2	0	0	0	0	0	0	0	0	0	4	0	0	0	0	0	3	10	0	0	0	0	0	0	0	0	0	0	0	0	0	0	0	0	0	0	0	5	5	0	0	0	0	0	0	0	0	0	0	0
e524431ec57eb2d719f61a4c5f2d9653	0	0	0	0	0	0	0	0	0	0	0	0	0	0	0	0	0	0	0	0	0	0	2	0	0	0	0	0	0	0	0	0	0	0	0	0	0	0	0	0	0	0	0	0	0	6	0	0	0
ebf9de5f5121f3b73e154392ec4d7867	0	0	0	0	0	0	0	0	0	4	0	0	0	0	0	0	0	0	0	0	0	0	0	0	0	0	37	0	0	0	0	0	0	0	0	0	0	0	0	0	0	0	0	0	0	0	0	0	0
b56b65bc7ff5f50e1ec3399b48f3427d	0	0	0	0	0	0	0	0	0	6	0	0	0	0	0	2	0	0	0	0	0	0	0	0	0	0	0	0	0	0	0	0	0	0	0	0	3	9	58	0	0	0	0	0	0	0	0	0	0
7c2a2cf17eddf93de39f3c9b5cae03ec	0	0	0	0	0	0	0	0	0	0	0	0	0	0	0	0	0	0	0	0	0	0	0	0	0	0	9	0	0	0	0	0	0	0	0	0	0	0	0	0	0	0	0	0	0	0	0	0	0
941ac7ff1de93ec2b749ea417a755c7f	0	0	0	0	0	0	0	0	0	0	0	0	0	0	0	8	0	0	7	0	0	0	0	0	0	0	0	0	0	0	0	0	0	0	0	0	22	0	18	4	0	0	0	0	0	0	0	31	39
a502c25b3f6ea8f54cb0a38d7a7e9906	0	0	0	0	0	0	0	0	0	0	0	0	0	0	0	0	0	0	0	0	0	0	0	0	0	0	0	0	0	0	0	0	0	0	0	0	0	3	0	0	0	0	0	0	0	0	0	0	0
f3adcaf626eaec1ead9d0aa42d0d2cf6	0	0	0	0	0	0	0	0	0	4	0	0	0	0	0	0	0	0	0	0	0	0	0	0	0	0	0	0	0	0	0	0	0	0	0	0	0	0	0	0	0	7	0	0	0	0	0	0	0
fd792d5eaa890a75c776115f23df5876	45	0	24	0	0	10	0	6	0	0	0	0	0	0	99	0	0	14	92	0	3	0	15	1	5	0	0	0	0	395	51	0	3	0	3	0	0	0	0	0	0	0	0	0	2	5	0	0	0
0dde91bcea974ff82e33d3d507935367	0	0	0	0	0	0	0	0	0	8	0	0	0	0	0	0	0	0	0	0	0	0	0	0	0	0	0	0	0	0	0	0	0	0	0	0	0	2	0	0	0	0	0	0	0	0	0	0	0
781c45f0e3a8c42eed342294affcee38	0	0	2	0	15	0	0	0	0	0	0	0	2	0	0	0	0	0	0	0	0	0	0	0	0	0	0	0	2	4	0	0	7	0	0	0	0	0	0	0	0	0	2	0	0	0	0	0	0
a2efab1a9608bec6225ab15bcbb128b7	0	0	11	0	0	13	0	0	0	0	0	3	4	0	45	0	9	5	58	2	102	0	10	97	2	0	101	0	0	380	0	0	5	29	0	0	0	0	115	94	0	0	19	0	1	0	0	0	0
301eeb00cc2c3264920a46761db40520	0	0	0	0	0	0	0	0	0	0	0	0	0	9	0	0	0	2	0	0	0	0	0	0	0	0	0	0	0	0	0	0	0	0	0	0	0	0	0	0	0	0	0	0	0	0	3	0	0
55f54ada5e0525a59ebc142c33b09457	0	0	0	0	0	0	0	0	0	0	0	0	0	0	0	0	0	0	0	0	0	0	0	0	0	0	555	0	0	5	0	0	0	0	0	0	0	0	28	0	0	0	0	0	0	0	0	0	0
d1599dc62c11485b3c5ead433ec2f412	0	0	0	0	0	0	0	0	0	0	0	0	0	0	0	0	0	0	0	0	0	0	0	0	0	2	0	0	0	0	0	0	8	0	0	0	0	0	0	0	0	3	0	0	0	0	0	0	0
a68998fd54d091a4a9fbc1f93dee3c60	0	0	0	0	0	0	0	0	0	0	0	0	0	0	0	0	0	0	0	0	0	0	0	0	0	0	4	0	0	0	0	0	0	0	0	0	0	0	0	0	0	0	0	0	0	0	0	0	0
6e57307f7a180422a0190893ec1e98e2	0	0	0	0	0	0	0	0	0	4	0	0	0	0	0	0	0	0	0	0	0	0	0	0	0	0	0	0	0	0	0	0	0	0	0	0	0	0	0	0	0	22	0	0	0	0	0	0	0
85c2c3e8c45677c222d01e87594286de	0	0	0	0	0	0	0	0	0	0	0	0	0	0	0	0	0	0	5	0	0	0	0	258	0	1	0	0	0	0	0	0	0	0	0	0	0	5	0	12	0	57	0	0	0	0	0	0	0
c6f6d8aa84fa71e3dc6975aa4d1bc4aa	0	0	4	0	0	0	0	0	0	0	0	0	0	0	0	0	0	5	0	0	0	0	0	0	0	0	0	0	0	0	0	0	0	0	0	0	0	0	0	0	0	0	0	0	0	0	0	0	0
13b95eb9292afe79ec5c3ea49de0623f	0	0	0	0	0	0	9	0	0	6	0	0	0	0	0	8	0	0	0	0	0	0	0	0	0	0	19	0	0	0	0	0	18	0	0	0	0	4	0	0	0	25	0	2	0	0	0	17	35
f4e1fc8913f32fc793fe8c2d6553f292	0	0	0	0	0	0	0	0	0	0	0	0	0	0	0	0	0	0	0	0	0	0	0	0	0	0	0	0	0	2	0	0	0	0	0	0	0	0	0	0	0	0	0	0	3	0	0	0	0
251133e5b68d8b1d7b448893f4066911	28	0	0	0	0	0	0	0	0	0	0	0	0	10	14	0	0	0	0	0	22	0	8	38	0	3	3	0	0	8	65	0	0	35	0	0	0	0	13	45	13	0	0	0	0	3	0	0	0
fcac59053d664bad971bd13923148742	0	0	0	0	0	0	0	0	0	0	0	0	0	0	0	0	0	0	0	0	0	0	0	0	0	0	0	0	0	0	0	0	0	0	0	0	0	0	0	0	0	0	0	0	0	0	0	0	0
208203da20d59131f7026afd6f3face0	0	0	0	0	0	0	0	0	0	0	0	2	0	0	0	0	0	0	0	0	0	0	0	0	0	0	0	0	0	0	0	0	0	0	0	0	0	0	0	0	0	0	0	0	8	0	0	0	0
cbea1a4bafbddb3560a4340701a59daf	0	0	0	0	0	0	0	0	0	0	0	0	2	0	0	0	0	0	0	0	0	0	0	0	0	0	0	0	0	0	0	0	0	0	0	0	0	0	0	0	0	0	0	0	0	0	0	0	0
ca5bfa967f4da7bda42c6b1af62a2bdf	0	0	0	0	0	0	0	0	0	0	0	0	0	0	0	0	0	0	0	0	0	0	0	0	0	0	11	0	0	0	0	0	0	0	0	0	0	0	0	0	0	0	0	0	0	0	0	0	0
cb40f10626e2d8ed129e7be7d1f0ef66	0	0	0	0	0	0	0	0	0	0	0	0	0	3	0	0	0	0	0	0	7	0	0	0	0	0	0	0	0	0	0	0	0	3	0	0	0	0	0	0	0	0	0	0	0	0	0	0	0
11ba03fab1be82359e7d4e0b79b4ff97	0	0	0	0	0	0	0	0	0	0	0	0	0	0	0	0	0	0	0	0	0	0	0	0	0	0	62	0	0	0	0	0	0	0	0	0	0	0	0	0	0	0	0	0	0	0	0	0	0
56a6c057f0401c92067e65c871727481	0	0	0	0	0	0	0	0	0	0	0	0	0	0	9	0	0	0	0	0	0	0	0	0	0	56	0	0	0	0	2	0	0	0	0	0	0	0	0	0	0	0	0	0	0	0	0	0	0
867321e71de0aa7b9991b0e0c8d28000	0	0	0	0	0	0	0	0	0	0	0	0	0	0	0	0	0	0	0	0	0	0	0	0	0	0	0	0	0	0	0	0	0	0	0	0	0	0	0	0	0	0	0	0	0	0	0	0	0
21ee628e345e89a4670f212ce8a45fb6	0	0	0	0	0	0	0	0	0	0	0	0	0	0	0	0	0	0	0	0	0	0	0	0	0	0	0	0	0	0	0	0	0	0	0	0	0	0	4	0	0	0	0	0	0	0	0	0	0
3d1d7e81abe4d9b11346f1fe79d383e3	0	0	0	0	0	0	0	0	0	12	0	0	0	0	0	0	0	0	0	0	0	0	0	0	0	0	0	0	0	0	0	0	0	0	0	0	0	4	0	0	0	0	0	0	0	0	0	0	0
063102eb93b6ba206b4db277e10f7545	0	0	0	0	0	0	0	0	0	4	0	0	0	0	0	0	0	0	0	0	0	0	0	0	0	0	9	0	0	0	0	0	4	0	0	0	0	0	0	0	0	0	0	0	0	0	0	0	0
42c7092fb7ae3134303fc6c8655ad955	0	0	0	0	0	0	0	0	0	0	0	2	0	0	10	0	0	0	8	0	0	0	0	14	0	5	0	0	0	8	0	0	0	0	0	0	0	0	0	0	0	0	0	0	0	7	0	0	0
81f005becd983a180929bb0a397bf1fa	0	0	0	0	0	0	0	0	0	0	0	0	0	0	0	0	0	0	0	0	0	0	0	0	0	0	9	0	0	0	0	0	0	0	0	0	0	0	6	0	0	0	0	0	0	0	0	0	0
c244431a36e31f1c1556ee7b3a27fa95	0	0	0	3	0	0	0	0	0	0	0	0	0	9	6	0	0	0	0	0	6	0	12	10	0	16	8	0	0	0	0	0	0	233	0	0	0	0	0	0	3	0	0	3	4	0	11	0	0
ca847d8fe8ad5347a2e152a1863c1f96	10	1	6	0	61	20	6	5	0	0	20	0	0	5	20	0	152	7	68	20	25	0	22	495	0	0	0	0	0	4	96	0	0	12	0	0	0	2	0	779	3	216	0	10	0	0	0	0	0
fbe3401bff8828ee31ba78f7d9d6548d	15	0	0	0	0	0	0	0	0	0	0	0	0	0	0	0	0	0	0	0	3	0	0	0	0	0	0	0	0	0	0	0	0	0	0	0	0	0	0	0	0	0	0	0	0	0	0	0	0
c8f91b6f9eb2928cba26b05f51b30cb1	0	0	7	0	0	0	0	0	0	0	0	0	0	0	0	0	10	8	0	0	0	0	3	0	0	0	0	0	0	0	0	0	0	0	0	0	0	0	0	0	0	0	0	0	0	0	0	0	0
7d2f94c499b17306ddb4aef0251f4cd8	0	0	0	0	0	0	0	0	0	2	0	0	0	0	0	0	0	0	0	0	0	0	0	0	0	0	0	0	0	0	0	0	0	0	0	0	0	4	0	0	0	0	0	0	0	0	0	0	0
47d585c318e298305df1d5dc4f48cb83	0	0	0	0	0	0	0	0	0	0	0	0	0	0	0	0	0	0	0	0	0	0	0	0	0	0	0	0	0	0	0	0	0	0	0	0	0	2	0	0	0	0	0	0	0	0	0	0	0
bec21afbbe2d47667d23f5f61e36cfad	1	0	0	0	0	0	0	0	0	0	0	0	0	0	0	0	0	2	0	0	0	0	0	0	0	0	0	0	0	0	2	0	0	0	0	0	0	0	2	0	0	0	0	0	0	4	0	0	0
f1658f33bdf54d6be40b0827328802e7	0	0	0	0	0	0	0	0	0	4	0	0	0	0	0	2	0	0	0	0	0	0	0	0	0	0	0	0	0	0	0	0	0	0	0	0	0	5	0	0	0	0	0	0	0	0	0	2	0
6eee7ca7e13bce75c506eb8e2e93b322	328	0	3	12	0	3	0	5	0	0	0	0	0	0	0	0	2	1	0	0	0	0	7	0	0	0	0	0	0	0	0	0	0	0	0	0	0	0	0	0	4	0	0	0	0	7	7	0	0
01f37ba1705c185a6debdc0b644d6412	0	0	0	0	0	0	0	0	0	0	0	0	0	0	0	0	0	0	0	0	0	0	0	0	0	0	0	0	0	0	0	0	0	0	0	0	0	0	0	0	0	2	0	0	0	0	0	0	0
033c347e584e120b90177e567f075f82	0	0	0	0	0	0	0	0	0	0	0	0	0	0	0	0	0	0	0	0	0	0	0	0	0	0	0	0	0	0	0	0	0	0	0	0	0	0	0	0	0	0	0	0	0	0	0	0	0
9e1fad3c05ad369547aab5158aaea65c	0	0	0	0	0	0	0	0	0	0	0	0	0	0	0	0	0	0	0	0	0	0	0	0	0	0	0	0	0	0	0	0	0	0	0	0	0	1	2	0	0	0	0	0	0	0	0	0	0
a925befda52ff1984e1bb0dd615ca39e	0	0	0	0	0	0	0	0	0	0	0	0	0	0	4	0	0	0	0	0	0	0	0	0	0	0	0	0	0	0	0	0	0	0	0	0	0	0	0	0	0	0	0	0	0	0	0	0	0
cf328095e4d6db4e3c99a44bbc2d8e23	0	0	0	0	0	0	0	0	0	0	0	0	0	0	0	0	0	0	0	2	0	0	0	0	0	0	2	0	0	0	0	0	2	0	0	0	0	0	26	6	0	0	0	2	0	0	0	0	0
d422a1df1f36034a7145b854e38dc2e1	0	0	0	0	0	0	0	0	0	0	0	0	0	1	2	0	0	0	0	0	0	0	0	0	0	22	0	0	0	0	0	0	0	0	0	0	0	0	0	0	0	0	0	0	0	0	0	0	0
ae3404658d0ba101e241754e3ea7a139	0	0	0	0	0	0	0	0	0	0	0	0	0	0	0	0	0	0	0	0	0	0	0	0	0	0	0	0	0	0	0	0	0	0	0	0	0	0	0	0	0	2	0	0	0	0	0	0	0
8067ae171b02c6867aa7eabecb7d8e4e	4	0	0	0	0	0	0	0	0	0	0	0	0	0	0	0	4	0	0	0	0	0	0	0	0	0	0	0	0	0	0	0	0	0	0	0	0	0	5	0	0	0	0	0	0	0	0	0	0
418e5ee7c45903a88aaed7580396a3e9	0	0	0	0	0	0	0	0	0	0	0	0	0	0	0	0	0	0	0	0	0	0	0	0	0	0	1	0	0	0	0	0	0	0	0	0	0	0	0	0	0	0	0	0	10	0	0	0	0
93873cb330000de341b2cd309a53b7b2	0	0	7	3	0	0	0	0	0	0	0	9	0	24	0	0	0	0	16	0	0	0	2	0	0	0	0	0	0	1	1	0	0	4	0	0	0	0	0	0	4	0	0	0	0	11	2	0	0
e2f749678d7afe765e493d3f85d6af7f	0	0	0	0	0	0	0	0	0	0	0	0	0	0	0	0	0	2	0	0	0	0	0	0	0	0	0	0	0	0	0	0	0	0	0	0	0	0	0	0	0	0	0	0	0	0	0	0	0
99dd50b47df305e34c9b0cad2273b151	0	0	0	0	0	0	0	0	0	0	0	0	0	0	0	0	0	0	0	0	0	0	0	0	0	0	0	0	0	0	0	0	0	0	0	0	0	0	0	0	0	0	0	0	0	0	0	0	0
a79aec6537c124afd9b079d46b3e8df3	0	0	0	0	0	0	0	0	0	0	0	0	1	0	0	0	0	0	0	0	0	0	0	0	0	0	0	0	0	0	0	0	0	0	0	0	0	2	0	0	0	0	0	0	0	0	0	2	0
02a21d2458c7b395d1aad4241956063c	0	0	0	0	0	0	0	0	0	0	0	0	0	17	5	0	0	0	0	0	2	0	0	0	0	0	0	0	0	0	0	0	0	12	0	0	0	0	0	0	0	0	0	0	0	0	0	0	0
6c34678da6212d8e310e9f1bc0901bf1	0	0	0	0	0	3	0	0	0	0	0	0	0	0	0	0	1	0	0	0	0	0	0	0	0	0	0	0	0	0	0	0	0	0	0	0	0	0	0	0	0	0	0	0	0	0	0	0	0
f291ab2c8f0e939d7f4d3c147fc479a3	0	0	0	0	0	0	0	0	0	0	0	0	0	0	5	0	0	0	0	0	0	0	0	2	0	0	0	0	0	2	0	0	0	0	0	0	0	0	0	0	0	0	0	0	0	0	0	0	0
76b9717144a739480a57e606e3a3ff61	12	0	0	0	0	0	0	0	0	0	0	0	0	0	8	0	0	4	0	0	3	0	0	0	0	0	2	0	0	0	0	0	0	0	0	0	0	0	0	0	0	0	0	0	0	0	0	0	0
1590836176f206cbc4ecdff3ad83acf8	0	0	0	19	0	0	0	0	0	0	0	0	0	0	0	0	0	0	0	0	11	0	206	9	0	0	0	0	0	0	0	0	0	112	0	0	0	0	0	0	10	0	0	0	0	0	0	0	0
e77e8655996305f3a19a5780baae334d	0	0	0	0	0	0	0	0	0	0	0	0	0	0	0	0	0	0	0	0	0	0	0	0	0	0	0	0	0	0	0	0	0	0	0	0	0	0	0	0	0	0	0	0	0	0	0	0	0
fcfca2cf3095cbd4006cb64343154b2d	0	0	9	0	0	0	0	0	0	0	0	0	0	0	0	0	0	9	0	0	0	0	0	0	0	0	0	0	0	0	0	0	0	0	0	0	0	0	0	0	0	0	0	0	0	0	0	0	0
2cd1b09c2c32f0d38399b6da61a153fe	0	0	0	0	0	0	0	0	0	8	0	0	0	0	0	0	0	0	0	0	0	0	0	0	0	0	63	0	0	0	0	0	0	0	0	0	0	0	0	0	0	0	0	0	0	0	0	0	0
275d8649c71c232d6c2a253ea82fe199	0	0	0	0	0	0	0	0	0	0	0	0	0	0	0	0	0	0	0	0	0	0	0	0	0	0	8	0	0	0	0	0	0	0	0	0	0	0	0	0	0	0	0	0	0	0	0	0	0
5046069053ce4d537a5052e5a2eae717	0	0	0	0	0	0	0	0	0	0	0	3	0	0	2	0	0	0	0	0	3	0	0	4	0	0	0	0	0	0	4	0	0	2	0	0	0	0	0	2	0	0	0	0	0	0	0	0	0
02cf69c440fe09bead51074bd250e356	0	0	0	0	0	0	0	0	0	0	0	0	0	0	0	0	0	0	0	0	6	0	0	0	0	0	0	0	0	0	0	0	0	0	0	0	0	0	0	0	0	0	0	0	0	0	0	0	0
8db77f20b9b7e09d397b2e7056e99d19	1	0	0	0	0	0	0	0	0	0	0	0	0	0	0	0	0	0	0	0	0	0	0	0	0	0	1	0	0	4	7	0	0	0	0	0	0	0	1	1	0	0	0	0	0	0	0	0	0
893972a9df86e129eb4cdee90122ad5d	0	0	0	0	0	0	0	0	0	0	0	0	0	0	0	0	0	0	0	0	0	0	0	0	0	0	0	0	0	0	0	0	0	0	0	0	0	0	0	0	0	1	0	0	0	0	0	0	0
c704aa0e8ea03b7b6625a617f0f09e01	0	0	0	0	0	0	0	0	0	0	0	3	0	0	0	0	0	0	0	0	0	0	0	0	0	0	0	0	0	0	0	0	0	0	0	0	0	0	0	0	0	0	0	0	14	0	0	0	0
0b27f2262fdf0b2f3282d6f84060f098	0	0	6	0	0	0	0	0	0	0	0	0	0	0	0	0	0	0	0	0	0	0	0	0	0	0	0	0	0	0	0	0	0	0	0	0	0	0	0	0	0	0	0	0	0	0	0	0	0
5fd2bdfe2b35d70b3ba63aba8e1a2a57	0	0	0	0	0	0	0	0	0	0	0	0	0	0	0	0	0	0	0	0	0	0	0	0	0	0	0	0	0	0	0	0	0	0	0	0	0	0	0	0	0	0	0	0	0	0	0	0	0
fcbf77d54201d950af3fd0506f5cdca8	113	0	1	2	2	0	0	0	0	0	0	0	0	0	0	0	1	0	0	0	2	0	0	0	0	0	0	0	0	0	0	0	0	0	0	0	0	0	0	0	0	7	0	0	0	0	2	1	0
bf360549cbdca16a69da9c48928d6307	0	0	0	0	0	0	0	0	0	0	0	2	0	0	0	0	0	0	0	0	0	0	0	0	0	0	0	0	0	0	0	0	0	0	0	0	0	0	0	0	0	0	0	0	37	0	0	0	0
e09e699cc21e56e44bc0d841725573db	0	0	0	0	0	0	0	0	0	0	0	0	0	0	0	0	0	0	0	0	0	0	0	0	0	0	0	0	0	0	0	0	0	0	0	0	0	0	1	0	0	0	0	0	0	0	0	0	0
7f1087dd8215d6abf30f8c115ea948b4	0	0	0	0	0	0	0	0	0	0	0	0	0	0	0	0	0	0	0	0	0	0	0	0	0	0	0	0	0	0	0	0	0	0	0	0	0	0	0	0	0	0	0	0	0	0	0	0	0
86bc1be2df182e07029d82ea055e6afb	0	0	0	0	0	0	0	0	0	0	0	0	0	0	0	0	0	0	0	0	0	0	0	0	0	0	0	0	0	0	0	0	0	0	0	0	0	0	0	0	0	0	0	0	2	0	0	0	0
d6a7545d353bb72f6d2d6d33842afa5b	0	0	0	0	0	0	0	0	0	0	0	0	0	0	0	0	0	0	0	0	0	0	0	0	0	0	12	0	0	0	0	0	0	0	0	0	0	0	0	0	0	0	0	0	0	0	0	0	0
732284ba9961c1c32bf4ef7196ef45f9	0	0	0	0	0	0	0	0	0	0	0	2	16	0	0	0	0	0	4	0	0	0	0	0	11	0	20	0	0	6	0	0	2	0	0	0	0	0	0	0	0	0	0	0	0	0	0	0	0
3f0c585e4de36e0880af0bf7c6cc8eaf	4	0	2	22	0	0	0	0	0	0	0	0	0	0	0	0	0	0	0	0	6	0	3	0	0	0	0	0	0	0	2	0	0	4	0	0	0	0	0	0	2	0	0	0	0	3	7	0	0
014078f830c60ef615e88ac5360d34f3	0	0	0	0	0	0	0	0	0	0	0	2	0	0	0	0	0	0	0	0	0	0	0	0	5	0	0	0	0	0	0	0	0	0	0	0	0	0	0	0	0	0	0	0	0	0	0	0	0
9e28a3c95bd39c71dccc639166af0018	0	0	0	0	0	0	0	0	0	0	0	0	0	0	0	0	0	0	21	0	0	0	0	0	0	3	0	0	0	0	0	0	0	0	0	0	0	0	0	0	0	0	0	0	0	0	0	0	0
c850967ad8cc6788a61d10eb1be2e93b	0	0	0	0	0	0	0	0	0	3	0	0	0	0	0	0	0	0	0	0	0	0	0	0	0	0	0	0	0	0	0	0	0	0	0	0	0	0	2	0	0	0	0	0	0	0	0	0	0
01341932bfa8eb41e919e6531f54c814	0	0	1	0	0	0	0	3	0	0	0	0	0	0	0	0	0	0	0	0	0	0	0	0	0	0	4	0	0	0	0	0	8	0	0	0	0	0	0	0	0	0	0	0	0	0	0	0	0
499a56d39617c055bfe12aa4c206285c	0	0	0	0	0	0	0	0	0	12	2	0	3	0	0	1	0	0	0	0	0	0	0	0	0	0	0	0	0	0	0	0	0	0	0	0	0	0	0	0	0	0	0	0	1	0	0	0	0
166215ca13dfe66658029933125def11	0	0	0	0	0	2	1	0	0	0	0	0	0	0	0	0	0	0	0	0	0	0	0	0	0	2	0	0	0	0	0	0	0	0	0	0	0	0	2	0	0	0	0	0	0	0	0	0	0
7a7ec21d3773ffe8684115e5f9b26a02	0	0	0	0	0	0	0	0	0	3	0	0	0	0	0	0	0	0	0	0	0	0	0	0	0	0	652	0	0	0	0	0	24	0	0	0	0	0	3	0	0	0	0	0	0	0	0	0	0
76d1abe1532554e1fd8784b755482bd3	0	0	0	0	0	0	0	0	0	0	0	0	0	0	0	0	0	0	0	0	0	0	0	0	0	0	10	0	0	0	0	0	0	0	0	0	0	0	0	0	0	0	0	0	0	0	0	0	0
dfd3e3f9bc4773fa9dbf2038901eb88d	0	0	0	0	0	0	0	0	0	0	0	0	0	0	0	0	0	0	0	0	0	0	0	0	0	0	4	0	0	0	0	0	0	0	0	0	0	2	0	0	0	0	0	0	0	0	0	0	0
5f2da8fd56b038ba1c2317bb0627fa39	0	0	0	0	0	0	6	0	0	2	0	0	0	0	1	0	0	0	0	0	0	0	0	0	0	14	2	0	0	2	1	0	0	0	0	0	0	614	0	0	0	59	0	0	2	0	0	0	0
71cd6bde47c81698f3518fc8f9766094	0	0	0	0	0	0	0	0	0	1	0	0	0	0	0	0	0	0	2	0	0	0	0	0	0	0	15	0	0	28	0	0	0	0	0	0	0	2	0	0	0	0	0	0	0	0	0	0	0
696a83e6c5444501c67f298bd09cc764	0	0	0	0	0	0	0	0	0	9	0	0	0	0	0	0	0	0	0	0	0	0	0	0	0	0	0	0	0	0	0	0	0	0	0	0	0	0	0	0	0	0	0	0	0	0	0	0	0
37dc323f17c77db15a8bac4bb5fdd606	0	0	2	1	0	0	0	0	0	0	0	0	0	0	0	0	0	0	0	0	0	0	0	0	0	0	0	0	0	0	0	0	0	0	0	0	0	0	0	0	0	0	0	0	0	0	0	0	0
39c9fa2d359b24cb881a4fdb68b6205c	0	0	0	0	0	0	0	0	0	0	0	0	0	0	0	0	0	0	0	0	0	0	0	0	0	0	0	0	0	0	0	0	0	0	0	0	0	0	0	0	0	0	0	0	18	0	0	0	0
35a4877d50ea3a587006c619b5c19a08	0	0	0	0	0	0	0	0	0	0	0	0	0	0	0	0	3	0	0	0	0	0	0	0	0	0	0	0	0	0	0	0	0	0	0	0	0	0	0	0	0	0	0	0	0	0	0	0	0
7f1df2e8195495d203d8a05079efb658	0	0	0	0	0	0	0	0	0	0	0	0	0	0	0	0	3	0	0	0	0	0	0	0	0	0	1	0	0	0	0	0	0	0	0	0	0	0	0	0	0	0	0	0	0	0	0	0	0
7d81b582f0d67478e574df65c855e273	0	0	0	0	0	0	0	0	0	0	0	0	0	0	0	0	0	0	0	0	0	0	0	0	0	0	0	0	0	0	0	0	0	0	0	0	0	0	2	0	0	0	0	0	0	0	0	0	0
98199c87dd943752630b65cc536e8899	0	0	0	0	0	0	0	0	0	3	0	0	0	0	0	0	0	0	0	0	0	0	0	0	0	0	20	0	0	8	0	0	0	0	0	0	0	7	0	0	0	0	0	0	0	0	0	0	0
a9615b27a3dc23e89dd46e213614bc66	21	0	0	0	0	0	0	0	0	0	0	0	0	0	0	0	0	0	0	0	3	0	0	0	0	0	0	0	0	0	112	0	0	0	0	0	0	0	0	0	0	0	0	0	0	0	2	0	0
3b942f24f70e7b69e804cb311873254c	0	0	0	0	0	0	0	0	0	0	0	0	0	0	0	2	0	0	0	0	0	0	0	0	0	0	25	0	0	0	0	0	0	0	0	0	0	4	0	0	0	0	0	0	0	0	0	0	0
d30d9cf01545bb1d631ce28cc8412fb1	0	0	0	0	0	0	0	0	0	0	0	0	0	0	0	0	0	0	0	0	0	0	0	0	0	0	3	0	0	0	0	0	0	0	0	0	0	0	0	0	0	0	0	0	5	0	0	0	0
8dd9a26eb6505e953745a28879ed5746	0	0	0	0	0	0	0	0	0	0	0	0	0	0	0	0	0	0	0	0	0	0	0	0	0	0	0	0	0	0	0	0	0	0	0	0	0	20	0	0	0	0	0	0	0	0	0	0	0
d5c6483432877a1207b3b450a770236a	0	0	0	0	0	0	0	0	0	0	0	0	0	0	0	0	0	0	13	0	2	0	0	11	0	0	0	0	0	11	48	0	0	0	0	0	0	0	2	5	0	0	0	0	0	5	0	0	0
114e12ba776c83dda3a163b5eae1d6ea	0	0	0	0	0	0	0	0	0	0	0	0	0	0	0	0	0	0	0	0	0	0	0	0	0	0	0	0	0	0	2	0	0	0	0	0	0	0	0	0	0	0	0	0	0	0	0	0	0
0c77bbebcfd19b5af48acc8617365c80	0	0	0	0	0	0	0	0	0	0	0	0	0	0	7	0	0	0	0	0	0	0	0	19	0	2	0	0	0	4	4	0	0	0	0	0	0	0	0	0	0	0	0	0	0	0	0	0	0
14f8de5a6117b4bfa2315e47367b9ceb	0	0	0	0	0	0	0	0	0	0	0	101	0	0	0	0	0	0	0	0	0	0	0	0	0	0	0	0	0	56	0	0	0	0	0	0	0	0	0	0	0	0	0	0	160	0	0	0	0
07ebb3352beba5f67e706f7d13fc1cf4	0	0	0	0	0	0	0	0	0	0	0	0	0	0	0	0	0	0	0	0	0	0	0	0	0	0	0	0	0	0	0	0	0	0	0	0	0	0	0	0	0	3	0	0	0	0	0	0	0
4441539a4ff9877fbaa109a777863891	0	0	0	0	0	0	0	0	0	15	0	0	0	0	0	12	0	0	2	0	0	0	0	0	0	18	0	0	0	0	0	0	4	0	0	0	10	29	0	0	0	4	0	0	0	0	0	7	0
f7d42cc038825ebc945c89a2bc7b9e6a	0	8	0	0	0	0	127	5	0	30	5	0	109	0	0	129	50	5	144	13	0	2	0	0	41	1	0	2	0	0	0	0	853	0	0	0	31	68	48	0	0	411	28	29	3	0	0	379	300
8de56377214cae6e61afb7094b411d1d	0	0	0	0	0	0	0	0	0	0	0	0	0	0	0	0	0	0	0	0	0	0	0	0	0	0	0	0	0	0	0	0	0	0	0	0	0	0	0	0	0	0	0	0	0	0	0	0	0
cc3101e29599cc2ea1dc32f711bb42e8	0	0	0	0	0	0	0	0	0	0	0	0	0	0	0	0	0	0	0	0	0	0	0	0	0	0	0	0	0	0	106	0	0	0	0	0	0	0	0	0	0	0	0	0	0	0	2	0	0
952c99feaaae06051e9ecfba83a845c9	0	0	0	0	0	0	0	0	0	0	0	0	0	0	0	0	0	0	0	0	0	0	0	0	0	0	8	0	0	0	0	0	0	0	0	0	0	0	0	0	0	0	0	0	0	0	0	0	0
20f24d135c862124eb6fbb84f6b25a15	0	0	0	9	3	3	5	3	0	0	0	0	9	0	0	3	10	1	0	0	3	0	3	0	0	0	0	0	0	0	0	2	25	0	0	0	0	0	0	0	0	0	0	0	0	2	0	2	4
5fd693d9b105351d04528ab1550cf448	0	0	0	0	0	0	0	0	0	0	0	0	0	0	0	0	0	0	0	0	0	0	0	0	0	0	0	0	0	0	0	0	0	0	0	0	0	0	0	0	0	0	0	0	0	0	0	0	0
791a490ee7efc955861274f0c51a8dd1	0	0	0	0	0	0	0	0	0	0	0	0	0	0	2	2	0	0	0	0	0	0	0	0	0	0	10	0	0	0	0	0	45	0	0	0	0	0	0	0	0	0	0	0	0	0	0	0	0
859cfb28e3a5b7b7e8bd72690dc19723	0	0	0	0	0	0	0	0	0	0	0	6	0	0	0	0	0	0	2	0	0	0	0	0	0	0	15	0	0	5	0	0	0	0	0	0	0	0	0	0	0	0	0	0	3	0	0	0	0
76d9d65027d925735d43ae32f476f9a1	0	0	0	0	0	0	0	0	0	0	0	0	0	0	0	0	0	0	0	0	0	0	0	0	0	0	0	0	0	0	0	0	0	0	0	0	0	0	5	0	0	0	0	0	0	0	0	0	0
9901c075b6aacebd47324dd7c8bd66da	0	0	0	0	0	0	0	0	0	0	0	0	0	0	0	0	0	0	0	0	0	0	0	0	0	28	0	0	0	0	0	0	0	0	0	0	0	0	0	0	0	0	0	0	4	0	0	0	0
15e538696e716234e43ed941941fecd4	0	0	0	1	0	0	0	0	0	0	0	0	0	0	0	0	0	0	0	0	19	0	49	0	0	3	0	0	0	0	0	0	0	256	0	0	0	0	2	1	0	0	0	0	7	2	0	0	0
e9b9fac245051267c5ac6f41731f7da8	0	0	0	0	0	0	0	0	0	0	0	0	0	0	0	0	0	0	0	0	0	0	0	0	0	0	0	0	0	0	0	0	0	0	0	0	0	0	0	0	0	0	0	0	0	0	0	0	0
f3fe3f0dd4322f0f3b3d70a87e7208f2	0	0	0	0	0	0	0	0	0	2	0	0	0	0	0	0	0	0	0	0	0	0	0	0	0	0	0	0	0	0	0	0	0	0	0	0	0	0	0	0	0	0	0	0	0	0	0	0	0
6bee5bbe961d71145640d68fd578713f	0	0	0	0	0	0	0	0	0	0	0	0	0	0	0	0	0	0	0	0	0	0	0	0	0	0	3	0	0	0	0	0	0	0	0	0	0	0	0	0	0	0	0	0	0	0	0	0	0
628e06703d313ca177d8eccb126a0e18	0	0	11	2	0	0	0	0	0	0	0	0	0	0	0	0	0	0	0	0	0	0	0	0	0	0	0	0	0	0	0	0	0	0	0	0	0	0	0	0	0	0	0	0	0	0	0	0	0
bbba08088b5618d2a1f1538a4bbdf875	0	0	0	0	0	0	0	0	0	0	0	0	0	0	0	0	0	0	0	0	0	0	0	0	0	0	13	0	0	6	0	0	0	0	0	0	0	0	0	0	0	0	0	0	0	0	0	0	0
e58130a200bad1f553e368ce8fb974c2	0	0	0	0	0	0	0	0	0	0	0	0	0	0	0	0	0	0	0	0	0	0	0	0	0	0	0	0	0	0	7	0	0	0	0	0	0	0	0	0	0	0	0	0	0	9	1	0	0
2f33fe0f608b4ceb6a81ede1a0fdb73a	0	0	34	0	0	0	0	0	0	0	0	0	0	0	0	0	0	11	0	0	2	0	26	0	0	0	0	0	0	0	0	0	0	6	0	0	0	5	0	0	0	3	0	0	0	0	0	0	0
7210a1e0f9590bb05bf1240121bd276e	0	0	0	0	0	0	0	0	0	0	0	0	0	0	0	0	0	0	0	0	0	0	0	0	0	0	0	0	0	0	0	0	0	0	0	0	0	0	0	0	0	0	0	0	0	0	0	0	0
d8174f8931ba068ede79cade399f94e0	0	0	0	0	0	0	0	0	0	0	0	17	0	0	3	0	0	0	0	0	3	0	0	0	0	0	114	0	0	4	0	0	0	0	0	0	0	0	289	0	0	16	0	0	4	0	0	2	0
ce3a142cfad9ef4483ec6790d54ef396	0	0	0	0	0	0	0	0	0	0	0	0	0	0	0	0	0	0	0	0	0	0	0	0	0	0	20	0	0	4	0	0	0	0	0	0	0	0	3	0	0	0	0	0	0	0	0	0	0
2c2fc0f96af9aef878f7ee616a35be60	0	0	0	0	0	0	0	0	0	0	0	0	0	0	0	0	0	0	0	0	0	0	0	0	0	0	8	0	0	0	0	0	0	0	0	0	0	0	0	0	0	0	0	0	0	0	0	0	0
21fa1e2cdd647757e28ada0acc2fc549	0	0	0	0	0	0	0	0	0	0	0	0	0	0	0	0	0	0	0	0	0	0	0	0	0	0	11	0	0	2	0	0	2	0	0	0	0	0	0	0	0	0	0	0	0	0	0	0	0
107646de1396910559e4d2ea86de8c6e	0	0	0	0	0	0	0	0	0	0	0	0	0	0	0	0	0	0	0	0	0	0	0	0	0	0	0	0	0	0	0	0	0	0	0	0	0	0	3	0	0	2	0	0	0	0	0	0	0
27620011352edffba7297f3702f64fd5	0	0	0	0	0	0	0	0	0	0	0	0	0	0	0	0	0	0	0	0	0	0	0	0	0	0	0	0	0	0	0	0	0	0	0	0	0	0	0	0	0	0	0	0	0	0	0	0	0
e6f652728f62e76e56998697076ef12c	0	0	0	0	0	0	0	0	0	0	0	0	0	0	0	0	0	0	5	0	0	0	0	0	0	0	0	0	0	0	0	0	0	0	0	0	0	0	2	0	0	0	0	0	1	0	0	0	0
4be79fd899012d1a90de296ee8621436	131	0	1	4	0	2	0	0	0	0	0	0	0	0	0	0	1	7	0	0	0	0	0	0	0	0	0	0	0	0	0	0	2	0	0	0	0	0	3	0	0	5	0	0	0	0	0	2	0
d2d99f9a69ee9b4092af2fa731211478	0	0	0	0	0	0	0	0	0	1	0	0	0	0	0	2	0	0	98	0	0	0	0	0	0	20	0	0	0	3	0	0	0	0	0	0	0	3	0	0	0	0	0	0	2	0	0	0	0
864b81751bc803e9685667afccd6f605	0	0	0	0	0	0	0	0	0	0	0	0	5	0	0	0	0	0	0	0	0	0	0	0	0	0	2	0	0	0	0	0	1	0	0	0	0	0	0	0	0	0	0	0	0	0	0	0	0
bb061a7a6aed23b5716a3f79dabd0104	0	0	0	0	0	0	0	0	0	0	0	0	0	0	1	0	0	0	1	0	0	0	0	0	0	0	0	0	0	0	0	0	0	0	0	0	0	0	40	0	0	0	0	0	0	0	0	0	0
6e746063f30c62e58e77ae82be611753	0	0	0	0	0	0	0	0	0	0	0	0	0	0	0	0	0	0	0	0	0	0	0	0	0	0	0	0	0	0	0	0	0	0	0	0	0	0	0	0	0	0	0	0	0	0	0	0	0
4ceda9d41732410995cc476f420d7608	0	0	0	0	0	0	0	0	0	9	0	0	0	0	0	0	0	0	0	0	0	0	0	0	0	0	0	0	0	0	0	0	0	0	0	0	0	0	0	0	0	0	0	0	0	0	0	0	0
818ebe9311140029dc96ec0b7879cb9c	0	0	0	2	0	0	0	2	0	0	0	0	0	0	0	0	0	0	0	0	0	0	0	0	0	0	0	0	0	0	0	0	4	0	0	0	0	0	0	0	0	0	0	2	0	0	0	0	0
01574b9038b2602274da06b4d7989fe3	0	0	0	0	0	0	0	0	0	0	0	0	0	0	0	0	0	0	0	0	0	0	0	0	0	0	8	0	0	0	0	0	0	0	0	0	0	0	0	0	0	0	0	0	0	0	0	0	0
1e794b7eac2b5145f6c7ab12079b84ce	0	0	0	0	0	0	0	0	0	0	0	0	0	0	0	0	0	0	0	0	0	0	0	0	0	0	0	0	0	0	0	0	0	0	0	0	0	0	0	0	0	0	0	0	0	0	0	0	0
f0a58158a089710b14ba6b686aebfb19	15	0	34	9	0	0	2	3	0	0	0	0	0	0	0	0	0	14	0	0	0	0	19	0	0	6	0	0	0	0	5	0	0	0	0	0	0	0	0	3	4	32	0	0	0	21	0	0	0
2ddaf6080406e3c8bea47ca117747e4a	0	0	0	0	0	0	0	0	0	0	0	0	0	0	0	0	0	0	0	0	0	0	0	0	0	0	9	0	0	0	0	0	0	0	0	0	0	0	0	0	0	0	0	0	0	0	0	0	0
2f64a83d7fab14feed1b0b2f0b134afc	0	0	0	0	0	0	0	0	0	0	0	0	0	0	0	0	0	0	0	0	0	0	0	0	0	0	0	0	0	4	0	0	0	0	0	0	0	0	0	0	0	0	0	0	36	0	0	0	0
5bcdfd41df8d80d1f40275f1f1dd2fa6	0	0	0	0	0	0	0	0	0	0	0	0	0	0	0	0	0	0	0	0	0	0	0	0	0	0	1	0	0	0	0	0	0	0	0	0	0	0	0	0	0	0	0	0	0	0	0	0	0
a2088f1a378aaf90bfc22dbac9fb91da	0	0	0	0	0	0	0	0	0	0	0	0	0	0	0	0	0	0	0	0	0	0	0	0	0	0	0	0	0	0	0	0	0	0	0	0	0	10	0	0	0	0	0	0	0	0	0	0	0
159977040ccba51ac6a2c007ea584812	8	0	7	18	1	3	7	0	0	0	0	0	0	0	31	2	27	13	15	0	8	0	2	0	0	4	0	0	20	20	2	11	5	0	0	0	0	0	2	2	0	0	2	0	0	16	6	0	2
de805cbc5637c2834d3e45fbf9e89c15	35	0	12	0	0	0	0	0	0	0	0	0	0	0	7	0	0	6	4	0	0	0	4	9	0	0	0	0	0	20	0	0	0	0	0	0	0	0	0	0	0	0	0	0	0	44	0	0	0
10d259a4ebb53f29c2450d225bd15382	0	0	0	0	0	0	0	0	0	2	0	0	0	0	0	0	0	0	0	0	0	0	0	0	0	0	0	0	0	0	0	0	0	0	0	0	0	0	3	0	0	0	0	0	0	0	0	0	0
f47938620dcce41d472051d634f9237c	0	0	14	2	0	0	0	2	0	0	0	0	3	0	0	0	2	9	0	0	0	0	4	0	0	0	62	0	0	0	0	0	27	0	0	0	0	0	0	0	0	5	0	0	0	3	0	6	0
c88b5bae9da5aff27d74f31694ac1425	0	0	0	0	0	0	0	0	0	0	0	0	0	0	0	0	0	0	0	0	0	0	0	0	0	0	0	0	0	0	0	0	0	0	0	0	0	0	0	0	0	0	0	0	0	0	0	0	0
9ec56a55d5faf81df00c7039602dcdce	0	0	0	0	0	0	0	0	0	0	0	0	0	0	0	0	0	0	0	0	0	0	0	0	0	0	0	0	0	0	0	0	0	0	0	0	0	0	0	0	0	1	0	0	0	0	0	0	0
938f233973320d0ef7ff7c7bfa00da63	0	0	0	0	0	0	0	0	0	0	0	0	0	4	0	0	0	0	0	0	0	0	5	0	0	0	0	0	0	0	0	0	0	9	0	0	0	0	0	0	0	0	0	0	0	0	0	0	0
7f12b2aae0208781da117caa7439d5ef	0	0	0	0	0	0	0	0	0	0	0	0	0	0	0	0	10	0	0	0	0	0	0	0	0	3	17	0	0	0	0	0	287	0	0	0	0	0	3	0	0	0	4	3	0	0	0	0	0
867c9dfcda9d094253a4f9eb3ea4e775	0	0	0	0	0	0	0	0	0	0	0	0	0	0	0	0	0	0	0	0	0	0	0	0	0	0	2	0	0	0	0	0	0	0	0	0	0	0	0	0	0	0	0	0	0	0	0	0	0
395d8be677f9071e33ea3872a7af0bb6	10	0	5	0	3	18	0	4	0	0	6	0	13	1	37	2	0	5	0	7	6	0	0	0	0	0	0	0	0	134	638	0	0	2	0	0	0	0	0	116	2	0	0	6	0	3	0	0	0
0c2b428d255780e6ad755acdae88aa4b	0	0	0	0	0	0	0	0	0	12	0	0	0	0	0	0	6	0	0	0	0	0	0	0	0	9	5	0	0	0	0	0	0	0	0	0	0	0	0	0	0	0	0	0	0	0	0	0	0
53fb709c7f02f6d3ff684c16e5227583	0	0	3	4	5	7	3	3	0	0	0	0	13	0	0	0	23	2	2	6	2	0	0	0	0	0	2	0	3	6	0	0	198	0	4	0	0	0	0	0	0	0	10	9	0	0	0	2	2
4a08b7380475ac022664fc9aed2e6c41	0	0	0	0	0	0	0	0	0	0	0	0	0	0	2	0	0	0	0	0	0	0	0	2	0	4	13	0	0	0	30	0	0	0	0	0	0	0	4	4	0	0	0	0	0	0	0	0	0
ae68c43cd08599cc1a00559b44107cfd	0	0	0	0	0	0	0	0	0	0	0	0	0	0	0	0	0	0	0	0	0	0	0	2	0	0	0	0	0	0	0	0	0	0	0	0	0	0	0	0	0	0	0	0	0	0	0	0	0
2ba77d1b732954dd3d7bbba1e3cb8e78	0	0	0	0	0	0	0	0	0	5	3	0	0	0	0	2	0	0	0	0	0	0	0	0	0	0	0	0	0	0	0	0	3	0	0	0	0	0	4	0	0	13	0	0	2	0	0	5	0
eb35d3a8f2bd77ee378dd5faf57f2dc6	0	0	0	0	0	0	0	0	0	0	0	0	0	0	0	0	0	0	0	0	0	0	0	0	0	0	0	0	0	0	0	0	0	0	0	0	0	7	0	0	0	3	0	0	0	0	0	0	0
9fb2693e27378942082f246d0039dbee	0	0	0	0	0	0	0	0	0	0	0	0	0	0	0	0	0	0	0	0	0	0	0	0	0	0	0	0	0	0	0	0	0	0	0	0	0	0	0	0	0	0	0	0	0	0	0	0	0
12e456bc4f65ea3371c07b4240cf0224	0	0	0	0	0	0	0	0	0	36	0	0	0	0	0	0	0	0	5	0	0	0	0	0	0	0	0	0	0	2	0	0	0	0	0	0	0	2	0	0	0	0	0	0	0	0	0	0	0
e432e31ed96379051fc2fe8a8792a5d5	0	0	0	0	0	0	0	0	0	0	0	0	0	0	0	0	0	0	0	0	0	0	0	0	0	0	0	0	0	0	0	0	0	0	0	0	0	3	0	0	0	0	0	0	0	0	0	0	0
37c428a7e557dc202bade5426695bddd	0	0	0	0	0	0	0	0	0	0	0	0	0	13	0	0	0	0	0	0	0	0	0	0	0	0	0	0	0	0	0	0	0	34	0	0	0	0	0	0	0	0	0	3	0	6	2	0	0
338fc678b32f7e503f538d01ec85cfc5	0	0	0	0	0	0	0	0	0	8	0	0	0	0	0	0	0	0	0	0	0	0	0	0	0	0	0	0	0	0	0	0	0	0	0	0	0	4	0	0	0	0	0	0	0	0	0	3	2
25cee43332f1a939e8b1d4727bcf7a83	0	0	0	0	0	0	0	0	0	0	0	0	0	0	0	0	0	0	0	0	0	0	0	0	0	0	0	0	0	2	0	0	0	0	0	0	0	0	0	0	0	0	0	0	0	0	0	0	0
70f8b5de6e0f0524ecbc5d3b4461f079	0	0	0	0	0	0	0	0	0	5	0	0	0	0	0	0	0	0	0	0	0	0	0	0	0	0	0	0	0	0	0	0	0	0	0	0	2	4	0	0	0	0	0	0	0	0	0	2	0
8e702adf7ae932e5d896b56afcdd1e37	0	0	0	0	0	0	0	0	0	0	0	0	0	0	0	0	0	0	0	0	0	0	0	0	0	0	0	0	0	2	10	0	0	2	0	0	0	0	0	0	0	0	0	0	0	0	0	0	0
26b00be9db4e189fb4fdcb23cecd58f6	0	0	0	0	0	0	0	0	0	0	0	0	0	0	0	0	0	0	0	0	0	0	0	0	0	0	2	0	0	0	0	0	8	0	0	0	0	0	0	0	0	0	0	0	0	0	0	0	0
4fc4a41c18f641baf3ebc6cb66211ce8	0	0	0	0	0	0	0	0	0	5	0	0	0	0	0	0	0	0	0	0	0	0	0	0	0	0	0	0	0	0	0	0	7	0	0	0	0	2	0	0	0	0	0	0	0	0	0	0	0
760bbb0599591695134a74de95d47330	0	0	0	0	0	0	0	0	0	0	0	0	0	0	0	0	0	0	0	0	0	0	0	0	0	0	0	0	0	0	0	0	0	0	0	0	0	0	0	0	0	7	0	0	0	0	0	2	0
79e3185bcfa908b6ad88d394cdd4a244	0	0	0	0	0	0	0	0	0	0	0	0	0	0	0	0	0	0	0	0	0	0	0	0	0	0	0	0	0	0	0	0	0	0	0	0	0	0	39	0	0	0	0	0	0	0	0	0	0
e77a1cef44cf95144c66d1fa14d1c902	0	0	0	0	0	0	0	0	0	0	0	0	0	0	0	0	0	0	0	0	0	0	0	0	0	0	0	0	0	0	0	0	0	0	0	0	0	0	0	0	0	0	0	0	0	0	0	0	0
dd7fc81c4dc18fe2a26eb1eec2d9a069	0	0	0	0	0	0	0	0	0	0	0	0	0	0	0	0	0	0	0	0	0	0	0	0	0	0	0	0	0	0	0	0	0	0	0	0	0	0	0	0	0	0	0	0	0	0	0	0	0
31d44828658bb20dc04e0f1be99c7398	0	0	0	0	2	0	0	0	0	0	0	0	0	0	9	0	0	3	0	0	0	0	0	2	0	28	0	0	0	0	0	0	3	0	0	0	0	0	0	2	0	0	0	0	0	0	0	0	0
eaf9f7cc4974328d2d4d23590d7193c5	0	0	0	0	0	0	0	0	0	3	0	0	0	0	0	0	2	0	0	0	0	0	0	0	0	0	35	0	0	0	0	0	27	0	0	0	0	8	0	0	0	10	0	0	0	0	0	2	0
b2ecba9e774ce10e1f595aa98575064f	0	0	0	0	0	0	0	0	0	2	0	0	0	0	0	0	0	0	0	0	2	0	0	0	0	2	0	0	0	0	0	0	0	0	0	0	0	0	0	0	0	0	0	0	0	0	0	0	0
b25a6cc005f7099523570393c80fe95f	0	0	0	0	0	0	0	0	0	6	0	0	0	0	0	0	0	0	0	0	0	0	0	0	0	0	0	0	0	0	0	0	0	0	0	0	0	11	0	0	0	2	0	0	0	0	0	0	0
d3fb0b171793255f7957b1a21a835dde	0	0	0	0	0	0	0	0	0	0	0	0	0	0	0	0	0	0	2	0	0	0	0	0	0	0	0	0	0	0	0	0	0	0	0	0	0	0	1	0	0	9	0	0	0	0	0	0	0
86e32a5b4d47a0ebb82db8478b42ed27	0	0	0	0	0	13	0	0	0	0	0	0	0	0	0	0	0	0	0	0	10	0	0	0	0	0	0	0	0	0	0	0	0	0	0	0	0	0	0	0	0	0	0	0	0	2	0	0	0
0483e009d483bbc375ffbb8d28797ded	0	0	0	0	0	0	0	0	0	527	2	0	436	0	0	2682	0	0	513	0	0	0	0	0	17	10	44	0	0	0	0	0	30	0	0	0	2366	340	0	0	0	0	0	0	181	0	0	20	6
41a1fc820ee0152b97872cdb63d01ca7	0	0	0	0	0	0	0	0	0	0	0	0	0	0	0	0	0	0	0	0	0	0	0	0	0	0	0	0	0	0	0	0	0	0	0	0	0	0	0	0	0	0	0	0	0	0	0	0	0
e5c7dbfab6f5aa4a033e65dcdec1adf8	0	0	3	0	0	0	3	0	0	14	0	0	0	0	0	0	0	0	0	0	0	0	0	0	0	0	8	0	0	1	3	0	0	0	0	0	0	11	1	0	0	14	0	0	0	0	0	0	0
1f4380eb65e7a75c32e666802d73929f	0	0	0	0	0	0	0	0	0	0	0	0	0	0	0	0	0	0	3	0	0	0	0	0	0	0	0	0	0	16	0	0	0	0	0	0	0	0	0	0	0	0	0	0	2	0	0	0	0
f44c319a42e35d52c52dbc23dab9bb36	0	0	0	0	0	0	0	0	0	0	0	0	0	0	0	4	0	0	0	0	0	0	0	0	0	0	0	0	0	0	0	0	0	0	0	0	2	3	0	0	0	2	0	0	0	0	0	6	6
3ec43da0aa18a5458090f2932c2eb1f3	0	0	0	0	0	0	0	0	0	0	0	0	0	0	0	0	0	0	0	0	0	0	0	0	0	0	0	0	0	0	0	0	0	0	0	0	0	0	0	0	0	3	0	0	0	0	0	0	0
bf078ab93863faa3dbb20b32a8aeddb3	0	0	0	0	4	0	0	0	0	0	0	0	0	0	3	0	0	0	0	0	32	0	0	84	0	0	19	1	0	1	180	0	0	4	0	0	0	0	67	362	2	0	0	7	2	0	0	0	0
cddf104d4dabc58419de64a3ee3a42e9	0	0	0	0	0	0	0	0	0	0	0	0	0	0	0	0	0	0	0	0	0	0	0	0	0	0	0	0	0	0	0	0	0	0	0	0	0	0	0	0	0	0	0	0	0	0	0	0	0
37b848bba1eb9011b3d06e4167be79d4	0	0	0	0	0	0	0	0	0	0	0	0	0	0	0	0	0	0	0	0	0	0	0	0	0	0	0	0	0	0	0	0	0	0	0	0	0	0	0	0	0	0	0	0	0	0	0	0	0
c7e108d474d9ebc463937c4031e9f66b	0	0	0	0	0	0	0	0	0	0	0	0	0	0	0	0	0	0	0	0	0	0	0	0	0	0	0	0	0	1	0	0	0	0	0	0	0	0	0	0	0	0	0	0	0	0	0	0	0
c8a55cee9ff03fc6c1115c54ccdd1be3	0	0	0	0	0	0	0	0	0	0	0	0	0	0	0	0	0	0	0	0	0	0	0	0	0	0	0	0	0	2	0	0	0	0	0	0	0	0	0	0	0	0	0	0	0	0	0	0	0
9225d3c54f2fbbeff47b7b2028e52ce1	0	0	0	0	0	0	0	0	0	0	0	0	0	0	0	0	0	0	0	0	0	0	0	0	0	0	0	0	0	0	0	0	0	0	0	0	0	0	0	0	0	0	0	0	0	0	0	0	0
a529f4850c7910c7f1ec69e4fb4d386c	0	0	0	0	0	0	0	0	0	0	0	0	0	0	0	0	0	0	0	0	0	0	0	0	0	0	0	0	0	0	0	0	0	0	0	0	0	39	0	0	0	0	0	0	0	0	0	0	0
cb243b7af4c7a9b19fc5a061ce7ecf30	0	0	0	0	0	0	0	0	0	0	0	0	0	169	0	0	0	0	0	0	0	0	0	0	0	0	0	0	0	0	0	0	0	0	0	0	0	0	0	0	0	0	0	0	0	0	0	0	0
366e1a72a06ad3aa44b025bcaf20991e	0	0	0	0	0	0	0	0	0	0	0	0	0	0	0	0	2	0	2	0	0	0	0	0	0	0	0	0	0	0	0	0	0	0	0	0	0	0	0	0	0	0	0	0	0	0	0	0	0
de227c6d56ca3e350aca508acf92d161	8	0	5	0	0	2	0	0	0	13	0	0	0	0	3	0	3	8	0	0	0	0	0	0	0	0	478	0	0	82	18	0	0	2	0	0	0	23	12	2	0	16	0	0	0	0	0	0	0
83e87b3ec5d0c5f5020b8d071296c116	0	0	0	0	0	0	0	0	0	0	0	0	0	0	0	0	2	0	0	0	0	0	0	0	0	0	0	0	0	0	0	0	0	0	0	0	0	0	0	0	0	0	0	0	0	0	0	0	0
e44daebeca99ca4ea0a7f24d96b9251d	0	0	0	0	0	0	7	0	0	0	0	0	0	0	0	4	10	0	0	0	0	0	0	0	0	0	15	0	0	3	0	0	4	0	0	0	0	1	0	0	0	0	0	0	0	0	0	0	0
580e6f9890985ae3855eeadf7727c7ee	0	0	0	0	0	0	0	0	0	0	0	0	0	0	0	0	0	0	0	0	0	0	0	0	0	0	0	0	0	0	0	0	0	0	0	0	0	0	0	15	0	0	0	0	0	0	0	0	0
daa2c1eececd29ab87d50ee14afe400d	0	0	0	0	0	0	0	0	0	10	0	0	0	0	0	0	0	0	0	0	0	0	0	0	0	0	0	0	0	0	0	0	2	0	0	0	0	73	0	0	0	0	0	0	0	0	0	0	0
dae5c541a2370922f3e79037f31d062c	0	0	0	0	0	0	0	0	0	0	0	0	0	20	0	0	0	0	0	0	0	0	0	0	0	0	0	0	0	0	0	0	0	0	0	0	0	0	0	0	0	0	0	3	0	0	0	0	0
cd493ad3e7b61b5ad1f22f05c24ce493	0	0	0	0	0	0	0	0	0	1	0	0	0	0	0	0	0	0	0	0	0	0	0	0	0	0	0	0	0	0	0	0	0	0	0	0	0	1	1	0	0	0	0	0	0	0	0	0	0
161a8d2d814154257d495c9c13a808d0	0	0	0	0	0	0	0	0	0	0	0	0	0	0	0	0	0	0	2	0	0	0	0	0	0	0	0	0	0	0	0	0	0	0	0	0	0	0	0	2	0	0	0	0	0	0	0	0	0
3f8debccf3c1fede84347d7e7f695c63	0	0	0	0	0	0	0	0	0	0	0	0	0	0	2	0	0	0	0	0	3	0	0	0	0	0	27	0	0	2	0	0	0	2	0	0	0	0	10	0	0	0	0	0	0	0	0	0	0
d88c53b9ed03e9fefd334dd6a17ea084	0	0	3	0	0	0	0	0	0	0	0	0	0	0	0	0	0	0	0	0	0	0	0	0	0	0	0	0	0	0	0	0	3	0	0	0	0	0	0	4	0	2	0	0	0	0	0	0	0
e4bdc9c366ee29088f930e2b48918af6	0	0	0	0	0	0	0	0	0	0	0	0	0	0	0	0	0	0	0	0	0	0	0	0	0	0	0	0	0	0	0	0	0	0	0	0	0	0	0	0	0	0	0	0	0	0	0	0	0
dc8cc47c4512dc407b9457993805b096	0	0	0	0	0	0	0	0	0	0	0	0	0	0	0	0	0	0	0	0	0	0	0	0	0	0	3	0	0	0	0	0	0	0	0	0	0	0	0	0	0	0	0	0	0	0	0	0	0
ceb882300fd299f23a5f6d1259fa532c	0	0	0	0	0	0	0	0	0	0	0	0	0	0	0	0	0	0	0	0	0	0	0	0	0	0	0	0	0	0	0	0	0	0	0	0	0	0	0	0	0	0	0	0	0	0	0	0	0
2fc7a20fb89e80a3be3d71050f415368	0	0	0	0	0	0	0	0	0	0	0	0	0	0	0	0	13	0	0	0	0	0	0	0	0	0	0	0	0	0	0	0	0	0	0	0	0	0	0	0	0	0	0	0	0	0	0	0	0
58addcbf6a300a0bc25e5bf5835d7606	0	0	0	0	0	0	0	0	0	23	0	0	0	0	0	0	0	0	0	0	0	0	0	0	0	0	0	0	0	0	0	0	0	0	0	0	2	29	0	0	0	0	0	0	0	0	0	0	0
46b68ad7e01ac02c621d0d5f89ddee84	3	0	5	6	0	0	0	0	0	0	0	0	0	0	0	0	4	3	0	0	0	0	2	0	0	3	0	0	0	0	0	0	17	0	0	0	0	0	0	0	0	0	0	0	0	0	0	0	0
71585622c5d3ba13b557c99d41129346	0	0	4	0	0	3	3	0	0	2	0	0	0	0	0	0	4	0	2	0	0	0	0	0	0	0	25	0	0	0	0	0	10	0	0	0	0	3	5	0	0	3	0	0	0	0	0	0	0
30f0baa7f0156ef3270a2b5d86dee331	0	0	0	0	0	0	0	0	0	0	0	0	0	0	0	0	0	0	0	0	0	0	0	0	0	0	0	0	0	0	0	0	0	2	0	0	0	0	0	0	2	0	0	10	0	0	0	0	0
a6062915b40eaf86494ce169b1078243	14	0	9	2	0	0	0	0	0	0	0	0	0	0	0	0	0	7	0	0	4	0	0	0	0	0	0	0	0	0	0	0	0	1	0	0	0	4	11	0	0	6	0	0	0	1	0	0	0
ebda8df1a07869edb14f125764070202	0	0	3	0	0	2	0	0	0	0	0	0	0	0	0	0	0	0	0	0	0	0	2	0	0	0	0	0	0	0	0	0	0	0	0	0	0	2	1	0	0	0	0	0	0	0	0	0	0
f33a61405d512dc683d418d0fe17b27c	0	0	0	0	0	0	0	0	0	3	0	14	0	0	0	0	0	0	0	0	0	0	0	0	0	2	8	0	0	124	0	0	0	0	0	0	0	0	27	0	0	10	0	0	11	0	0	0	0
0b85ce9c14eea9e43de384070051851f	0	0	0	0	0	0	0	0	0	0	0	0	0	0	0	0	0	0	1	0	0	0	0	0	0	0	0	0	0	0	0	0	0	0	0	0	0	0	0	0	0	0	0	0	0	0	0	0	0
28ef6c9fdfd7dcd4588e2f3fdcdfd3ef	0	0	0	0	0	0	0	0	0	0	0	0	0	0	0	0	0	0	0	0	0	0	0	0	0	0	0	0	0	0	0	0	0	0	0	0	0	2	0	0	0	9	0	0	0	0	0	0	0
fc3e9d9032562ac5cfb1d6ec89d17651	0	0	0	0	0	0	0	0	0	0	0	0	0	0	0	0	0	0	0	0	0	0	0	0	0	1	46	0	0	0	0	0	0	0	0	0	0	0	2	0	0	0	0	0	0	0	0	0	0
6479cafa5193280084388644458d48fc	0	0	0	0	0	0	0	0	0	0	0	0	0	0	0	0	0	0	0	0	0	0	0	0	0	0	57	0	0	0	0	0	0	0	0	0	0	0	0	0	0	0	0	0	0	0	0	0	0
f3d0e7943c1b4f713166866313dc48f0	0	0	0	0	0	0	0	0	0	0	0	0	0	0	0	0	0	0	0	0	0	0	0	0	0	0	0	0	0	0	0	0	0	0	0	0	0	0	0	0	0	0	0	0	0	0	0	0	0
5822f736489fed010b0af57a3b239b2b	0	0	0	0	0	0	0	0	0	0	0	0	0	0	0	0	0	0	0	0	0	0	0	0	0	0	0	0	0	0	0	0	0	0	0	0	0	0	3	0	0	2	0	0	0	0	0	0	0
5a78528b5e44c00ab8919ec4ab317c1f	0	0	0	0	0	0	0	0	0	0	0	0	0	0	0	0	0	0	0	0	0	0	0	0	0	0	0	0	0	9	0	0	0	0	0	0	0	0	0	0	0	0	0	0	0	0	0	0	0
262532f40b772db5365da557efc9cf47	0	0	0	0	0	0	0	0	0	1	0	0	0	0	0	0	0	0	0	0	0	0	0	0	0	0	22	0	0	0	0	0	0	0	0	0	0	0	0	0	0	0	0	0	0	0	0	0	0
313c2f7754cf33625ae146d0760371dc	0	0	0	0	0	0	0	0	0	0	0	3	0	6	0	0	0	0	1	0	3	0	0	0	0	0	0	0	0	0	0	0	0	0	0	0	0	0	0	0	0	0	0	0	0	0	0	0	0
db1d27080e2f5e153314b76cf30200ce	0	0	0	0	0	0	0	0	0	0	0	0	0	4	3	0	0	0	0	0	0	0	0	0	0	0	0	0	0	0	0	0	0	0	0	0	0	0	0	0	0	0	0	0	0	0	0	0	0
902c5a4bc0eed72ff0f2271b9936fb5b	0	0	0	0	0	0	0	0	0	14	0	1	6	0	0	18	0	0	45	0	0	0	0	0	1	0	0	0	0	0	0	0	0	0	0	0	0	30	0	0	0	0	0	0	9	0	0	0	0
23a63e844e074c07f6649ad5b5f665cb	0	0	0	0	0	0	0	0	0	0	0	0	0	0	0	0	0	0	0	0	0	0	0	0	0	0	0	0	0	0	0	0	0	0	0	0	0	0	0	0	0	0	0	0	0	0	0	0	0
c7d88e4c63b07e0f99cfbb32661a9773	0	0	0	0	0	0	0	0	0	0	0	0	0	0	0	0	0	0	0	0	0	0	0	0	0	0	0	0	0	0	0	0	0	0	0	0	0	0	0	0	0	0	0	0	0	0	0	0	0
560f2931e22e86071b035ad45c3af0a0	0	0	17	18	0	0	0	4	0	0	0	0	0	0	0	0	0	11	0	0	0	0	5	0	0	0	0	0	0	6	0	0	0	3	0	0	0	0	0	0	8	0	0	0	0	0	0	0	0
73392b2e953403e6474641b4a10b167d	0	0	0	0	0	0	0	0	0	3	0	0	0	0	0	0	0	0	0	0	0	0	0	0	0	0	0	0	0	0	0	0	0	0	0	0	0	0	2	3	0	0	0	2	0	0	0	0	0
83f5fb6ab4312d9ca55f2857fee8b8d8	0	0	0	0	9	0	0	0	0	0	0	0	0	0	0	0	0	0	0	0	0	0	0	3	0	0	0	0	0	0	0	0	12	0	0	0	0	0	0	2	0	0	0	0	0	0	0	0	0
c2c82df76a3503e66c871787143ae927	0	0	0	0	0	0	0	0	0	0	0	0	0	0	0	0	0	0	0	0	0	0	0	0	0	0	0	0	0	0	0	0	0	0	0	0	0	0	0	0	0	0	0	0	0	0	0	0	0
b8b7445d0291bc48c86e2a41d3d0ef41	151	0	4	7	0	0	0	0	0	2	0	0	0	0	0	0	2	3	0	0	0	0	2	0	0	0	0	0	12	0	0	0	0	0	0	0	0	0	0	0	0	0	0	0	0	132	9	0	0
0bd685a738dc5e0ad69507513f8d4179	0	0	0	0	0	0	0	0	0	3	0	0	0	0	0	0	0	0	3	0	0	0	0	0	0	0	0	0	0	0	0	0	0	0	0	0	0	83	0	0	0	0	0	0	0	0	0	0	0
120bd0dd382971d083a24299135af89a	0	0	0	0	0	3	13	0	0	12	2	0	12	0	0	0	9	2	0	0	0	0	0	0	0	6	79	0	0	2	0	0	42	0	0	0	0	0	10	0	0	0	0	3	0	0	0	0	0
e11e39e03fa76551437d47a836ba9c7e	38	0	0	1	0	0	0	0	0	0	0	0	0	4	0	0	0	0	0	0	0	0	6	60	0	0	0	0	0	0	17	0	0	0	0	0	0	0	0	4	0	0	0	0	0	12	0	0	0
f53a48e80da1ad41013a734119d29cfa	120	0	4	0	0	0	0	0	0	0	0	0	0	4	0	0	0	4	0	0	38	0	0	0	0	0	0	0	0	2	53	0	0	2	0	0	0	0	0	5	0	0	0	0	0	23	0	0	0
9f2f38d4fd8b9754cf7107de9b416548	0	0	0	0	0	511	5	0	0	0	0	101	0	6	6285	0	0	0	0	0	0	0	0	0	0	0	0	0	0	52	5	0	0	0	0	0	0	0	0	0	0	0	0	0	0	0	0	0	4
956c31bd54d1fde0bb2959092d278355	0	0	0	0	0	0	0	0	0	0	0	0	0	0	0	0	0	0	0	0	0	0	0	0	0	0	0	0	0	0	0	0	0	0	0	0	0	0	0	0	0	0	0	0	0	0	0	0	0
08d01be81f96bdb06e20ba2978e6be83	0	0	0	0	0	0	0	0	0	0	0	0	0	0	0	0	0	0	0	0	0	0	0	0	0	0	0	0	0	0	0	0	0	0	0	0	0	0	3	0	0	0	0	0	0	0	0	0	0
ef9f16ee8561085f6c7a9dbc66f2a6fd	0	0	2	0	0	7	6	0	0	4	0	0	17	0	0	6	5	0	3	0	0	0	0	0	4	0	74	0	0	3	0	0	59	0	0	0	3	4	10	0	0	11	2	5	7	0	0	2	18
00df2669b718d11ebbfec1893d4dee79	0	0	0	0	0	0	0	0	0	0	0	0	0	0	0	0	0	0	0	0	0	0	0	0	1	0	0	0	0	0	0	0	0	0	0	0	0	0	0	0	0	0	0	0	0	0	0	0	0
7787110c556db6f88d86a2d81494ad24	0	0	0	6	0	0	0	0	0	0	0	0	0	1	0	0	0	0	0	0	0	0	9	0	0	0	0	0	0	3	0	0	0	10	0	0	0	0	0	0	0	0	0	0	0	0	0	0	0
9a5ea0072772442f493f58fb176a8c3e	0	0	0	0	0	0	0	0	0	0	0	0	0	0	0	0	2	0	0	0	0	0	0	0	0	0	0	0	0	0	0	0	0	0	0	0	0	0	0	0	0	0	0	0	0	0	0	0	0
a097201488e109645623de826a6e7ad0	0	0	0	0	0	0	0	0	0	0	0	0	0	0	0	0	0	0	0	0	0	0	0	0	0	0	0	0	0	0	0	0	0	0	0	0	0	0	0	0	0	0	0	0	0	0	0	0	4
7b698d63e9c60b0d37e04bfca0dba432	0	0	0	0	0	0	0	0	0	0	0	0	0	0	0	0	0	0	0	0	0	0	0	0	0	14	0	0	0	0	0	0	0	0	0	0	0	0	0	0	0	0	0	0	0	0	0	0	0
44d1a0300c1f74f8bdd0fc79ce577b49	0	0	0	0	0	0	0	0	0	0	0	0	5	0	0	0	0	0	0	0	0	0	0	0	2	0	0	1	0	3	0	0	6	0	0	0	0	0	0	0	0	0	0	0	0	0	0	0	0
932a3b60c95e8859365f99c087e05947	0	0	0	0	0	0	0	0	0	0	0	0	0	0	0	0	0	0	0	0	0	0	0	0	0	0	0	0	0	0	0	0	0	0	0	0	0	0	0	0	0	0	0	0	0	0	0	0	0
fb26a11d5806db07d752fad2ed6839ca	84	0	0	0	0	0	0	0	0	0	0	0	0	0	0	0	0	4	0	0	12	0	0	0	0	0	0	0	0	0	0	0	0	0	0	0	0	0	4	0	0	0	0	0	0	0	0	0	0
9e76862af529e15df89d4b926d29df8a	20	0	4	0	0	0	0	0	0	0	0	0	0	0	0	0	0	6	0	0	9	0	2	0	0	0	0	0	0	0	0	0	0	0	0	0	0	0	0	0	0	0	0	0	0	0	0	0	0
de0f7a0be976be82591f30ccf545ad9c	19	0	0	0	0	0	0	0	0	0	0	0	0	0	0	0	0	0	0	0	2	0	0	0	0	0	0	0	0	0	0	0	0	0	0	0	0	0	0	0	0	0	0	0	0	0	0	0	0
a5eb7ce7a0380219067fc241049d4e9a	6	0	0	0	0	0	0	0	0	0	0	0	0	0	0	0	0	0	2	0	0	0	0	0	0	0	2	0	0	0	0	0	0	0	0	0	0	0	0	0	0	0	0	0	0	0	0	0	0
c4d5812185e973c00d0809f7ecc183bc	0	0	0	2	0	0	0	2	0	0	0	0	0	0	0	0	0	0	0	0	3	0	2	0	0	0	0	0	2	0	2	0	0	2	0	0	0	0	0	0	3	0	3	0	0	0	0	0	0
86bcb747f87deda0f49ebd60f28445cf	0	0	0	0	6	2	0	0	0	0	0	0	0	0	0	0	0	2	0	0	7	0	0	0	0	0	0	0	0	0	0	0	0	0	0	0	0	0	0	0	0	0	0	0	0	0	0	0	0
ab4e8cb3eec8b944bc6dd10cc83c9fa9	0	0	0	0	0	0	0	0	0	0	0	0	0	0	0	0	0	0	0	0	6	0	7	0	0	0	0	0	0	0	0	0	0	20	0	0	0	0	0	0	0	0	0	0	0	0	0	0	0
55e45931455e2c63b29c630ca2b0ff28	0	0	0	0	0	0	0	0	0	0	0	0	0	0	0	0	0	0	0	0	0	0	0	0	0	0	0	0	0	0	0	0	0	0	0	0	0	0	0	0	0	0	0	0	0	0	0	0	0
de784314c496256df2aff00498f0c206	0	0	0	0	0	0	0	0	0	0	0	0	0	0	0	0	0	0	0	0	0	0	0	0	0	0	0	0	0	0	0	0	0	0	0	0	0	0	0	0	0	0	0	0	0	0	0	0	0
6356c365581a725b7cd0f111bba413ba	0	0	0	0	0	0	0	0	0	0	0	0	0	0	0	0	0	2	1	0	0	0	0	0	0	0	3	0	0	1	0	0	0	0	0	0	0	0	0	0	0	0	0	0	0	0	0	0	0
ef9f4e3876dfe0f232939caddb70556a	0	0	0	0	0	0	0	0	0	0	0	0	0	0	5	0	0	0	0	0	0	0	0	5	0	0	0	0	0	0	0	0	0	0	0	0	0	0	0	4	0	0	0	0	0	0	0	0	0
2a06d80db7b3d3c4ec7a30fcfdfa804f	0	0	0	0	0	0	0	0	0	0	0	0	0	0	0	4	0	0	0	0	0	0	0	0	0	0	0	0	0	0	0	0	0	0	0	0	0	0	0	0	0	0	0	3	0	0	0	0	0
b8f7d4ac062071e7c08fec1dd933e7a2	0	0	0	0	0	0	0	0	0	0	0	0	0	0	0	0	0	0	0	0	0	0	0	0	0	0	0	0	0	0	0	0	0	0	0	0	0	0	0	0	0	0	0	0	0	0	0	0	0
d750a5eaf4fb3112d5374ceb69619e79	0	0	0	0	0	0	0	0	0	0	0	0	0	0	0	0	0	0	0	0	0	0	0	0	0	0	0	0	0	0	0	0	0	0	0	0	0	0	0	0	0	0	0	0	0	0	0	0	0
362806a60a58e0aae8ec57ea80efb54d	0	0	0	0	0	0	0	0	0	2	0	0	0	0	0	0	0	0	0	0	0	0	0	0	0	0	4	0	0	0	0	0	0	0	0	0	0	0	5	0	0	2	0	0	0	0	0	0	0
4f74fa7f8b48425c5be28dcaea135ff9	0	0	0	0	0	0	0	0	0	0	0	0	0	0	0	0	0	0	0	0	0	0	0	0	0	0	0	0	0	0	0	0	0	0	0	0	0	0	6	0	0	0	0	0	0	0	0	0	0
17ae3609705a149e5e64a21d85a93b86	0	0	0	0	0	0	0	0	0	0	0	0	0	0	0	0	0	0	0	0	0	0	0	0	0	0	0	0	0	0	0	0	0	0	0	0	0	0	0	0	0	0	0	0	0	0	0	0	0
3137a37ef2e18c857245ef3b819cb49a	0	0	0	0	0	0	0	0	0	0	0	0	0	0	0	0	0	0	0	0	0	0	0	0	0	0	289	0	0	0	0	0	0	0	0	0	0	0	7	0	0	0	0	0	0	0	0	0	0
46f752f8f575c734c5de6c1a872af7f2	0	0	0	0	0	0	0	0	0	0	0	0	0	0	0	0	0	0	0	0	0	0	0	0	0	0	0	0	0	0	0	0	0	0	0	0	0	9	0	0	0	0	0	0	0	0	0	0	0
c580775bcfaa1c8535ed46d9531112c7	0	0	0	0	0	0	0	0	0	0	0	0	0	0	0	0	0	0	0	0	0	0	0	0	0	0	0	0	0	0	0	0	0	0	0	0	0	0	3	0	0	6	0	0	0	0	0	0	0
fddc34f07eedfedaa319585d6e48d3ef	0	0	0	0	0	0	0	0	0	0	0	0	0	0	0	0	0	0	0	0	0	0	0	0	0	0	0	0	0	0	0	0	2	0	0	0	0	4	3	0	0	0	0	0	0	0	0	0	0
fc04d52a505d7f1689793c75a4ccd90b	0	0	0	0	0	0	0	0	0	0	0	0	0	0	0	0	4	0	0	0	0	0	0	0	0	3	0	0	0	0	0	0	0	0	0	0	0	0	0	0	0	0	0	0	0	0	0	0	0
765cb948ec869819862abd2699bc5895	0	0	0	0	0	0	0	0	0	27	0	0	0	0	0	0	0	0	0	0	0	0	0	0	0	0	45	0	0	0	0	0	0	0	0	0	0	0	0	0	0	0	0	0	0	0	0	0	0
12d9fd1b2ca69e6c5698a547c1868044	0	0	0	0	0	0	0	0	0	3	0	0	0	0	0	0	0	0	0	0	0	0	0	0	0	0	0	0	0	0	0	0	0	0	0	0	0	1	0	0	0	0	0	0	0	0	0	0	0
e520afe2020cd55c40cc7da91974dcea	0	0	0	0	0	0	0	0	0	0	0	0	0	0	0	0	0	0	0	0	0	0	0	0	0	0	0	0	0	0	0	0	0	0	0	0	0	0	0	0	0	0	0	0	0	0	0	0	0
4be96b59971af3a903015a46161d6bfa	0	0	0	6	0	5	0	0	0	0	0	0	0	0	3	0	2	0	0	0	2	0	0	0	0	5	0	0	0	0	0	0	0	0	0	0	0	0	0	0	0	0	0	3	0	0	6	0	0
f769374b27e5e2c4cff8c945c21142a5	6	0	2	0	2	0	0	0	0	0	0	0	0	0	0	0	0	0	0	0	7	0	0	0	0	0	0	0	0	0	0	0	0	0	0	0	0	0	0	0	0	0	0	0	0	0	0	0	0
6b88cf2052c5c41569943eb59e8d831b	960	0	3	0	1	4	0	0	0	2	0	9	0	60	106	0	0	5	56	0	755	0	39	287	0	19	123	0	0	163	353	0	2	99	0	0	0	0	3	464	20	0	0	0	51	77	38	0	0
69245b1348bfa432bf9346298eeeed30	0	0	0	0	0	0	0	0	0	1	0	0	0	0	0	0	0	0	0	0	0	0	0	0	0	0	10	0	0	0	0	0	3	0	0	0	0	0	0	0	0	0	0	0	0	0	0	0	0
c14ef6c170ad494fa118dfb84d34dd87	0	0	0	0	0	0	0	0	0	0	0	0	0	0	0	0	0	0	0	0	0	0	0	0	0	0	0	0	0	0	0	0	0	0	0	0	0	0	4	0	0	0	0	0	0	0	0	0	0
aa5619e9f61a6a599e3bad7c5dd35ed6	0	0	0	0	0	0	0	0	0	0	0	0	0	0	0	0	0	0	0	0	0	0	0	0	8	0	0	3	0	14	0	0	0	0	0	0	0	0	0	0	0	0	0	0	3	0	0	0	0
962f2aabeeee0c190d4ec1f9733f7a7e	0	0	0	0	0	0	0	0	0	0	0	0	0	0	0	0	0	0	0	0	0	0	0	0	0	0	0	0	0	0	0	0	0	0	0	0	0	0	0	0	0	3	0	0	0	0	0	0	0
31c558ac5d82abddafbdc9fbad48f2e7	0	0	0	0	0	0	0	0	0	7	0	0	0	0	0	0	0	0	0	0	0	0	0	0	0	0	0	0	0	0	0	0	0	0	0	0	0	0	0	0	0	0	0	0	0	0	0	0	0
541b8f2b13c7c31706a1e6f756bca638	0	0	0	0	0	0	0	0	0	0	0	0	0	0	0	0	0	0	0	0	0	0	0	0	0	5	6	0	0	0	0	0	0	0	0	0	0	0	3	0	0	2	0	0	0	0	0	0	0
aa6749c24ae6ffb83c0d44affb5c80b9	0	0	0	0	0	0	0	0	0	0	0	0	0	0	0	0	0	0	4	0	0	0	0	0	0	0	0	0	0	3	0	0	0	0	0	0	0	0	0	0	0	0	0	0	0	0	0	0	0
1856141c6d502d4bb3992218782f7cad	0	0	0	0	0	0	0	0	0	0	0	0	0	0	2	0	0	0	0	0	0	0	0	0	0	0	3	0	0	0	0	0	0	0	0	0	0	13	9	0	0	0	0	0	0	0	0	0	0
3d6212f5aed9da1a9068782c08560090	0	0	0	0	0	0	0	0	0	4	0	0	2	0	0	0	0	0	0	0	0	0	0	0	0	0	17	0	0	0	0	0	0	0	0	0	0	0	0	0	0	0	0	0	0	0	0	0	0
ae148f4e1e0fbd3c8b613296e6de2ac2	0	0	0	0	0	0	0	0	0	0	0	0	0	0	0	0	0	0	0	0	0	0	0	0	0	0	0	0	0	0	0	0	0	0	0	0	0	3	0	0	0	0	0	0	0	0	0	0	0
abd4f239cb14241b9a711325bcac3ab1	0	0	0	0	0	0	0	0	0	0	0	0	0	0	0	0	0	0	0	0	0	0	2	0	0	0	30	0	0	0	0	0	0	3	0	0	0	0	1	0	0	0	0	0	0	0	0	0	0
f4b4fae2c2469030189177fd70e80f88	0	0	0	0	0	0	0	0	0	3	0	0	0	0	0	0	0	0	0	0	0	0	0	0	0	0	2	0	0	0	0	0	0	0	0	0	0	0	0	0	0	0	0	0	3	0	0	0	0
033b7b7e62a983bd001c3c1e4dcdaf4f	0	0	0	0	0	0	0	0	0	0	0	0	0	0	0	0	0	0	0	0	0	0	0	0	0	0	5	0	0	1	0	0	0	0	0	0	0	0	0	0	0	0	0	0	1	0	0	0	0
8c5cdc7a02a64b9aab621432f671a352	0	0	0	0	0	0	0	0	0	0	0	0	0	0	0	0	0	0	0	0	0	0	0	0	0	0	0	0	0	0	0	0	0	0	0	0	0	0	0	0	0	0	0	0	0	0	0	0	0
ed265b0d5e8a08f5347abb291bee6048	0	0	0	0	0	0	0	0	0	0	0	0	0	0	0	0	0	0	0	0	0	0	0	0	0	0	0	0	0	0	0	0	0	0	0	0	0	0	0	0	0	0	0	0	0	0	0	0	0
4847f0e53b6ea9835e47bfaba8b3c9f8	0	0	0	0	0	0	0	0	0	0	0	0	0	0	0	0	0	0	0	0	0	0	0	0	0	0	4	0	0	0	0	0	0	0	0	0	0	0	0	0	0	0	0	0	0	0	0	0	0
3cb26f5975d00c9e6034b633ae4a83e5	0	0	0	0	0	0	0	0	0	7	0	0	0	0	0	0	0	0	0	0	0	0	0	0	0	0	5	0	0	0	0	0	0	0	0	0	0	0	0	0	0	0	0	0	0	0	0	0	0
232e4d4dd742594b400e80be658262f4	0	0	0	0	0	0	0	0	0	8	0	0	0	0	0	0	0	0	0	0	0	0	0	0	0	0	0	0	0	0	0	0	0	0	0	0	0	0	2	0	0	0	0	0	0	0	0	0	0
5c37eeed7c3d2a0ab6199fa32b166fb3	0	0	0	0	0	0	0	0	0	0	0	0	0	0	0	0	0	0	0	0	0	0	0	0	0	0	0	0	0	0	0	0	0	0	0	0	0	0	1	0	0	0	0	0	0	0	0	0	0
84f35446e5d819cb2622aa34528105e6	0	0	0	0	0	0	0	0	0	0	0	0	0	0	0	0	0	0	0	0	0	0	0	0	0	0	0	0	0	0	0	0	0	0	0	0	0	0	0	0	0	0	0	0	0	0	0	0	0
8846ce50af57171fcd40757ccf77a010	0	0	0	0	0	0	0	0	0	0	0	2	0	0	0	0	0	0	0	0	0	0	0	0	0	2	0	0	0	0	0	0	0	0	0	0	0	0	0	0	0	0	0	0	2	0	0	0	0
a1bc962dc002ebb1da578a2acfa69f3a	0	0	0	0	0	0	0	0	0	0	0	0	0	0	0	0	0	0	0	0	0	0	0	0	0	0	0	0	0	6	0	0	0	0	0	0	0	0	0	0	0	0	0	0	0	0	0	0	0
e349aeb72db5f9049cd79b843a426ac1	0	0	0	0	0	0	0	0	0	0	0	0	0	0	0	0	0	0	0	0	0	0	0	0	0	0	0	0	0	0	0	0	0	0	0	0	0	0	0	0	0	0	0	0	0	0	0	0	0
6ebbc990bb0a6975c90f303b282de4c8	0	0	0	0	0	0	0	0	0	0	0	0	0	0	0	0	0	0	0	0	0	0	0	0	0	0	0	0	0	0	0	0	0	0	0	0	0	0	0	0	0	2	0	0	0	0	0	0	0
1635865e51f64f26bfeebcadbecf3565	0	0	0	0	0	0	0	0	0	4	0	0	0	0	0	0	0	0	0	0	0	0	0	0	0	0	0	0	0	0	0	0	0	0	0	0	0	0	0	0	0	0	0	0	0	0	0	0	0
1cafc6fa15c2f8f6d7dfb33bae54b583	0	0	0	0	0	0	0	0	0	0	0	0	0	0	0	0	0	0	0	0	0	0	0	0	2	0	0	0	0	3	0	0	0	0	0	0	0	0	0	0	0	0	0	0	0	0	0	0	0
23c04b8d392a387d274f052c854011c5	0	0	0	0	0	0	0	0	0	0	0	2	0	0	0	0	0	0	6	0	0	0	0	0	0	0	2	0	0	0	0	0	0	0	0	0	0	0	0	0	0	0	0	0	6	0	0	0	0
3f14f7d2c57d6deea741221e5a3e948f	0	0	0	0	0	0	0	0	0	0	0	0	0	0	0	0	0	0	0	0	0	0	0	0	0	0	0	0	0	0	0	0	0	0	0	0	0	0	0	0	0	5	0	0	0	0	0	0	0
d4a895c797d2e3dff28bb2ec319edd33	0	0	3	0	4	2	0	0	0	0	0	0	0	0	0	0	0	0	0	0	0	0	0	0	0	0	0	0	0	2	0	0	0	0	0	0	0	0	0	0	0	0	0	0	0	0	0	0	0
28b2bbd0b671050ebe2a14bdd027ef44	0	0	0	0	0	0	0	0	0	0	0	0	0	0	0	0	0	0	0	0	0	0	0	0	0	0	0	0	0	0	0	0	0	0	0	0	0	0	0	0	0	0	0	0	0	0	0	0	0
9c22af434af3060674d6ddd47e1439ed	0	0	0	0	0	0	0	0	0	0	0	0	0	0	0	0	0	0	0	0	0	0	0	0	0	0	0	0	0	0	0	0	0	109	0	0	0	0	0	0	0	0	0	0	0	0	14	0	0
5d8e15885dacb8860cf4bd007ee2cebd	0	0	0	0	0	0	0	0	0	0	0	0	0	0	0	0	0	0	0	0	0	0	0	0	0	0	0	0	0	0	0	0	0	0	0	0	0	0	0	0	0	0	0	0	0	0	0	0	0
77cec23b27c55d09f57a046f8635cfcc	0	0	0	0	0	0	0	0	0	0	0	0	0	0	0	0	0	0	0	0	0	0	0	0	0	0	0	2	0	0	0	0	0	0	0	0	0	0	0	0	0	0	0	0	8	0	0	0	0
7970260eaf3ccd089e0005652142034e	0	0	0	0	0	0	0	0	0	0	0	0	0	0	0	0	0	0	0	0	0	0	0	0	0	0	0	0	0	0	0	0	0	0	0	0	0	0	0	0	0	0	0	0	0	0	0	0	0
cbba3a7255133e169abacde8f7202af6	0	0	0	0	0	0	0	0	0	0	0	0	0	0	0	0	0	0	0	0	0	0	0	0	0	0	6	0	0	0	0	0	0	0	0	0	0	0	0	0	0	0	0	0	0	0	0	0	0
97dc4117bb84fcf4436d71cd4cac2a3b	28	0	21	21	0	0	0	0	0	0	0	0	0	0	0	0	0	12	0	0	0	0	2	0	0	0	0	0	4	0	0	0	0	0	0	0	0	0	0	0	5	0	0	0	0	33	2	0	0
cdfbe350106db271f96e4d627f111580	248	0	20	12	2	3	0	4	0	0	0	0	0	0	6	0	0	16	0	0	11	0	19	6	0	0	0	0	2	5	12	0	0	0	4	0	0	0	0	0	9	0	0	0	0	32	9	0	0
9d94772b474897c449d438ec04fec3a8	0	0	0	0	0	0	0	0	0	8	0	0	0	0	0	0	0	0	0	0	0	0	0	0	0	0	0	0	0	0	0	0	0	0	0	0	0	7	0	0	0	0	0	0	0	0	0	0	0
a613947677b50bb6efb5865813a88a41	0	0	0	0	0	0	0	0	0	0	0	0	0	0	0	0	0	0	0	0	0	0	0	0	0	0	0	0	0	0	0	0	0	0	0	0	0	0	0	0	0	0	0	0	0	0	0	0	0
1dd47756ffa6b2b3f32d1aad8dc2b418	0	0	0	0	0	0	0	0	0	0	0	11	0	0	0	0	0	0	0	0	0	0	0	0	0	2	0	0	0	0	0	0	0	0	0	0	0	0	0	0	0	0	0	0	1	0	0	0	0
6d168e867a31c1edc2e9341e7a33d126	0	0	0	0	0	0	0	0	0	0	0	0	0	0	0	0	0	0	0	0	0	0	0	0	0	0	0	0	0	0	0	0	0	0	0	0	0	0	0	0	0	0	0	0	0	0	0	0	0
711344ab9ee75802e5bf85fa2c864115	0	0	0	0	0	0	0	0	0	0	0	0	0	0	0	0	0	0	0	0	0	0	0	0	0	0	5	0	0	0	0	0	0	0	0	0	0	0	0	0	0	0	0	0	0	0	0	0	0
a27003f685fcf4cb8f9b7d83ba9ee5fb	0	0	0	0	0	0	0	0	0	2	0	0	0	0	0	0	0	0	0	0	0	0	0	0	0	0	0	0	0	0	0	0	0	0	0	0	0	0	0	0	0	12	0	0	2	0	0	0	0
5e7620922baa462f478704b391cfd610	0	0	0	0	0	0	0	0	0	0	0	0	0	0	0	0	0	0	0	0	0	0	0	0	0	0	0	0	0	0	0	0	0	0	0	0	0	0	1	0	0	2	0	0	0	0	0	0	0
4d4b82951b3bf096f6ac39bc9f42ade3	0	0	0	0	0	0	0	0	0	3	0	0	0	0	0	0	0	0	0	0	0	0	0	0	0	0	0	0	0	0	0	0	0	0	0	0	0	7	0	0	0	0	0	0	0	0	0	0	0
be0e6806feb67f425e4612f2d1e67cda	0	0	0	0	0	0	0	0	0	0	0	0	0	0	0	0	0	0	0	0	0	0	0	0	2	0	0	0	0	0	0	0	2	0	0	0	0	0	0	0	0	0	0	0	0	0	0	0	0
ec06a44a3c455b30d581e56eb8a16055	0	0	0	0	0	0	0	0	0	0	0	0	0	0	0	0	0	0	0	0	0	0	0	0	0	0	0	0	0	0	0	0	0	0	0	0	0	0	0	0	0	0	0	0	0	0	0	0	0
744aee38ceae988f79f117632bc974c2	5141	0	181	0	0	0	0	0	0	0	0	0	0	5	93	0	0	163	45	0	319	0	56	43	0	0	0	0	2	58	1095	0	0	23	0	0	0	0	6	17	38	0	0	0	0	48	0	0	0
f8310ca0a2364d4f2b5044096290cb37	0	0	0	0	0	0	0	0	0	0	0	3	0	0	0	0	0	0	0	0	0	0	0	0	0	0	28	0	0	0	0	0	0	0	0	0	0	0	0	0	0	0	0	0	5	0	0	0	0
28963afed3a678a5204dbc4a48477b85	10	0	0	0	0	0	0	0	0	0	0	5	0	2	17	0	0	0	112	0	360	0	70	57	2	26	11	0	0	73	972	0	0	80	0	0	0	0	41	199	4	0	0	0	23	2	0	0	0
be5164bbd78a89f6f5af8d59a9cb4205	0	0	0	0	0	0	0	0	0	0	0	0	0	0	0	0	0	0	0	0	0	0	0	22	0	0	0	0	0	0	34	0	0	0	0	0	0	0	0	0	0	0	0	0	0	0	0	0	0
e4c381871558f708c6f7fc3f64d69d86	0	0	0	0	0	0	0	0	0	0	0	0	0	0	0	0	0	0	4	0	0	0	0	0	0	25	0	0	0	0	0	0	0	0	0	0	0	0	0	0	0	0	0	0	13	0	0	0	0
9b07f6fa368f1cdcdd5b9cbf757999eb	0	0	0	0	0	0	0	0	0	0	0	0	0	0	0	0	0	0	0	0	0	0	0	8	0	0	0	0	0	0	26	0	0	0	0	0	0	0	0	10	0	0	0	0	0	0	0	0	0
6b1a9cc6c862490772215f66a2294aa3	0	0	0	0	0	0	0	0	0	0	0	0	0	0	0	0	0	0	0	0	0	0	0	0	0	0	0	0	0	0	0	0	0	0	0	0	0	0	2	0	0	0	0	0	0	0	0	0	0
ad84184c64b474a0b53a97446c50cf5a	0	0	0	0	0	0	0	0	0	0	0	0	0	0	0	0	0	0	0	0	0	0	0	0	0	0	0	0	0	0	0	0	0	0	0	0	0	0	0	0	0	0	0	0	0	0	0	0	0
08a1f1b8c03da9537ce32dba72523d44	0	0	0	0	0	0	0	0	0	0	0	0	0	0	0	0	0	0	3	0	0	0	0	0	0	0	5	0	0	2	0	0	0	0	0	0	0	0	0	0	0	0	0	0	0	0	0	0	0
e013d863e29db2ce321a703404ae30d8	0	0	0	0	0	0	0	0	0	0	0	0	0	0	0	0	0	0	0	0	0	0	0	0	0	7	0	0	0	0	0	0	0	0	0	0	0	0	1	0	0	0	0	0	0	0	0	0	0
0e04d82fcbe3c76df2f835100559378e	0	0	0	0	0	0	0	0	0	0	0	0	0	0	0	0	0	0	13	0	0	0	0	0	0	0	0	0	0	0	0	0	0	0	0	0	0	0	3	0	0	0	0	0	0	0	0	0	0
773537a0186236216ba059b2c608efc1	0	0	0	0	0	0	0	0	0	0	0	0	0	0	0	1	4	0	0	0	0	0	0	0	0	0	2	0	0	0	0	0	2	0	0	0	0	0	3	0	0	3	0	0	0	0	0	3	8
235a661a92de67605baa2867e10becc5	0	0	0	0	0	0	0	0	0	0	0	0	0	0	0	0	0	0	0	0	0	0	0	0	0	0	0	0	0	0	0	0	0	0	0	0	0	0	0	0	0	1	0	0	0	0	0	0	0
f75993456f6d99f9ec2d2e39ea9c78f7	0	0	0	0	0	0	0	0	0	0	0	0	0	0	0	0	0	0	0	0	0	0	0	0	0	0	0	0	0	0	0	0	0	0	0	0	0	0	0	0	0	0	0	0	0	0	0	0	0
cdc027bdcc74f6ed398f675c76be2fe2	0	0	0	0	0	0	0	0	0	0	0	0	0	0	0	0	0	0	0	0	0	0	0	0	0	0	0	0	0	13	0	0	0	0	0	0	0	0	0	0	0	0	0	0	0	0	0	0	0
b29dc0dcb2f91672903e708545610a78	0	0	0	0	0	0	0	0	0	0	0	0	0	0	7	0	0	0	0	0	0	0	0	0	0	0	0	0	0	0	1	0	0	0	0	0	0	0	0	0	0	0	0	0	0	0	0	0	0
dd71564d5e979d85e6a65879dce9fce5	0	0	0	0	0	0	0	0	0	0	0	0	0	0	0	0	0	0	0	0	0	0	0	0	0	0	0	0	0	0	0	0	21	0	0	0	0	0	2	0	0	0	0	0	0	0	0	1	0
b1c5024886527708b20ba6368f2d5e8f	0	0	0	0	0	0	0	0	0	0	0	4	0	0	0	0	0	0	0	0	0	0	0	0	0	0	2	0	0	3	0	0	0	0	0	0	0	0	0	0	0	0	0	0	2	0	0	0	0
c808813efe3424fbc8429b767501460a	0	0	0	0	0	0	0	0	0	0	0	0	0	0	0	0	0	0	0	0	0	0	0	0	0	0	0	0	0	0	0	0	0	0	0	0	0	0	0	0	0	0	0	0	0	0	0	0	0
4e41f9a03bc52d296c37a9878d5067be	0	0	0	0	0	0	0	0	0	0	0	0	0	0	0	0	0	0	0	0	0	0	0	0	0	0	0	0	0	0	0	0	0	0	0	0	0	0	0	0	0	0	0	0	0	0	0	0	0
2ef5063f4e795dddf92825c0af5a81d6	0	0	0	0	0	0	0	0	0	0	0	0	0	0	0	0	0	0	0	0	0	0	0	0	0	0	3	0	0	0	0	0	0	0	0	0	0	0	0	0	0	0	0	0	0	0	0	0	0
218d12f283bc118317edfee413c82264	0	0	0	0	0	0	0	0	0	0	0	0	0	0	0	0	0	0	0	0	0	0	0	0	0	0	0	0	0	0	0	0	0	0	0	0	0	0	0	0	0	0	0	0	0	0	0	0	0
c5cedbcae9b190ebd7b1a09b07d8c513	0	0	0	0	0	0	0	0	0	0	0	0	0	0	0	0	0	0	0	0	0	0	0	0	0	0	0	0	0	0	0	0	0	0	0	0	0	0	0	0	0	0	0	0	0	0	0	0	0
c6043ef6812df977805da48083e7c9b1	0	0	0	0	0	0	0	0	0	0	0	0	0	0	0	0	0	0	0	0	0	0	0	0	0	0	0	0	0	0	0	0	0	0	0	0	0	5	0	0	0	0	0	0	0	0	0	0	0
43259a89dbf56605a8f0530473acede7	0	0	0	0	0	0	0	0	0	3	0	0	0	0	0	0	0	0	0	0	0	0	0	0	0	0	0	0	0	0	0	0	0	0	0	0	0	5	0	0	0	10	0	0	2	0	0	0	0
1ff7408528eff02140737664bf1f17c9	0	0	0	0	0	0	0	0	0	0	0	2	0	0	0	0	0	0	7	0	0	0	0	0	0	0	115	0	0	36	0	0	0	0	0	0	0	0	84	0	0	0	0	0	0	0	0	0	0
08c0dc4c3184bd9f8a7acc77a7907e78	0	0	0	0	0	0	0	0	0	0	0	0	0	0	0	0	0	0	0	0	0	0	0	0	0	0	0	0	0	0	0	0	0	0	0	0	0	0	0	0	0	0	0	0	0	0	0	0	0
3f4471372eae580396605678e057d029	0	0	0	0	0	0	0	0	0	0	0	0	0	0	0	0	0	3	0	0	0	0	0	0	0	0	0	0	0	0	0	0	2	0	0	0	0	0	0	0	0	0	0	0	0	0	0	0	0
5c9a7845b23acc0f5a8d3a742c46fb33	0	0	0	0	0	0	0	0	0	0	0	0	0	0	0	0	0	0	0	0	0	0	0	0	0	0	2	0	0	18	0	0	0	0	0	0	0	0	0	0	0	0	0	0	21	0	0	0	0
ec37943ca7b6f4b7f9704c2669a94900	0	0	0	0	0	0	0	0	0	0	0	0	0	0	0	0	0	0	0	0	0	0	0	0	0	0	2	0	0	0	0	0	0	0	0	0	0	0	0	0	0	0	0	0	0	0	0	0	0
0aa804df58360cd87b941917f95384a4	0	0	0	0	0	0	0	0	0	0	0	0	0	0	0	0	0	0	0	0	0	0	0	0	0	0	13	0	0	0	0	0	0	0	0	0	0	0	2	0	0	0	0	0	0	0	0	0	0
af09c799a4c2b9957212a452b22ce49a	0	0	0	0	0	0	0	0	0	0	0	0	4	0	0	0	0	0	0	0	0	0	0	0	0	0	16	0	0	0	0	0	0	0	0	0	0	0	0	0	0	0	0	0	0	0	0	0	0
7674326b835474793026fe8e7268aeb0	0	0	0	0	0	0	0	0	0	0	0	0	0	0	0	0	0	0	0	0	1	0	0	0	0	0	0	0	0	0	0	0	0	0	0	0	0	0	0	0	0	0	0	0	0	0	0	0	0
04b7ecce5f192731bca7f9c826fc8945	0	0	0	0	0	0	0	0	0	0	0	0	0	0	0	0	0	0	0	0	0	0	0	0	0	0	0	0	0	0	0	0	0	0	0	0	0	0	0	0	0	0	0	0	0	0	0	0	0
7950ab719b4ce7e88e59dec380c3a2e2	0	0	0	0	0	0	0	0	0	0	0	0	0	0	0	0	0	0	0	0	0	0	0	0	0	0	73	0	0	0	0	0	0	0	0	0	0	0	0	0	0	0	0	0	0	0	0	0	0
b082d2a74ece7b997fef4a5668710873	0	0	0	0	0	0	0	0	0	0	0	0	0	0	0	0	0	0	0	0	0	0	0	0	0	0	0	0	0	0	0	0	0	0	0	0	0	4	0	0	0	0	0	0	0	0	0	0	0
cbbf98f44c960013d08a264e8581386f	0	0	0	0	0	0	0	0	0	0	0	0	0	0	0	0	0	0	2	0	0	0	0	0	0	0	0	0	0	0	0	0	0	0	0	0	0	0	0	0	0	0	0	0	7	0	0	0	0
a6dd702faa116cf3563ab5458f6c127d	0	0	0	0	0	0	0	0	0	0	0	0	0	0	0	0	0	0	0	0	0	0	0	0	0	0	0	0	0	0	0	0	0	0	0	0	0	2	0	0	0	0	0	0	0	0	0	0	0
444b055f7dc937989e0b1e603ff072cb	0	0	0	0	0	0	0	0	0	0	0	0	0	0	0	0	0	0	0	0	0	0	0	0	0	7	0	0	0	0	0	0	0	0	0	0	0	0	0	0	0	2	0	0	0	0	0	0	0
a5e36cd3b707b18bbd94f0fccb09b692	0	0	0	0	0	0	0	0	0	0	0	0	0	0	0	0	0	0	0	0	0	0	0	0	0	0	0	0	0	0	0	0	0	0	0	0	0	0	0	0	0	0	0	0	0	0	0	0	0
b5be7c28fe04c7f1648696791eb0868e	0	0	0	0	0	0	0	0	0	0	0	0	0	0	0	0	0	0	0	0	0	0	0	0	0	0	0	0	0	3	0	0	0	0	0	0	0	0	0	0	0	0	0	0	0	0	0	0	0
8393bf58354c13aeb9f5b04dcddcd940	0	0	4	0	0	0	0	0	0	3	0	0	0	0	2	0	0	1	7	0	3	0	0	0	0	0	11	0	0	0	0	0	2	10	0	0	0	3	24	3	0	15	0	0	0	0	0	0	0
85c22afc45496ae1556feaa564927209	0	0	7	0	0	0	0	0	0	0	0	0	0	0	0	0	0	3	0	0	0	0	0	0	0	0	0	0	0	0	0	0	0	0	0	0	0	0	0	0	0	0	0	0	0	0	0	0	0
8d4dccfdabc565ae995f431ac29f2668	8	0	3	0	0	0	0	0	0	0	0	0	0	0	0	0	0	5	0	0	7	0	8	0	0	0	0	0	0	0	0	0	0	3	0	0	0	0	0	0	0	0	0	0	0	0	0	0	0
bdb241310a6b71e9deeda630fd56deee	0	0	0	0	0	0	0	0	0	0	0	0	0	0	0	0	0	0	0	0	0	0	0	0	0	0	2	0	0	0	0	0	0	0	0	0	0	0	0	0	0	0	0	0	0	0	0	0	0
56baebfe82174bf770203b3e1398c23f	0	0	0	0	0	0	0	0	0	0	0	0	0	0	0	2	0	0	0	0	0	0	0	0	0	0	0	0	0	0	0	0	1	0	0	0	0	1	0	0	0	0	0	0	0	0	0	0	0
a785fd948db9df005fe103984c16b54c	0	0	0	0	0	0	0	0	0	2	0	0	0	0	0	0	0	0	0	0	0	0	0	0	0	0	0	0	0	0	0	0	0	0	0	0	0	11	0	0	0	4	0	0	0	0	0	0	0
c39142e5b8800aa87b3487ef1a412f7c	0	0	0	0	0	0	0	0	0	0	0	0	0	0	0	0	0	0	0	0	0	0	0	0	0	0	0	0	0	0	0	0	0	6	0	0	0	0	0	0	0	0	0	0	0	0	0	0	0
4ddefc7b548bf54c67a22f86c2b813f0	0	0	0	0	0	0	0	0	0	0	0	0	0	0	0	0	0	0	0	0	0	0	0	0	0	0	0	0	0	0	0	0	0	0	0	0	0	0	3	0	0	0	0	0	0	0	0	0	0
1200e2e6cd40a9be0fe5301a6edf3389	0	0	0	0	0	0	0	0	0	10	0	0	0	0	0	0	0	0	0	0	0	0	0	0	0	0	0	0	0	0	0	0	0	0	0	0	0	9	0	0	0	1	0	0	0	0	0	0	0
469ac089b400924b6a6c81a674cb18e2	0	0	0	0	0	0	0	0	0	0	0	2	0	0	16	0	0	0	3	0	0	0	0	4	0	6	0	0	0	17	69	0	0	0	0	0	0	0	15	1	0	0	0	0	1	0	0	0	0
232e3952def5d95a7ab950e2612ba32b	0	0	0	0	0	0	0	0	0	0	0	0	0	0	0	0	0	0	0	0	0	0	0	0	0	0	0	0	0	0	0	0	0	0	0	0	0	0	0	0	0	0	0	0	0	0	0	0	0
7415f01564595fd7b79217a62ce98772	0	0	0	0	0	0	0	0	0	9	0	0	0	0	0	0	0	0	3	0	0	0	0	0	0	0	2	0	0	0	0	0	0	0	0	0	0	20	0	0	0	3	0	0	2	0	0	0	0
907fe1d20ebcd950bd877c4d4dfc68ca	0	0	0	0	0	0	0	0	0	0	0	0	0	0	0	0	0	0	0	0	0	0	0	0	0	0	48	0	0	0	0	0	0	0	0	0	0	0	0	0	0	0	0	0	0	0	0	0	0
37ba7f40b7621a978581804dae31132a	1	0	16	1	0	7	0	10	0	0	0	0	0	0	2	0	6	11	0	0	94	0	5	0	0	4	42	0	2	3	0	0	38	20	5	0	0	0	0	0	0	0	9	2	7	19	0	0	0
3cf42750dcdcde1743ec3ad24628a244	0	0	0	0	0	0	0	0	0	9	0	0	0	0	0	0	0	0	0	0	0	0	0	0	0	0	0	0	0	0	0	0	0	0	0	0	0	20	0	0	0	0	0	0	0	0	0	0	0
898b958901694c72200980e7e7444ac9	0	0	0	0	0	0	0	0	0	0	0	0	0	0	0	0	0	0	0	0	0	0	0	0	0	0	5	0	0	4	0	0	0	0	0	0	0	0	0	0	0	0	0	0	1	0	0	0	0
05a43f793b44e3053f92d4d26677f96a	0	0	0	0	0	0	0	0	0	0	0	0	0	0	0	0	0	0	0	0	0	0	0	0	0	0	0	0	0	0	0	0	0	0	0	0	0	0	0	0	0	0	0	0	0	0	0	0	0
36667b1ef901b1a8259879a88767e168	0	0	0	0	0	0	0	0	0	0	0	0	0	0	0	0	0	0	0	0	0	0	0	0	0	0	0	0	0	0	0	0	0	0	0	0	0	0	0	0	0	0	0	0	0	0	0	0	0
aeff0b35af2f456d7f2ef573495e72fe	1	0	0	0	2	2	0	0	0	0	0	0	2	0	9	0	5	0	29	7	7	0	3	0	0	0	181	0	0	43	9	0	2	4	0	0	0	0	59	8	0	2	0	2	0	0	0	0	0
1ab5cd39567b0d548372539e89792690	0	0	0	0	0	0	0	0	0	0	0	0	0	0	0	0	2	0	0	0	0	0	0	0	0	0	0	0	0	0	0	0	0	0	0	0	0	0	0	0	0	0	0	0	0	0	0	0	0
2ccb94e700778b338b21137a80bc4f00	0	0	0	0	0	0	0	0	0	0	0	0	0	0	0	0	0	0	0	0	0	0	0	0	0	0	0	0	0	0	0	0	0	0	0	0	0	0	0	0	0	0	0	0	0	0	0	0	0
fc019bc7937f6638556fb7ae3ab62ac0	97	0	0	0	0	0	0	0	0	0	0	0	0	0	0	0	0	0	2	0	5	0	17	3	0	0	0	0	0	0	0	0	0	7	0	0	0	0	0	0	0	0	0	0	0	12	0	0	0
21ff7773eaf9fe7b9b5eb6eafc43aca8	0	0	0	0	0	0	0	0	0	0	0	0	0	0	0	0	0	0	0	0	0	0	0	0	0	0	0	0	0	0	0	0	0	0	0	0	0	0	0	0	0	0	0	0	0	0	0	0	0
1c7bbd6ae6505ac3be8d167f7ef059f7	0	0	0	0	0	0	0	0	0	0	0	0	0	0	0	0	0	0	0	0	0	0	5	0	0	0	0	0	0	0	0	0	0	0	0	0	0	0	0	0	0	0	0	0	0	0	0	0	0
bd95ef360722ae5fdff3d6dabc501d1b	0	0	0	0	0	0	0	0	0	0	0	0	0	0	0	0	0	0	0	0	0	0	0	7	0	0	0	0	0	0	0	0	0	0	0	0	0	0	0	0	0	0	0	0	0	0	0	0	0
4e177539854e1f1e13a53a6251768a57	0	0	0	0	0	0	0	0	0	0	0	0	0	0	0	0	0	0	0	0	0	0	0	0	0	0	0	0	0	0	0	0	0	0	0	0	0	0	0	0	0	0	0	0	0	0	0	0	0
7fc3185fb46088d861bcc57a5a303b20	0	0	0	9	7	1	0	2	0	0	0	0	0	0	0	0	0	0	0	0	0	0	0	0	0	0	0	0	0	0	0	0	0	0	0	0	0	0	0	0	0	0	0	0	0	0	0	0	0
2829511bd7dedb39fb954d9af49a395b	0	0	4	0	0	0	0	1	0	0	0	0	0	0	0	0	0	2	0	0	0	0	4	0	0	0	11	0	0	0	0	0	28	0	2	0	0	0	0	0	0	0	0	0	0	0	0	0	0
8645de2fa857e16d6cef1f1d7f3ce55f	0	0	0	0	0	0	0	0	0	0	0	0	0	0	0	0	0	0	0	0	11	0	0	0	0	0	0	0	0	0	7	0	0	0	0	0	0	0	0	0	0	0	0	0	0	0	0	0	0
e9b2d9ef38906ba3ef53edb7481d49af	0	0	0	0	0	0	0	0	0	0	0	0	0	6	2	0	0	0	0	0	0	0	0	33	0	0	14	0	0	0	7	0	0	0	0	0	0	0	3	2	0	0	0	0	0	2	0	0	0
9fbe542b4463a82878763868c8d6dbf1	0	0	0	0	0	0	0	0	0	0	0	0	0	0	0	1	0	0	0	0	0	0	0	0	0	0	9	0	0	0	0	0	0	0	0	0	0	0	0	0	0	0	0	0	0	0	0	0	0
f1ed1559dcc30adb948a91e648783998	0	0	0	0	0	0	0	0	0	0	0	0	0	0	0	0	0	0	0	0	0	0	0	0	0	2	0	0	0	0	0	0	0	0	0	0	0	0	0	0	0	0	0	0	0	0	0	0	0
6f7e3c5e79c6e09d6d7927ab17369708	0	2	3	0	7	9	0	0	0	3	7	19	36	0	0	0	65	1	118	7	0	0	0	0	11	0	134	0	0	129	0	0	102	0	0	0	0	1	0	0	0	0	2	2	54	0	0	0	0
47ee6fab769e742aa9cf99a85e1a36e9	0	0	0	0	0	0	0	0	0	2	0	0	0	0	0	0	0	0	0	0	0	0	0	0	0	0	0	0	0	0	0	0	0	0	0	0	0	0	0	0	0	0	0	0	0	0	0	0	0
93f50d613c967215e531af88eb433016	0	0	0	0	0	0	0	0	0	0	0	0	0	0	0	0	0	0	0	0	0	0	0	0	0	0	1	0	0	0	0	0	0	0	0	0	0	0	0	0	0	0	0	0	0	0	0	0	0
3fed4db57c661301dd62f1c1c9f48b3f	0	0	0	0	0	0	0	0	0	0	0	0	0	0	0	0	0	0	0	0	0	0	0	0	0	0	0	0	0	0	0	0	0	0	0	0	0	0	0	0	0	0	0	0	0	0	0	0	0
2d19ea49aece4bb148d69f3ca9fc3c5a	0	0	0	0	0	0	0	0	0	0	0	0	0	0	0	0	0	0	0	0	3	0	1	0	0	0	0	0	0	0	0	0	0	2	0	0	0	3	0	2	0	0	0	0	0	0	0	0	0
794b470b12b48a67b4c6e0ad08857085	0	4	0	0	0	9	0	0	0	0	3	0	8	0	8	0	33	2	5	7	2	0	0	17	2	0	0	0	0	16	0	0	4	0	0	0	0	0	5	2	0	0	0	0	0	0	0	0	0
6c6d631efc081d3157c9287c52570860	0	0	0	0	0	0	0	0	0	5	0	0	0	0	0	0	0	0	2	0	0	0	0	0	0	0	6	0	0	0	0	0	3	1	0	0	0	11	7	0	0	5	0	0	0	0	0	0	0
8eb04b3413b3a724900bd0b67ecaa0d3	440	0	0	4	0	1	0	0	0	0	0	0	0	2	0	0	0	0	0	0	38	0	0	18	0	0	0	0	0	0	91	0	0	0	0	0	0	0	0	1	0	0	0	0	0	18	5	0	0
e554e8eeebd94e6ff362c293963a6d2d	0	0	0	0	0	0	0	0	0	0	0	0	0	0	0	0	0	0	0	0	0	0	0	0	0	0	0	0	0	17	0	0	0	0	0	0	0	0	0	0	0	0	0	0	0	0	0	0	0
0e691bdcf21179a7cca32456edcf8001	0	0	0	0	0	0	0	0	0	15	0	0	0	0	0	0	0	0	0	0	0	0	0	0	0	0	0	0	0	0	0	0	0	0	0	0	0	3	0	0	0	0	0	0	0	0	0	0	0
66b7e79f8779951ee5f9d276a7676a7f	0	0	0	0	0	0	0	0	0	0	0	0	0	0	0	0	2	0	0	0	0	0	0	0	0	0	2	0	0	0	0	0	3	0	0	0	0	0	0	0	0	0	0	0	0	0	0	0	0
57ee20863a4f06bd33f0f911a2dab2c4	0	0	0	0	0	0	0	0	0	0	0	0	0	0	0	0	0	0	0	0	0	0	0	0	0	0	0	0	0	0	0	0	0	0	0	0	0	72	0	0	0	50	0	0	0	0	0	0	3
669d83e85ac001d89f701bc7a25053a4	0	0	0	0	0	4	0	0	0	0	2	0	0	0	11	0	0	0	0	0	0	0	0	0	0	0	0	0	0	0	0	0	0	0	0	0	0	0	0	0	0	0	0	0	0	0	0	0	0
7220784ec527bc558f387d371e896414	0	0	0	3	0	0	0	2	0	0	0	0	0	0	0	0	0	0	0	0	2	0	0	0	0	0	0	0	0	0	0	0	0	2	0	0	0	0	0	0	0	0	0	0	0	2	0	0	0
235285981224bc5834cb48ed85a9cfb8	0	0	0	0	0	0	0	0	0	0	0	0	0	0	0	0	0	0	0	0	0	0	0	0	0	0	0	0	0	0	0	0	0	0	0	0	0	0	0	0	0	0	0	0	0	0	0	0	0
b13b7407ed22af8e883b5df655876c21	0	0	0	0	0	0	0	0	0	9	0	0	0	0	0	0	0	0	0	0	0	0	0	0	0	0	20	0	0	1	0	0	0	0	0	0	0	0	0	0	0	0	0	0	0	0	0	0	0
5c52188cc63d97ad4d5f4a5e6620696b	0	0	0	0	0	0	0	0	0	0	0	0	0	0	0	0	0	0	0	0	0	0	0	0	0	0	0	0	0	0	0	0	0	0	0	0	0	0	0	0	0	0	0	0	0	0	0	0	0
fbad97c751987baf24468f05474637a7	17	0	39	53	0	0	4	12	0	0	0	0	5	0	0	0	5	18	0	0	0	0	0	0	0	0	0	0	14	0	0	0	26	0	8	0	0	0	0	0	2	0	0	0	0	55	0	0	0
fd2d76e85dc6218ab1f659f9c6bec52f	78	0	11	0	0	0	0	0	0	0	0	0	0	0	0	0	3	8	0	0	320	0	15	0	0	0	0	0	0	0	0	0	0	69	0	0	0	0	2	0	0	15	0	0	0	0	2	0	4
ba703de06c17ddd1d11aa63054649e62	0	0	0	0	0	0	0	0	0	0	0	0	0	0	0	0	0	0	8	0	0	0	0	0	0	0	0	0	0	3	0	0	0	0	0	0	0	0	0	0	0	0	0	0	0	0	0	0	0
f50e160be66c14edb7df6cde55460949	0	0	0	0	0	0	0	0	0	0	0	0	0	0	0	0	0	0	0	0	0	0	0	0	0	0	0	0	0	0	0	0	0	0	0	0	0	4	0	0	0	5	0	0	0	0	0	0	0
7f4e8b5aa7529b973ab6bc4b6481ef2d	0	0	0	0	0	0	0	0	0	1	0	0	0	0	0	0	0	0	0	0	0	0	0	0	0	0	14	0	0	0	0	0	0	0	0	0	0	0	0	0	0	0	0	0	0	0	0	0	0
196a472b6a85707f284fa1afeb380101	0	0	0	0	0	0	0	0	0	0	0	0	1	0	0	0	0	0	0	0	0	0	0	0	0	0	0	0	0	0	0	0	0	0	0	0	0	0	0	0	0	0	0	0	0	0	0	0	1
1ff113a9d0a7c2315ef305be916c197c	0	0	0	0	0	0	0	0	0	0	0	0	0	0	0	0	0	0	0	0	0	0	0	0	0	0	0	0	0	6	0	0	0	0	0	0	0	0	0	0	0	0	0	0	0	0	0	0	0
6f7afae2f1493ebdecb487e26a6af67b	0	0	0	0	0	0	0	0	0	0	0	0	0	0	0	0	0	0	0	0	0	0	0	0	0	0	0	0	0	0	0	0	0	0	0	0	0	0	0	0	0	0	0	0	0	0	0	0	0
952be3242518af4a18ec7e4ff1f6acce	23	0	0	0	0	0	0	0	0	0	0	0	0	0	0	0	0	0	0	0	0	0	8	0	0	0	0	0	0	0	0	0	0	0	0	0	0	0	0	0	0	0	0	0	0	2	0	0	0
d9343334f182c09ae57e9a06ae6b506e	0	0	0	0	0	0	0	0	0	0	0	0	0	0	0	0	0	0	0	0	0	0	0	0	0	0	0	0	0	8	0	0	0	0	0	0	0	0	5	0	0	0	0	0	4	0	0	0	0
839d51673bb834904e5ea013056ab420	0	0	0	0	0	0	0	0	0	0	0	0	0	0	0	0	0	0	0	0	0	0	0	0	0	0	0	0	0	0	0	0	0	0	0	0	0	0	0	0	0	0	0	0	0	0	0	0	0
9eec71789f0eb5d3e134e08d3c2bb1d0	0	0	0	0	0	0	0	0	0	0	0	0	0	0	0	2	0	0	0	0	0	0	0	0	0	0	16	0	0	0	1	0	75	0	0	0	0	0	0	0	0	8	0	0	0	0	0	0	0
fd3127d8bfe9a011ef5c51f3e2bf499b	0	0	0	0	0	0	0	0	0	0	0	0	0	0	0	0	0	0	0	0	0	0	0	0	0	0	0	0	0	0	0	0	0	0	0	0	0	0	0	0	0	2	0	0	0	0	0	0	0
aee310e4bfbaa9788fa676e648aaa74c	0	0	0	2	0	0	0	0	0	0	0	0	0	0	0	0	0	0	0	0	0	0	0	0	0	0	0	0	0	0	0	2	0	0	0	0	0	0	0	0	0	0	0	0	0	0	2	0	0
e85e4fdc24dfbed6a4b52e715a97648b	205	0	271	203	9	5	3	71	0	0	0	0	7	6	5	4	4	141	0	0	50	0	206	76	31	43	25	4	27	237	0	2	60	3	57	0	0	53	0	146	22	0	10	0	11	202	420	0	0
0b624e808498c8ba7e66580939c961a1	0	0	0	0	0	0	0	0	0	0	0	0	0	0	0	0	0	0	0	0	4	0	0	0	0	0	0	0	0	0	0	0	0	0	0	0	0	0	0	0	0	0	0	0	0	0	0	0	0
e3e026841c7ebe81bdae406c3259a417	0	0	0	0	0	0	0	0	0	0	0	0	0	0	0	0	0	0	0	0	0	0	0	0	0	0	0	0	0	0	0	0	0	0	0	0	0	3	0	0	0	0	0	0	0	0	0	0	0
08a31d651bb9b3387cb0de8ebf3969ca	0	0	0	0	0	0	0	0	0	25	0	0	0	0	0	0	0	0	0	0	0	0	0	0	0	0	0	0	0	0	0	0	0	0	0	0	0	7	0	0	0	0	0	0	0	0	0	0	0
0d5947b7e4fa434169696f22b2dd6adc	0	0	0	0	0	0	0	0	0	0	0	0	0	0	0	0	0	0	0	0	0	0	0	0	0	0	0	0	0	0	0	0	0	0	0	0	0	0	13	0	0	68	0	0	0	0	0	0	0
8ff7ee8f30db15dd64fde80a6a780653	0	0	0	0	0	0	0	0	0	2	0	0	0	0	0	0	0	0	0	0	0	0	0	0	0	0	9	0	0	2	0	0	0	0	0	0	0	7	0	0	0	0	0	0	0	0	0	0	0
5ceb35f769d7386fb53b744f5594d269	0	0	0	0	0	0	5	0	0	0	0	0	0	4	0	0	1	1	0	0	6	0	0	0	0	0	0	0	0	0	0	0	1	0	0	0	0	0	0	0	0	0	0	0	0	0	0	0	0
47d06bb9b733c65daa3a5d9892278063	0	0	0	0	0	0	0	0	0	0	0	0	0	0	0	0	0	0	0	0	0	0	0	0	0	0	29	0	0	0	0	0	0	0	0	0	0	0	0	0	0	0	0	0	0	0	0	0	0
dc1eea45497bc66e8de87d387508d81f	0	0	0	0	0	0	0	0	0	0	0	0	0	0	0	0	0	0	0	0	0	0	0	0	0	0	0	0	0	0	0	0	0	0	0	0	0	0	0	0	0	0	0	0	0	0	0	3	0
eb4c44ceb5cbf9034b183d9da5144db9	0	0	0	0	0	0	0	0	0	0	0	7	0	0	0	0	0	0	25	0	0	0	0	0	0	0	0	0	0	0	0	0	0	0	0	0	0	0	0	0	0	0	0	0	32	0	0	0	0
08b7fd209070eec4e8bb6a091f8a8da3	0	0	0	0	0	0	0	0	0	0	0	0	0	0	0	0	0	0	0	0	0	0	0	0	0	0	0	0	0	0	0	0	0	0	0	0	0	11	0	0	0	0	0	0	0	0	0	0	0
8b8379b3e5a9f3fb2994d26ccbc66a1e	0	0	0	0	0	0	0	0	0	0	0	25	0	0	0	0	0	0	0	0	0	0	0	0	0	0	70	0	0	1	0	0	0	0	0	0	0	0	0	0	0	0	0	0	0	0	0	0	0
49730f108cb18131fac4f69e246f7719	0	0	0	0	0	0	0	0	0	3	0	0	0	0	0	0	0	0	0	0	0	0	0	0	0	4	0	0	0	0	0	0	0	0	0	0	0	0	3	0	0	0	0	0	0	0	0	0	0
726b38d6cac0e07c713f32e92363d69e	0	0	0	2	0	0	0	0	0	2	0	0	0	0	0	0	0	0	0	0	0	0	0	0	0	0	0	0	0	0	0	0	0	0	0	0	0	0	0	0	0	0	0	0	0	0	0	0	0
0f184dba7d8f2661ba2e376737fb78f9	0	0	0	0	0	0	0	0	0	12	0	0	0	0	0	0	0	0	0	0	0	0	0	0	0	0	5	0	0	0	0	0	0	0	0	0	0	7	0	0	0	0	0	0	0	0	0	0	0
83a6f3cf45d32dfc0bdebe3d5a264a93	0	0	0	0	0	0	0	0	0	0	0	0	0	0	0	0	0	0	0	0	0	0	0	0	0	0	0	0	0	0	0	0	0	0	0	0	0	0	0	0	0	13	0	0	0	0	0	2	0
1aceb7ba16aa961f733313e4658f9492	0	0	0	0	0	0	0	0	0	0	0	0	0	0	0	0	0	0	0	0	0	0	0	0	0	0	0	0	0	0	0	0	0	0	0	0	0	0	0	0	0	0	0	0	0	0	0	0	0
5afbf1c3624adc9b95935dbbeca332f7	0	0	0	0	0	0	0	0	0	0	0	4	0	0	0	0	0	0	9	0	0	0	0	0	0	0	40	0	0	7	0	0	0	0	0	0	0	0	14	0	0	0	0	0	0	0	0	0	0
afb110f11304667bcf68cdf406270725	1967	0	135	348	59	24	0	5	18	0	0	0	7	847	35	0	31	68	41	9	725	0	276	156	4	5	0	0	52	85	581	23	0	240	0	0	0	0	48	91	97	0	8	3	0	161	66	0	0
bcd7a0737228f7bd45e5666155ceab84	0	0	0	0	0	0	0	0	0	0	0	0	0	0	0	0	0	0	0	0	0	0	0	0	0	0	0	0	0	0	0	0	0	0	0	0	0	4	0	0	0	0	0	0	0	0	0	0	0
7efb59df6a67663915e2b82794a14299	0	0	0	0	0	0	0	0	0	12	0	0	0	0	0	0	0	0	0	0	0	0	0	0	0	0	0	0	0	0	0	0	0	0	0	0	0	0	0	0	0	0	0	0	0	0	0	0	0
ff04ff4b1134b837e54d20f7af202891	0	0	0	0	0	0	0	0	0	0	0	0	0	0	0	0	0	0	0	0	0	0	0	0	0	0	0	0	0	0	0	0	0	0	0	0	0	0	0	0	0	0	0	0	0	0	0	0	0
61c5382d43a618830cd742e8e8b5019d	0	0	0	0	0	0	0	0	0	0	0	0	0	0	0	0	0	0	0	0	15	0	7	0	0	0	0	0	0	0	0	0	0	6	0	0	0	0	0	0	0	0	0	0	0	0	0	0	0
7192acadc920a7b65adc0019718d1c73	7	0	0	0	0	0	0	0	0	0	0	0	0	1	0	0	0	0	0	0	164	0	2	0	0	0	0	0	0	0	0	0	7	29	0	0	2	0	9	0	0	1	0	0	0	0	0	0	2
605bcb2beab9c22e7da9596680552915	0	0	0	0	0	0	0	0	0	0	0	0	0	0	0	0	0	0	0	0	0	0	0	0	0	0	2	0	0	0	0	0	0	0	0	0	0	0	0	0	0	0	0	0	0	0	0	0	0
47233dcdf8b096229226ebf34677c1ea	0	0	5	2	0	0	0	0	0	0	0	2	0	0	0	0	0	4	0	0	63	0	2	0	0	0	29	0	0	5	15	0	0	2	2	0	0	7	0	0	0	0	0	0	0	0	0	0	0
7f47f162a4daa317572211fcb5ac3297	0	0	0	0	0	0	0	0	0	0	0	0	0	0	0	0	0	0	0	0	0	0	0	0	0	0	0	0	0	0	0	0	0	0	0	0	0	0	0	0	0	0	0	0	0	0	0	0	0
ac1f0e62eec453dde619f271faed699f	0	0	0	0	0	0	0	0	0	0	0	0	0	0	0	0	0	0	0	0	0	0	0	0	0	0	5	0	0	0	0	0	0	0	0	0	0	0	0	0	0	0	0	0	0	0	0	0	0
94e85ce561f66332225a683a087763c0	0	0	0	0	0	0	0	0	0	0	0	0	0	0	0	0	0	0	0	0	0	0	0	0	0	0	5	0	0	0	0	0	0	0	0	0	0	2	27	0	0	3	0	0	0	0	0	0	0
31a1efb8433ac8d2b66f1eae79e8b686	0	0	0	0	0	0	0	0	0	0	0	0	0	0	0	0	0	0	0	0	0	0	2	0	0	0	0	0	0	0	0	0	0	10	0	0	0	0	0	0	0	0	0	0	0	0	0	0	0
7b97fccc03f841b14fbec4526b838488	0	0	0	0	0	0	0	0	0	0	0	0	0	0	0	0	0	0	21	0	0	0	0	0	0	0	269	0	0	13	0	0	0	0	0	0	0	0	1	0	0	0	0	0	0	0	0	0	0
714b05cd8d2dfed11b76ba39f91ced56	0	0	0	0	0	0	0	0	0	0	0	0	0	0	0	0	0	0	0	0	0	0	0	0	0	0	0	0	0	0	0	0	0	0	0	0	0	0	0	0	0	0	0	0	0	0	0	0	0
c73424649f64556bc6c7f46a32ab32a9	0	0	0	0	0	0	0	0	0	55	0	0	0	0	0	0	0	0	0	0	0	0	0	0	0	0	0	0	0	0	0	0	0	0	0	0	0	37	0	0	0	0	0	0	0	0	0	0	0
0b7fd6c009a163b20f9424e98a00b9f7	0	0	0	0	0	0	0	0	0	0	0	0	0	0	0	0	5	0	5	0	0	0	0	0	2	0	0	0	0	7	0	0	0	0	0	0	0	0	2	0	0	0	0	0	3	0	0	0	0
b8b7f5ccee3e4c7fc2761da663d2e25e	0	0	0	0	0	0	0	0	0	6	0	0	0	0	0	0	0	0	0	0	0	0	0	0	0	0	0	0	0	0	0	0	0	0	0	0	0	119	0	0	0	0	0	0	0	0	0	0	0
78e62610a52bfe92967b8c908745f2bb	0	0	0	0	0	0	0	0	0	0	0	0	0	0	0	0	0	0	0	0	0	0	0	0	0	0	0	0	0	2	0	0	0	0	0	0	0	3	0	0	0	0	0	0	0	0	0	0	0
7c2529ac919b9251f81a35032cb00354	76	0	0	0	0	0	0	2	0	0	0	0	0	7	10	0	0	0	4	0	4	0	43	0	0	0	0	0	0	14	2	0	0	19	0	0	0	0	0	0	2	0	0	0	1	4	0	0	0
bdb2ff1ce9e337ff69582e5e1679d53b	0	0	0	0	0	0	0	0	0	0	0	0	0	9	0	0	0	0	0	0	4	0	0	0	0	0	0	0	0	0	0	0	0	19	0	0	0	0	0	0	0	0	0	0	0	0	0	0	0
159c924ad235cfa4c65c032fb3db7873	0	0	0	0	0	0	0	0	0	0	0	0	0	0	0	0	0	0	0	0	0	0	0	0	0	0	0	0	0	0	0	0	0	0	0	0	0	0	0	0	0	0	0	0	0	0	0	0	0
b865dbada9353fd7e902a59a9defd558	0	0	0	0	0	1	0	0	0	0	0	0	0	0	4	0	0	0	0	0	0	0	0	1	0	0	0	0	0	0	9	0	0	0	0	0	0	0	0	0	0	0	0	1	0	2	0	0	0
b5e1fbccb96be3378c14842ac8583705	0	0	0	0	0	0	0	0	0	14	0	0	0	0	0	0	0	0	0	0	0	0	0	0	0	0	2	0	0	0	0	0	0	0	0	0	0	2	0	0	0	0	0	0	0	0	0	0	0
e0b9017861ea5e90602f683dfe489eff	0	0	0	0	0	0	0	0	0	0	0	0	0	0	0	0	0	0	0	0	0	0	0	0	0	0	0	0	0	0	0	0	0	0	0	0	0	0	0	0	0	0	0	0	0	0	0	0	0
fb103e0fa9d5fc84e50374ca61ecd252	0	0	0	0	0	0	0	0	0	10	0	0	0	0	0	0	0	0	0	0	0	0	0	0	0	0	0	0	0	0	0	0	0	0	0	0	0	0	0	0	0	0	0	0	3	0	0	0	0
fde448019f35a29aa647ee55d109150a	0	0	0	0	0	0	0	0	0	0	0	0	0	0	0	0	0	0	0	0	0	0	0	0	0	0	0	0	0	0	0	0	0	0	0	0	0	0	0	0	0	0	0	0	0	0	0	0	0
d66ea6e2450475ea96348f947f97591b	0	0	0	0	0	5	0	0	0	0	0	0	0	0	77	0	0	0	0	0	0	0	0	0	0	0	0	0	0	0	0	0	0	0	0	0	0	0	0	0	0	0	0	0	0	0	0	0	0
168d41af33b99748e03b8c1aee0a143e	0	0	0	0	0	0	0	0	0	0	0	0	0	0	0	0	0	0	0	0	0	0	0	0	0	0	1	0	0	2	0	0	0	0	0	0	0	0	0	0	0	0	0	0	0	0	0	0	0
a4491686329d3060d2bb0e2e6906ed2a	15	0	2	0	0	0	0	0	0	0	0	0	0	0	0	0	0	5	0	0	3	0	8	0	0	2	0	0	0	0	0	0	0	2	0	0	0	0	2	0	3	0	0	0	0	0	0	0	0
33bd23a4b043a1ffd15eb9191e87e8c5	0	0	0	0	0	0	0	0	0	0	0	0	0	0	0	0	0	0	0	0	0	0	0	0	0	0	0	0	0	0	0	0	0	0	0	0	0	0	0	0	0	0	0	0	0	0	2	0	0
333304f1a5a108af0ff3f5415f018feb	0	0	0	0	0	0	0	0	0	0	0	0	0	0	0	0	0	0	0	0	0	0	0	0	0	0	0	0	0	0	0	0	0	0	0	0	0	0	0	0	0	0	0	0	0	0	0	0	0
e78860ab41400113e2523d01ef29a0ad	0	0	0	0	0	0	0	0	0	0	0	0	0	0	0	0	0	0	76	0	0	0	0	0	0	34	0	0	0	0	0	0	0	0	0	0	0	0	0	0	0	0	0	0	0	0	0	0	0
0815808db12c0a780e2f06573487196c	0	0	0	0	0	0	0	0	0	8	0	0	0	0	0	0	0	0	4	0	0	0	0	0	0	0	3	0	0	7	0	0	0	0	0	0	0	0	4	0	0	0	0	0	4	0	0	0	0
a4564a0ad44fa0256feddab08762d73f	0	0	0	0	0	0	0	0	0	0	0	0	0	0	0	0	0	0	0	0	0	0	0	0	0	0	4	0	0	8	0	0	0	0	0	0	0	0	0	0	0	0	0	0	0	0	0	0	0
3d4d471b706ed3723d775536e857ef00	0	0	0	0	0	0	0	0	0	0	0	0	0	0	0	0	0	0	0	0	0	0	0	0	0	0	0	0	0	0	0	0	0	0	0	0	0	0	0	0	0	0	0	0	0	0	0	0	0
9faaa61f17570dccbef1b08e409d8ff1	0	0	0	0	0	0	0	0	0	0	0	0	0	0	0	0	0	0	0	0	0	0	0	0	0	0	0	0	0	0	0	0	0	0	0	0	0	0	0	0	0	0	0	0	0	0	0	0	0
489294a2f2fabf051e7a04d368a51ef0	0	0	0	0	0	0	0	0	0	0	0	0	0	0	0	0	0	0	0	0	0	0	0	0	0	0	4	0	0	0	0	0	0	0	0	0	0	0	0	0	0	0	0	0	0	0	0	0	0
fa35260f366300950612d5102e18804a	0	0	0	0	0	0	0	0	0	0	0	0	1	0	0	2	0	0	0	0	0	0	0	0	0	0	0	0	0	0	0	0	0	0	0	0	0	0	0	0	0	0	0	0	0	0	0	0	0
98db38d07405103aae42c81ce6c3aff1	0	0	0	0	0	0	0	0	0	0	0	0	0	0	0	0	0	0	0	0	0	0	0	0	0	24	0	0	0	0	0	0	0	0	0	0	0	2	0	0	0	0	0	0	0	0	0	0	0
73b61a9101acd613d93a72e84ec6059e	0	0	0	0	0	0	0	0	0	0	0	0	0	0	0	0	0	0	0	0	0	0	0	4	0	0	0	0	0	23	0	0	0	0	0	0	0	0	0	0	0	0	0	0	0	0	0	0	0
bebdf432dd75961900933902c5ddb48c	0	0	0	0	0	0	0	0	0	0	0	0	0	0	0	0	0	0	0	0	0	0	0	0	0	0	0	0	0	0	0	0	0	0	0	0	0	0	0	0	0	0	0	0	0	0	0	0	0
38796389611fa36893bb466d165d019a	0	0	0	0	0	0	0	0	0	19	0	0	0	0	0	0	0	0	0	0	0	0	0	0	0	0	0	0	0	0	0	0	0	0	0	0	0	42	0	0	0	0	0	0	0	0	0	0	0
0bced12891c230d5dd7d0e3b8f262a91	0	0	0	0	0	0	0	0	0	0	0	0	0	0	0	0	0	0	0	0	0	0	0	0	0	3	0	0	0	0	0	0	0	0	0	0	0	0	67	0	0	9	0	0	0	0	0	0	0
699540250e935d2fa665992bfafe97b1	0	0	0	0	0	0	0	0	0	0	0	0	0	0	0	0	0	0	0	0	0	0	0	0	0	0	0	0	0	0	0	0	0	0	0	0	0	0	0	0	0	0	0	0	0	0	0	0	0
7cb05963a3d5bed4744995fad32c406c	0	0	0	0	0	0	0	0	0	0	0	0	0	0	0	0	0	0	0	0	0	0	0	0	0	0	0	0	0	0	0	0	0	0	0	0	0	0	0	0	0	0	0	0	0	0	0	0	0
bfd7932c59f94165367f5937ade0757a	0	0	0	0	0	0	0	0	0	14	0	0	0	0	0	0	0	0	0	0	0	0	0	0	0	0	0	0	0	0	0	0	0	0	0	0	0	5	0	0	0	0	0	0	0	0	0	0	0
15b8930a9647dee44ef3bcf31e2fcb37	0	0	0	0	0	0	0	0	0	0	0	0	0	0	0	0	0	0	0	0	0	0	0	0	3	0	0	2	0	0	0	0	0	0	0	0	0	0	0	0	0	0	0	0	4	0	0	0	0
5f056bf4099306625d9c3ab29dec1740	0	0	0	0	0	0	0	0	0	0	0	0	0	0	0	0	0	0	0	0	0	0	0	0	0	0	2	0	0	0	0	0	0	0	0	0	0	0	0	0	0	10	0	0	0	0	0	0	0
f954d78de4ad71a3c57245557d357d06	0	0	13	0	0	0	0	0	0	0	0	0	0	0	0	0	0	2	0	0	0	0	0	0	0	0	0	0	0	0	0	0	0	0	0	0	0	0	0	0	0	0	0	0	0	0	0	0	0
09f06bfe39846bb14e800eb1fa810a97	0	0	0	0	0	0	2	0	0	0	0	0	0	0	0	2	0	0	0	0	0	0	0	0	0	0	0	0	0	0	0	0	0	0	0	0	0	2	0	0	0	0	0	0	0	0	0	7	5
c28cb7c857aa1c4d62970e5985911e3c	0	0	0	0	0	0	0	0	0	0	0	0	0	0	0	0	0	0	0	2	0	0	0	0	0	0	0	0	0	0	0	0	0	0	0	0	0	0	0	0	0	0	0	1	0	0	0	0	0
df0f36f6967f22bf5c3534cfbe2088f3	24	0	6	0	0	0	0	0	0	0	0	0	0	0	0	0	0	0	0	0	0	0	0	0	0	0	0	0	0	0	0	0	0	0	0	0	0	0	0	0	0	0	0	0	0	5	0	0	0
18a771fe38d4f64a5b38a4a1f074aaa2	0	0	0	0	0	0	2	3	0	0	0	0	0	0	0	0	2	0	0	0	0	0	0	0	0	0	0	0	0	0	0	0	8	0	0	0	0	0	0	0	0	0	4	0	0	0	0	0	0
4da11403958fc266fd889fb25544ab57	0	0	0	0	0	0	0	0	0	0	0	0	0	0	2	0	3	0	18	0	0	0	0	0	0	0	0	0	0	0	0	0	0	0	0	0	0	0	0	0	0	0	0	0	0	0	0	0	0
573bef38849339900cbccd7681cf593b	0	0	0	0	0	0	0	0	0	27	0	0	0	0	0	0	0	0	0	0	0	0	0	0	0	2	0	0	0	0	0	0	0	0	0	0	2	11	0	0	0	3	0	0	0	0	0	2	0
c9ac877b1a2c9edebc756bba086485bb	3	0	8	0	0	0	0	0	0	2	0	0	0	0	0	0	0	4	0	0	0	0	0	0	0	0	0	0	0	0	0	0	2	0	0	0	0	0	0	0	0	0	0	0	0	0	0	0	0
982bbebbd0fcd87eb95ba5b9298ae1f5	0	0	0	0	0	0	0	0	0	0	0	0	0	0	0	0	0	0	0	0	0	0	0	0	0	0	25	0	0	0	0	0	0	0	0	0	0	0	0	0	0	0	0	0	0	0	0	0	0
a435a95dd29259a599175f5fe57f2a79	0	0	0	0	0	0	0	0	0	0	0	0	0	0	0	0	0	0	0	0	0	0	0	0	0	0	0	0	0	0	0	0	0	0	0	0	2	0	0	0	0	0	0	0	0	0	0	0	0
e067364ec10d3fb6010a31f39b19069c	0	0	0	0	0	0	0	0	0	0	0	0	0	0	0	0	0	0	5	0	0	0	0	4	0	0	0	0	0	0	0	0	0	0	0	0	0	0	0	0	0	0	0	0	0	0	0	0	0
7e82af28b6e526533ee1a0ff87136a9e	0	0	0	0	0	0	0	0	0	0	0	0	0	0	0	0	0	0	0	0	0	0	0	0	0	0	0	0	0	0	5	0	0	0	0	0	0	0	0	0	0	0	0	0	0	0	0	0	0
9da1b1dc095a0490f37fa5b8bdd1124f	0	0	0	0	0	0	0	0	0	8	0	0	0	0	0	0	0	0	0	0	0	0	0	0	0	0	0	0	0	0	0	0	0	0	0	0	0	4	0	0	0	0	0	0	0	0	0	0	0
9ebc889d84f7e5030c50469db574d069	0	0	0	0	0	0	0	0	0	0	0	0	0	0	0	0	0	0	0	0	0	0	0	0	0	0	99	0	0	8	0	0	0	0	0	0	0	0	0	0	0	0	0	0	0	0	0	0	0
b1a59d511509748d93e6a1f5395e096a	0	0	0	0	0	0	0	0	0	0	0	0	0	0	0	0	0	0	0	0	0	0	0	0	0	0	0	0	0	0	0	0	0	0	0	0	0	0	0	0	0	0	0	0	0	0	0	0	0
f7bc6481e9115d08e5e1d9787fb9e3b0	0	0	2	0	0	0	0	0	0	6	0	73	0	0	3	0	0	0	608	0	0	0	0	0	2	11	570	2	0	885	0	0	0	0	0	0	0	0	201	0	0	0	0	0	814	0	0	0	0
4efd681eda596a042768c5eedb370420	0	0	0	0	0	0	0	0	0	0	0	0	0	0	0	0	0	0	0	0	0	0	0	0	0	0	9	0	0	0	0	0	0	0	0	0	0	0	0	0	0	0	0	0	0	0	0	0	0
1d101b4456837b8b955dd3190192950c	0	0	0	0	0	0	0	0	0	0	0	0	0	11	0	0	0	0	5	0	21	0	6	0	0	143	68	0	0	0	0	0	0	60	0	0	0	0	0	0	0	0	0	0	0	0	0	0	0
4f3c474ae4133994c31e9d25721b262e	0	0	0	0	0	0	0	0	0	25	0	0	0	0	0	0	0	0	0	0	0	0	0	0	0	0	0	0	0	2	0	0	0	0	0	0	0	3	0	0	0	0	0	0	0	0	0	0	0
fc318cead1c1bfb07142402b81ba731f	0	0	0	0	5	0	0	0	0	0	0	0	0	0	0	0	0	0	0	0	0	0	0	0	0	0	0	0	0	2	2	0	0	0	0	0	0	0	0	0	0	0	0	0	0	0	0	2	0
f5637a47a8e02dcb38d371c29f290da4	0	0	0	0	0	0	0	0	0	0	0	0	0	0	0	0	0	0	0	0	0	0	0	0	0	0	0	0	0	0	0	0	0	0	0	0	0	0	0	0	0	0	0	0	0	0	0	0	0
698a8aa1ba5e1d2c746631c7cd351750	0	0	0	0	0	0	0	0	0	0	0	0	0	0	0	2	0	0	0	0	0	0	0	0	0	0	0	0	0	0	0	0	0	0	0	0	0	2	0	0	0	6	0	0	0	0	0	0	6
ee1b59a85ddd68c165b5f807a70ea90f	0	0	0	0	0	0	0	0	0	0	0	0	0	0	0	0	0	0	0	0	0	0	0	0	0	0	0	0	0	0	0	0	0	3	0	0	0	0	1	0	0	0	0	0	0	0	0	0	0
22cd18dd9d2eabafafbcd7932b45d0ef	0	0	0	0	0	0	0	0	0	2	0	0	0	0	0	0	0	0	0	0	0	0	0	0	0	0	0	0	0	0	0	0	0	0	0	0	0	3	0	0	0	0	0	0	0	0	0	0	0
6547efd48f51fd366462e1af2bf55994	0	0	0	0	0	0	0	0	0	0	0	0	0	5	1	0	0	0	0	0	0	0	0	0	0	0	0	0	0	0	0	0	0	0	0	0	0	0	0	0	0	0	0	0	0	0	0	0	0
0a486fbb14d5bb4b0a6d334b915e9bc4	0	0	0	0	0	0	0	0	0	0	0	0	0	0	0	0	0	0	0	0	0	0	0	0	0	0	0	0	0	0	0	0	0	0	0	0	0	0	0	0	0	0	0	0	0	0	0	0	0
117adfb37c484b00156345a3fe7dd09f	0	0	0	0	0	0	0	0	0	0	0	0	0	0	0	0	0	0	0	0	0	0	0	0	0	0	0	0	0	0	0	0	0	0	0	0	2	3	0	0	0	24	0	0	0	0	0	0	0
a92f7413dad77edc6926e150b00f7db3	0	0	0	0	0	0	0	0	0	0	0	0	0	0	0	0	0	0	0	0	0	0	0	0	0	0	53	0	0	0	0	0	0	0	0	0	0	0	0	0	0	0	0	0	0	0	0	0	0
ca771b3c3d7f62101ec03b0ccd6f4048	0	0	0	0	0	0	0	0	0	0	0	0	0	0	0	0	0	0	0	0	0	0	0	0	0	0	0	0	0	0	0	0	0	0	0	0	0	4	0	0	0	0	0	0	0	0	0	0	0
f75988aa3fff6d8921537add4b3d9814	0	0	0	0	0	0	0	0	0	0	0	0	0	0	13	0	0	0	6	0	0	0	0	5	0	0	0	0	0	4	0	0	0	0	0	0	0	0	0	0	0	0	0	0	0	0	0	0	0
8b0bb1bb9be0e6135ad000c3dd065cad	2	0	0	0	0	0	0	0	0	0	0	0	0	0	0	0	0	0	0	0	0	0	0	1	0	0	0	0	0	2	10	0	0	0	0	0	0	0	1	4	0	0	0	0	0	0	0	0	0
c7b255d5e5592ec71858df911046cc64	0	0	0	0	0	0	0	0	0	0	0	0	0	0	0	0	0	0	0	0	0	0	0	0	0	0	0	0	0	0	0	0	0	0	0	0	0	0	0	0	0	0	0	0	0	0	0	0	0
3cacc7fa347d12c0333416524790d229	0	0	0	0	0	0	0	0	0	0	0	0	0	0	0	0	0	0	0	0	0	0	0	0	3	0	0	0	0	0	0	0	0	0	0	0	0	0	0	0	0	0	0	0	0	0	0	0	0
9a3095ad7bc93a963d53ba63cc7205ed	0	0	0	0	0	0	0	0	0	0	0	0	0	0	0	0	0	0	0	0	0	0	0	0	0	0	0	0	0	0	0	0	0	0	0	0	0	0	0	0	0	0	0	0	0	0	0	0	0
4e6c668d84b1c9284359dcbce1b1324e	0	0	0	0	0	0	2	0	0	0	0	0	0	0	0	4	0	0	0	0	0	0	0	0	0	0	0	0	0	0	0	0	1	0	0	0	0	0	0	0	0	1	0	0	0	0	0	0	1
bf6b8d8cd721e2d7703e98f2e1777e5d	5	0	0	0	0	6	0	0	0	0	0	0	0	0	8	0	0	0	6	0	8	0	0	4	0	0	0	0	0	1	3	0	0	0	0	0	0	0	0	0	0	0	0	0	0	0	0	0	0
f048e0812bc7701bdd8dc32ab946eb64	0	0	0	0	0	0	0	0	0	0	0	0	0	0	0	0	0	0	0	0	0	0	0	0	0	0	0	0	0	0	0	0	0	0	0	0	0	0	0	0	0	0	0	0	0	0	0	0	0
7c1fcd1bfd2fa3c4fb249990989bd3a2	0	0	0	0	0	0	0	0	0	0	0	0	0	0	0	0	0	0	0	0	0	0	0	0	0	0	0	0	0	2	0	0	0	0	0	0	0	0	0	0	0	0	0	0	0	0	0	0	0
5014937a91bfa0e3e9d7cbea54457124	0	0	0	0	0	0	0	0	0	0	0	0	0	0	0	0	0	0	0	0	0	0	0	0	0	0	0	0	0	0	0	0	0	0	0	0	0	0	0	0	0	0	0	0	0	0	0	0	0
5b9b0f8166b79e804abc913d87b467f6	0	0	0	0	0	0	0	0	0	0	0	5	0	0	0	0	0	0	3	0	0	0	0	0	0	0	0	0	0	45	0	0	0	0	0	0	0	0	0	0	0	0	0	0	30	0	0	0	0
8267c673f5e4d0907c8544c9b2dddb8c	0	0	0	0	0	0	0	0	0	0	0	0	0	0	0	0	0	0	0	0	0	0	0	0	0	0	0	0	0	0	0	0	0	0	0	0	0	0	0	0	0	0	0	0	0	0	0	0	0
a2582d53622c561eca434af848ec4f7d	0	0	0	0	0	0	0	0	0	0	0	0	0	0	0	0	0	0	0	0	0	0	0	0	0	0	0	0	0	0	0	0	0	0	0	0	0	0	9	0	0	0	0	0	0	0	0	0	0
921e6ce4b6d9c6905fd45c86b4303d1f	0	0	0	0	0	0	0	0	0	0	0	0	0	0	0	0	0	0	0	0	0	0	0	0	0	0	9	0	0	0	0	0	0	0	0	0	0	0	0	0	0	0	0	0	0	0	0	0	0
ef635e8d8700c75d5cfc8bbc5ed80d1b	0	0	0	0	0	0	0	0	0	0	0	0	0	0	0	0	0	0	0	0	0	0	0	0	0	0	12	0	0	0	0	0	0	0	0	0	0	0	0	0	0	0	0	0	0	0	0	0	0
4e33e87bf05e1df39b15d07b184f66b0	0	0	0	0	0	0	0	0	0	0	0	0	0	0	5	0	0	0	4	0	0	0	0	0	0	0	0	0	0	0	0	0	0	0	0	0	0	0	0	0	0	0	0	0	0	0	0	0	0
05b64d387efd6aa369a0a36e186de6e2	0	0	0	0	0	0	0	0	0	0	0	0	0	2	0	0	0	0	9	0	0	0	0	0	0	0	4	0	0	0	0	0	0	0	0	0	0	0	0	0	0	0	0	2	0	0	0	0	0
134eb2456e877606e1651e299aeaec67	0	0	0	0	0	0	0	0	0	3	0	0	0	0	0	0	0	0	0	0	0	0	0	0	0	0	0	0	0	0	0	0	0	0	0	0	0	0	0	0	0	0	0	0	0	0	0	0	0
a4a52d8a171d9375b8eef2c59d0e13d2	0	0	0	0	0	0	0	0	0	0	0	0	0	5	0	0	0	0	0	0	4	0	0	0	0	0	0	0	0	0	0	0	0	8	0	0	0	0	0	0	0	0	0	0	0	0	0	0	0
42951dde1b46ccd8dfabd5dadee383ef	5	0	3	5	0	0	0	0	0	0	0	0	0	0	0	0	0	2	0	0	0	0	0	0	0	0	0	0	0	0	0	0	0	0	0	0	0	0	0	0	0	0	0	0	0	4	2	0	0
d6e58cc7de2736c035c1b4b28fad1637	0	0	0	0	0	0	0	0	0	0	0	0	0	0	0	0	0	0	0	0	0	0	0	0	0	0	0	0	0	0	0	0	0	0	0	0	0	0	0	0	0	0	0	0	0	0	0	0	0
8b7459f2723511ad8b0f713f994ada89	0	0	0	0	0	0	0	0	0	9	0	0	0	0	0	0	0	0	0	0	0	0	0	0	0	0	4	0	0	0	0	0	0	0	0	0	0	4	1	0	0	4	0	0	0	0	0	0	0
90ffc0af115a4b028ffa2fa5c3f6beb0	0	0	0	0	0	0	0	0	0	0	0	0	0	0	0	0	8	0	0	0	0	0	0	0	0	0	0	0	0	0	0	0	0	0	0	0	0	0	0	0	0	0	0	0	0	0	0	0	0
f8b95ae5b1ecfb77d76d30310ab965f2	0	0	0	0	0	0	0	0	0	0	0	0	0	0	0	0	0	0	0	0	0	0	0	0	0	0	0	0	0	0	0	0	0	0	0	0	0	0	0	0	0	0	0	0	0	0	0	0	0
35bbc9d971e633bc5bf16e145a73c2f9	29	0	0	0	0	0	0	0	0	0	0	0	0	0	0	0	0	0	0	0	0	0	0	0	0	1	0	0	0	0	0	0	0	89	0	0	0	0	0	0	0	0	0	0	0	0	0	0	0
2d59ee1c49262aa318e8b06f4bd8b5bc	0	0	0	0	0	0	0	0	0	25	1	0	7	0	0	0	0	0	28	0	0	0	0	0	4	4	78	2	0	12	0	0	10	0	0	0	0	40	45	0	0	26	0	0	14	0	0	12	0
3606557109f47af8c11cc57b0b46e0db	0	0	0	0	0	0	0	0	0	0	0	0	0	0	0	0	0	0	0	0	0	0	0	0	0	0	0	0	0	0	0	0	0	0	0	0	0	5	0	0	0	0	0	0	0	0	0	0	0
dfeee597868dab72acd9a30a7c53bd6c	0	0	0	0	0	0	0	0	0	0	0	0	0	0	0	0	0	0	0	0	0	0	0	0	0	0	0	0	0	0	0	0	0	0	0	0	0	0	6	0	0	0	0	0	0	0	0	0	0
1a4b039995df69a87a3219b6cb68fc93	0	0	0	0	0	0	0	0	0	0	0	0	0	0	0	0	0	0	0	0	0	0	0	0	0	0	0	0	0	0	0	0	0	0	0	0	0	0	0	0	0	0	0	0	0	0	0	0	0
e0273452903f83399eda53b7a375e9ee	0	0	0	0	0	0	0	0	0	0	0	0	0	0	0	0	0	0	2	0	0	0	0	0	0	0	0	2	0	2	0	0	0	0	0	0	0	0	0	0	0	0	0	0	9	0	0	0	0
2bbbd940f314dd7afe212a4c435b5b4b	0	0	0	0	0	0	0	0	0	0	0	0	0	0	0	0	0	0	0	0	0	0	0	0	0	0	0	0	0	0	0	0	0	0	0	0	0	0	0	0	0	0	0	0	0	0	0	0	0
d35b2b7573010c02650771905fdcac20	0	0	0	0	0	0	0	0	0	0	0	0	0	0	0	0	0	0	0	0	0	0	0	0	0	0	137	0	0	0	0	0	0	0	0	0	0	0	0	0	0	0	0	0	0	0	0	0	0
bee7f3202e9eee532d94ae1ba87cd10e	0	0	0	0	0	0	0	0	0	0	0	0	0	0	0	0	0	0	0	0	0	0	0	0	0	0	0	0	0	0	0	0	0	0	0	0	0	0	0	0	0	0	0	0	0	0	0	0	0
face56afa7d94955e45dc0d0c018b50a	0	0	0	0	0	0	0	0	0	0	0	0	0	0	0	0	0	0	0	0	0	0	0	0	0	0	0	0	0	0	0	0	0	0	0	0	0	3	2	0	0	0	0	0	0	0	0	0	0
0b5fd01da7f0e15934e66c39e4f58364	0	0	0	0	0	0	0	0	0	0	0	0	0	0	0	0	0	0	0	0	0	0	0	0	0	28	0	0	0	0	0	0	0	0	0	0	0	0	0	0	0	1	0	0	0	0	0	0	0
7acc28e9d6678f6e00cb103820c4ec26	0	0	3	0	0	0	0	0	0	0	0	0	0	0	0	0	0	0	0	0	0	0	1	0	0	0	0	0	0	1	0	0	0	0	0	0	0	0	0	0	0	0	0	0	0	0	0	0	0
27dbd218238989a27f31bb098ed05d9a	13	0	9	0	0	0	0	0	0	0	0	0	0	0	0	0	0	12	7	0	9	0	4	0	0	0	0	0	0	0	0	0	0	0	0	0	0	0	0	0	0	0	0	0	0	0	0	0	0
856f58e6ba05af8eeb2bc10ebc8a3ce8	0	0	0	0	0	0	0	0	0	14	0	0	0	0	0	2	0	0	0	0	0	0	0	0	0	13	0	0	0	0	0	0	0	0	0	0	7	15	0	0	0	0	0	0	1	0	0	0	16
d5b0c76792b214a68c9e6e099a6b49a9	0	0	0	0	0	0	0	0	0	0	0	0	0	0	0	0	0	0	0	0	0	0	0	0	0	0	0	0	0	0	0	0	0	0	0	0	0	0	0	0	0	0	0	0	0	0	0	0	0
52271e49f2d6533b436bc52cd66b0d9d	0	0	0	0	0	0	0	0	0	0	0	0	0	0	0	0	0	0	0	0	0	0	0	0	0	0	0	0	0	0	0	0	0	0	0	0	0	0	0	0	0	0	0	0	0	0	0	0	0
50fcf9061ad51eeecb129a25259fdfca	0	0	0	0	15	0	0	0	0	0	0	0	0	0	0	0	4	0	0	0	0	0	0	2	0	0	4	0	0	0	0	0	6	0	0	0	0	0	0	42	0	3	0	3	0	0	3	0	0
c219bbb135db7d695b0ee21a731ab457	0	0	0	0	0	4	0	0	0	0	0	0	0	0	0	0	12	0	0	0	0	0	0	0	0	4	0	0	0	0	0	0	0	0	0	0	0	0	0	0	0	0	0	0	0	0	0	0	0
dbbf4eca5647ff39f54975e250de4096	0	0	0	0	0	0	0	0	0	0	0	0	0	0	0	0	0	0	0	0	0	0	0	0	0	0	0	0	0	0	5	0	0	0	0	0	0	0	0	0	0	0	0	0	0	0	0	0	0
a9e8fcdf8413aea467b3d9f1dd220a03	0	0	0	0	0	0	0	0	0	0	0	0	0	0	0	0	0	0	0	0	0	0	0	0	0	0	0	0	0	0	0	0	0	0	0	0	0	0	0	0	0	0	0	0	0	0	0	0	0
6b99528bff9e90aa78590cfd1f03e758	0	0	8	0	0	0	0	0	0	0	0	0	0	0	0	0	4	3	0	0	0	0	0	0	0	0	0	0	0	0	0	0	0	0	2	0	0	0	0	0	0	0	0	0	0	0	0	0	0
b996cd82e610a7cd4420e1b800efca87	0	0	0	0	0	0	0	0	0	0	0	0	0	0	0	0	4	0	0	0	0	0	0	0	0	0	0	0	0	0	0	0	0	0	0	0	0	0	0	0	0	0	0	0	0	0	0	0	0
cb6f17e7f869599c09a9e54f477ce832	0	0	0	0	0	0	0	0	0	0	0	0	0	0	0	0	0	0	0	0	0	0	0	0	0	0	0	0	0	0	0	0	0	0	0	0	0	0	0	0	0	0	0	0	0	0	0	0	0
d09da57d12d6b1192075174400dfe571	0	0	3	0	0	0	0	0	0	0	0	0	0	0	0	0	0	0	0	0	3	0	0	0	0	0	0	0	0	0	0	0	0	0	0	0	0	0	0	0	0	0	0	0	0	0	0	0	0
d0a9dfc31895fdccdecbf753eb4ceb73	0	0	0	0	0	0	0	0	0	0	0	0	0	0	0	0	0	0	0	0	0	0	0	0	0	0	0	0	0	6	0	0	0	0	0	0	0	0	0	0	0	0	0	0	20	0	0	0	0
2f7d401705d2b0f26638902658e57d39	0	0	0	0	0	0	0	0	0	0	0	0	0	0	0	0	0	0	0	0	0	0	0	0	0	0	0	2	0	0	0	0	0	0	0	0	0	0	0	0	0	0	0	0	0	0	0	0	0
cbd7875abad0afe813d3de241b30a0ba	0	0	0	0	0	0	0	0	0	0	0	0	0	0	0	0	0	0	0	0	0	0	0	6	0	0	0	0	0	2	4	0	0	0	0	0	0	445	0	2	0	152	0	0	0	0	0	0	0
94793480f400151733141eec6b8c84c7	0	0	2	0	0	0	0	0	0	0	0	0	0	10	43	0	0	0	8	0	0	0	0	3	0	0	0	0	0	43	21	0	0	0	0	0	0	0	3	0	0	0	0	0	0	0	0	0	0
8fcdcbff6d794910f0d3df61f89e2c46	0	0	0	0	0	0	0	0	0	13	0	0	0	0	0	0	0	0	0	0	0	0	0	0	0	3	29	0	0	0	0	0	0	0	0	0	0	0	4	0	0	0	0	0	3	0	0	0	0
81d5ab02d256c8626afb337fc3597258	0	0	0	2	2	0	0	0	0	0	2	0	0	0	6	0	0	0	0	0	0	0	0	3	0	20	0	0	0	0	0	0	2	0	0	0	0	0	0	0	0	0	0	0	0	0	0	0	0
39cfb4b15c226750ef6015be747b4604	0	0	0	0	0	0	0	0	0	0	0	0	0	0	0	0	0	0	0	0	0	0	0	0	0	0	0	0	0	0	0	0	0	0	0	0	0	0	0	0	0	0	0	0	0	0	0	0	0
8f3b3cc1d0c050f629f415b41fd34462	1	0	0	0	0	0	0	0	0	0	0	0	0	25	0	0	0	0	0	0	4	0	14	0	0	19	0	0	0	0	0	0	0	47	0	0	0	0	0	0	8	0	0	0	0	0	6	0	0
5c7de19f453a323332a95e1bd3a5884d	0	0	0	0	0	0	0	0	0	2	0	0	0	0	0	0	0	0	0	0	0	0	0	0	0	0	0	0	0	0	0	0	0	0	0	0	0	4	0	0	0	0	0	0	0	0	0	0	0
e79c030ca3ad7828dffeba49a2592366	0	0	0	0	0	0	0	0	0	0	0	0	0	0	0	0	0	0	0	0	0	0	0	0	0	0	9	0	0	0	0	0	0	0	0	0	0	0	1	0	0	3	0	0	0	2	0	0	0
c637d7cfe21991bfab9caf3b3a8e6c6f	0	0	0	0	0	0	0	0	0	4	0	0	0	0	0	0	0	0	0	0	0	0	0	0	0	0	6	0	0	0	0	0	0	0	0	0	0	0	0	0	0	0	0	0	0	0	0	0	0
9207ea9997682f51a570fa95cb906b99	0	0	0	0	0	0	0	0	0	0	0	2	0	0	0	0	0	0	0	0	0	0	0	0	0	0	0	0	0	1	0	0	0	0	0	0	0	0	0	0	0	0	0	0	0	0	0	0	0
4f62611ecbf24db109f25ec23bfcb56c	0	0	0	0	0	0	0	0	0	0	0	0	0	0	0	0	0	0	0	0	0	0	0	0	0	0	0	0	0	0	0	0	0	0	0	0	0	0	0	0	0	0	0	0	0	0	0	0	0
6e903795d4f2e79bfc5acaa6f4c734f6	0	0	0	0	0	0	0	0	0	0	0	0	0	0	0	0	0	0	0	0	0	0	0	0	0	0	0	0	0	0	0	0	0	0	0	0	0	0	0	0	0	0	0	0	0	0	0	0	0
de9cf588cb247a0a7ff2f78388798018	0	0	0	0	0	0	0	0	0	0	0	2	0	0	0	0	0	0	0	0	0	0	0	0	0	0	0	0	0	14	0	0	2	0	0	0	0	0	19	0	0	0	0	0	0	0	0	0	0
6f507087cba2e812f50b9605e179c943	0	0	0	0	0	0	0	0	0	5	0	0	0	0	0	5	0	0	0	0	0	0	0	0	0	0	0	0	0	0	0	0	0	0	0	0	0	7	1	0	0	7	0	0	0	0	0	2	3
936e70a4262e67a8f01d5ce2fd90ee6d	0	0	0	0	0	0	0	0	0	0	0	0	0	0	0	0	0	0	0	0	0	0	0	0	0	0	0	0	0	0	0	0	0	0	0	0	0	0	0	0	0	0	0	0	0	0	0	0	0
e6d2b7ed9baf805137b6fb4d306f20fa	0	0	0	0	0	0	0	0	0	0	0	5	0	0	0	0	0	0	0	0	0	0	0	0	0	0	35	0	0	0	0	0	0	0	0	0	0	0	0	0	0	0	0	0	2	0	0	0	0
2edb6f2356db045a356db1d0ec2794ff	0	0	0	0	0	0	0	0	0	0	0	0	0	0	0	0	0	0	2	0	0	0	0	0	0	0	0	0	0	0	0	0	0	0	0	0	0	0	0	0	0	0	0	0	0	0	0	0	0
b99c75416a9f43ae280d3e16a9f9e7d2	0	0	0	0	0	0	0	0	0	1	0	0	0	0	0	0	0	0	0	0	0	0	0	0	0	0	0	0	0	0	0	0	0	0	0	0	0	4	0	0	0	4	0	0	0	0	0	0	0
ca015a1d4e132fbe3edbc236ee3c874d	0	0	0	0	0	0	0	0	0	0	0	0	0	0	0	0	0	0	0	0	0	0	0	0	0	0	0	0	0	0	0	0	0	0	0	0	0	0	0	0	0	0	0	0	0	0	0	0	0
e8de5da37e9e728081cb8f20089d3e99	0	0	0	0	0	0	0	0	0	0	0	8	0	0	0	0	0	0	0	0	0	0	0	0	0	0	0	0	0	0	0	0	0	0	0	0	0	0	0	0	0	0	0	0	6	0	0	0	0
a9fc96e478a02dba22ee145f68806ce6	0	0	0	0	0	0	0	0	0	0	0	0	0	0	0	0	0	0	0	0	0	0	0	0	0	0	146	0	0	0	0	0	0	0	0	0	0	0	0	0	0	0	0	0	8	0	0	0	0
c34fcc80025307003e8647b574c60660	0	0	0	0	0	0	0	0	0	0	0	0	0	12	0	0	0	0	0	0	0	0	20	0	0	0	0	0	0	0	0	0	0	64	0	0	0	0	0	0	0	0	0	0	0	0	16	0	0
cfbcb22507af0a617367580d365f4f86	0	0	0	0	0	0	0	0	0	0	0	0	0	0	0	0	0	0	0	0	0	0	0	0	0	0	0	0	0	0	0	0	0	0	0	0	0	0	0	0	0	0	0	0	0	0	0	0	0
00e99812c0ac5302f5a5ef81d253d7bf	0	0	0	0	0	0	0	0	0	0	0	0	0	16	0	0	0	0	0	0	0	0	2	0	0	0	0	0	0	0	0	0	0	9	0	0	0	0	0	0	0	0	0	0	0	0	0	0	0
4814f88b876c6234091fd52f9d5b8a96	0	0	0	0	0	0	0	0	0	0	0	0	0	0	0	0	0	0	0	0	0	0	0	0	0	0	0	0	0	0	0	0	0	0	0	0	0	0	0	0	0	0	0	0	0	0	0	0	0
58be27503892a15a2085a0df889e5dd8	0	0	2	0	0	0	0	0	0	0	0	0	0	2	0	0	0	0	0	0	0	0	0	0	0	0	0	0	0	0	0	0	0	0	0	0	0	0	0	0	0	0	0	0	0	8	0	0	0
3fcf8b96cd280bf3a0e9d24fe65ded04	0	0	0	0	0	0	0	0	0	0	0	0	0	0	0	0	0	0	0	0	0	0	0	0	0	0	0	0	0	0	0	0	0	0	0	0	0	0	0	0	0	0	0	0	0	0	0	0	0
f1e338175c67a090925e2b6fdc536e2b	0	0	0	0	0	0	0	0	0	0	0	0	0	0	0	0	0	0	0	0	0	0	0	0	0	0	0	0	0	0	0	0	0	0	0	0	0	0	0	0	0	0	0	0	0	0	0	0	0
a066c0537f811cef2b0c095b770c3d0b	0	0	0	0	0	0	0	0	0	0	0	0	0	0	0	0	0	0	0	0	0	0	0	0	0	0	0	0	0	0	0	0	0	0	0	0	0	0	0	0	0	0	0	0	22	0	0	0	0
7bcd71b821c344ca5ba63060e021ff72	0	0	0	0	0	0	0	0	0	5	0	0	0	0	0	0	0	0	0	0	0	0	0	0	0	0	0	0	0	0	0	0	0	0	0	0	0	10	0	0	0	0	0	0	0	0	0	0	0
9c918a6f494f81587ff01ef0503b8f72	0	0	0	0	0	0	0	0	0	0	0	0	0	0	0	0	0	0	0	0	0	0	0	0	0	0	15	0	0	0	0	0	0	0	0	0	0	0	0	0	0	0	0	0	0	0	0	0	0
fb6b976dc439158a36e5fcfda2080568	0	0	0	0	0	0	0	0	0	0	0	0	0	0	0	0	0	0	0	0	0	0	0	0	0	0	0	0	0	0	0	0	0	0	0	0	0	0	0	0	0	0	0	0	0	0	0	0	0
21d921a59a22595defd99f958677a682	0	0	0	0	0	0	0	0	0	0	0	0	0	0	0	0	0	0	0	0	0	0	0	0	0	0	9	0	0	0	0	0	0	0	0	0	0	0	30	0	0	0	0	0	0	0	0	0	0
6e7c6a85dfa97964812dc9d805ee5ce9	0	0	0	0	0	0	0	0	0	4	0	0	0	0	0	0	0	0	0	0	0	0	0	0	0	0	2	0	0	1	0	0	0	0	0	0	0	0	0	0	0	0	0	0	0	0	0	0	0
c633e787022b38edc2a4dc423d98ae1b	0	0	0	0	0	0	0	0	0	0	0	0	0	0	0	0	0	0	0	0	0	0	0	0	0	0	0	0	0	0	0	0	0	0	0	0	0	0	0	0	0	0	0	0	0	0	0	0	0
01e3b885faa890dd2e12d984abe36ce1	19	0	7	0	0	0	0	0	0	0	0	0	0	0	81	0	0	11	24	0	461	0	180	105	0	0	0	0	0	130	874	0	1	99	0	0	0	0	332	44	3	393	0	2	0	0	0	0	0
f3ab6b3dcbb0d04746cb49cb7b7541d0	0	0	0	0	0	0	0	0	0	0	0	0	0	5	0	0	0	0	0	0	0	0	3	0	0	0	0	0	0	0	0	0	0	0	0	0	0	0	0	0	0	0	0	0	0	0	0	0	0
150cc66ddd3a89d3365d554bf8d74c4a	0	0	0	0	0	0	0	0	0	12	0	0	0	0	0	0	0	0	0	0	0	0	0	0	0	0	0	0	0	0	0	0	0	0	0	0	0	2	0	0	0	0	0	0	0	0	0	0	0
beb5d45c13c0c5cd140199b3674f33ec	0	0	0	0	0	0	0	0	0	0	0	0	0	0	0	0	0	0	0	0	0	0	0	0	0	0	0	0	0	0	9	0	0	0	0	0	0	0	0	0	0	0	0	0	0	0	0	0	0
27fd989c708597ee7926f1c9028b8722	0	0	0	0	0	0	0	0	0	0	0	2	0	0	0	0	0	0	0	0	0	0	0	0	0	0	0	0	0	5	0	0	0	0	0	0	0	0	0	0	0	0	0	0	0	0	0	0	0
baee6731b051325bcde45ad0e3a7e580	0	0	2	0	0	0	0	0	0	0	0	0	0	0	0	0	0	0	0	4	0	0	0	0	0	0	0	0	0	0	0	0	0	0	0	0	0	0	0	0	0	0	0	2	0	0	0	0	0
2ad7eb54af716ef9730edfa7bb2229dd	0	0	0	0	0	0	0	0	0	0	0	0	0	0	0	0	0	0	0	0	0	0	0	0	0	0	9	0	0	0	0	0	0	0	0	0	0	0	0	0	0	0	0	0	0	0	0	0	0
cb490ef38087664d490c3493a439fe3c	0	0	0	0	0	0	0	0	0	0	0	4	0	0	0	0	0	0	0	0	0	0	0	0	0	1	0	0	0	0	0	0	0	0	0	0	0	0	0	0	0	0	0	0	0	0	0	0	0
d902484c0ce441e9f7fe819f7a572373	0	0	10	2	0	0	0	4	0	0	0	0	0	0	2	0	0	5	0	0	0	0	3	0	0	4	0	0	0	0	0	0	2	0	2	0	0	0	0	0	0	0	0	0	0	0	0	0	0
08484c53c0291a8c1528b68eb44dc233	42	0	9	38	2	6	0	2	0	0	0	0	0	0	0	0	3	15	0	0	91	0	5	0	0	0	26	0	2	4	0	0	13	3	2	0	0	3	2	0	15	0	0	0	2	4	17	0	0
415f2f0d4ca078baa65f4c54a45483f7	32	0	4	0	0	0	2	0	0	0	0	0	2	0	0	0	5	2	0	0	0	0	0	0	0	0	0	0	0	0	0	0	0	0	0	0	0	0	0	0	0	0	0	0	0	0	2	0	0
d3cd53cebd4fa22f58cbebf886891cb0	0	0	0	0	0	0	0	0	0	3	0	0	0	0	0	0	0	0	0	0	0	0	0	0	0	0	0	0	0	0	0	0	0	0	0	0	0	0	0	0	0	0	0	0	0	0	0	0	0
8e18dc692f75d63cb220308cbf4fce1f	0	0	0	0	0	0	0	0	0	0	0	0	0	0	0	3	0	0	0	0	0	0	0	0	0	0	0	0	0	0	0	0	0	0	0	0	1	0	0	0	0	0	0	0	0	0	0	0	0
454a4275f06d802e4bddc6413c7a23f1	0	0	0	0	0	0	0	0	0	0	0	0	0	0	0	0	0	0	0	0	0	0	0	0	0	0	0	0	0	0	0	0	0	0	0	0	0	0	0	0	0	0	0	0	0	0	0	0	0
5e873b5396d9e258c5f8aa872af80370	0	0	0	0	0	0	0	0	0	4	0	0	0	0	0	0	0	0	0	0	0	0	0	0	0	0	0	0	0	0	0	0	0	0	0	0	0	0	0	0	0	0	0	0	0	0	0	0	0
1481afbc61a1868b36a49383801023fb	0	0	0	3	0	0	0	0	0	0	0	0	0	0	0	0	0	0	0	0	0	0	5	0	0	0	0	0	0	0	0	0	0	21	0	0	0	0	0	0	0	0	0	0	0	0	0	0	0
96c159453ce57fd6ce70083ba41d6f5d	0	0	0	0	0	0	0	0	0	0	0	0	0	0	0	0	0	0	0	0	0	0	0	0	0	0	0	0	0	0	0	0	0	0	0	0	0	0	0	0	0	0	0	0	0	0	0	0	3
e0c0c2e5064ac7cf63aa86dd0a7613df	0	0	0	0	0	0	0	0	0	2	0	0	0	0	0	0	0	0	0	0	0	0	0	0	0	0	0	0	0	0	0	0	0	0	0	0	0	0	0	0	0	0	0	0	0	0	0	0	0
65462f89d89eac50afb8c4df13d5b3c8	0	0	0	0	0	0	0	0	0	3	0	0	0	0	0	0	0	0	0	0	0	0	0	0	0	0	3	0	0	0	0	0	0	0	0	0	0	2	0	0	0	1	0	0	0	0	0	0	0
ace0b754be0457c94cdf4cbb72c9b4ed	0	0	0	0	0	0	0	0	0	3	0	0	0	0	0	0	2	0	0	0	0	0	0	0	0	0	13	0	0	0	0	0	0	0	0	0	0	0	0	0	0	7	0	0	0	0	0	0	0
29358f82b28f3c68be199104378c443c	0	0	0	0	0	0	0	0	0	0	0	2	0	0	0	0	0	0	0	0	0	0	0	0	0	0	0	0	0	6	0	0	0	0	0	0	0	0	0	0	0	0	0	0	0	0	0	0	0
3952f1168e948517ad0ef6231ae89970	0	0	0	0	0	12	0	0	0	0	0	0	0	0	25	0	0	0	3	0	0	0	0	0	0	2	0	0	0	47	0	0	0	0	0	0	0	0	0	0	0	0	0	0	0	0	0	0	0
a5e9279aea8e96031824e6bbf3800a07	0	0	0	0	0	0	0	0	0	0	0	0	0	0	0	0	0	0	0	0	0	0	0	0	0	0	0	0	0	0	0	0	0	0	0	0	0	0	2	0	0	0	0	0	0	0	0	0	0
9597b5ec066221e2ca293182ff2629eb	0	0	0	0	0	0	0	0	0	0	0	0	7	0	0	0	0	0	0	0	0	0	0	0	0	1	63	8	0	6	0	0	29	0	0	2	0	0	0	0	0	0	15	2	3	0	0	0	0
fc723fb8a0b129c83346d003cce3dce4	0	0	0	0	0	0	0	0	0	0	0	0	0	0	0	0	0	0	0	0	0	0	0	0	0	0	3	0	0	2	0	0	0	0	0	0	0	0	30	0	0	7	0	0	0	0	0	0	0
ca36763e70d1fe47ab798f48484a4328	0	0	2	0	0	0	0	0	0	0	0	0	0	0	0	0	0	0	0	0	0	0	0	0	0	0	0	0	0	0	0	0	0	0	0	0	0	2	0	0	0	0	0	0	0	0	0	0	0
536acdace2a5871d2b02db0d0238d2b7	0	0	0	0	0	0	0	0	0	0	0	0	0	0	0	0	0	0	0	0	0	0	0	0	0	0	2	0	0	0	0	0	0	0	0	0	0	0	11	0	0	0	0	0	0	0	0	0	0
05a029d7e9ff18271b73662ba0d288be	69	0	35	2	0	0	0	0	0	0	0	0	0	0	64	0	0	33	1	0	7	0	1	0	0	0	0	0	0	39	221	0	0	18	0	0	0	0	0	3	0	0	0	0	0	56	0	0	0
d2dc5df06208c6c89c6822d30477642f	0	0	0	0	0	0	0	0	0	0	0	0	0	0	0	0	0	0	2	0	0	0	0	0	0	12	29	0	0	0	0	0	0	0	0	0	0	0	0	0	0	0	0	0	8	0	0	0	0
3a608162f2cc2c2720bfbd5810fd7ce7	0	0	0	0	0	0	0	0	0	0	0	0	0	0	0	0	0	0	0	0	0	0	0	0	0	0	0	0	0	0	0	0	0	0	0	0	0	0	0	0	0	0	0	0	0	0	0	2	2
0b2b493429107b6f7d9261766d7fdaef	0	0	0	0	0	0	0	0	0	0	0	0	0	0	0	0	0	0	0	0	0	0	0	0	0	0	0	3	0	0	0	0	0	0	0	0	0	0	0	0	0	0	0	0	0	0	0	0	0
fc41df597b5444723d684a65749db55a	0	0	0	0	0	0	0	0	0	1	0	0	0	0	0	0	0	0	0	0	0	0	0	0	0	0	0	0	0	0	0	0	0	0	0	0	0	0	0	0	0	0	0	0	3	0	0	0	0
257e98a303105b378b40f6a5f3893a31	0	0	0	0	0	0	0	0	0	0	0	0	0	0	0	0	0	0	0	0	0	0	0	0	0	0	3	0	0	0	0	0	0	0	0	0	0	0	0	2	0	0	0	0	0	0	0	0	0
2a1dd9df904d778de7551af594249a56	0	0	0	0	0	0	0	0	0	0	0	0	0	0	0	0	0	0	0	0	0	0	0	0	0	0	0	0	0	0	0	0	0	0	0	0	0	0	0	0	0	0	0	0	0	0	0	0	0
4c78e64907b0e241425eea1763cd9614	0	0	0	0	0	0	0	0	0	0	0	0	0	0	0	0	0	0	0	0	0	0	0	0	0	0	0	0	0	0	0	0	0	0	0	0	0	5	0	0	0	0	0	0	0	0	0	0	0
4d33db94aa6318bc01668fea2a125e8b	0	0	0	0	9	0	0	0	0	0	0	0	0	0	0	0	0	0	0	0	0	0	0	22	0	0	17	0	0	0	0	0	3	0	0	0	0	0	156	822	0	0	0	2	0	0	0	0	0
3da0918b8c8020df2b0545b0e07564ab	0	0	0	0	0	0	0	0	0	0	0	0	0	0	0	0	0	0	0	0	0	0	0	0	0	0	0	0	0	0	0	0	0	0	0	0	0	0	0	0	0	0	0	0	0	0	0	0	0
a18049c3611896b93314d006a7d4bc1f	0	0	0	0	0	2	2	0	0	0	3	0	11	0	0	4	20	0	0	0	0	0	3	0	2	0	2	0	0	0	0	0	153	0	0	0	0	0	0	0	0	0	6	2	0	0	0	3	10
b3c262ef3a1f4bbd9af080d3c1196a65	0	0	0	0	0	0	0	0	0	0	0	0	0	0	2	0	0	0	0	0	4	0	3	0	2	0	0	0	0	0	7	0	0	0	2	0	0	0	0	0	0	0	0	0	0	0	0	0	0
[truncated: 287 more columns]

## Sheet: ASV Sequences
ASV Sequences Corresponding to V6-V8 ASV Table (Scotian Shelf)
>744aee38ceae988f79f117632bc974c2
agggtttgacatgatacgaatttctttgaaagaagaaaggccatttatggaacgtatacacaggtggtgcatggctgtcgtcagctcgtgtcgtgagatgttgggttaagtcccgcaacgagcgcaaccctcatttttagttgccttatggaactctagaaagactgctggttataaaccggaggaaggcggggatgacgtcaagtcagcatgccccttacaccctgggctacacacgtgctacaatgggtgagacaatgagaagctaatctgcgaagacaagccaatctataaactcattctaagttcggattgtaggctgcaactcgcctgcatgaagttggaatcgctagtaatcgctggtcagctatacagcggtg
>afb110f11304667bcf68cdf406270725
aaggcttgacatactacagatttctttgaaagaggaaagtgccttcgggaatgtagatacaggtggtgcatggctgtcgtcagctcgtgtcgtgagatgttgggttaagtcccgcaacgagcgcaacccttatttttagttgctaatttattttaggttttctagaaagactgccggtgacaaaccggaggaaggtgaggatgacgtcaagtcagcatgccccttatgccttgggctacacacgtgctacaatggttaagacaaagagttgcgagctcgcgagagtcagctaatctcataaacttagcctaagttcggattgtaggctgcaactcgcctgcatgaagtcggaatcgctagtaatcgctggtcagccatac
>6b88cf2052c5c41569943eb59e8d831b
agggtttgacatgatacgaatttctttgaaagaagaaagtgccgtttggagcgtatacacaggtggtgcatggctgtcgtcagctcgtgtcgtgagatgttgggttaagtcccgcaacgagcgcaacccttgtttttagttgccttttatggaactctaaaaagactgctggttataaaccggaggaaggtggggatgacgtcaagtcagcatgccccttacaccctgggctacacacgtgctacattgggcgagacaatgagatgcaaatctgcaaagactagctaatctataaactcgttctaagttcggattgtaggctgcaactcgcctacatgaaggtggaatcgctagtaatcgctggtcagccatacagcggt
>8eb04b3413b3a724900bd0b67ecaa0d3
agggcttgacatactacaaattcttttgaaagagagaagtgccttcgggaatgtagatacaggtggtgcatggctgtcgtcagctcgtgtcgtgagatgttgggttaagtcccgcaacgagcgcaacccttatttttagttaccaattcgttgggttttttagaaagactgccggtgacaaaccggaggaaggtgaggatgacgtcaagtcagcatgccccttatgtcctgggctacacacgtgctacaatggttaagacaaagagttgcgagctcgtgagagtaagctaatctaataaacttagcctaagttcagattgtaggctgcaactcgcctgcatgaagttggaatcgctagtaatcgctggtcagccatacag
>6eee7ca7e13bce75c506eb8e2e93b322
aaggcttgacatactacaagtttctttgaaagaggaaagtgccttcgggaatgtagatacaggtggtgcatggctgtcgtcagctcgtgtcgtgagatgttgggttaagtcccgcaacgagcgcaacccttatttttagttgctaatttattaggttttctaaagagactgccggtgacaaaccggaggaaggtgaggatgacgtcaagtcagcatgccccttatgccttgggctacacacgtgctacaatggttaagacaaagagttgcgagctcgcgagagtcagctaatctcataaacttagcctaagttcggattgtaggctgcaactcgcctacatgaagtcggaatcgctagtaatcgctggtcagccatacag
>cdfbe350106db271f96e4d627f111580
agggtttgacatgggacttagctttttgagaaaaaagtaaccttcgggaggtccacacaggtggtgcatggctgtcgtcagctcgtgtcgtgagatgttgggttaagtcccgcaacgagcgcaacccttgtttttagttaattggttcgcctattctaaaaagactatcggttataaaccgggggaaggtgaggacgacgtcaagtcagcatgccccttacatcctgggctacacacgtgctacattgggttaggacaatgagatacaatttcgtgagaaaaagtcaatctataaacctactctaagttcagattgtaggctgcaactcgcctacatgaagttggaatcgctagtaatcgctggtcagctacacagcggt
>e85e4fdc24dfbed6a4b52e715a97648b
agggcttgacatgtcacaaatcttcctgaaagggaagagtgccttcgggaatgtgaacacaggtggtgcatggctgtcgtcagctcgtgtcgtgagatgttgggttaagtcccgcaacgagcgtaacccttgtctttagttgccatcatttagttgggcactttaaagagactgccggtgataaaccggaggaaggtgaggacgacgtcaagtcagcatgccccttacgccctgggctacacacgtactacaatggccgagacaaagagtcgcaagtttgcaaagacaagctaatctcataaactcggtctcagttcggattgtaggctgcaactcgcctacatgaagttggaatcgctagtaatcgccggtcagctata
>b8b7445d0291bc48c86e2a41d3d0ef41
aaggcttgacatactacaaatttctttgagaaaggaaagtgccttcgggaatgtagatacaggtggtgcatggctgtcgtcagctcgtgtcgtgagatgttgggttaagtcccgcaacgagcgcaacccttgtttttagttgccaatttattgggttttctagaaagactgccggtgacaaaccggaggaaggtgaggatgacgtcaagtcagcatgccccttatgccttgggctacacacgtgctacaatggctaagacaaagagttgcgaacttgcgaaagtcagctaatctcataaacttagcccaagttcggattgtaggctgcaactcgcctgcatgaagtcggaatcgctagtaatcgctggtcagccatacag
>4be79fd899012d1a90de296ee8621436
agggcttgacatactacagattcttttgagaaaaagaagtgccttcgggaatgtagatacaggtggtgcatggctgtcgtcagctcgtgtcgtgagatgttgggttaagtcccgcaacgagcgcaacccttatttttagttactaattcgttaggttctctagaaagactgccggtgacaaaccggaggaaggtgaggatgacgtcaagtcagcatgccccttatgtcctgggctacacacgtgctacaatggctaagacaaagagtcgcgagctcgcaagagtcagctaatctcataaacttagcctaagttcagattgtaggctgcaactcgcctacatgaagttggaatcgctagtaatcgctggtcagccatacag
>f53a48e80da1ad41013a734119d29cfa
agggtttgacatgatacgaacttttgtgaaagcaagaggtgccgtttggaacgtatacacaggtggtgcatggctgtcgtcagctcgtgtcgtgagatgttgggttaagtcccgcaacgagcgcaacccttgtttttagttgccttaatggaactctagaaagactgccggttataaaccggaggaaggcggggatgacgtcaagtcagcatgccccttacaccctgggctacacacgtgctacattggacgagacaatgagatgcaactctgtgaggagaagctaatctataaactcgttctaagttcggattgtaggctgcaactcgcctacatgaagttggaatcgctagtaatcgctggtcagctacacagcggtg
>fcbf77d54201d950af3fd0506f5cdca8
agggcttgacatactacaaattcttttgagaaaaagaagtgccttcgggaatgtagatacaggtggtgcatggctgtcgtcagctcgtgtcgtgagatgttgggttaagtcccgcaacgagcgcaacccttatttttagttactaattcgttaggttctctagaaagactgccggtgacaaaccggaggaaggtgaggatgacgtcaagtcagcatgccccttatgtcctgggctacacacgtgctacaatggctaagacaaagagtcgcgagctcgcgagagtcagctaatctcataaacttagcctaagttcagattgtaggctgcaactcgcctacatgaagttggaatcgctagtaatcgctggtcagccatacag
>fc019bc7937f6638556fb7ae3ab62ac0
agggtttgacatgatacgaatttctttgaaagaagaaagtgccgtttggaacgtatacacaggtggtgcatggctgtcgtcagctcgtgtcgtgagatgttgggttaagtcccgcaacgagcgcaacccttgtttttagttgccttttatggaactctagaaagactgccggttataaaccggaggaaggcggggacgacgtcaagtcagcatgccccttacaccctgggctacacacgtgctacattggacgagacaatgagatgcaactccgcgaggattagctaatctataaactcgttctaagttcggattgtaggctgcaactcgcctacatgaagttggaatcgctagtaatcgctggtcagctatacagcggt
>e37425969745726cec89c0d2ac1ed2ff
aaggcttgacatactacaagtttctttgagaaaggaaagtgccttcgggaatgtagatacaggtggtgcatggctgtcgtcagctcgtgtcgtgagatgttgggttaagtcccgcaacgagcgcaacccttgtttttagttgccaatttattgggttttctagaaagactgccggtgacaaaccggaggaaggtgaggatgacgtcaagtcagcatgccccttatgtcttgggctacacacgtgctacaatggctaagacaaagagttgcgaacttgcgaaagtcagctaatctcataaacttagcccaagttcggattgtaggctgcaactcgcctgcatgaagtcggaatcgctagtaatcgctggtcagccatacag
>fb26a11d5806db07d752fad2ed6839ca
agggtttgacatgatacgaatttctttgaaaaaagaaagtgccgtttggaacgtatacacaggtggtgcatggctgtcgtcagctcgtgtcgtgagatgttgggttaagtcccgcaacgagcgcaacccttgtttttagttgcctttatggaactctagaaagactgctggttataaaccggaggaaggcggggacgacgtcaagtcagcatgccccttacaccctgggctacacacgtgctacattggacgagacaatgagatgcaactctgcgaagactagctaatctataaactcgttctaagttcggattgcaggctgcaactcgcctgcatgaaggtggaatcgctagtaatcgctggtcagctacacagcggtg
>fd2d76e85dc6218ab1f659f9c6bec52f
agggtttgacatggtgcgaatttctttgaaagaagaaagtgccattcggaacgcacacacaggtggtgcatggctgtcgtcagctcgtgtcgtgagatgttgggttaagtcccgcaacgagcgcaacccttatttttagttgcctttaaggaactctaaaaagactgccggttataaaccggaggaaggcggggatgacgtcaagtcagcatgccccttacaccctgggctacacacgtgctacattgggcgagacaatgagatgctaatctgcgaagaggcgctaatctataaactcgttctaagttcggattgtaggctgcaactcgcctgcatgaagatggaatcgctagtaatcgctggtcagcatacagcggtga
>7c2529ac919b9251f81a35032cb00354
agggtttgacatgatatgaatttttttgaaagaaaaaagtgccgtttggaacatatacacaggtggtgcatggctgtcgtcagctcgtgtcgtgagatgttgggttaagtcccgcaacgagcgcaaccctcatttttagttgccttttggaactctagaaagactgccggttataaaccggaggaaggcggggatgacgtcaagtcagcatgccccttacaccctgggctacacacgtgctacattggacgagacaatgagctgcaagtctgcaaagatgagccaatctataaactcgttctaagttcggattgtaggctgcaactcgcctgcataaagatggaatcgctagtaatcgctggtcagctatacagcggtga
>9c0fd3011b3b255304b2c2a72fccc1e1
agggtttgacatgatacgaatttctttgaaagaagaaagtgccgtttggaacgtatacacaggtggtgcatggctgtcgtcagctcgtgtcgtgagatgttgggttaagtcccgcaacgagcgcaacccttgtttttagttgccgtatggaactctaaaaagactgctggttataaaccggaggaaggtggggatgacgtcaagtcagcatgccccttacaccctgggctacacacgtgctacattgggcgagacaatgagatgcaaacctgcgaaggctagctaatctataaactcgttctaagttcggattgcaggctgcaactcgcctgcatgaaggtggaatcgctagtaatcgctggtcagctatacagcggtga
>05a029d7e9ff18271b73662ba0d288be
agggcttgacatactacaaatcttttagagatagaagagtgctttcgagaatgtagatacaggtggtgcatggctgtcgtcagctcgtgtcgtgagatgttgggttaagtcccgcaacgagcgcaaccctcgtttttagttgccaatttattggttcttttagaaagactgccggtgacaaaccggaggaaggtgaggatgacgtcaagtcagcatgccccttatgtcctgggctacacacgtgctacaatgatggggacaaagagttgccaatctgcgaagatgagctaatctcgtaaaccccatctaagttcggattgtaggctgcaactcgcctacatgaagttggaattgctagtaatcgctggtcagccatacag
>65e4c6cf95416fb0d659144b381281b2
agggcttgacatactacaaattcttttgaaagagagaagtgccttcgggaatgtagatacaggtggtgcatggctgtcgtcagctcgtgtcgtgagatgttgggttaagtcccgcaacgagcgcaacccttatttttagttaccaattcgttgggttttttagaaagactgccggtgacaaaccggaggaaggtgaggatgacgtcaagtcagcatgccccttatgtcctgggctacacacgtgctacaatggttaagacaaagagttgcaagctcgtgagagtaagctaatctaataaacttagcctaagttcagattgtaggctgcaactcgcctgcatgaagttggaatcgctagtaatcgctggtcagccatacag
>e78a93329b376864fbad999d6bf6c682
agggtttgacatgatacggatctttttgaaagagaagagacctttattggaaacgtatacacaggtggtgcatggctgtcgtcagctcgtgtcgtgagatgttgggttaagtcccgcaacgagcgcaaccctcatttttagttgctttttcaagaactctagaaagactgccggttataaaccggaggaaggcggggatgacgtcaagtcagcatgccccttacaccctgggctacacacgtgctacaatggacgagacaatgagatgcaattctgcaaagactagctaatctataaactcgttctaagttcggattgtaggctgcaactcgcctgcatgaagttggaatcgctagtaatcgctggtcagctacacagcg
>cf6fd7e41037eb06cbf8f663972983fd
agggcttgacatactgcgaatctcttggaaaggagagagtgccttcgggaatgcaggtacaggtggtgcatggctgtcgtcagctcgtgtcgtgagatgttgggttaagtcccgcaacgagcgcaacccttgtttttagttaccaacttgttgggttttctagaaagactgccggtgacaaaccggaggaaggtgaggatgacgtcaagtcagcatgccccttatgtcctgggctacacacgtgctacaatggttaggacaaagagttgcaagtttgtaaaaacaagctaatctcgtaaacctcacctaagttcagattgtaggctgcaactcgcctacatgaagttggaatcgctagtaatcgctggtcagccatacag
>102850bdf59fd6beaac9bd8be43b915a
agggtttgacatggcatacttttttctgagaagaagatttcctttattggagtatgcacacaggtggtgcatggctgtcgtcagctcgtgtcgtgagatgttgggttaagtcccgcaacgagcgcaaccctcgtttttagttgatttttctagaaagactgccggttataagctggaggaaggtgaggatgacgtcaagtcagcatgccccttataccctgggctacacacgtgctacattgggtaagacaatgagtagctagcctgcgaaggtcggcaaatctataaacttactctaagttcggattgtaggctgtaactcgcctacatgaagttggaatcgctagtaatcgctggtcagccatacagcggtgaatacg
>fd792d5eaa890a75c776115f23df5876
agggcttgacatactgcgaatctttttgaaagaagagagtgccttcgggaatgcagatacaggtggtgcatggctgtcgtcagctcgtgtcgtgagatgttgggttaagtcccgcaacgagcgcaacccttgtttttagttaccaattcgttgggttttctagaaagactgccggtgacaaaccggaggaaggtgaggatgacgtcaagtcagcatgccccttatgtcctgggctacacacgtgctacaatggctaggacaaagagttgcaagtttgcaaaaacaagctaatctcgtaaacctagcctaagttcagattgtaggctgcaactcgcctacatgaagttggaatcgctagtaatcgctggtcagccatacag
>08484c53c0291a8c1528b68eb44dc233
aggacttgacatactacaaattcttttgagaaaaagaagtgccttcgggaatgtagatacaggtggtgcatggctgtcgtcagctcgtgtcgtgagatgttgggttaagtcccgcaacgagcgcaacccttatttttagttaccaattcgttgggttctctagaaagactgccggtgacaaaccggaggaaggtgaggatgacgtcaagtcagcatgccccttatgtcctgggctacacacgtgctacaatggttaagacaaagagtcgcgagctcgtgagagtcagctaatctcataaacttagcccaagttcagattgtaggctgcaactcgcctacatgaagttggaatcgctagtaatcgctggtcagccatacag
>e11e39e03fa76551437d47a836ba9c7e
agggtttgacatgatacgaatttttgtgaaagcaaaaagtgccgtttggagcgtatacacaggtggtgcatggctgtcgtcagctcgtgtcgtgagatgttgggttaagtcccgcaacgagcgcaacccttgtttttagttgctttttatagaactctagaaagactgccggttataaaccggaggaaggcggggatgacgtcaagtcagcatgccccttacaccctgggctacacacgtgctacattgggcgagacaatgagatgcaactctgtgaagactagctaatctataaactcgttctaagttcggattgtaggctgcaactcgcctacatgaagttggaatcgctagtaatcgctggtcagctatacagcggt
>02ef95c86441ff9b0b4fd45bc7267b0d
agggcttgacatactacaaattcttttgagaaagagaagtgccctcgggaatgtagatacaggtggtgcatggctgtcgtcagctcgtgtcgtgagatgttgggttaagtcccgcaacgagcgcaacccttatttttagttaccaactcgttgggttttttagaaagactgccggtgacaaaccggaggaaggtgaggatgacgtcaagtcagcatgccccttatgtcctgggctacacacgtgctacaatggttaagacaaagagtcgcaagctcgtgagagttagctaatctattaaacttagcctaagttcagattgtaggctgcaactcgcctgcatgaagttggaatcgctagtaatcgctggtcagccatacag
>de805cbc5637c2834d3e45fbf9e89c15
agggcttgacatactgcgaatctcttggaaaggagagagtgccttcgggaatgcaggtacaggtggtgcatggctgtcgtcagctcgtgtcgtgagatgttgggttaagtcccgcaacgagcgcaacccttgtttttagttaccaactatgttgggttttctagaaagactgccggtgacaaaccggaggaaggtgaggatgacgtcaagtcagcatgccccttatgtcctgggctacacacgtgctacaatggttaggacaaagagttgcaagtttgcaaaaacaagctaatctcgtaaacctcacctaagttcagattgtaggctgcaactcgcctacatgaagttggaatcgctagtaatcgctggtcagccataca
>415f2f0d4ca078baa65f4c54a45483f7
agggcttgacatactacagatctttttgagaaagaagagtgccttcgggaatgtggatacaggtggtgcatggctgtcgtcagctcgtgtcgtgagatgttgggttaagtcccgcaacgagcgcaacccttatttttagttaccaacttgttgggttctctagaaagactgccggtgacaaaccggaggaaggtgaggatgacgtcaagtcagcatgccccttatgtcctgggctacacacgtgctacaatggctaagacaaagagttgcgaattcgtgagaatcagctaatctcgtaaacttagcctaagttcagattgtaggctgcaactcgcctacatgaagttggaatcgctagtaatcgcaggtcagctatactg
>978226e00b6c563e45a2d0fd2de35188
aaggcttgacatactacaaatttttctgagaagagaaagtgccttcgggaatgtagatacaggtggtgcatggctgtcgtcagctcgtgtcgtgagatgttgggttaagtcccgcaacgagcgcaacccttgtttttagttgccaatttattgggttttctagaaagactgccggtgacaaaccggaggaaggtgaggatgacgtcaagtcagcatgccccttatgccttgggctacacacgtgctacaatggctaggacaaagagttgcgagctcgcgagagtcagctaatctcataaacttagcctaagttcggattgtaggctgcaactcgcctacatgaagtcggaatcgctagtaatcgctggtcagccatacag
>35bbc9d971e633bc5bf16e145a73c2f9
agggtttgacatgatacgaatttctttgaaagaagaaagtgccgtttggaacgtatacacaggtggtgcatggctgtcgtcagctcgtgtcgtgagatgttgggttaagtcccgcaacgagcgcaacccttgtttttagttgccttttatggaactctaaaaagactgctggttataaaccggaggaaggtggggatgacgtcaagtcagcatgccccttacaccctgggctacacacgtgctacattgggcgagacaatgagatgcaaatctgcgaagattagctaatctataaactcgttctaagttcggattgtaggctgcaactcgcctacatgaaggtggaatcgctagtaatcgctggtcagctacacagcggt
>b1e33078adaab9cf7f29d7dc5fe1130d
agggcttgacatgccgcgaaggtccttgaaagaggactgtgccttcgggaacgcggacacaggtggtgcatggctgtcgtcagctcgtgtcgtgagatgttgggttaagtcccgcaacgagcgcaaccctcgtgtttagttgcccttcgggggaaccctagagagactgcccgtgagaagcgggaggaaggtgaggacgacgtcaagtcagcatgccccttacgccctgggcgacacacgtgctacaatggccgggacaaagagttgctaacctgtgaaggcacgctaacctcaaaaacccggtctcagttcagattgtaggctgcaactcgcctacatgaaggcggaatcgctagtaatcgccggtcagccatacggcg
>f221f666bc2e979fae37fdace06762ca
agggtttgacatgatacgaatttttgtgaaagcaagaagtgccgtttggaacgtatacacaggtggtgcatggctgtcgtcagctcgtgtcgtgagatgttgggttaagtcccgcaacgagcgcaacccttgtttttagttgcctttataggaactctagaaagactgccggttataaaccggaggaaggcggggatgacgtcaagtcagcatgccccttacaccctgggctacacacgtgctacattgggcgagacaatgagatgcaaacttgcgaaggtaagctaatctataaactcgttctaagttcggattgtaggctgcaactcgcctacatgaagttggaatcgctagtaatcgctggtcagctatacagcggt
>97dc4117bb84fcf4436d71cd4cac2a3b
agggcttgacataccacgaatctttcagagatgagagagtgccttcgggaatgtggatacaggtggtgcatggctgtcgtcagctcgtgtcgtgagatgttgggttaagtcccgcaacgagcgcaaccctcgtctttagttaaaaacaactctagagagactgccagtgataaactggaggaaggtgaggatgacgtcaagtcagcatgccccttacgccctgggctacacacgtgctacaatggttgggacaaagagatgcgaactcgcgagagtaagctaacctcaaaaacccaatctcagttcggattgcaggctgcaactcgcctgcatgaaggtggaatcgctagtaatcgcaggtcagccatactgcggtgaat
>251133e5b68d8b1d7b448893f4066911
agggtttgacatgatacgaatttctttgaaaaaagaaagtgccttttggaacgtatacacaggtggtgcatggctgtcgtcagctcgtgtcgtgagatgttgggttaagtcccgcaacgagcgcaacccttatttttagttgccttttggaactctagaaagactgccggttataaaccggaggaaggcggggatgacgtcaagtcagcatgccccttacaccctgggctacacacgtgctacaatgggcgagacaatgagttgcaaatccgcgaggattagccaatctataaactcgttctaagttcggattgtaggctgcaactcgcctgcatgaagttggaatcgctagtaatcgctggtcagctacacagcggtga
>df0f36f6967f22bf5c3534cfbe2088f3
agggtttgacatgacaggaattcttttgagaaagagaagtgccttttcggaggaacctgtacacaggtggtgcatggctgtcgtcagctcgtgtcgtgagatgttgggttaagtcccgcaacgagcgcaacccttgtttttagttatttttctagaaagactgccggttacaagccggaggaaggcggggacgacgtcaagtcagcatgccccttacaccctgggctacacacgtgctacattgggtaagacaataagtcgcgagcctgtgaaggtcagcaaatctataaacttactctaagttcggattgtaggctgtaactcgcctacatgaagttggaatcgctagtaatcgctggtcagccatacagcggtgaatc
>952be3242518af4a18ec7e4ff1f6acce
agggtttgacatgatacgaatttttttgaaagaaaaaagtgccgttcggaacgtatacacaggtggtgcatggctgtcgtcagctcgtgtcgtgagatgttgggttaagtcccgcaacgagcgcaacccttgtttttagttgccttatatggaactctaaagagactgccggttataagccggaggaaggtggggatgacgtcaagtcagcatgccccttacaccctgggctacacacgtgctacattggacgagacaatgagacgcaagtttgcgaaaattagctaatctataaactcgttctaagttcggattgtaggctgcaactcgcctacatgaaggtggaatcgctagtaatcgctggtcagctacacagcggt
>a9615b27a3dc23e89dd46e213614bc66
agggcttgacatactacaaatcctcttgagaaaaaggagtgccttcgggaatgtagatacaggtggtgcatggctgtcgtcagctcgtgtcgtgagatgttgggttaagtcccgcaacgagcgcaacccttatttttagttaccaattcgttgggttctctagaaagactgccggtgacaaaccggaggaaggtgaggatgacgtcaagtcagcatgccccttatgtcctgggctacacacgtgctacaatggctaagacaaagagtcgcgagcttgcaaaagtcagctaatctcataaatttagcctaagttcagattgtaggctgcaactcgcctacatgaagttggaatcgctagtaatcgctggtcagccatacag
>9e76862af529e15df89d4b926d29df8a
agggcttgacatactacaaattctcttgagaaagagaagtgccttcgggaatgtagatacaggtggtgcatggctgtcgtcagctcgtgtcgtgagatgttgggttaagtcccgcaacgagcgcaacccttatttttagttaccaactcgttgggttttttagaaagactgccggtgacaaaccggaggaaggtgaggatgacgtcaagtcagcatgccccttatgtcctgggctacacacgtgctacaatggttaagacaaagagtcgctagctcgtgagagtaagctaatctattaaacttagcctaagttcagattgtaggctgcaactcgcctacatgaagttggaatcgctagtaatcgctggtcagccatacag
>de0f7a0be976be82591f30ccf545ad9c
agggtttgacatgatacgaatttctttgaaagaagaaagtgccgtttggaacgtatacacaggtggtgcatggctgtcgtcagctcgtgtcgtgagatgttgggttaagtcccgcaacgagcgcaaccctcatttttagttgcctttatggaactctagaaagactgccggttataaaccggaggaaggcggggatgacgtcaagtcagcatgccccttacaccctgggctacacacgtgctacaatgggcgagacaatgagatgcaaatctgcgaagactagctaatctataaactcgttctaagttcggattgtaggctgcaactcgcctgcatgaagttggaatcgctagtaatcgctggtcagctacacagcggtg
>01e3b885faa890dd2e12d984abe36ce1
agggcttgacatactacaaatcttttcgaaacgaaagagtgccttcgggaatgtagatacaggtggtgcatggctgtcgtcagctcgtgtcgtgagatgttgggttaagtcccgcaacgagcgcaaccctcatttttagttgccaatttattgggatttctagagagactgccggtgacaaaccggaggaaggtgaggatgacgtcaagtcagcatgccccttatgccctgggccacacacgtgctacaatggcgaagacaaagagtcgcaaacctgcgaaggctagctaatctcgtaaacttcgtctaagttcggattgtaggctgcaactcgcctgcatgaagttggaatcgctagtaatcgctggtcagctatacag
>1c487e6526e0611ff06bf77e58c1e961
agggtttgacatgacaggaattcttttgagaaagagaagtgcctcttcggaggaacctgtacacaggtggtgcatggctgtcgtcagctcgtgtcgtgagatgttgggttaagtcccgcaacgagcgcaacccttgtttttagttacttttctagaaagactgccggttacaagccggaggaaggcggggacgacgtcaagtcagcatgccccttacaccctgggctacacacgtgctacattgggtaagacaataagtcgcgagcctgtgaaggtcagcaaatctataaacttactctaagttcggattgtaggctgtaactcgcctacatgaagttggaatcgctagtaatcgctggtcagccatacagcggtgaatc
>fbad97c751987baf24468f05474637a7
agggcttgacatgtcacaaatcttcctgaaagggaagagtgccttcgggaatgtgaacacaggtggtgcatggctgtcgtcagctcgtgtcgtgagatgttgggttaagtcccgcaacgagcgtaacccttgtctttagttgccatcattaagttgggcactttaaagagactgccggtgataaaccggaggaaggtgaggacgacgtcaagtcagcatgccccttacgccctgggctacacacgtactacaatggccgagacaaagagtcgcaagtttgcaagaacaagctaatctcataaactcggtctcagttcggattgcaggctgcaactcgcctgcatgaagttggaatcgctagtaatcgccggtcagccata
>a4491686329d3060d2bb0e2e6906ed2a
aggatttgacatgttaggaagtttttggaaagaaaaatgtgccttcgggaacctatacacaggtggtgcatggctgtcgtcagctcgtgtcgtgagatgttgggttaagtcccgcaacgagcgcaacccttatctttagttacgttttacgatactctagagagactgccggtgataaatcggaggaaggtgaggatgacgtcaagtcagcatgccccttatatcctgggcgacacgcgtgctacaatgaccaggacaaagagttgcgatctcgcgagagtcagctaacctcaaaaacctggtcctagttcggattgtaggctgaaactcgcctacatgaaggcggaatcgctagtaatcgccggtcagccatacggcgg
>fbe3401bff8828ee31ba78f7d9d6548d
aggatttgacatgtaacttaatttttttgaaaaaaagaagtccttcgggaagttaacacaggtggtgcatggctgtcgtcagctcgtgtcgtgagatgttgggttaagtcccgcaacgagcgcaacccttgtttttagttattttatctaaaaagactatcgattgaaaatcggaggaaggtgaggacgacgtcaagtcagcatgccccttatatcctgggctacacacgtgctacattgggttaggacaattagttgctatttcgtgagaaacggcgaatctataaacctacccttagttcggattgcaagctgcaactcgcttgcatgaagttggaatcgctagtaatcgttggtcagcaatacaacggtgaattcgt
>f0a58158a089710b14ba6b686aebfb19
agggtttgacatggtatgaatttttctgagaagaaaaagtgcttttattagaacatacacacaggtggtgcatggctgtcgtcagctcgtgtcgtgagatgttgggttaagtcccgcaacgagcgcaaccctcatttttagttaatattctagaaagactgccggttataagctggaggaaggtggggatgacgtcaagtcagcatgccccttatatcctgggctacacacgtgctacattgggtaagacaatgagttgcaagcctgtgaaggttagctaatctacaaacttattcgtagttcggattgtaggctgaaactcgcctacatgaagttggaatcgctagtaatcgctggtcagccatacagcggtgaattcg
>63b04b01fc7b33fe29f1e9d836d28aed
agggcttgacatactgcaaatcttttcgagacgaaagagtgccttcgggaatgcagatacaggtggtgcatggctgtcgtcagctcgtgtcgtgagatgttgggttaagtcccgcaacgagcgcaaccctcgtctttagttgccaatttattgggatttttagagagactgccgatgataaatcggaggaaggtgaggatgacgtcaagtcagcatgccccttatgtcctgggctacacacgtgctacaatggcaaagacaaagagtcgcaaattcgtaagaactagctaatctcataaactttgcccaagttcggattgtaggctgcaactcgcctgcatgaagttggaatcgctagtaatcgctggtcagctatacag
>a6062915b40eaf86494ce169b1078243
agggcttgacatactgcgaatctttttgaaaagaaagagtgccttcgggaatgcagatacaggtggtgcatggctgtcgtcagctcgtgtcgtgagatgttgggttaagtcccgcaacgagcgcaacccttgtttttagttaccaattcgttgggttttctagaaagactgccggtgacaaaccggaggaaggtgaggatgacgtcaagtcagcatgccccttatgtcctgggctacacacgtgctacaatggttaggacaaagagttgcaaatttgcaaaaattagctaatctcgtaaacctagcctaagttcagattgtaggctgcaactcgcctacatgaagttggaatcgctagtaatcgctggtcagccatacag
>27dbd218238989a27f31bb098ed05d9a
agggcttgacatactgcaaatcttttcgagatgaaagagtgccttcgggaatgcagatacaggtggtgcatggctgtcgtcagctcgtgtcgtgagatgttgggttaagtcccgcaacgagcgcaaccctcgtttttagttgccaatttattgggatttctagagagactgccgatgataaatcggaggaaggtgaggatgacgtcaagtcagcatgccccttatgtcctgggctacacacgtgctacaatggcaaagacaaagagtcgcaaattcgcaagaactagctaatctcataaactttgcccaagttcggattgtaggctgcaactcgcctgcatgaagttggaatcgctagtaatcgctggtcagctatacag
>76b9717144a739480a57e606e3a3ff61
agggtttgacatgatacgaattcttttgaaagaaagaagtgccgtttggaacgtatacacaggtggtgcatggctgtcgtcagctcgtgtcgtgagatgttgggttaagtcccgcaacgagcgcaacccttgtttttagttgccttatatggaactctaaaaagactgccggttataagccggaggaaggtggggatgacgtcaagtcagcatgccccttacaccctgggctacacacgtgctacattggacgagacaatgagacgcaagtttgcgaaaattagctaatctataaactcgttctaagttcggattgtaggctgcaactcgcctacatgaaggtggaatcgctagtaatcgctggtcagctacacagcggt
>9a0ea6fb8f7f135817cdf195a0e81888
agggtttgacatggtgttaattctttgaaaaaagaagtaccgttcgcggtagacacacacaggtggtgcatggctgtcgtcagctcgtgtcgtgagatgttgggttaagtcccgcaacgagcgcaacccttgtctttagttacaagtaatctaaagagactatcggttataaaccggaggaaggtggggacgacgtcaagtcagcatgccccttataccctgggctacacacgtgctacattgggtaggacaatgagatgccaagccgtgaggccgagctaatctacaaacctactctaagttcggattggaggctgcaactcgcctccatgaagttggaatcgctagtaatcgctggtcagcaacacagcggtgaattc
>ca847d8fe8ad5347a2e152a1863c1f96
agggtttgacatcctgcgaatctcttggaaacttgagagtgccttcgggaacgcagtgacaggtggtgcatggctgtcgtcagctcgtgtcgtgagatgttgggttaagtcccgcaacgagcgcaacccacgtctttagttgccagcatttagttgggcactctagagagaccgccggtgataaaccggaggaaggtgtggatgacgtcaagtcatcatgccccttacatcctgggctacacacgtactacaatgctacggacaaagggcagcaagttcgcgaggacaagcaaatcccataaaccgtagctcagttcagatcgtaggctgcaactcgcctacgtgaaggaggaatcgctagtaatcgcaggtcagcatac
>28963afed3a678a5204dbc4a48477b85
agggtttgacatgatacgaatttttttgaaagaaaaaagtgccgtttggaacgtatacacaggtggtgcatggctgtcgtcagctcgtgtcgtgagatgttgggttaagtcccgcaacgagcgcaacccttatttttagttgccttttatggaactctagaaagactgctggttataaaccggaggaaggcggggatgacgtcaagtcagcatgccccttacaccctgggctacacacgtgctacattgggcgagacaatgagacgcaaacctgcgaaggctagctaatctataaactcgttctaagttcggattgtaggctgcaactcgcctgcatgaaggtggaatcgctagtaatcgctggtcagcatacagcggtg
>395d8be677f9071e33ea3872a7af0bb6
aggatttgacatcctgcgaatctcttggaaacttgagagtgccttcgggagcgcagtgacaggtggtgcatggctgtcgtcagctcgtgtcgtgagatgttgggttaagtcccgcaacgagcgcaacccacgtctttagttgccagcatttagttgggcactctagagagaccgccggtgataaaccggaggaaggtgtggatgacgtcaagtcatcatgccccttatatcctgggctacacacgtactacaatgctacggacaaagggcagcaagttcgcgaggacaagcaaatcccataaaccgtagctcagttcagatcgtaggctgcaactcgcctacgtgaaggaggaatcgctagtaatcgcaggtcagcatac
>75028d416affce4384c1b44f76817256
agggtttgacatgatacgaatttttgtgaaagcaaaaagtgccgtttggaacgtatacacaggtggtgcatggctgtcgtcagctcgtgtcgtgagatgttgggttaagtcccgcaacgagcgcaacccttgtttttagttgccttaatggaactctaaaaagactgccggttataaaccggaggaaggcggggatgacgtcaagtcagcatgccccttacaccctgggctacacacgtgctacattgggcgagacaatgagatgcaaacctgcgagggtaagctaatctataaactcgttctaagttcggattgtaggctgcaactcgcctacatgaaggtggaatcgctagtaatcgctggtcagctacacagcggtg
>159977040ccba51ac6a2c007ea584812
agggtttgacatgacaggaattcttctgagaagaggaagtgcctttttaaggaacctgtacacaggtggtgcatggctgtcgtcagctcgtgtcgtgagatgttgggttaagtcccgcaacgagcgcaacccttgtttttagttatttttctagaaagactgccggttataagccggaggaaggcggggacgacgtcaagtcagcatgccccttacaccctgggctacacacgtgctacattggataagacaatgagtcgcgaacctgtgaaggtcagcaaatctataaacttattctaagttcggattgtaggctgcaactcgcctacatgaagctggaatcgctagtaatcgcaggtcagccatactgcggtgaattc
>8d4dccfdabc565ae995f431ac29f2668
agggtttgacatgatacgaatttctttgaaagaagaaagtgccttttggaacgtatacacaggtggtgcatggctgtcgtcagctcgtgtcgtgagatgttgggttaagtcccgcaacgagcgcaaccctcatttttagttgccttatggaactctagaaagactgccggttataaaccggaggaaggcggggatgacgtcaagtcagcatgccccttacaccctgggctacacacgtgctacaatgggtgagacaatgagctgctaatctgcgaagacaagctaatctataaactcactctaagttcggattgcaggctgcaactcgcctgcatgaagttggaatcgctagtaatcgctggtcagctatacagcggtga
>de227c6d56ca3e350aca508acf92d161
agggcttgacatactacaaatctctttgaaacgagagagtgccttcgggaatgtagatacaggtggtgcatggctgtcgtcagctcgtgtcgtgagatgttgggttaagtcccgcaacgagcgcaaccctcgtttttagttgccaatttattgggtttttagaaagactgccggtgacaaaccggaggaaggtgaggatgacgtcaagtcagcatgccccttatgtcctgggccacacacgtgctacaatggcaaagacaaagagttgcaaattcgcgaggataagctaatctcataaactttgcctaagttcggattgtaggctgcaactcgcctacatgaagttggaatcgctagtaatcgctggtcagctatacagc
>7192acadc920a7b65adc0019718d1c73
agggtttgacatggtgcgaatttctttgaaagaagaaagtgccattcggaacgcacacacaggtggtgcatggctgtcgtcagctcgtgtcgtgagatgttgggttaagtcccgcaacgagcgcaacccttatttttagttgcctttatggaactctagaaagactgccggttataaaccggaggaaggcggggatgacgtcaagtcagcatgccccttacaccctgggctacacacgtgctacattgggcgagacaatgagatgcaaatctgcgaagataagctaatctataaactcgttctaagttcggattgtaggctgcaactcgcctacatgaagatggaatcgctagtaatcgctggtcagcatacagcggtga
>80f9bd265a30f1efcf4198e76db0b161
agggtttgacatgacaggaattcttttgagaaaaagaagtgccttttaggaacctgtacacaggtggtgcatggctgtcgtcagctcgtgtcgtgagatgttgggttaagtcccgcaacgagcgcaacccttgtttttagttacttttctagaaagactgccggttataagccggaggaaggcggggacgacgtcaagtcagcatgccccttacaccctgggctacacacgtgctacattggataagacaatgagtcgcgaacctgcgaaggtcagcaaatctataaacttattctaagttcggattgtaggctgaaactcgcctacatgaagctggaatcgctagtaatcgctggtcagccatacagcggtgaatccgt
>469e66aab1839a437ff659655a6c74c7
agggtttgacatggtgttaattctttgaaaaaagaagtaccgttcgcggtagacacacacaggtggtgcatggctgtcgtcagctcgtgtcgtgagatgttgggttaagtcccgcaacgagcgcaacccctgtttttagttacaagtaatctaaaaagactatcggttataaaccggaggaaggtggggacgacgtcaagtcagcatgccccttataccctgggctacacacgtgctacattgggtaggacaatgagacgccaaaccgcgaggtcgagctaatctacaaacctactctaagttcggattggaggctgcaactcgcctccatgaagttggaatcgctagtaatcgctggtcagcaacacagcggtgaatcc
>a5eb7ce7a0380219067fc241049d4e9a
agggtttgacatgatacgaatttctttgaaagaagaaagtgccgtttggagcgtatacacaggtggtgcatggctgtcgtcagctcgtgtcgtgagatgttgggttaagtcccgcaacgagcgcaacccttatttttagttgccttttatggaactctagaaagaccgccggttataaaccggaggaaggcggggatgacgtcaagtcagcatgccccttacaccctgggctacacacgtgctacattggacgagacaatgagatgcaactctgcgaagattagctaatctataaactcgttctaagttcggattgtaggctgcaactcgcctgcatgaaggtggaatcgctagtaatcgctggtcagctatacagcggt
>f769374b27e5e2c4cff8c945c21142a5
agggcttgacatactgcgaatttctttgaaagaagaaagtgccttcgggaatgcagatacaggtggtgcatggctgtcgtcagctcgtgtcgtgagatgttgggttaagtcccgcaacgagcgcaacccttgtttttagttactaatttatttaggttttctagaaagactgccggtgacaaaccggaggaaggtgaggatgacgtcaagtcagcatgccccttatgtcctgggctacacacgtgctacaatggttaagacaaagagtcgcaaattcgtaaggataagctaatctcataaacttagcctaagttcagattgtaggctgcaactcgcctacatgaagttggaatcgctagtaatcgctggtcagcatacag
>e23cdb6e37d16f43e088074de65ea318
agggcttgacataccacagatctttttgaaattaaagagtgccttcgggaatgtggatacaggtggtgcatggctgtcgtcagctcgtgtcgtgagatgttgggttaagtcccgcaacgagcgcaacccttgtctttagttgctagcatttagttgagcactctagagagactgccggtgacaaaccggaggaaggtgaggatgacgtcaagtcagcatgccccttatgccctgggctacacacgtgctacaatggttaagacaaaaagttacaagcttgcgaaagttagttaatcttataaacttagcctaagttcggattgtaggctgcaactcgcctacatgaagttggaatcgctagtaatcgccggtcagccata
>bf6b8d8cd721e2d7703e98f2e1777e5d
agggcttgacatactacaaattctttggaaacagagaagtgccttcgggaatgtagatacaggtggtgcatggctgtcgtcagctcgtgtcgtgagatgttgggttaagtcccgcaacgagcgcaacccttatttttagttactaattcgttaggttctctagaaagactgccggtgacaaaccggaggaaggtgaggatgacgtcaagtcagcatgccccttatgtcctgggctacacacgtgctacaatggttaagacaaagagtcgccagcttgtaaaagttagctaatctcataaacttagcctaagttcagattgtaggctgcaactcgcctacatgaagttggaatcgctagtaatcgctggtcagccatacag
>7522df25aa6d617ccef3215e49b4c051
agggtttgacatggtgttaattctttgaaaaaagaagtactgttcgcagtagacacacacaggtggtgcatggctgtcgtcagctcgtgtcgtgagatgttgggttaagtcccgcaacgagcgcaacccttgtttttagttacaagtaatctaaaaagactatcggttataaaccggaggaaggtggggacgacgtcaagtcagcatgccccttataccctgggctacacacgtgctacattgggtaggacaatgagatgccaaaccgcgaggtcgagctaatctacaaacctactctaagttcggattggaggctgcaactcgcctccatgaagttggaatcgctagtaatcgctggtcagcaacacagcggtgaatcc
>42951dde1b46ccd8dfabd5dadee383ef
agggtttgacatgataggaatttcttgagaaaggaagtgccttttaggaacctatacacaggtggtgcatggctgtcgtcagctcgtgtcgtgagatgttgggttaagtcccgcaacgagcgcaacccttatttttagttacttttctagaaagactgccggttacaagccggaggaaggcggggacgacgtcaagtcagcatgccccttacaccctgggctacacacgtgctacattgggtaagacaatgagtcgcgagcctgcgaaggtcagcaaatctataaacttactctaagttcagattgtaggctgtaactcgcctacatgaagttggaatcgctagtaatcgctggtcagccatacagcggtgaatccgttc
>8067ae171b02c6867aa7eabecb7d8e4e
agggcttgacatactacgaattcttttgaaaaagagaagtgccttcgggaatgtagatacaggtggtgcatggctgtcgtcagctcgtgtcgtgagatgttgggttaagtcccgcaacgagcgcaacccttatttttagttaccaattcgttgggttctttagaaagactgccggtgacaaaccggaggaaggtgaggatgacgtcaagtcagcatgccccttatgtcctgggctacacacgtgctacaatggttaagacaaagagtcgcgagcttgtaaaagtcagctaatctcgtaaacttagcctaagttcagattgtaggctgcaactcgcctgcatgaagttggaatcgctagtaatcgctggtcagccatacag
>b4c068730d09f1014ea91737379acd74
agggtttgacatgatacgaatttttttgaaagaaaaaagtgccgtttggaacgtatacacaggtggtgcatggctgtcgtcagctcgtgtcgtgagatgttgggttaagtcccgcaacgagcgcaaccctcatttttagttgccttatggaactctagaaagactgccggttataaaccggaggaaggcggggatgacgtcaagtcagcatgccccttacaccctgggctacacacgtgctacaatgggtgagacaatgagatgcaactctgcgaagacaagctaatctataaactcactctaagttcggattgtaggctgcaactcgcctgcatgaagttggaatcgctagtaatcgctggtcagctatacagcggtga
>2f0f1a02e600e0cbe5b23d94bb219f32
agggtttgacatgatacgaatttctttgaaaaaagaaagtgccttttggaacgtatacacaggtggtgcatggctgtcgtcagctcgtgtcgtgagatgttgggttaagtcccgcaacgagcgcaaccctcatttttagttgccttataggaactctagaaagactgctggttataaaccggaggaaggcggggatgacgtcaagtcagcatgccccttacaccctgggctacacacgtgctacaatgggtgagacaatgagatgcaaatccgcgaggacaagctaatctataaactcattctaagttcggattgtaggctgcaactcgcctgcatgaagttggaatcgctagtaatcgctggtcagctatacagcggtg
>3f0c585e4de36e0880af0bf7c6cc8eaf
agggcttgacatgccacgaatccttcagaaatgaaagagtgccttcgggaacgtggacacaggtggtgcatggctgtcgtcagctcgtgtcgtgagatgttgggttaagtcccgcaacgagcgcaacccttatctttagttacctatatctctaaagagactgccggtgataaaccggaggaaggtgaggatgacgtcaagtcagcatgccccttacgccctgggctacacacgtaatacaatggtcgagacaatgagttgcgatctcgcgagagtcagctaacctcaaaaactcgatctcagttcagattgcaggctgaaactcgcctgcatgaagttggaatcgctagtaatcgcaggtcagccatactgcggtgaat
>c9ac877b1a2c9edebc756bba086485bb
agggcttgacatactacagatctttttgagaaaaaagagtgccttcgggaatgtagatacaggtggtgcatggctgtcgtcagctcgtgtcgtgagatgttgggttaagtcccgcaacgagcgcaacccttatttttagttaccaacttgttgggttatctagaaagactgccggtgacaaaccggaggaaggtgaggatgacgtcaagtcagcatgccccttatgtcctgggctacacacgtgctacaatggttaagacaaagagttgcgagttcgtgagaaccagctaatctcgtaaacttagcctaagttcagattgtaggctgcaactcgcctacatgaagttggaatcgctagtaatcgctggtcagctatacag
>ee4ac6730ee683fb26131d3882551341
agggtttgacatcctgcgaatctcttggaaacgagagagtgccttcgggagcgcagtgacaggtggtgcatggctgtcgtcagctcgtgtcgtgagatgttgggttaagtcccgcaacgagcgcaacccacgtctttagttgccagcatttagttgggcactctagagagaccgccggtgataaaccggaggaaggtgtggatgacgtcaagtcatcatgccccttacatcctgggctacacacgtactacaatgctacggacaaagggcagcaagttcgcgaggacaagcaaatcccataaaccgtggctcagttcagatcgtaggctgcaactcgcctacgtgaaggaggaatcgctagtaatcgcaggtcagcatac
>2871c90022b080fd28429ede548a8936
agggtttgacatgatatgaatttctttgaaagaagaaagtgccgtttggaacatatacacaggtggtgcatggctgtcgtcagctcgtgtcgtgagatgttgggttaagtcccgcaacgagcgcaaccctcatttttagttgccttatggaactctagaaagactgccggttataaaccggaggaaggcggggatgacgtcaagtcagcatgccccttacaccctgggctacacacgtgctacaatgggtgagacaatgagatgcaactctgcgaagacaagctaatctataaactcactctaagttcggattgtaggctgcaactcgcctgcatgaagttggaatcgctagtaatcgctggtcagctatacagcggtga
>657f3533f2da937c0d920afcd7265694
agggcttgacatactacgaatccttctgagaagaaggagtgccttcgggaatgtagatacaggtggtgcatggctgtcgtcagctcgtgtcgtgagatgttgggttaagtcccgcaacgagcgcaacccttatttttagttaccaacttgttgggttctctagaaagactgccggtgacaaaccggaggaaggtgaggatgacgtcaagtcagcatgccccttatgtcctgggctacacacgtgctacaatggctaagacaaagagtcgcgagcttgcaaaagtcagctaatctcataaacttagcctaagttcagattgtaggctgcaactcgcctacatgaagttggaatcgctagtaatcgctggtcagccatacag
>be6ec3d3b7e76b3369bc1ed3cb24ce64
agggtttgacatgatacgaatttctttgaaagaagaaagtgccgtttggaacgtatacacaggtggtgcatggctgtcgtcagctcgtgtcgtgagatgttgggttaagtcccgcaacgagcgcaacccttgtttttagttgcctttatggaactctaaaaagactgccggttataaaccggaggaaggtggggatgacgtcaagtcagcatgccccttacaccctgggctacacacgtgctacattgggcgagacaatgagatgcaaacctgcgaaggctagctaatctataaactcgttctaagttcggattgcaggctgcaactcgcctgcatgaaggtggaatcgctagtaatcgctggtcagctatacagcggtg
>46b68ad7e01ac02c621d0d5f89ddee84
agggcttgacatactgtgaatgaatcagagatgaatcagtgccttcgggaacgcagatacaggtggtgcatggctgtcgtcagctcgtgtcgtgagatgttgggttaagtcccgcaacgagcgcaaccctcgtctttagttacgttaaacctctagagagactgctggtgataaaccggaggaaggtgaggatgacgtcaagtcagcatgccccttacgccctgggcgacacacgtgctacaatggccgggacaaagagttgcgagctcgcgagagtcagctaacctcaaaaacccggtctcagttcagattgcaggctgcaactcgcctgcatgaaggtggaatcgctagtaatcgcaggtcagccatactgcggtgaa
>b745c6b0d0a8c5117281545c9befc11e
aggtcttgacatgtcacttttttcttgaaaaagaaagttcccgagtgaacacaggtggtgcatggctgtcgtcagctcgtgtcttgagatgttgggttaagtcccgcaacgagcgcaacccttattctgtgttgctatttataggaaactcagaagactgccggtgataagccggaggaaggtgaggatgacgtcaagtcagcatgccccttacgacctgggccacacacgtgctacaatggccgggacaaagagatgcaatctcgcgagagcaagctaacctcaaaaacccggtcttagttcggattgtaggctgaaactcgcctacatgaagctggaatcgctagtaatcgcaggtcagccatactgcggtgaatacg
>a2f422f80229aa211c4a3bb4e046606d
agggcttgacatactgcgaatctttccgaaaggaaagagtgccttcgggaatgcagatacaggtggtgcatggctgtcgtcagctcgtgtcgtgagatgttgggttaagtcccgcaacgagcgcaacccttgtttttagttaccaattcgttgggttttctagaaagactgccggtgacaaaccggaggaaggtgaggatgacgtcaagtcagcatgccccttatgtcctgggctacacacgtgctacaatggttaggacaaagagttgcgagcttgtgaaagtcagctaatctcgtaaacctagcccaagttcagattgtaggctgcaactcgcctacatgaagttggaatcgctagtaatcgctggtcagccatacag
>8b0bb1bb9be0e6135ad000c3dd065cad
agggcttgacatactgcgaatctccttgaaaggggagagtgccttcgggaatgcagatacaggtggtgcatggctgtcgtcagctcgtgtcgtgagatgttgggttaagtcccgcaacgagcgcaacccttgtttttagttaccaacttgttgggttttctagaaagactgccggtgacaaaccggaggaaggtgaggatgacgtcaagtcagcatgccccttatgtcctgggctacacacgtgctacaatggtttggacaaagagtcgcaagtttgcaagaacaagctaatctcataaacctaacctaagttcagattgtaggctgcaactcgcctacatgaagttggaatcgctagtaatcgctggtcagccatacag
>bec21afbbe2d47667d23f5f61e36cfad
agggcttgacatactacaaattcttttgagaaaaagaagtgccttcgggaatgtagatacaggtggtgcatggctgtcgtcagctcgtgtcgtgagatgttgggttaagtcccgcaacgagcgcaacccttatttttagttactaattcgttaggttctctaggaagactgccggtgacaaaccggaggaaggtgaggatgacgtcaagtcagcatgccccttatgccctgggctacacacgtgctacaatggttaagacaaagagtcgcgagcttgtgaaagtcagctaatctcataaacttagcctaagttcagattgtaggctgcaactcgcctgcatgaagttggaatcgctagtaatcgctggtcagccatacag
>37ba7f40b7621a978581804dae31132a
agggcttgacatgtcacaaatctttctgaaaggaaagagtgccttcgggaatgtgaacacaggtggtgcatggctgtcgtcagctcgtgtcgtgagatgttgggttaagtcccgcaacgagcgtaacccttgtctttagttgccatcattcagttgggcactttaaagagactgccggtgataaaccggaggaaggtgaggacgacgtcaagtcagcatgccccttacgccctgggctacacacgtactacaatggccgagacaaagagcagcaagtttgcaaagacaagccaatctcataaactcggtctcagttcggattgcaggctgcaactcgcctgcatgaagttggaatcgctagtaatcgccggtcagctata
>f2ffa8d07304b2ab90f4172aef1847dd
aaggcttgacatactacagatttctttgaaagaggagagtgccttcgggaatgtagatacaggtggtgcatggctgtcgtcagctcgtgtcgtgagatgttgggttaagtcccgcaacgagcgcaacccttatttttagttgctaatttatttaggttttctagaaagactgccggtgacaaaccggaggaaggtgaggatgacgtcaagtcagcatgccccttatgccttgggctacacacgtgctacaatggttgagacaaagagttgcaagcttgtgaaagttagctaatctcataaacttagcctaagttcggattgtaggctgcaactcgcctgcatgaagtcggaatcgctagtaatcgctggtcagccataca
>8db77f20b9b7e09d397b2e7056e99d19
agggcttgacatactgcgaatctccttgaaagaggagagtgccttcgggaatgcagatacaggtggtgcatggctgtcgtcagctcgtgtcgtgagatgttgggttaagtcccgcaacgagcgcaacccttgtttttagttaccaacttgttgggttttctagaaagactgccggtgacaaaccggaggaaggtgaggatgacgtcaagtcagcatgccccttatgtcctgggctacacacgtgctacaatggtttggacaaagagtcgcaagtttgcaagaacaagctaatctcataaacctgacctaagttcagattgtaggctgcaactcgcctacatgaagttggaatcgctagtaatcgctggtcagccatacag
>8f3b3cc1d0c050f629f415b41fd34462
agggtttgacatgatacgaatttctttgaaagaagaaagtgccgtttggagcgtatacacaggtggtgcatggctgtcgtcagctcgtgtcgtgagatgttgggttaagtcccgcaacgagcgcaacccttatttttagttgccttttatggaactctagaaagactgccggttataaaccggaggaaggcggggatgacgtcaagtcagcatgccccttacaccctgggctacacacgtgctacattgggcgagacaatgagatgcaaatctgtgaagactagctaatctataaactcgctctaagttcggattgcaggctgcaactcgcctgcatgaagttggaatcgctagtaatcgctggtcagctatacagcggt
>aeff0b35af2f456d7f2ef573495e72fe
agggcttgacatactgcgaatctttccgaaaggaaagagtgccttcgggaatgcagatacaggtggtgcatggctgtcgtcagctcgtgtcgtgagatgttgggttaagtcccgcaacgagcgcaacccttgtttttagttaccaattcgttgggttttctagaaagactgccggtgacaaaccggaggaaggtgaggatgacgtcaagtcagcatgccccttatgtcctgggctacacacgtgctacaatggttaggacaaagagttgcgagcttgtgaaagtcagctaatctcataaacctagcccaagttcagattgtaggctgcaactcgcctacatgaagttggaatcgctagtaatcgctggtcagccatacag
>84a69f444f37d4b7d38ec106dada3d00
agggtttgacatgatacgaatttttgtgaaagcagaaagtgccgtttggaacgtatacacaggtggtgcatggctgtcgtcagctcgtgtcgtgagatgttgggttaagtcccgcaacgagcgcaacccttgtttttagttgccttaatggaactctaaaaagactgccggttataaaccggaggaaggcggggatgacgtcaagtcagcatgccccttacaccctgggctacacacgtgctacattgggcgagacaatgagatgcaaacctgcgagggtaagctaatctataaactcgttctaagttcggattgtaggctgcaactcgcctacatgaaggtggaatcgctagtaatcgctggtcagctatacagcggtg
>f7d42cc038825ebc945c89a2bc7b9e6a
agggtttgacatcctgcgaatctcttggaaacgagagagtgccttcgggaacgcagtgacaggtggtgcatggctgtcgtcagctcgtgtcgtgagatgttgggttaagtcccgcaacgagcgcaacccacgtctttagttgccagcatttagttgggcactctagagagaccgccggtgataaaccggaggaaggtgtggatgacgtcaagtcatcatgccccttacatcctgggctacacacgtactacaatgctacggacaaagggcagcaagttcgcgaggacaagcaaatcccataaaccgtggctcagttcagatcgtaggctgcaactcgcctacgtgaaggaggaatcgctagtaatcgcaggtcagcatac
>794b470b12b48a67b4c6e0ad08857085
agggtttgacatggtgttaattttttgaaaaaaagagtgccgttcgcggcagacacacacaggtggtgcatggctgtcgtcagctcgtgtcgtgagatgttgggttaagtcccgcaacgagcgcaacccttgtttttagttactagtaatctaaaaagactatcggttataaaccggaggaaggtggggacgacgtcaagtcagcatgccccttatatcctgggctacacacgtgctacattgggtaaggacaatgagatgccaagccgtgaggccgagcgaatctacaaacctactctaagttcggattggaggctgcaactcgcctccatgaagttggaatcgctagtaatcgctggtcagcaacacagcggtgaatc
>6f7e3c5e79c6e09d6d7927ab17369708
agggtttgacatcctgcgaatctcttggaaacttgagagtgccttcgggagcgcagtgacaggtggtgcatggctgtcgtcagctcgtgtcgtgagatgttgggttaagtcccgcaacgagcgcaacccacgtctttagttgccagcatttagttgggcactctagagagaccgccggtgataaaccggaggaaggtgtggatgacgtcaagtcatcatgccccttacatcctgggctacacacgtactacaatgctacggacaaagggcagcaagttcgcgaggacaagcaaatcccataaaccgtggctcagttcagatcgtaggctgcaactcgcctacgtgaaggaggaatcgctagtaatcgcaggtcagcatac
>443a804390b59acc9480277f9366faf5
aaggcttgacatactacaaatttttctgagaagaaaaagtgccttcgggaatgtagatacaggtggtgcatggctgtcgtcagctcgtgtcgtgagatgttgggttaagtcccgcaacgagcgcaacccttgtttttagttgccaatttattgggttttctagaaagactgccggtgacaaaccggaggaaggtgaggatgacgtcaagtcagcatgccccttatgccttgggctacacacgtgctacaatggctaggacaaagagttgcgagctcgcgagagtcagctaatctcataaacttagcctaagttcggattgtaggctgcaactcgcctacatgaagtcggaatcgctagtaatcgctggtcagccatacag
>2f33fe0f608b4ceb6a81ede1a0fdb73a
agggcttgacatactacaaatcttttagagataaaagagtgctttcgagaatgtagatacaggtggtgcatggctgtcgtcagctcgtgtcgtgagatgttgggttaagtcccgcaacgagcgcaaccctcgtttttagttgccaatttattggtttttttagaaagactgccggtgacaaaccggaggaaggtgaggatgacgtcaagtcagcatgccccttatgtcctgggctacacacgtgctacaatgatggggacaaagagttgccaatctgcaaggatgagctaatctcgtaaacttcatctaagttcggattgtaggctgcaactcgcctacatgaagttggaattgctagtaatcgctggtcagccatacag
>a94015e95be777edc96ee98bf776f1f5
agggtttgacatgatacgaatttctttgaaagaagaaagtgccttttggaacgtatacacaggtggtgcatggctgtcgtcagctcgtgtcgtgagatgttgggttaagtcccgcaacgagcgcaacccttatttttagttgcctatttggaactctagaaagactgctggttataaaccggaggaaggcggggatgacgtcaagtcagcatgccccttacaccctgggctacacacgtgctacaatgggtgagacaatgagatgcaaatctgcgaagacaagctaatctataaactctctctaagttcggattgtaggctgcaactcgcctgcatgaagttggaatcgctagtaatcgctggtcagctatacagcggtg
>fc73bcaa86a072a480eefb42873bf2a9
agggcttgacatactacaaattcttttgagaaagagaagtgccttcgggaatgtagatacaggtggtgcatggctgtcgtcagctcgtgtcgtgagatgttgggttaagtcccgcaacgagcgcaacccttatttttagttaccaactcgttgggttttttagaaagactgccggtgacaaaccggaggaaggtgaggatgacgtcaagtcagcatgccccttatgtcctgggctacacacgtgctacaatggttaagacaatgagtcgcgagctcgtgagagtaagctaatctattaaacttagcctaagttcagattgtaggctgcaactcgcctgcatgaagttggaatcgctagtaatcgctggtcagccatacag
>560f2931e22e86071b035ad45c3af0a0
agggcttgacatgccacgaattcttcagaaatgaggaagtgccttcgggaacgtggacacaggtggtgcatggctgtcgtcagctcgtgtcgtgagatgttgggttaagtcccgcaacgagcgcaacccttatctttagttacctatattaactctaaagagactgccggtgataaaccggaggaaggtgaggatgacgtcaagtcagcatgccccttacgccctgggcgacacacgtgctacaatggtcgagacaatgagttgcgatctcgcgagagtcagctaacctcaaaaactcgatctcagttcagattgcaggctgaaactcgcctgcatgaaggtggaatcgctagtaatcgcaggtcagccatactgcggtg
>f47938620dcce41d472051d634f9237c
agggcttgacatgccacgaatctttcagagatgagagagtgccttcgggaacgtggacacaggtggtgcatggctgtcgtcagctcgtgtcgtgagatgttgggttaagtcccgcaacgagcgcaacccttatctttagttaaaaacaactctagagagactgccagtgataaactggaggaaggtgaggatgacgtcaagtcagcatgccccttacgccctgggctacacacgtgctacaatggttaggacaaagagatgctaactcgcgagagcaagctaacctcaaaaacctaatctcagttcggattgcaggctgcaactcgcctgcatgaaggtggaatcgctagtaatcgcaggtcagccatactgcggtgaat
>f954d78de4ad71a3c57245557d357d06
agggtttgacatgatacggatctttttgaaagagaagagacctttattggaaacgtatacacaggtggtgcatggctgtcgtcagctcgtgtcgtgagatgttgggttaagtcccgcaacgagcgcaaccctcatttttagttgctttttcaagaactctagaaagactgccggttataaaccggaggaaggcggggatgacgtcaagtcagcatgccccttacaccctgggctacacacgtgctacaatggacgagacaatgagatgcaattctgcaaagactagctaatctataaactcgttctaagttcggattgtaggctgcaactcgcctgcatgaagttggaatcgctagtaatcgcgtaacagcatgacgcgg
>a2efab1a9608bec6225ab15bcbb128b7
agggtttgacatgatacgaatctttttgaaagaaaagagtgccgtttggaacgtatacacaggtggtgcatggctgtcgtcagctcgtgtcgtgagatgttgggttaagtcccgcaacgagcgcaacccttatttttagttgccttttaaggaactctagaaagactgctggttataaaccggaggaaggcggggatgacgtcaagtcagcatgccccttacaccctgggctacacacgtgctacattgggcgagacaatgagatgcaaacctgcgaaggctagctaatctataaactcgttctaagttcggattgcaggctgcaactcgcctgcatgaaggtggaatcgctagtaatcgctggtcagcatacagcggtg
>628e06703d313ca177d8eccb126a0e18
agggtttgacatgacaggaatttcttgagaaagaaagtgccttttaggaacctgtacacaggtggtgcatggctgtcgtcagctcgtgtcgtgagatgttgggttaagtcccgcaacgagcgcaacccttatttttagttacttttctagaaagactgccggttacaagccggaggaaggcggggacgacgtcaagtcagcatgccccttacaccctgggctacacacgtgctacattgggtaagacaatgagtcgcgagcctgcgaaggtcagcaaatctataaacttactctaagttcagattgtaggctgtaactcgcctacatgaagttggaatcgctagtaatcgctggtcagccatacagcggtgaatccgttc
>d902484c0ce441e9f7fe819f7a572373
agggtttgacatgacatgaattctctgagaagagaagtgccttttaggaacatgtacacaggtggtgcatggctgtcgtcagctcgtgtcgtgagatgttgggttaagtcccgcaacgagcgcaacccttatttttagttacttttctagaaagactgccggttacaagccggaggaaggcggggacgacgtcaagtcagcatgccccttacaccctgggctacacacgtgctacattgggtaagacagtgagtcgcgagcctgtgaaggtcagcaaatctataaacttactctaagttcagattgtaggctgtaactcgcctacatgaagttggaatcgctagtaatcgctggtcagccatacagcggtgaatccgttc
>114848078031642663a33b744c04d69a
agggtttgacatgatacgaatttttatgaaagtaaaaagtgccgtttggaacgtatacacaggtggtgcatggctgtcgtcagctcgtgtcgtgagatgttgggttaagtcccgcaacgagcgcaacccttatttttagttgccttttggaactctagaaagactgccggttataaaccggaggaaggcggggatgacgtcaagtcagcatgccccttacaccctgggctacacacgtgctacattgggcgagacaatgagatgcaagtctgcgaagataagctaatctataaactcgttctaagttcggattgtaggctgcaactcgcctacatgaaggtggaatcgctagtaatcgctggtcagctatacagcggtga
>fcfca2cf3095cbd4006cb64343154b2d
agggtttgacatgatacggatctttttgaaagagaagagacctttattggaaacgtatacacaggtggtgcatggctgtcgtcagctcgtgtcgtgagatgttgggttaagtcccgcaacgagcgcaaccctcatttttagttgctttttcaagaactctagaaagactgccggttataaaccggaggaaggcggggatgacgtcaagtcagcatgccccttacaccctgggctacacacgtgctacaatggacgagacaatgagatgcaattctgcaaagactagctaatctataaactcgttctaagttcggattgtaggctgcaactcgcctgcatgaagttggaatcgctagtaatcgtggatcagcgtgccacgg
>6b99528bff9e90aa78590cfd1f03e758
agggcttgacatgtcacaaatctttctgaaaggagagagtgccttcgggaatgtgaacacaggtggtgcatggctgtcgtcagctcgtgtcgtgagatgttgggttaagtcccgcaacgagcgtaacccttgtctttagttgccatcattcagttgggcactttaaagagactgccggtgataaaccggaggaaggtgaggacgacgtcaagtcagcatgccccttacgccctgggctacacacgtactacaatggccgagacaaagagtcgcaagtttgcaaagacaagccaatctcataaactcggtctcagttcggattgtaggctgcaactcgcctacatgaagttggaatcgctagtaatcgccggtcagctata
>c8f91b6f9eb2928cba26b05f51b30cb1
agggtttgaaatcattccaaaactccttgaaaagggagcctccttcgggatggaatgacaggtggtgcatggctgtcgtcagctcgtgttgtgaaatgtcgagttaagtctcgtaacgagcgcaacccatgtctcttgttgctgtatcagtgcttaagagagactgccgatcaacatcggaggaaggtgtggatgatgtcaagtcagcatgccccttacatcctgggctacacacgtactacaatgggagggacaatgagctgcaaacctgcgaaggctagccaatctcaaaaaccctctctcagttcggattgcactctgcaactcgagtgcatgaaggtggaatcgctagtaatcgctggtcagctatacagcggtga
>85c22afc45496ae1556feaa564927209
agggtttgacatgatacgaatttctttgaaaaaagaaagtgccttttggaacgtatacacaggtggtgcatggctgtcgtcagctcgtgtcgtgagatgttgggttaagtcccgcaacgagcgcaaccctcatttttagttgccttaatggaactctagaaagactgctggttataaaccggaggaaggcggggatgacgtcaagtcagcatgccccttacaccctgggctacacacgtgctacaatgggtgagacaatgagatgcaaatctgcgaagacaagctaatctataaactcattctaagttcggattgtaggctgcaactcgcctgcatgaagttggaatcgctagtaatcgctggtcagctatacagcggtg
>93873cb330000de341b2cd309a53b7b2
agggtttgacatgatacgaatttctttgaaaaaagaaagtgccgtttggagcgtatacacaggtggtgcatggctgtcgtcagctcgtgtcgtgagatgttgggttaagtcccgcaacgagcgcaacccttgtttttagttgccttttatggaactctagaaagaccgccggttataaaccggaggaaggcggggatgacgtcaagtcagcatgccccttacaccctgggctacacacgtgctacattggacgagacaatgagatgcaactctgcgaagactagctaatctataaactcgttctaagttcggattgcaggctgcaactcgcctgcatgaaggtggaatcgctagtaatcgctggtcagctatacagcggt
>0b27f2262fdf0b2f3282d6f84060f098
agggtttgacatgatacggatctttttgaaagagaagagacctttattggaaacgtatacacaggtggtgcatggctgtcgtcagctcgtgtcgtgagatgttgggttaagtcccgcaacgagcgcaaccctcatttttagttgctttttcaagaactctagaaagactgccggttataaaccggaggaaggcggggatgacgtcaagtcagcatgccccttacaccctgggctacacacgtgctacaatggacgagacaatgagatgcaattctgcaaagactagctaatctataaactcgttctaagttcggattgtaggctgcaactcgcctgcatgaagttggaatcgctagtaatcgtagatcagaatgctacgg
>9e293a28e3a751fd4f6b3980820960bc
agggcttgacatgccacgaattcttcagaaatgaggaagtgccttcgggaacgtggacacaggtggtgcatggctgtcgtcagctcgtgtcgtgagatgttgggttaagtcccgcaacgagcgcaacccttatctttagttacctattttaactctaaagagactgccggtgataaactggaggaaggtgaggatgacgtcaagtcagcatgccccttacgccctgggcgacacacgtgctacaatggtcgagacaatgagttgcgatctcgcgagagtcagctaacctcaaaaactcgatctcagttcagattgcaggctgaaactcgcctgcatgaaggtggaatcgctagtaatcgcaggtcagccatactgcggtg
>47233dcdf8b096229226ebf34677c1ea
agggcttgacatactgcgaatctttttgaaagaagagagtgccttcgggaatgcagatacaggtggtgcatggctgtcgtcagctcgtgtcgtgagatgttgggttaagtcccgcaacgagcgcaacccttgtttttagttaccaattcgttgggttttctagaaagactgccggtgacaaaccggaggaaggtgaggatgacgtcaagtcagcatgccccttatgtcctgggctacacacgtgctacaatgggtgggacaaagagtcgcgagttcgcgagaaccagctaatctcgtaaacctaccctaagttcagattgtaggctgcaactcgcctacatgaagttggaatcgctagtaatcgctggtcagccatacag
>213284eabe0a47de1adfe33a1d83b0d6
agggcttgacatactacgaattcttttgaaaaagagaagtgccttcgggaatgtagatacaggtggtgcatggctgtcgtcagctcgtgtcgtgagatgttgggttaagtcccgcaacgagcgcaacccttatttttagttaccaattcgttgggttttttagaaagactgccggtgacaaaccggaggaaggtgaggatgacgtcaagtcagcatgccccttatgtcctgggctacacacgtgctacaatggttaagacaaagagtcgcgagcttgtaaaagtcagctaatctcgtaaacttagcctaagttcagattgtaggctgcaactcgcctgcatgaagttggaatcgctagtaatcgctggtcagccatacag
>2829511bd7dedb39fb954d9af49a395b
agggcttgacatgtcacaaatcttcttgaaagagaagagtgccttcgggaatgtgaacacaggtggtgcatggctgtcgtcagctcgtgtcgtgagatgttgggttaagtcccgcaacgagcgtaacccttgtctttagttgccatcattcagttgggcactttaaagagactgccggtgataaaccggaggaaggtgaggacgacgtcaagtcagcatgccccttacgccctgggctacacacgtactacaatggccgagacaaagagtcgcaagtttgcgaaaacaagctaatctcataaactcggtctcagttcggattgcaggctgcaactcgcctgcatgaagttggaatcgctagtaatcgccggtcagccata
>71585622c5d3ba13b557c99d41129346
agggcttgacatactgcagatctttttgagaaagaagagtgccttcgggaatgcagatacaggtggtgcatggctgtcgtcagctcgtgtcgtgagatgttgggttaagtcccgcaacgagcgcaacccttatttttagttaccaacttgttgggttctctagaaagactgccggtgacaaaccggaggaaggtgaggatgacgtcaagtcagcatgccccttatgtcctgggctacacacgtgctacaatggttaagacaaagagtcgcgagttcgtgagaaccagctaatctcgtaaacttagcctaagttcagattgtaggctgcaactcgcctacatgaagttggaatcgctagtaatcgctggtcagctatacag
>1f82d2f756972efed6397596c969aedc
agggcttgacatgtcataaatctttctgaaaggaaagagtgccttcgggaatgtgaacacaggtggtgcatggctgtcgtcagctcgtgtcgtgagatgttgggttaagtcccgcaacgagcgtaacccttgtctttagttgccatcattcagttgggcactttaaagagactgccggtgataaaccggaggaaggtgaggatgacgtcaagtcagcatgccccttacgctctgggctacacacgtactacaatggccgagacaaagagtcgcaagtctgtaaaggcaagctaatctcataaactcggtctcagttcggattgcaggctgcaactcgcctgcatgaagttggaatcgctagtaatcgccggtcagccata
>c6f6d8aa84fa71e3dc6975aa4d1bc4aa
agggtttgacatggtatgaatccctctgagaagagggagtgctttattgagcatacacacaggtggtgcatggctgtcgtcagctcgtgtcgtgagatgttgggttaagtcccgtaacgagcgcaaccctcatttctagttaattttctagaaagactgccggttataagctggaggaaggtggggatgacgtcaagtcagcatgccccttataccctgggctacacacgtgctacattggataagacaatgagttgcaagcctgtgaaggttagctaatctataaacttattcgtagttcggattgtaggctgaaactcgcctacatgaagttggaatcgctagtaatcgctggtcagccatacagcggtgaattcgtt
>8393bf58354c13aeb9f5b04dcddcd940
aggacttgacatactacgaatccttttgagaaaaaggagtgccttcgggaatgtagatacaggtggtgcatggctgtcgtcagctcgtgtcgtgagatgttgggttaagtcccgcaacgagcgcaacccttatttttagttaccaacttgttggactctctagaaagactgccggtgacaaaccggaggaaggtgaggatgacgtcaagtcagcatgccccttatgtcctgggctacacacgtgctacaatggctaagacaaagagttgcgagcttgcgaaagtcagctaatctcataaacttagcctaagttcagattgtaggctgcaactcgcctacatgaagttggaatcgctagtaatcgctggtcagccatacag
>64137fb06272f3ff02d0a3f5142f29ea
agggcttgacatactgcaaatcttttcgagacgaaagagtgccttcgggaatgcagatacaggtggtgcatggctgtcgtcagctcgtgtcgtgagatgttgggttaagtcccgcaacgagcgcaaccctcgtctttagttgccaatttattgggatttttagagagactgccgatgataaatcggaggaaggtgaggatgacgtcaagtcagcatgccccttatgtcctgggctacacacgtgctacaatggcaaagacaaagagtcgcaaactcgtaagaactagctaatctcataaactttgcccaagttcggattgtaggctgcaactcgcctgcatgaagttggaatcgctagtaatcgctggtcagctatacag
>a80bb157559e5bd6c2b8c05a4536d1d7
agggcttgacatactacagattcttttgaaaaagagaagtgccttcgggaatgtagatacaggtggtgcatggctgtcgtcagctcgtgtcgtgagatgttgggttaagtcccgcaacgagcgcaacccttatttttagttaccaattcgttgggttttttagaaagactgccggtgacaaaccggaggaaggtgaggatgacgtcaagtcagcatgccccttatgtcctgggccacacacgtgctacaatggttaagacaaagagttgcgaactcgtgagagtcagctaatctactaaacttagcctaagttcagattgtaggctgcaactcgcctgcatgaagttggaatcgctagtaatcgctggtcagccatacag
>2c513191e709930f1d4fea2b5373298e
agggcttgacatactacgaatccttttgagaaaaaggagtgccttcgggaatgtagatacaggtggtgcatggctgtcgtcagctcgtgtcgtgagatgttgggttaagtcccgcaacgagcgcaacccttatttttagttaccaattcgttgggttctctagaaagactgccggtgacaaaccggaggaaggtgaggatgacgtcaagtcagcatgccccttatgtcctgggctacacacgtgctacaatggctaagacaaagagttgcgagctcgcaagagtcagctaatctcataaacttagcctaagttcagattgtaggctgcaactcgcctacatgaagttggaatcgctagtaatcgctggtcagccatacag
>7acc28e9d6678f6e00cb103820c4ec26
agggcttgacatactacagatccttttgagaaaagggagtgccttcgggaatgtagatacaggtggtgcatggctgtcgtcagctcgtgtcgtgagatgttgggttaagtcccgcaacgagcgcaacccttatttttagttactaattcgttaggttctctagaaagactgccggtgacaaaccggaggaaggtgaggatgacgtcaagtcagcatgccccttatgtcctgggctacacacgtgctacaatggctaagacaaagagtcgcgagcttgtgaaagtcagctaatctcataaacttagcctaagttcagattgtaggctgcaactcgcctacatgaagttggaatcgctagtaatcgctggtcagccatacag
>e5c7dbfab6f5aa4a033e65dcdec1adf8
agggcttgacatactgcgaatctttttgaaagaagagagtgccttcgggaatgcagatacaggtggtgcatggctgtcgtcagctcgtgtcgtgagatgttgggttaagtcccgcaacgagcgcaacccttgtttttagttaccaacttgttgggttttctagaaagactgccggtgacaaaccggaggaaggtgaggatgacgtcaagtcagcatgccccttatgtcctgggctacacacgtgctacaatggttaggacaaagagttgcgagttcgcgaggaccagctaatctcataaacctagcctaagttcagattgtaggctgcaactcgcctacatgaagttggaatcgctagtaatcgctggtcagccatacag
>d09da57d12d6b1192075174400dfe571
aggacttgacataatgtaaatattcttgaaaaagagtagtgccttcgggaatacaaacacaggtggtgcatggctgtcgtcagctcgtgttgtgagatgttgggttaagtcccgcaacgagcgtaacccttatttttagttgccattatatatgggtctttagaaagactgccggtgataaaccggaggaaggtgaggacgacgtcaagtcagcatgccccttatgtcctgggctacacacgtgctacaatggttaagacaaggagttgccagttcgtgaggattagctaatctcgtaaacttaactaaagttcagattgtaggctgcaactcgcctacatgaagttggaatcgctagtaatcgctggtcagccatacag
>53fb709c7f02f6d3ff684c16e5227583
agggtttgaaataatttcaaaacttcttgaaagagaagcctccttcgggatggaattacaggtggtgcatggctgtcgtcagctcgtgttgtgaaatgtcaagttaagtcttgtaacgagcgcaacccatgtctcttgttgctgtttacagtgcttaagagaaactgccgatcaacatcggaggaaggtgtggatgatgtcaagtcagcatgccccttacatcctgggctacacacgtactacaatggtcgagacaaagggtcgctaacctgcgaaggtatgccaatctcataaactcgatctcagttcggattgtactctgcaactcgagtacatgaaggtggaatcgctagtaatcgctggtcagcatacagcggtga
>d88c53b9ed03e9fefd334dd6a17ea084
agggtttgacatggtgttaattctttgaaaaaagaagtaccgttcgcggtagacacacacaggtggtgcatggctgtcgtcagctcgtgtcgtgagatgttgggttaagtcccgcaacgagcgcaacccttgtttttagttactagtaatctaaaaagactatcggttataaaccggaggaaggtggggacgacgtcaagtcagcatgccccttataccctgggctacacacgtgctacattgggttaggacagtgagatgccaagccgcgaggccgagctaatctataaacctactctaagttcggattggaggctgcaactcgcctccatgaagttggaatcgctagtaatcgctggtcagcaacacagcggtgaatc
>ebda8df1a07869edb14f125764070202
aggacttgacatactacggattcttctgagaagaagaagtgccttcgggaatgtagatacaggtggtgcatggctgtcgtcagctcgtgtcgtgagatgttgggttaagtcccgcaacgagcgcaacccttatttttagttactaattcgttaggttctctagaaagactgccggtgacaaaccggaggaaggtgaggatgacgtcaagtcagcatgccccttatgtcctgggctacacacgtgctacaatggttaagacaaagagtcgcgagctcgcgagagtcagctaatctcataaacttagcctaagttcagattgtaggctgcaactcgcctacatgaagttggaatcgctagtaatcgctggtcagccatacag
>d4a895c797d2e3dff28bb2ec319edd33
agggtttgacatgacatgaatttttctgagaagaagaagtgccttttaggaacatgtacacaggtggtgcatggctgtcgtcagctcgtgtcgtgagatgttgggttaagtcccgcaacgagcgcaacccttgtttttagttatttttctagaaagactgccggttataagccggaggaaggcggggacgacgtcaagtcagcatgccccttacaccctgggctacacacgtgctacattgggtaagacaatgagtcgcgagcctgcgaaggtcagcaaatctataaacttactctaagttcggattgtaggctgtaactcgcctacatgaagttggaatcgctagtaatcgctggtcagccatacagcggtgaatccgt
>4a62c2febb0f207f343e0c6eb47ed6db
agggtttgacatgatacgaatttctttgaaagaagaaagtgccgtttggagcgtatacacaggtggtgcatggctgtcgtcagctcgtgtcgtgagatgttgggttaagtcccgcaacgagcgcaacccttatttttagttgcctttatggaactctagaaagactgctggttataaaccggaggaaggcggggatgacgtcaagtcagcatgccccttacaccctgggctacacacgtgctacattgggcgagacaatgagatgcaaatctgcaaagactagctaatctataaactcgttctaagttcggattgcaggctgcaactcgcctgcatgaaggtggaatcgctagtaatcgctggtcagctacacagcggtg
>781c45f0e3a8c42eed342294affcee38
agggcttgacatgtcacgaatcctcctgaaagggaggagtgccttcgggaacgtgaacacaggtggtgcatggctgtcgtcagctcgtgtcgtgagatgttgggttaagtcccgcaacgagcgtaacccttatttttagttgccatcattaagttgggcactttaaaaagactgccggtgataaaccggaggaaggtgaggacgacgtcaagtcagcatgccccttacgccctgggctacacacgtactacaatggtcgagacaaagagtcgcaagtctgcaaagacaagccaatctcataaactcgatctcagttcggattgcaggctgcaactcgcctgcatgaaggtggaatcgctagtaatcgccggtcagccata
>ef9f16ee8561085f6c7a9dbc66f2a6fd
agggcttgacatactgcaaattttcttgaaagagaaaagtgccttcgggaatgcagatacaggtggtgcatggctgtcgtcagctcgtgtcgtgagatgttgggttaagtcccgcaacgagcgcaaccctcgtttttagttgccattttatgggttctctagaaagactgccggtgacaaaccggaggaaggtggggatgacgtcaagtcagcatgccccttatgccctgggctacacacgtgctacaatggctaagacaaagagtcgcgaattcgcgagaatcagctaatctcataaacttagtctaagttcagattgtaggctgcaactcgcctacatgaagttggaatcgctagtaatcgctggtcagccatacagc
>550c23334ae8eea2ba5439d4b9b75bd9
aaggcttgacatactacaaatttctttgaaagaggaaagtgccttcgggaatgtagatacaggtggtgcatggctgtcgtcagctcgtgtcgtgagatgttgggttaagtcccgcaacgagcgcaacccttatttttagttgctaatttattaggttttctaaagagactgccggtgacaaaccggaggaaggtgaggatgacgtcaagtcagcatgccccttatgccttgggctacacacgtgctacaatggttaagacaaagagttgcgagctcgcgagagtcagctaatctcataaacttagcctaagttcggattgtaggctgcaactcgcctacatgaagtcggaatcgctagtaatcgctggtcagccatacag
>37dc323f17c77db15a8bac4bb5fdd606
agggtttgacatgatacgaatttttgtgaaagcaaaaagtgccgtttggaacgtatacacaggtggtgcatggctgtcgtcagctcgtgtcgtgagatgttgggttaagtcccgcaacgagcgcaacccttgtttttagttgcctttatggaactctaaaaagactgccggttataaaccggaggaaggcggggatgacgtcaagtcagcatgccccttacaccctgggctacacacgtgctacattgggcgagacaatgagatgcaaacctgtgaaggtaagctaatctataaactcgttctaagttcggattgtaggctgcaactcgcctacatgaaggtggaatcgctagtaatcgctggtcagctatacagcggtg
>94793480f400151733141eec6b8c84c7
agggtttgacatggtgcgaatttctttgaaagaagaaagtgccattcggaacgcacacacaggtggtgcatggctgtcgtcagctcgtgtcgtgagatgttgggttaagtcccgcaacgagcgcaacccttatttttagttgcctttatggaactctagaaagactgccggttataaaccggaggaaggcggggatgacgtcaagtcagcatgccccttacaccctgggctacacacgtgctacattgggcgagacaatgagacgcaaatctgcgaagataagctaatctataaactcgttctaagttcggattgtaggctgcaactcgcctacatgaagatggaatcgctagtaatcgctggtcagcatacagcggtga
>baee6731b051325bcde45ad0e3a7e580
agggtttgacatggtgcgaatttctttgaaagaagaaagtgccattcggaacgcacacacaggtggtgcatggctgtcgtcagctcgtgtcgtgagatgttgggttaagtcccgcaacgagcgcaacccttatttttagttgcctttatggaactctagaaagactgccggttataaaccggaggaaggcggggatgacgtcaagtcagcatgccccttacaccctgggctacacacgtgctacattgggcgagacaatgagacgctagtctgtgaagataagctaatctataaactcgttctaagttcggattgtaggctgcaactcgcctacatgaagatggaatcgctagtaatcgctggtcagcatacagcggtga
>ca36763e70d1fe47ab798f48484a4328
agggcttgacatactacaaatcttttcgagatgaaagagtgccttcgggaatgtagatacaggtggtgcatggctgtcgtcagctcgtgtcgtgagatgttgggttaagtcccgcaacgagcgcaaccctcgtttttagttgccaatttattgggttttttagaaagactgccggtgataaaccggaggaaggtgaggatgacgtcaagtcagcatgccccttatgtcctgggccacacacgtgctacaatggtaaagacaaagagtcgcaaatctgtgaagactagctaatctcataaactttgcctaagttcgaattgtaggctgcaactcgcctacatgaagttggaatcgctagtaatcgctggtcagctatacag
>a25bb4438dae818a503f18b9d36569f0
agggtttgacataatacgaatttctttgaaaaaagaaagtgccgtttggagcgtatacacaggtggtgcatggctgtcgtcagctcgtgtcgtgagatgttgggttaagtcccgcaacgagcgcaacccttgtttttagttgctttttatagaactctaaaaagactgccggttataagccggaggaaggtggggatgacgtcaagtcagcatgccccttacaccctgggctacacacgtgctacattgggcgagacaatgagacgcaactctgcgaagattagctaatctataaactcgttctaagttcggattgtaggctgcaactcgcctacatgaaggtggaatcgctagtaatcgctggtcagctacacagcggt
>f7bc6481e9115d08e5e1d9787fb9e3b0
agggtttgacatgatacgaatttctttgaaaaaagaaagtgccgttcggaacgtatacacaggtggtgcatggctgtcgtcagctcgtgtcgtgagatgttgggttaagtcccgcaacgagcgcaaccctcatttttagttgcctttatggaactctagaaagactgccggttataaaccggaggaaggcggggatgacgtcaagtcagcatgccccttacaccctgggctacacacgtgctacaatgggcgagacaatgagatgcgactctgcgaagattagctaatctaaaaactcgttctaagttcggattgtaggctgcaactcgcctgcatgaagttggaatcgctagtaatcgctggtcagctatacagcggtg
>58be27503892a15a2085a0df889e5dd8
agggtttgacatgatacggatctttttgaaaaaaaagaggcctttttggaaacgtatacacaggtggtgcatggctgtcgtcagctcgtgtcgtgagatgttgggttaagtcccgcaacgagcgcaaccctcatttttagttgctttatagaactctaaaaagactgccggttataaaccggaggaaggcggggatgacgtcaagtcagcatgccccttacaccctgggctacacacgtgctacaatggacgagacaatgagatgcaattctgcaaagactagctaatctataaactcgttctaagttcggattgcaggctgcaactcgcctgtatgaagttggaatcgctagtaatcgctggtcagctacacagcggtg
>650cb66e01df6ea15b5cc0ab4ee8a02c
agggcttgacatactacagattcttttgagaaagagaagtgccttcgggaatgtagatacaggtggtgcatggctgtcgtcagctcgtgtcgtgagatgttgggttaagtcccgcaacgagcgcaacccttatttttagttaccaattcgttgggttttttagaaagactgccggtgacaaaccggaggaaggtgaggatgacgtcaagtcagcatgccccttatgtcctgggctacacacgtgctacaatggttaagacaaagagtcgcaagctcgtgagagtgagctaatctaataaacttagcctaagttcagattgtaggctgcaactcgcctgcatgaagttggaatcgctagtaatcgctggtcagccatacag
>01341932bfa8eb41e919e6531f54c814
agggcttgacatgtcacaaatttttctgaaaggagagagtgccttcgggaatgtgaacacaggtggtgcatggctgtcgtcagctcgtgtcgtgagatgttgggttaagtcccgcaacgagcgtaacccttgtctttagttgccatcattcagttgggcactttaaagagactgccggtgataaaccggaggaaggtgaggacgacgtcaagtcagcatgccccttacgccctgggctacacacgtactacaatggccgagacaaagagtcgcaagtttgcaaagacaagccaatctcataaactcggtctcagttcggattgtaggctgcaactcgcctacatgaagttggaatcgctagtaatcgccggtcagctata
>1877bf50ac340269befb30929007e687
aggacttgacatactacagatccttttgagaaaaaggagtgccttcgggaatgtagatacaggtggtgcatggctgtcgtcagctcgtgtcgtgagatgttgggttaagtcccgcaacgagcgcaacccttatttttagttactaattcgttaggttctctagaaagactgccggtgacaaaccggaggaaggtgaggatgacgtcaagtcagcatgccccttatgtcctgggctacacacgtgctacaatggttaagacaaagagtcgcgagctcgcgagagtcagctaatctcataaacttagcctaagttcagattgtaggctgcaactcgcctacatgaagttggaatcgctagtaatcgctggtcagccatacag
>7824fed22f0d989ab30c01a1a43aad20
agggtttgacatgacatgaatttttctgagaagaagaagtgccttttaggaacatgtacacaggtggtgcatggctgtcgtcagctcgtgtcgtgagatgttgggttaagtcccgcaacgagcgcaacccttgtttttagttatttttctagaaagactgccggttataagccggaggaaggcggggacgacgtcaagtcagcatgccccttacaccctgggctacacacgtgctacattgggtaagacaatgagtcgcgaacctgcgaaggtcagcaaatctataaacttactctaagttcggattgtaggctgtaactcgcctacatgaagttggaatcgctagtaatcgctggtcagccatacagcggtgaatccgt
>20e93c4934d8b464cc82784e5e600a50
agggcttgacatactacaaattcttttgagaaagagaagtgccttcgggaatgtagatacaggtggtgcatggctgtcgtcagctcgtgtcgtgagatgttgggttaagtcccgcaacgagcgcaacccttatttttagttaccaattcgttggattttttagaaagactgccggtgacaaaccggaggaaggtgaggatgacgtcaagtcagcatgccccttatgtcctgggctacacacgtgctacaatggttaagacaaagagtcgcaagctcgtgagagtaagctaatctaataaacttagcctaagttcagattgtaggctgcaactcgcctacatgaagttggaatcgctagtaatcgctggtcagccatacag
>03332ba77a1ac501490c5cd6fd78b8db
agggcttgacatgccacgaatctttcagagatgagagagtgccttcgggaacgtggacacaggtggtgcatggctgtcgtcagctcgtgtcgtgagatgttgggttaagtcccgcaacgagcgcaacccttatctttagttaaaaacaactctagagagactgccagtgataaactggaggaaggtgaggatgacgtcaagtcagcatgccccttacgccctgggctacacacgtgctacaatggttaggacaaagagatgcgaactcgcgagggtaagctaacctcaaaaacctaatctcagttcggattgcaggctgcaactcgcctgcatgaaggtggaatcgctagtaatcgcaggtcagccatactgcggtgaat
>1590836176f206cbc4ecdff3ad83acf8
agggtttgacatgatacgaatttctttgaaagaagaaagtgccgtttggagcgtatacacaggtggtgcatggctgtcgtcagctcgtgtcgtgagatgttgggttaagtcccgcaacgagcgcaacccttatttttagttgcctttatggaactctagaaagactgctggttataaaccggaggaaggcggggatgacgtcaagtcagcatgccccttacaccctgggctacacacgtgctacattgggcgagacaatgagatgcaactctgcgaagattagctaatctataaactcgttctaagttcggattgcaggctgcaactcgcctgcatgaaggtggaatcgctagtaatcgctggtcagctatacagcggtg
>f41671f7f5c55e3fc626a7090857343e
agggtttgacatgatacgaatttctttgaaagaagaaagtgccttatggaacgtatacacaggtggtgcatggctgtcgtcagctcgtgtcgtgagatgttgggttaagtcccgcaacgagcgcaaccctcatttttagttgcctattttggaactctagaaagactgctggttataaaccggaggaaggcggggatgacgtcaagtcagcatgccccttacaccctgggctacacacgtgctacaatggtggagacaatgagatgctaatctgcgaagacaagctaatctataaactctatctaagttcggattgtaggctgcaactcgcctgcatgaagttggaatcgctagtaatcgctggtcagctatacagcggt
>473a0114bdedf0b6b5da0f1d14e27d1a
agggtttgacatgatacgaatttttgtgaaagcaaaaagtgccgtttggaacgtatacacaggtggtgcatggctgtcgtcagctcgtgtcgtgagatgttgggttaagtcccgcaacgagcgcaacccttgtttttagttgcctttatggaactctagaaagactgccggttataaaccggaggaaggcggggatgacgtcaagtcagcatgccccttataccctgggctacacacgtgctacattgggcgagacaatgagatgcaaatctgcgaagataagctaatctataaactcgttctaagttcggattgcaggctgcaactcgcctgcatgaaggtggaatcgctagtaatcgctggtcagctatacagcggtg
>7fc3185fb46088d861bcc57a5a303b20
agggtttgacatgacaggaattcttctgagaagaagaagtgcctttttaaggaacctgtacacaggtggtgcatggctgtcgtcagctcgtgtcgtgagatgttgggttaagtcccgcaacgagcgcaacccttgtttttagttatttttctagaaagactgccggttataagccggaggaaggcggggacgacgtcaagtcagcatgccccttacaccctgggctacacacgtgctacattggataagacaatgagtcgcgaacctgtgaaggtcagcaaatctataaacttattctaagttcggattgtaggctgcaactcgcctacatgaagctggaatcgctagtaatcgcaggtcagccatactgcggtgaattc
>20f24d135c862124eb6fbb84f6b25a15
agggtttgaaatcatttcaaaactccttgaaagaggagcctccttcgggatgaaatgacaggtggtgcatggctgtcgtcagctcgtgttgtgaaatgtcgagttaagtctcgtaacgagcgcaacccatgtctcttgttgctcattgagtgcttaagagagactgccgaccaacatcggaggaaggtgtggatgatgtcaagtcagcatgccccttacatcctgggctacacacgtactacaatggtagggacaatgagctgcgatcctgcgaaggctagccaatctcaaaaaccctatctcagttcggattgtactctgcaactcgagtacatgaaggtggaatcgctagtaatcgctggtcagctatacagcggtga
>6c3a6c9bc4e45a1be17ed633bce57265
agggtttgacatgatacgaattttcttgaaatagaaaagtgccgttcggagcgtatacacaggtggtgcatggctgtcgtcagctcgtgtcgtgagatgttgggttaagtcccgcaacgagcgcaacccttgtttttagttgccacttatggaaatctaaaaagactgccggttataaaccggaggaaggcggggatgacgtcaagtcagcatgccccttacaccctgggctacacacgtgctacattgggcgagacaatgagacgcaaatctgcgaagactagctaacctataaactcgttctaagttcggattgcaggctgcaactcgcctgcatgaaggtggaatcgctagtaatcgctggtcagctacacagcggt
>72b34e70ea21051d7596679b1a18dced
agggcttgacatgtcacaaatctttttgaaagaaaagagtgcctccgggaatgtgaacacaggtggtgcatggctgtcgtcagctcgtgtcgtgagatgttgggttaagtcccgcaacgagcgtaacccttgtctttagttgccatcattcagttgggcactttaaagagactgccggtgataaaccggaggaaggtgaggacgacgtcaagtcagcatgccccttacgccctgggctacacacgtactacaatggccgagacaaagagtcgcaagtttgcaaagacaagctaatctcataaactcggtctcagttcggattgcaggctgcaactcgcctgcatgaagttggaatcgctagtaatcgccggtcagctata
>7787110c556db6f88d86a2d81494ad24
agggtttgacatgatacgaatttttgtgaaagcaaaaagtgccgtttggagcgtatacacaggtggtgcatggctgtcgtcagctcgtgtcgtgagatgttgggttaagtcccgcaacgagcgcaacccttgtttttagttgctttttaaagaactctagaaagactgccggttataaaccggaggaaggcggggatgacgtcaagtcagcatgccccttacaccctgggctacacacgtgctacattgggcgagacaatgagatgcaaatctgtgaagactagctaatctataaactcgttctaagttcggattgtaggctgcaactcgcctacatgaagttggaatcgctagtaatcgctggtcagctatacagcggt
>4be96b59971af3a903015a46161d6bfa
agggtttgacatggtatgaattcttttgaaagaaagaagtgccttagggaacatacacacagatggtgcatggctgtcgtcagctcgtgtcgtgagatgttgggttaagtcccgcaacgagcgcaacccttatttttagttacttttctagaaagactgccggttataaaccggaggaaggtggggacgacgtcaagtcagcatgcctcttacaccctgggctacacacgtgctacattgggtaagacaatgagatgcaatatcgtgagatggagcaaatctttaaacttactctaagttcggattgtaggctgcaactcgcctatatgaagttggaatcgctagtaatcgcaggtcagctacactgcggtgaatccgtt
>66b361191ecd80109ea3399e701cf2d9
agggtttgacatgatacgaattttcgtgaaagcgaaaagtgccgtttggaacgtatacacaggtggtgcatggctgtcgtcagctcgtgtcgtgagatgttgggttaagtcccgcaacgagcgcaacccttatttttagttgcctttataggaactctagaaagactgctggttataaaccggaggaaggcggggatgacgtcaagtcagcatgccccttacaccctgggctacacacgtgctacattgggcgagacaatgagatgcaagtctgcgaagataagctaatctataaactcgttctaagttcggattgtaggctgcaactcgcctgcatgaaggtggaatcgctagtaatcgctggtcagctacacagcggt
>1481afbc61a1868b36a49383801023fb
agggtttgacatgatacgaatctctttgaaaaaagagagtgccttttggagcgtatacacaggtggtgcatggctgtcgtcagctcgtgtcgtgagatgttgggttaagtcccgcaacgagcgcaacccttgtttttagttgccttttggaactctaaaaagactgccggttataaaccggaggaaggcggggatgacgtcaagtcagcatgccccttacaccctgggctacacacgtgctacaatggacgagacaatgagttgcgaatctgcgaagatcagccaatctataaactcgttctaagttcggattgtaggctgcaactcgcctacatgaagttggaatcgctagtaatcgctggtcagccatacagcggtga
>c244431a36e31f1c1556ee7b3a27fa95
agggtttgacatgatacgaacttttgtgaaagcagaaggtgccgtttggaacgtatacacaggtggtgcatggctgtcgtcagctcgtgtcgtgagatgttgggttaagtcccgcaacgagcgcaacccttgtttttagttgcctttatggaactctaaaaagactgctggttataaaccggaggaaggcggggatgacgtcaagtcagcatgccccttacaccctgggctacacacgtgctacattgggcgagacaatgagatgctagtctgtgaagataagctaatctataaactcgttctaagttcggattgtaggctgcaactcgcctacatgaaggtggaatcgctagtaatcgctggtcagctatacagcggtg
>7220784ec527bc558f387d371e896414
aaggcttgacatgtcacggatttctccgagaggagagagtgccttcgggaacgtgaacacaggtggtgcatggctgtcgtcagctcgtgtcgtgagatgttgggttaagtcccgcaacgagcgcaacccttgtctttagttaccatcatttagttggggactctagagagactgccggtgacaaaccggaggaaggtgaggacgacgtcaagtcagcatgccccttatgccttgggctacacacgtgctacaatggctaagacaaagagcagcaagcttgtgaaagttagcaaatctcataaacttagtctaagttcggattgtaggctgcaactcgcctacatgaaggcggaatcgctagtaatcgccggtcagcaata
>a55ecf8038e7ca382af0da14ca475aee
agggtttgacatgatacggatctttttgaaaaaaaagagacctttattggaaacgtatacacaggtggtgcatggctgtcgtcagctcgtgtcgtgagatgttgggttaagtcccgcaacgagcgcaaccctcatttttagttgctttttcaagaactctaaaaagactgccggttataaaccggaggaaggcggggatgacgtcaagtcagcatgccccttacaccctgggctacacacgtgctacaatggacgagacaatgaggcgcaattctgcaaagactagcaaatctataaactcgttctaagttcggattgtaggctgcaactcgcctgcatgaagttggaatcgctagtaatcgctggtcagctacacagcg
>aee310e4bfbaa9788fa676e648aaa74c
agggtttgaaatcatttcaaaactccttgaaagaggagcctccttcgggatggaatgacaggtggtgcatggctgtcgtcagctcgtgttgtgaaatgtcgagttaagtctcgtaacgagcgcaacccatgtctcttgttgctcactgagtgcttaagagagactgccgaccaacatcggaggaaggtgtggatgatgtcaagtcagcatgccccttacatcctgggctacacacgtactacaatggtaaggacaatgagctgcgatcctgcgaaggctagccaatctcaaaaaccttatctcagttcggattgcactctgcaactcgagtgcatgaaggtggaatcgctagtaatcgctggtcagctatacagcggtga
>818ebe9311140029dc96ec0b7879cb9c
agggcttgacatgtcacggatctttttgaaaggaaagagtgccttcgggaacgtgaacacaggtggtgcatggctgtcgtcagctcgtgtcgtgagatgttgggttaagtcccgcaacgagcgtaacccttgtttttagttgccatcatttagttgggcactttaaaaagactgccggtgataaaccggaggaaggtgaggacgacgtcaagtcagcatgccccttacgccctgggctacacacgtactacaatggtcgagacaaagagctgctagcctgcgaaggtacgctaatctcataaactcggtctcagttcggattgcaggctgcaactcgcctgcatgaaggtggaatcgctagtaatcgccggtcagctata
>81d5ab02d256c8626afb337fc3597258
agggtttgacatgacatgaatttttttgaaaaaaaaaagtgccttttaggaacatgtacacaggtggtgcatggctgtcgtcagctcgtgtcgtgagatgttgggttaagtcccgcaacgagcgcaacccctatttttagttatttttctagaaagactgccggttataagccggaggaaggcggggatgacgtcaagtcagcatgccccttatatcctgggctacacacgtgctacattgggtaagacaatgagtcgccagcctgcgaaggtcagcaaatctaaaaatttactctaagttcagattataggctgtaactcgcctatatgaagttggaatcgctagtaatcgctggtcagccatacagcggtgaatccgt
>8e52ea977fe22aae6fc78efc1f6babda
aggacttgacatactacagatccttttgagaaaaaggagtgccttcgggaatgtagatacaggtggtgcatggctgtcgtcagctcgtgtcgtgagatgttgggttaagtcccgcaacgagcgcaacccttatttttagttactaattcgttaggttctctagaaagactgccggtgacaaaccggaggaaggtgaggatgacgtcaagtcagcatgccccttatgtcctgggctacacacgtgctacaatggttaagacaaagagtcgcgagctcgcaagagtcagctaatctcataaacttagcctaagttcagattgtaggctgcaactcgcctacatgaagttggaatcgctagtaatcgctggtcagccatacag
>8520a681191a5217c51956513a02b7e1
agggtttgacatggtacgaatttttttgaaagaaaaaagtgccaattggaacgtacacacaggtggtgcatggctgtcgtcagctcgtgtcgtgagatgttgggttaagtcccgcaacgagcgcaacccttatttttagttgcctttatggaactctagaaagactgccggttataaaccggaggaaggcggggatgacgtcaagtcagcatgccccttataccctgggctacacacgtgctacattgggcgagacaatgagatgcaaacttgtaaaagctagctaatctataaactcgttctaagttcggattgtaggctgcaactcgcctacatgaagatggaatcgctagtaatcgcaggtcagctatactgcggtg
>c4d5812185e973c00d0809f7ecc183bc
aaggcttgacatgtcacggatttctctgagaggagaaagtgccttcgggaacgtgaacacaggtggtgcatggctgtcgtcagctcgtgtcgtgagatgttgggttaagtcccgcaacgagcgcaacccttgtctttagttaccatcatttagttggggactctagagagactgccggtgacaaaccggaggaaggtgaggacgacgtcaagtcagcatgccccttatgccttgggctacacacgtgctacaatggctaagacaaagagcagcaagcttgtgaaagttagcaaatctcataaacttagtctaagttcggattgtaggctgcaactcgcctacatgaaggcggaatcgctagtaatcgccggtcagcaata
>726b38d6cac0e07c713f32e92363d69e
agggcttgacatactacgaatccttttgaaaaaaaggagtgccttcgggaatgtagatacaggtggtgcatggctgtcgtcagctcgtgtcgtgagatgttgggttaagtcccgcaacgagcgcaacccttatttttagttaccaattcgttgggttctctagaaagactgccggtgacaaaccggaggaaggtgaggatgacgtcaagtcagcatgccccttatgtcctgggctacacacgtgctacaatggtggagacaaagagttgcgagctcgcgagggtaagctaatctcataaacttcgcctaagttcagattgcaggctgcaactcgcctgcatgaagttggaatcgctagtaatcgctggtcagccatacag
>2db0337246d521fc4745e9619f663103
agggtttgacatgatacgaatttctatgaaaatagaaagtgccttatggaacgtatacacaggtggtgcatggctgtcgtcagctcgtgtcgtgagatgttgggttaagtcccgcaacgagcgcaaccctcatttttagttgccttataggaactctagaaagactgctggttataaaccggaggaaggcggggatgacgtcaagtcagcatgccccttacaccctgggctacacacgtgctacaatgggtgagacaatgagaagcaaatctgcgaggacaagctaatctataaactcattctaagttcggattataggctgcaactcgcctgtatgaagttggaatcgctagtaatcgctggtcagctatacagcggtg
>15e538696e716234e43ed941941fecd4
agggtttgacatgatacgaatttctttgaaagaagaaagtgccgtttggaacgtatacacaggtggtgcatggctgtcgtcagctcgtgtcgtgagatgttgggttaagtcccgcaacgagcgcaacccttgtttttagttgcctttatggaactctaaaaagactgctggttataaaccggaggaaggtggggatgacgtcaagtcagcatgccccttacaccctgggctacacacgtgctacattgggcgagacaatgagatgcaaatctgcaaagactagctaatctataaactcgttctaagttcggattgcaggctgcaactcgcctgcatgaaggtggaatcgctagtaatcgctggtcagctatacagcggtg
>50fcf9061ad51eeecb129a25259fdfca
agggtttgacatggtgttaattctttgaaaaaagaagtaccgttcgcggtagacacacacaggtggtgcatggctgtcgtcagctcgtgtcgtgagatgttgggttaagtcccgcaacgagcgcaacccttgtttttagttactagtaatctaaaaagactatcggttataaaccggaggaaggtggggacgacgtcaagtcagcatgccccttataccctgggctacacacgtgctacattgggttaggacaatgagatgccaagccgcgaggccgagctaatctacaaacctactctaagttcggattggaggctgcaactcgcctccatgaagttggaatcgctagtaatcgctggtcagcaacacagcggtgaatc
>83f5fb6ab4312d9ca55f2857fee8b8d8
agggcttgacatgtcacgaatctttctgaaaggaaagagtgccttcgggaacgtgaacacaggtggtgcatggctgtcgtcagctcgtgtcgtgagatgttgggttaagtcccgcaacgagcgtaacccttgtttttagttgccatcatttagttgggcactttaaaaagactgccggtgataaaccggaggaaggtgaggacgacgtcaagtcagcatgccccttacgccctgggctacacacgtactacaatggtcgagacaaagagctgctagcctgcgaaggtacgctaatctcataaactcggtctcagttcggattgcaggctgcaactcgcctgcatgaaggtggaatcgctagtaatcgccggtcagctata
>4d33db94aa6318bc01668fea2a125e8b
agggtttgacatgatacgaatttctttgaaagaagaaagtgccgtttggaacgtatacacaggtggtgcatggctgtcgtcagctcgtgtcgtgagatgttgggttaagtcccgcaacgagcgcaacccttgtttttagttgccttttatggaactctaaaaagactgccggttataaaccggaggaaggtggggatgacgtcaagtcagcatgccccttacaccctgggctacacacgtgctacattgggcgagacaatgagatgcaaatctgtgaagactagctaatctataaactcgttctaagttcggattgtaggctgcaactcgcctacatgaaggtggaatcgctagtaatcgctggtcagccatacagcggt
>86bcb747f87deda0f49ebd60f28445cf
agggcttgacatactgcgaatctctttgaaagaagagagtgccttcgggaatgcagatacaggtggtgcatggctgtcgtcagctcgtgtcgtgagatgttgggttaagtcccgcaacgagcgcaacccttgtttttagttactaatttatttaggttttctagaaagactgccggtgacaaaccggaggaaggtgaggatgacgtcaagtcagcatgccccttatgtcctgggccacacacgtgctacaatggttaagacaaagagtcgcaaattcgcaaggataagctaatctcataaacttagcctaagttcagattgtaggctgcaactcgcctacatgaagttggaatcgctagtaatcgctggtcagcatacag
>fc318cead1c1bfb07142402b81ba731f
aggacttgacatgaagagaagttttttgaaagaagaatgtgctacggcctcttacacaggtggtgcatggctgtcgtcagctcgtgtcgtgagatgttgggttaagtcccgcaacgagcgcaacccttgtctttagttgatactctaaagagactgccgattataaatcggaggaaggtgaggatgacgtcaagtcatcatgccccttacgtcctgggctacacacgtgctacaatggttattacaattagttgcaagttcgtgagaacaagctaatctgaaaaaataatcttagttcggattgtaggctgcaactcgcctacatgaaggtggaatcgctagtaatcgcaggtcagctatactgcggtgaatccgttccc
>c8df7c3cc7c4a2627c075980e3f2bd29
aggacttgacatggagagaagttttcagaaacgaaaatgtgctacggcctcttacacaggtggtgcatggctgtcgtcagctcgtgtcgtgagatgttgggttaagtcccgcaacgagcgcaacccttgtctttagttagttttctaaagagactgccgattataaatcggaggaaggtgaggatgacgtcaagtcatcatgccccttatgtcctgggctacacacgtgctacaatgggtatgacaaaaagttgctaattcgcgagaacaagctaatcttcaaacatatccttagttcagattgcaggctgcaactcgcctgcatgaaggtggaatcgctagtaatcgcaggtcagctatactgcggtgaatccgttccc
>bf078ab93863faa3dbb20b32a8aeddb3
agggtttgacatggtgttaattctttgaaaaaagaagtaccgttcgcggtagacacacacaggtggtgcatggctgtcgtcagctcgtgtcgtgagatgttgggttaagtcccgcaacgagcgcaacccttgtttttagttacaagtaatctaaaaagactatcggttataaaccggaggaaggtggggacgacgtcaagtcagcatgccccttataccctgggctacacacgtgctacattgggtaggacaatgagatgccaagccgtgaggccgagctaatctacaaacctactctaagttcggattggaggctgcaactcgcctccatgaagttggaatcgctagtaatcgctggtcagcaacacagcggtgaattc
>31d44828658bb20dc04e0f1be99c7398
agggtttgacatgacatgaatttttttgaaaaaaaaaagtgccttttaggaacatgtacacaggtggtgcatggctgtcgtcagctcgtgtcgtgagatgttgggttaagtcccgcaacgagcgcaacccctatttttagttatttttctagaaagactgccggttataagccggaggaaggcggggatgacgtcaagtcagcatgccccttataccctgggctacacacgtgctacattgggtaagacaatgagtcgccagcctgtgaaggtcagcaaatctaaaaatttactctaagttcagattataggctgtaactcgcctatatgaagttggaatcgctagtaatcgctggtcagccatacagcggtgaatccgt
>9f2f38d4fd8b9754cf7107de9b416548
agggtttgacatgatacgaatttctttgaaagaagaaagtgccgtttggagcgtatacacaggtggtgcatggctgtcgtcagctcgtgtcgtgagatgttgggttaagtcccgcaacgagcgcaacccttatttttagttgcttttaaagaactctagaaagactgctggttataaaccggaggaaggcggggatgacgtcaagtcagcatgccccttacaccctgggctacacacgtgctacattgggcgagacaatgagatgcaactctgtgaagattagctaatctataaactcgttctaagttcggattgtaggctgcaactcgcctgcatgaaggtggaatcgctagtaatcgctggtcagctacacagcggtg
>86e32a5b4d47a0ebb82db8478b42ed27
agggcttgacatgtcacaaatctttctgaaaggagagagtgccttcgggaatgtgaacacaggtggtgcatggctgtcgtcagctcgtgtcgtgagatgttgggttaagtcccgcaacgagcgtaacccttgtctttagttgccatcattcagttgggcactttaaagagactgccggtgataaaccggaggaaggtgaggacgacgtcaagtcagcatgccccttacgccctgggctacacacgtactacaatggccgagacaaagagtcgcaagtttgcaaagacaagccaatctcataaactcggtctcagttcggattgtaggctgcaattcgcctacatgaagttggaatcgctagtaatcgccggtcagctata
>3952f1168e948517ad0ef6231ae89970
agggcttgacatactgcgaatctccttgaaagaggagagtgccttcgggaatgcagatacaggtggtgcatggctgtcgtcagctcgtgtcgtgagatgttgggttaagtcccgcaacgagcgcaacccttgtttttagttaccaactcgttgggttttctagaaagactgccggtgacaaaccggaggaaggtgaggatgacgtcaagtcagcatgccccttatgtcctgggctacacacgtgctacaatggtgaggacaaagagtcgcaagtttgcaaaaacaagctaatctcataaacctaacctaagttcagattgtaggctgcaactcgcctacatgaagttggaatcgctagtaatcgctggtcagccatacag
>309256fb4a78284c6253d54d3f0799a0
agggcttgacatactacagatccctttgaaaaaagggagtgccttcgggaatgtagatacaggtggtgcatggctgtcgtcagctcgtgtcgtgagatgttgggttaagtcccgcaacgagcgcaacccttatttttagttaccaattcgttgggttctctagaaagactgccggtgacaaaccggaggaaggtgaggatgacgtcaagtcagcatgccccttatgtcctgggctacacacgtgctacaatggctaagacaaagagtcgcaagctcgcgagagtcagctaatctcataaacttagcccaagttcagattgcaggctgcaactcgcctgcatgaagttggaatcgctagtaatcgctggtcagccatacag
>d66ea6e2450475ea96348f947f97591b
agggtttgacatgatacgaatttctttgaaaagagaaagtgccgtttggaacgtatacacaggtggtgcatggctgtcgtcagctcgtgtcgtgagatgttgggttaagtcccgcaacgagcgcaacccttatttttagttgcctttatggaactctagaaagactgctggttataaaccggaggaaggcggggatgacgtcaagtcagcatgccccttacaccctgggctacacacgtgctacattggacgagacaatgagatgcaactctgcgaagacaagctaatctataaactcgttctaagttcggattgcaggctgcaactcgcctgtatgaaggtggaatcgctagtaatcgctggtcagctatacagcggtg
>22d60b26f020e0e61414100f58ff0cb3
agggcttgacatactacaaattcttttgaaaaaaagaagtgccttcgggaatgtagatacaggtggtgcatggctgtcgtcagctcgtgtcgtgagatgttgggttaagtcccgcaacgagcgcaacccttatttttagttaccaattcgttgggttctctagaaagactgccggtgacaaaccggaggaaggtgaggatgacgtcaagtcagcatgccccttatgtcctgggctacacacgtgctacaatggctaagacaaagagtcgcgagttcgcaagagtcagctaatctcataaacttagcctaagttcagattgtaggctgcaactcgcctacatgaagttggaatcgctagtaatcgctggtcagccatacag
>c219bbb135db7d695b0ee21a731ab457
aaggcttgacatgtcacgaatcttcttgagagggaagagtgccttcgggaacgtgaacacaggtggtgcatggctgtcgtcagctcgtgtcgtgagatgttgggttaagtcccgcaacgagcgcaacccttgtctttagttaccatcatttagttggggactctagagagactgccggtgacaaaccggaggaaggtgaggacgacgtcaagtcagcatgccccttatgccttgggctacacacgtgctacaatggctaagacaaagagcagcaagcttgcaaaagttagcgaatctcataaacttagtctaagttcggattgtaggctgcaactcgcctacatgaaggcggaatcgctagtaatcgccggtcagcaata
>669d83e85ac001d89f701bc7a25053a4
agggcttgacatactgtgaatcactatgaaaatagccgagccgaaaggcacagatacaggtggtgcatggctgtcgtcagctcgtgtcgtgagatgttgggttaagtcccgcaacgagcgcaacccttatcctcagttaccttttaggaacctgaggagactgccggtgttaagccggaggaaggtgaggacgacgtcaagtcatcatgccccttatgccctgggctactcacgtgctacaatggataggacaatgggatgccaccctgcgaaggcgagctaaccccaaaaacctattcttagttcggattgtaggctgcaactcgcctacatgaagctggaatcgctagtaatcgctggtcagctatacagcggtgaat
>120bd0dd382971d083a24299135af89a
aaggcttgacatactacaaatttctttgaaagaggaaagtgccttcgggaatgtagatacaggtggtgcatggctgtcgtcagctcgtgtcgtgagatgttgggttaagtcccgcaacgagcgcaacccttatttttagttgctaatttattaggttttctagaaagactgccggtgacaaaccggaggaaggtgaggatgacgtcaagtcagcatgccccttatgccttgggctacacacgtgctacaatggttaagacaaagagttgcgagctcgcgagagtcagctaatctcataaacttagcctaagttcggattgtaggctgcaactcgcctacatgaagtcggaatcgctagtaatcgctggtcagccatacag
>05427ce45ad27586f952d466478570c4
aggatttgacatactacaaatctttttgagaaaaaagagcgccttcgggaatgtagatacaggtggtgcatggctgtcgtcagctcgtgtcgtgagatgttgggttaagtcccgcaacgagcgcaacccttatttttagttactaacttgttaggttctctagaaagactgccggtgacaaaccggaggaaggtgaggatgacgtcaagtcagcatgccccttatatcctgggctacacacgtgctacaatggtaaagacaatgagtcgcaagctcgcgagagtctgctaatctggtaaactttgcctaagttcagattgtaggctgcaactcgcctacatgaagttggaatcgctagtaatcgctggtcagccacacag
>bfd66caa37ad04f39253344a0410d3c5
aggacttgacatactacaaatccttttgagaaaaaggagtgccttcgggaatgtagatacaggtggtgcatggctgtcgtcagctcgtgtcgtgagatgttgggttaagtcccgcaacgagcgcaacccttatttttagttaccaattcgttgggttctctagaaagactgccggtgacaaaccggaggaaggtgaggatgacgtcaagtcagcatgccccttatgtcctgggctacacacgtgctacaatggttaagacaaagagtcgcgagctcgtaagagtcagctaatctcataaacttagcccaagttcagattgtaggctgcaactcgcctgcatgaagttggaatcgctagtaatcgctggtcagccatacag
>a92390187663200e1dc528e16ebaee55
agggcttgacatactacagatccctttgaaaaaagggagtgccttcgggaatgtagatacaggtggtgcatggctgtcgtcagctcgtgtcgtgagatgttgggttaagtcccgcaacgagcgcaacccttatttttagttaccaattcgttgggttctctagaaagactgccggtgacaaaccggaggaaggtgaggatgacgtcaagtcagcatgccccttatgtcctgggctacacacgtgctacaatggctaagacaaagagtcgcgagctcgcgagagtcagctaatctcataaacttagcccaagttcagattgcaggctgcaactcgcctgcatgaagttggaatcgctagtaatcgctggtcagccatacag
>6c34678da6212d8e310e9f1bc0901bf1
agggcttgacataccatgaatcttactgaaaagtaagagtgccttcgggaacatggatacaggtggtgcatggctgtcgtcagctcgtgtcgtgagatgttgggttaagtcccgcaacgagcgcaaccctcgtttttagttgctagcatttagttgagcactctagaaagactgccggtgacaaaccggaggaaggtgaggatgacgtcaagtcagcatgccccttacgtcctgggctacacacgtgctacaatggctaagacaacgagttacaagcttgcaaaagatagttaatctcctaaacttagtctcagttcggattgcaggctgcaactcgcctgcatgaaggcggaatcgctagtaatcgccggtcagccata
>1d7c805a96293c9c0d1dc60dc8d336f9
agggcttgacatactgcgaatctccttgaaaggggagagtgccttcgggaatgcagatacaggtggtgcatggctgtcgtcagctcgtgtcgtgagatgttgggttaagtcccgcaacgagcgcaacccttgtttttagttaccaattcgttgggttttctagaaagactgccggtgacaaaccggaggaaggtgaggatgacgtcaagtcagcatgccccttatgtcctgggctacacacgtgctacaatggttaggacaaagagttgcaagtttgcaaaaacaagctaatctcgtaaacctaacctaagttcagattgtaggctgcaactcgcctacatgaagttggaatcgctagtaatcgctggtcagccatacag
>d9266fbcb82aff2f86d78ba800ea3e8c
agggcttgacatactacaaattttcttgagagagaaaagtgccttcgggaatgtagatacaggtggtgcatggctgtcgtcagctcgtgtcgtgagatgttgggttaagtcccgcaacgagcgcaacccttatttttagttactaattcgttaggttctctagaaagactgccggtgacaaaccggaggaaggtgaggatgacgtcaagtcagcatgccccttatgtcctgggctacacacgtgctacaatggctaagacaaagagtcgcgagctcgcgagagtcagctaatctcataaacttagcctaagttcagattgtaggctgcaattcgcctacatgaagttggaatcgctagtaatcgctggtcagccatacag
>166215ca13dfe66658029933125def11
agggcttgacatactacgaattcttttgagaaaaagaagtgccttcgggaacgtagatacaggtggtgcatggctgtcgtcagctcgtgtcgtgagatgttgggttaagtcccgcaacgagcgcaacccttatttttagttactaattcgttaggttctctagaaagactgccggtgacaaaccggaggaaggtgaggatgacgtcaagtcagcatgccccttatgtcctgggctacacacgtgctacaatggttaagacaaagagtcgcgagctcgcgagagtcagctaatctcataaacttagcctaagttcagattgtaggctgcaactcgcctacatgaagttggaatcgctagtaatcgctggtcagccatacag
>2d6abd25686a4d5107353a5cd3789fb4
aggatttgacatactacaaatctttttgagaaaaaagagcgccttcgggaatgtagatacaggtggtgcatggctgtcgtcagctcgtgtcgtgagatgttgggttaagtcccgcaacgagcgcaacccttatttttagttactaacttgttaggttctctagaaagactgccggtgacaaaccggaggaaggtgaggatgacgtcaagtcagcatgccccttatatcctgggctacacacgtgctacaatggttaagacaatgagtcgcaagctcgcgagagtctgctaatctggtaaactttgcctaagttcagattgtaggctgcaactcgcctacatgaagttggaatcgctagtaatcgctggtcagccacacag
>a18049c3611896b93314d006a7d4bc1f
agggtttgaaatcatttcaaaactccttgaaagaggagcctccttcgggatgaaatgacaggtggtgcatggctgtcgtcagctcgtgttgtgaaatgtcgagttaagtctcgtaacgagcgcaacccatgtctcttgttgctctttgagtgcttaagagagactgccgaccaacatcggaggaaggtgtggatgatgtcaagtcagcatgccccttacatcctgggctacacacgtactacaatggtaaggacaatgagctgcaagcctgcgaaggttagccaatctcaaaaaccttatctcagttcggattgcactctgcaactcgagtgcatgaaggtggaatcgctagtaatcgctggtcagcatacagcggtgaa
>b865dbada9353fd7e902a59a9defd558
agggcttgacatactacaaattcttttgaaaaaaagaagtgccttcgggaatgtagatacaggtggtgcatggctgtcgtcagctcgtgtcgtgagatgttgggttaagtcccgcaacgagcgcaacccttatttttagttaccaattcgttgggctctctagaaagactgccggtgacaaaccggaggaaggtgaggatgacgtcaagtcagcatgccccttatgtcctgggctacacacgtgctacaatggctaagacaaagagtcgcgagctcgcaagagtcagctaatctcataaacttagcctaagttcagattgtaggctgcaactcgcctacatgaagttggaatcgctagtaatcgctggtcagccatacag
>13b95eb9292afe79ec5c3ea49de0623f
agggtttgacatggtacaaaatttttcgaaagaaaatgggtcatagacacgtacacacaggtggtgcatggctgtcgtcagctcgtgtcgtgagatgttgggttaagtcccgcaacgagcgcaacccttgtttttagtttaatctagaaagactatcggttatacaccggaggaaggtgaggacgacgtcaagtcagcatgccccttataccctgggctacacacgtgctacattgggtagaacaatgagatgcgattttgcgaaaaaaagccaatctataaatctactctaagttcggattgtaggctgaaactcgcctgcatgaagttggaatcgctagtaatcgctggtcagctacacagcggtgaattcgttcccg
>e44daebeca99ca4ea0a7f24d96b9251d
agggcttgacatactacaaattcttttgagaaaaagaagtgccttcgggaatgtagatacaggtggtgcatggctgtcgtcagctcgtgtcgtgagatgttgggttaagtcccgcaacgagcgcaacccttatttttagttactaattcgttaggttctctagaaagactgccggtgacaaaccggaggaaggtgaggatgacgtcaagtcagcatgccccttatgtcctgggctacacacgtgctacaatggttaagacaaagagtcgcgagctcgtgagagtcagctaatctcgtaaacttagcctaagttcagattgtaggctgcaactcgcctacatgaagttggaatcgctagtaatcgcaggtcagccatactg
>5f2da8fd56b038ba1c2317bb0627fa39
agggcttgacatactacagatcttcttgagaaagaagagtgccttcgggaatgtagatacaggtggtgcatggctgtcgtcagctcgtgtcgtgagatgttgggttaagtcccgcaacgagcgcaaccctcgtttttagttgccaatttattgggatctctagaaagactgccggtgacaaaccggaggaaggtgaggatgacgtcaagtcagcatgccccttatgtcctgggccacacacgtgctacaatggtaaagacaaagagtcgccaattcgcgagaatgagctaatctcataaactttatctaagttcggattgtaggctgcaactcgcctacatgaagttggaatcgctagtaatcgcaggtcagctatactg
>5ceb35f769d7386fb53b744f5594d269
agggcttgacatactacaaattcttttgagaaaaagaagtgccttcgggaatgtagatacaggtggtgcatggctgtcgtcagctcgtgtcgtgagatgttgggttaagtcccgcaacgagcgcaacccttatttttagttactaattcgttaggttctctagaaagactgccggtgacaaaccggaggaaggtgaggatgacgtcaagtcagcatgccccttatgccctgggctacacacgtgctacaatggttaagacaaagagtcgcgagctcgcgagagtcagctaatctcataaacttagcctaagttcagattgtaggctgcaactcgcctacatgaagttggaatcgctagtaatcgctggtcagccatacag
>e54fe5dee25ec656a89b4b6600d667b1
agggcttgacatactacagattcttttgagagagagaagtgccttcgggaatgtagatacaggtggtgcatggctgtcgtcagctcgtgtcgtgagatgttgggttaagtcccgcaacgagcgcaacccttatttttagttaccaattcgttgggttctctagaaagactgccggtgacaaaccggaggaaggtgaggatgacgtcaagtcagcatgccccttatgtcctgggctacacacgtgctacaatggctaagacaaagagttgcgagctcgcgagagtaagctaatctcataaacttagcctaagttcagattgtaggctgcaactcgcctacatgaagttggaatcgctagtaatcgctggtcagccatacag
>ec2b77198653562fe3b969bd01ace99e
agggcttgacatactgcgaatctccttgaaaggggagagtgccttagggaatgcagatacaggtggtgcatggctgtcgtcagctcgtgtcgtgagatgttgggttaagtcccgcaacgagcgcaacccttgtttttagttaccaattcgttgggttttctagaaagactgccggtgacaaaccggaggaaggtgaggatgacgtcaagtcagcatgccccttatgtcctgggctacacacgtgctacaatggttaggacaaagagtcgcaagtttgcaaaaacaagctaatctcgtaaaccttgcctaagttcagattgtaggctgcaactcgcctacatgaagttggaatcgctagtaatcgctggtcagccatacag
>18a771fe38d4f64a5b38a4a1f074aaa2
aaggtttgaaatcatttcaaaactctttgaaagaagagcctccttcgggatggaatgacaggtggtgcatggctgtcgtcagctcgtgttgtgaaatgtcaagttaagtcttgtaacgagcgcaacccatgtcttttgttgctgtttacagtgcttaaaagagactgccgctctacagcggaggaaggtgtggatgatgtcaagtcagcatgccccttatatcttgggctacacacgtactacaatggtagggacaatgagtcgcaaacctgcgaaggctagccaatctcaaaaaccctatctcagttcggattgtactctgcaactcgagtgcatgaaggtggaatcgctagtaatcgctggtcagcatacagcggtga
>198253c2a3b7c67da47a18cad188fb6f
agggcttgacatgtcgcgaatctcggtgaaagctgagagtgccttcgggagcgcgaacacaggtggtgcatggctgtcgtcagctcgtgtcgtgagatgttgggttaagtcccgcaacgagcgcaacccttatttttagttgccagcattaagatgggcactctagaaagactgccggtgacaaaccggaggaaggtgaggacgacgtcaagtcagcatgccccttacgccctgggctacacacgtactacaatggttgggacaaagggcagcgactccgcaaggaatagcgaatctcatcaaacccagcctcagttcagattgcaggctgcaactcgcctgcatgaaggaggaatcgctagtaatcgcaggtcagcata
>09f06bfe39846bb14e800eb1fa810a97
aggacttgacatgaagagaagttttttgaaagaaaaatgtgctacggcctcttacacaggtggtgcatggctgtcgtcagctcgtgtcgtgagatgttgggttaagtcccgcaacgagcgcaacccttgtttctagttgatactctagaaagactgccgattataaatcggaggaaggtgaggatgacgtcaagtcatcatgccccttacgtcctgggctacacacgtgctacaatgggtgtgacaattagttgccaactcgtgagagtgagctaatctttaaacacatccctagttcagattgtaggctgcaactcgcctacatgaaggtggaatcgctagtaatcgcaggtcagcaacactgcggtgaatccgttccc
>750d51150b0dc55ebd481c055c587b4b
agggtttgacatgacatgaattcttctgagaagaagaagtgccttttaggaacatgtacacaggtggtgcatggctgtcgtcagctcgtgtcgtgagatgttgggttaagtcccgcaacgagcgcaacccttgtttttagttatttttctagaaagactgccggttataagccggaggaaggcggggacgacgtcaagtcagcatgccccttacaccctgggctacacacgtgctacattgggtaagacaatgagtcgcgagcctgtgaaggtcagcaaatctataaacttactctaagttcggattgtaggctgtaactcgcctacatgaagttggaatcgctagtaatcgctggtcagccatacagcggtgaatccgt
>ebe373eb2683c7be490728e2b1b13aed
aggacttgacatactacgaattcttttgagaaaaagaagtgccttcgggaatgtagatacaggtggtgcatggctgtcgtcagctcgtgtcgtgagatgttgggttaagtcccgcaacgagcgcaacccttatttttagttactaattcgttaggttctctagaaagactgccggtgacaaaccggaggaaggtgaggatgacgtcaagtcagcatgccccttatgtcctgggctacacacgtgctacaatggttaagacaaagagtcgcgagctcgcgagagtcagctaatctcataaacttagcctaagttcagattgtaggctgcaactcgcctacatgaagttggaatcgctagtaatcgctggtcagccatacag
>d0911526ade19de0388e843bac1c66c3
agggcttgacatactacaaattctttagagatagagaagtgccttcgggaatgtagatacaggtggtgcatggctgtcgtcagctcgtgtcgtgagatgttgggttaagtcccgcaacgagcgcaacccttatttttagttactaattcgttaggttctctagaaagactgccggtgacaaaccggaggaaggtgaggatgacgtcaagtcagcatgccccttatgtcctgggctacacacgtgctacaatggttaagacaaagagtcgcgagctcgcgagagtcagctaatctcataaacttagcctaagttcagattgtaggctgcaactcgcctacatgaagttggaatcgctagtaatcgctggtcagccatacag
>4e6c668d84b1c9284359dcbce1b1324e
agggcttgacatactacgaatctttttgagaaaaaagagtgccttcgggaatgtagatacaggtggtgcatggctgtcgtcagctcgtgtcgtgagatgttgggttaagtcccgcaacgagcgcaacccttgtttttagttaccaattcgttgggttttctagaaagactgccggtgacaaatcggaggaaggtgaggatgacgtcaagtcagcatgccccttatgtcctgggctacacacgtgctacaatggtagagacaaagcgtcgctagctcgcgagagtaagctaatcgcataaactctgcctaagttcagattgtaggctgcaactcgcctacatgaagttggaatcgctagtaatcgctggtcagccatacag
>c9cd7a36dc8154645b915e5c094e7675
agggtttgacatgacaggaattcttctgagaagaggaagtgcctttttaaggaacctgtacacaggtggtgcatggctgtcgtcagctcgtgtcgtgagatgttgggttaagtcccgcaacgagcgcaacccttgtttttagttatttttctagaaagactgccggttataagccggaggaaggcggggacgacgtcaagtcagcatgccccttacaccctgggctacacacgtgctacattggataagacaatgagtcgcgaacctgtgaaggtcagcaaatctataaacttattctaagttcggattgtaggctgcaactcgcctacatgaagctggaatcgctagtaatcgctggtcagccatacagcggtgaattc
>813ccb350e899df95e556136f172ab62
agggtttgacatgatacgaatttctttgaaagaagaaagtgccgtttggaacgtatacacaggtggtgcatggctgtcgtcagctcgtgtcgtgagatgttgggttaagtcccgcaacgagcgcaacccctatttttagttgcctttatggaactctagaaagactgctggttataaaccggaggaaggcggggatgacgtcaagtcagcatgccccttacaccctgggctacacacgtgctacattgggcgagacaatgagacgcaaatctgtgaagactagctaatctataaactcgttctaagttcggattgtaggctgcaactcgcctacatgaagttggaatcgctagtaatcgctggtcagctatacagcggtg
>0483e009d483bbc375ffbb8d28797ded
agggtttgacatcctgcgaacctcttagaaatttgagggtgccttcgggaatgcagtgacaggtggtgcatggctgtcgtcagctcgtgtcgtgagatgttgggttaagtcccgcaacgagcgcaacccacgtttttagttgccagcatttagttgggcactctagaaagaccgccggtgataaaccggaggaaggtgtggatgacgtcaagtcatcatgccccttacaccctgggctacacacgtactacaatgctacggacaaagggcagcaaactcgcgagagctagcaaatcccataaaccgtggctcagttcagatcgtaggctgcaactcgcctacgtgaagtaggaatcgctagtaatcgcaggtcagcatac
>f78f0e3e06f26278095f86817e0d6ecb
aggacttgacatgtcgcgaatctcagggaaacttgagagtgccttcgggagcgtgaacacaggtggtgcatggctgtcgtcagctcgtgtcgtgagatgttgggttaagtcccgcaacgagcgcaaccctcgtctttagttgccatcattaagttgggcactctagagagactgccggtgacaaaccggaggaaggtggggatgacgtcaagtcagcatgccccttacgtcctgggctacacacgtactacaatggttgggacagaaggcagcgaacccgagagggggagctaatcccaaaaacccagcctcagttcagattgcaggctgcaactcgcctgcatgaaggaggaatcgctagtaatcgcaggtcagcatac
>5593f0870b8111d02cdd37279eee2068
agggtttgacatgatacgaatttctttgaaagaagaaagtgccgtttggaacgtatacacaggtggtgcatggctgtcgtcagctcgtgtcgtgagatgttgggttaagtcccgcaacgagcgcaacccttatttttagttgccttatggaactctagaaagactgccggttataaaccggaggaaggcggggatgacgtcaagtcagcatgccccttacaccctgggctacacacgtgctacaatgggtgagacaatgagatgcaactctgcgaagacaagctaatctataaactcactctaagttcggattgtaggctgcaactcgcctgcatgaagttggaatcgctagtaatcgctggtcagctatacagcggtga
>5bc85f8aeef86ddf557e17e00b1650e2
agggtttgacatgatacgaatttccttgaaagaggaaagtgccttttggaacgtatacacaggtggtgcatggctgtcgtcagctcgtgtcgtgagatgttgggttaagtcccgcaacgagcgcaaccctcatttttagttgccttatggaactctagaaagactgccggttataaaccggaggaaggcggggatgacgtcaagtcagcatgccccttacaccctgggctacacacgtgctacaatgggtgagacaatgagttgctactctgcgaagacaagctaatctataaactcactctaagttcggattgtaggctgcaactcgcctgcatgaagttggaatcgctagtaatcgctggtcagctatacagcggtga
>5f5be8436442fb9231e5beecd4f1f5e2
agggcttgacatactacaaatcttttcgaaacgaaagagtgccttcgggaatgtagatacaggtggtgcatggctgtcgtcagctcgtgtcgtgagatgttgggttaagtcccgcaacgagcgcaaccctcatttttagttgccaatttattgggatttctagagagactgccggtgacaaaccggaggaaggtgaggatgacgtcaagtcagcatgccccttatgccctgggccacacacgtgctacaatggcgaagacaaagagtcgcaaacctgcgaaggctagctaatctcgtaaacttcgtctaagttcggattgcaggctgcaactcgcctgcatgaagttggaatcgctagtaatcgctggtcagctatacag
>c73424649f64556bc6c7f46a32ab32a9
aagatttgacatattacaaattcttttgagaaagagaagtgccttcgggaatgtaaatagcaggtggtgcatggctgtcgtcagctcgtgtcgtgagatgttgggttaagtcccgcaacgagcgcaacccttatttttagttaccaattcccaatcattggattctctagaaaaactgccggtgacaaactggaggaaggtgaggatgacgtcaagtcagtatgccccttatgtcttgggctacacacgtgctacaatggttgagacaaagagtcacgagctcgcgagagttagttaatctcacaaacttagcccaggttcagattgcaggctgcaactcgcctacatgaagctggaatcgctagtaatcgctggtcagc
>f6d1f5732e12a7461b91c48eb741c69b
agggtttgacatggtgttaattctttgaaaaaagaagtaccgttcgcggtagacacacacaggtggtgcatggctgtcgtcagctcgtgtcgtgagatgttgggttaagtcccgcaacgagcgcaacccctgtttttagttacaagtaatctaaaaagactatcggttataaaccggaggaaggtggggacgacgtcaagtcagcatgccccttataccctgggctacacacgtgctacattgggtaggacaatgagacgccaaaccgtgaggtcgagctaatctacaaacctactctaagttcggattggaggctgcaactcgcctccatgaagttggaatcgctagtaatcgctggtcagcaacacagcggtgaatcc
>12e456bc4f65ea3371c07b4240cf0224
agggtttgacatgatacggatttctttgaaagaagaaagtgccttttggaacgtatacacaggtggtgcatggctgtcgtcagctcgtgtcgtgagatgttgggttaagtcccgcaacgagcgcaaccctcatttttagttgccttatggaactctaaaaagactgccggttataagccggaggaaggcggggatgacgtcaagtcagcatgccccttacaccctgggctacacacgtgctacaatgggggagacaatgagatgcaagcctgcgaaggttagctaatctataaactctttctaagttcggattgtaggctgcaactcgcctgcatgaagttggaatcgctagtaatcgctggtcagctatacagcggtga
>17f2b72b1bd2df63cfc7c3753cc12f7e
agggtttgacatcctgcgaatctcttggaaacaggagagtgccttcgggaacgcagtgacaggtggtgcatggctgtcgtcagctcgtgtcgtgagatgttgggttaagtcccgcaacgagcgcaacccacgtctttagttgccagcatttagttgggcactctagagagactgccggtgataaaccggaggaaggtgtggatgacgtcaagtcatcatgccccttacatcctgggctacacacgtactacaatgctacggacaaagggcagcaagttcgcgaggacaagcaaatcccataaaccgtggctcagttcagatcgtaggctgcaactcgcctacgtgaaggcggaatcgctagtaatcgcaggtcagcatac
>10e22c9d9c6daca9c88558d8465baba4
aaggcttgacatactacaaatttctttgaaaaaggaaagtgccttcgggaatgtagatacaggtggtgcatggctgtcgtcagctcgtgtcgtgagatgttgggttaagtcccgcaacgagcgcaacccttatttttagttgccaatttattgggttctctagaaagactgccggtgacaaaccggaggaaggtgaggatgacgtcaagtcagcatgccccttatgccttgggctacacacgtgctacaatggttaagacaaagagttgccagcttgcaaaagtcagctaatctcataaacttagcctaagttcggattgtaggctgcaactcgcctgcatgaagtcggaatcgctagtaatcgctggtcagccatacag
>573bef38849339900cbccd7681cf593b
agggtttgacatgacatgaatttttctgagaagagaaagtgccttttggaacatgtacacaggtggtgcatggctgtcgtcagctcgtgtcgtgagatgttgggttaagtcccgcaacgagcgcaacccttatttttagttatttttctagagagactgccggttataagccggaggaaggcggggacgacgtcaagtcagcatgccccttacaccctgggctacacacgtgctacattggataagacaatgagtcgcgaacctgcgaaggtcagcaaatctataaacttattctaagttcggattgtaggctgcaactcgcctacatgaagttggaatcgctagtaatcgctggtcagccatacagcggtgaatccgtt
>765cb948ec869819862abd2699bc5895
agggtttgacatgatacgaatttctttgaaaaaagaaagtgccttatggaacgtatacacaggtggtgcatggctgtcgtcagctcgtgtcgtgagatgttgggttaagtcccgcaacgagcgcaacccttatttttagttgccgtatagaactctagaaagactgctggttataaaccggaggaaggcggggatgacgtcaagtcagcatgccccttacaccctgggctacacacgtgctacaatgggtgagacaatgagatgcaaatctgcgaagacaagctaatctataaactcattctaagttcggattgtaggctgcaactcgcctgcatgaagttggaatcgctagtaatcgctggtcagctatacagcggtga
>d5e3ee821b78c0b414b294ab993b2a9b
agggtttgacatgatacgaatttttttgaaagaaaaaagtgccgtttggaacgtatacacaggtggtgcatggctgtcgtcagctcgtgtcgtgagatgttgggttaagtcccgcaacgagcgcaacccttatttttagttgccttatggaactctagaaagactgctggttataaaccggaggaaggcggggatgacgtcaagtcagcatgccccttacaccctgggctacacacgtgctacaatgggtgagacaatgagatgcaactctgcgaagacaagctaatctataaactcactctaagttcggattgtaggctgcaactcgcctgcatgaagttggaatcgctagtaatcgctggtcagctacacagcggtga
>2d59ee1c49262aa318e8b06f4bd8b5bc
agggcttgacatcctgcgaacctctgggaaaccggagggtgccttcgggaacgcagtgacaggtggtgcatggctgtcgtcagctcgtgtcgtgagatgttgggttaagtcccgcaacgagcgcaacccacgtctttagttgccagcatttagttgggcactctagagagaccgccggtgacaaaccggaggaaggtgtggatgacgtcaagtcatcatgccccttacgtcctgggctacacacgtactacaatgctacggacaaagggcagcaagttcgcgaggacaagcaaatcccataaaccgtggctcagttcagatcgtaggctgcaactcgcctacgtgaaggaggaatcgctagtaatcgcaggtcagcatac
>4f3c474ae4133994c31e9d25721b262e
agggtttgacatgatacgaatttttgtgaaaataaaaagtgccatttggaacgtatacacaggtggtgcatggctgtcgtcagctcgtgtcgtgagatgttgggttaagtcccgcaacgagcgcaacccttatttttagttgccatttggaactctagaaagactgctggttataaaccggaggaaggcggggatgacgtcaagtcagcatgccccttacaccctgggctacacacgtgctacattggacgagacaatgagatacaactctgcaaagattagctaatctataaactcgttctaagttcggattgtaggctgcaactcgcctgcatgaaggtggaatcgctagtaatcgctggtcagctatacagcggtga
>08a31d651bb9b3387cb0de8ebf3969ca
agggcttgacatactacaaattcttttgaaagagagaagtgccttcgggaatgtagatacaggtggtgcatggctgtcgtcagctcgtgtcgtgagatgttgggttaagtcccgcaacgagcgcaacccttatttttagttaccaactcgttgggttttttagaaagactgccggtgacaaaccggaggaaggtgaggatgacgtcaagtcagcatgccccttatgtcctgggctacacacgtgctacaatggctaagacaaagagtcgcaagctcgcgagagttagctaatctactaaacttagcctaagttcagattgtaggctgcaactcgcctgcatgaagttggaatcgctagtaatcgctggtcagccatacag
>58addcbf6a300a0bc25e5bf5835d7606
agggtttgacatgatacgaatttctttgaaaagagaaagtgccgtttggaacgtatacacaggtggtgcatggctgtcgtcagctcgtgtcgtgagatgttgggttaagtcccgcaacgagcgcaacccttatttttagttgcttttatagaactctagaaagactgctggttataaaccggaggaaggcggggatgacgtcaagtcagcatgccccttacatcctgggctacacacgtgctacattggacgagacaatgagatgcaactctgcgaagactagctaatctataaactcgttctaagttcggattgtaggctgcaactcgcctgcatgaaggtggaatcgctagtaatcgctggtcagctatacagcggtg
>6ced972240e308da9602c5b550d262ae
agggcttgacatactacgaatctttttgagaaaaaagagtgccttcgggaatgtagatacaggtggtgcatggctgtcgtcagctcgtgtcgtgagatgttgggttaagtcccgcaacgagcgcaacccttgtttttagttaccaacttgttgggttttctagaaagactgccggtgacaaatcggaggaaggtgaggatgacgtcaagtcagcatgccccttatgtcctgggctacacacgtgctacaatggcagagacaaagcgtcgctagctcgcgagagtaagctaatcgcataaactctgcctaagttcagattgtaggctgcaactcgcctacatgaagttggaatcgctagtaatcgctggtcagccatacag
>38796389611fa36893bb466d165d019a
agggcttgacatactacagatcttttagagatagaagagtgctttcgagaatgtagatacaggtggtgcatggctgtcgtcagctcgtgtcgtgagatgttgggttaagtcccgcaacgagcgcaaccctcgtttttagttgccaatttattggtttttttagaaagactgccggtgacaaaccggaggaaggtgaggatgacgtcaagtcagcatgccccttatgtcctgggctacacacgtgctacaatgataaagacaaagagttgccaacctgcgaaggtgcgctaatctcataaactttatctaagttcggattgcaggctgcaactcgcctgcatgaagttggaattgctagtaatcgctggtcagccatacag
>23aad852575eb1f23d6788e4d4e042d8
agggcttgacatactacaaatcttttcgaaatggaagagtgccttcgggaatgtagatacaggtggtgcatggctgtcgtcagctcgtgtcgtgagatgttgggttaagtcccgcaacgagcgcaaccctcgtttttagttaccaatttattgggtttttagaaagactgccggtgacaaaccggaggaaggtgaggatgacgtcaagtcagcatgccccttatgtcctgggccacacacgtgctacaatgacaaagacaaagagttgcaagttcgcgaggataagctaatctcataaactttgtctaagttcggattgtaggctgcaactcgcctgcatgaagttggaatcgctagtaatcgctggtcagctatacagc
>3e212753d1636e94c174461f71edacdc
agggtttgacatggcacactttcttctgagaagaagatttcctttattggagtgtgcacacaggtggtgcatggctgtcgtcagctcgtgtcgtgagatgttgggttaagtcccgcaacgagcgcaaccctcgtttttagttgatttttctagaaagactgccggttataagctggaggaaggtgaggatgacgtcaagtcagcatgccccttataccctgggctacacacgtgctacattgggtaagacaatgagtagctagcctgcgaaggtcggcaaatctataaacttactctaagttcggattgtaggctgtaactcgcctacataaagttggaatcgctagtaatcgctggtcagccatacagcggtgaatacg
>4441539a4ff9877fbaa109a777863891
agggtttgacatgacaggaatttttctgagaagagaaagtgccttttaggaacctgtacacaggtggtgcatggctgtcgtcagctcgtgtcgtgagatgttgggttaagtcccgcaacgagcgcaacccttgtttttagttatttttctagaaagactgccggttataagccggaggaaggcggggacgacgtcaagtcagcatgccccttacaccctgggctacacacgtgctacattgggtaagacaatgagtcgcgagcctgtgaaggtcagcaaatctataaacttactctaagttcggattgtaggctgtaactcgcctacatgaagttggaatcgctagtaatcgctggtcagccatacagcggtgaatccgt
>0e691bdcf21179a7cca32456edcf8001
agggcttgacatactacaaatcttttagagatagaagagtgctttcgagaatgtagatacaggtagtgcatggctgtcgtcagctcgtgtcgtgagatgttgggttaagtcccgcaacgagcgcaaccctcgtttttagttgccaatttattggtttttttagaaagactgccggtgacaaaccggaggaaggtgaggatgacgtcaagtcagcatgctccttatgtcctgggctacacacgtgctacaatgatgaagacaaagagtcgccaatctgcgaagacgagctaatctcgtaaacttcatctaagttcggattgtaggctgcaactcgcctacatgaagttggaattgctagtaatcgctggtcagccatacag
>1713a1bb0d07c7f433cb0f1f10c13619
agggcttgacatactacaaatcttttcgaaatgaaagagtgccttcgggaatgtagatacaggtggtgcatggctgtcgtcagctcgtgtcgtgagatgttgggttaagtcccgcaacgagcgcaaccctcgtttttagttgccaatttattgggttttttagaaagactgccggtgataaaccggaggaaggtgaggatgacgtcaagtcagcatgccccttatgtcctgggccacacacgtgctacaatggtgaagacaaagagtcgcaaatctgtgaagactagctaatctcataaactttgcctaagttcgaattgtaggctgcaactcgcctacatgaagttggaatcgctagtaatcgctggtcagctatacag
>902c5a4bc0eed72ff0f2271b9936fb5b
agggtttgacatcctgcgaatctcttggaaacaggagagtgccttcgggaacgcagtgacaggtggtgcatggctgtcgtcagctcgtgtcgtgagatgttgggttaagtcccgcaacgagcgcaacccacgtctttagttgccagcatttagttgggcactctagagagactgccggtgataaaccggaggaaggtgtggatgacgtcaagtcatcatgccccttacatcctgggctacacacgtactacaatgctacggacaaagggctgcaagttcgcgaggacaagcaaatcccataaaccgtggctcagttcagatcgtaggctgcaactcgcctacgtgaaggcggaatcgctagtaatcgcaggtcagcatac
>856f58e6ba05af8eeb2bc10ebc8a3ce8
agggtttgacatgacatgaatttttctgagaagaaaaagtgccttttaggaacatgtacacaggtggtgcatggctgtcgtcagctcgtgtcgtgagatgttgggttaagtcccgcaacgagcgcaacccttgtttttagttatttttctagaaagactgccggttataagccggaggaaggcggggacgacgtcaagtcagcatgccccttataccctgggctacacacgtgctacattgggtaagacaatgagtcgcgagcctgtgaaggtcagcaaatctataaacttactctaagttcggattgtaggctgtaactcgcctacatgaagttggaatcgctagtaatcgctggtcagccatacagcggtgaatccgt
>b5e1fbccb96be3378c14842ac8583705
agggtttgacatgcctctaaatttatttgggtgtttttaatttaaactttagtgcacaggtggtgcatggctgtcgtcagttcgtgtcgtgagatgttgggttaagtcccgcaacgagcgtaacccttgctttttgttataattcttagattaaaaaggactgccgatgataagtcggaggaaggtaaggataacgtcaagtcagcatgccctttataccctgggcgacacacgtgctacaatggttaagacaatgcgtagctattttgtaagaaaatgctaatcgttaaacttaatcctagttcggattcgtctctgcaactcgagacgatgaagttggaatcgctagtaatcgctggtcagccatacagcggtgaata
>bfd7932c59f94165367f5937ade0757a
agggtttgacatgtcgcgaacttcctggaaacgggaaggtgccttcgggagcgcgaacacaggtggtgcatggctgtcgtcagctcgtgtcatgagatgttgggttaagtcccgcaacgagcgcaaccctcgtttttagttgccagcacttagggtgggcactctagagagactgccggtgacaaaccggaggaaggtggggatgacgtcaagtcatcatgccccttacatcctgggctacacacgtactacaatgctatagacaaagggcagccaactcgcaagagtgagcaaatctcataaactatggctcagttcagatcgcaggctgcaactcgcctgtgtgaaggaggaatcgctagtaattgcaggtcagcata
>e5a8dcb417651b3961027637e1369a49
agggattgacatgctaggaagttttttgaaagattaatgtgccttcgggaacctagacacaggtggtgcatggctgtcgtcagctcgtgtcgtgagatgttgggttaagtcccgcaacgagcgcaacccttatctttagttacgttttacgaaactctaaagagactgccggtgataaaccggaggaaggtgaggatgacgtcaagtcagcatgccccttacaccctgggctacacacgtgctacaatggccgggacaatgagttgcgatctcgcgagagtcagctaacctcaaaaacccggcctcagttcggattgtaggctgcaactcgcctacatgaaggtggaatcgctagtaatcgccggtcagccatacggcgg
>353a6f23e6a94de48fbdfd469230a27c
agggcttgacatactacagattcttttgaaaaagagaagtgccttcgggaatgtagatacaggtggtgcatggctgtcgtcagctcgtgtcgtgagatgttgggttaagtcccgcaacgagcgcaacccttatttttagttaccaattcgttgggttttttagaaagactgccggtgacaaaccggaggaaggtgaggatgacgtcaagtcagcatgccccttatgtcctgggccacacacgtgctacaatggttaagacaaagagtcgcgagctcgtgagagccagctaatctaataaacttagcctaagttcagattgtaggctgcaactcgcctgcatgaagttggaatcgctagtaatcgctggtcagccatacag
>8fcdcbff6d794910f0d3df61f89e2c46
agggcttgacatcctgcgaatctctgggaaaccggagagtgccttcgggaacgcagtgacaggtggtgcatggctgtcgtcagctcgtgtcgtgagatgttgggttaagtcccgcaacgagcgcaacccacgtctttagttgccagcatttagttgggcactctagagagaccgccggtgacaaaccggaggaaggtgtggatgacgtcaagtcatcatgccccttacgtcctgggctacacacgtactacaatgctacggacaaagagcagctaactcgcgagagtacgcaaatctcataaaccgtggctcagttcagatcgtaggctgcaactcgcctacgtgaaggaggaatcgctagtaatcgcaggtcagcatac
>7efb59df6a67663915e2b82794a14299
agggcttgacatgcctctatattatttaggtgtttaaaatttaactttagtgcacaggtggtgcatggctgtcgtcagttcgtgtcgtgagatgttgggttaagtcccgcaacgagcgtaacccttactttttgttatgattatagattgaaaaggactgccgatgagaagtcggaggaaggtgaggataacgtcaagtcagcatgccccttatgccctgggcgacacacgtgctacaatgattaggacaatgcgtggctattttgtgaaaaactgctaatcgtcaaacttaatcttagttcagattcatctctgcaactcgagatgatgaagttggaatcgctagtaatcgctggtcagccatacagcggtgaatacgt
>0f184dba7d8f2661ba2e376737fb78f9
aggacttgacagtacaggtggtgcatggctgtcgtcagctcgtgtcgtgagatgttgggttaagttccgcaacgagcgcaacccttatttttagttgagtacgcttgactagccatggtttattcataatctcactggtgaggagaataaggtcagttagcagaagttaaaaagactgccgtcgataagtcggaggaaggtgaggatgacgtcaagtcagtatgccccttatgtcctgggctacacacgtgctacaatggttaagacaatgggttgcggcctcgtgagagtgagcgaatcccgaaacctaacctcagttcagattgtaggctgcaactcgccttcatgaagatggaatcgctagtaatcgctggtcagct
>f835ba9e01927f2328b4fea782e05704
agggcttgacatactgcgaacttctttgaaaagagaaggtgccttcgggaacgcagatacaggtggtgcatggctgtcgtcagctcgtgtcgtgagatgttgggttaagtcccgcaacgagcgcaacccttgtttttagttaccaattcgttgggttttctagaaagactgccggtgacaaaccggaggaaggtgaggatgacgtcaagtcagcatgccccttatgtcctgggctacacacgtgctacaatggttaggacaaagagtcgcgagcttgtgaaagttagctaatctcgtaaacctcgcctaagttcagattgtaggctgcaactcgcctacatgaagttggaatcgctagtaatcgctggtcagccatacag
>499a56d39617c055bfe12aa4c206285c
agggcttgacatcctgcgaacctctgggaaaccggagggtgccttcgggaacgcagtgacaggtggtgcatggctgtcgtcagctcgtgtcgtgagatgttgggttaagtcccgcaacgagcgcaacccacgtctttagttgccagcatttagttgggcactctagagagaccgccggtgacaaaccggaggaaggtgtggatgacgtcaagtcatcatgccccttacgtcctgggctacacacgtactacaatgctacggacaaagagcagcaagttcgcgaggacaagcaaatctcataaaccgtggctcagttcagatcgtaggctgcaactcgcctacgtgaaggaggaatcgctagtaatcgcaggtcagcatac
>3d1d7e81abe4d9b11346f1fe79d383e3
agggtttgacatgatacgaattttcttgaaaaagaaaagtgccgtttggaacgtatacacaggtggtgcatggctgtcgtcagctcgtgtcgtgagatgttgggttaagtcccgcaacgagcgcaacccttgtttttagttgccatctatggaactctaaaaagactgccggttatatgccggaggaaggcggggatgacgtcaagtcagcatgccccttacactctgggctacacacgtgctacattgggcgtgacaataagatgcaaatctgtgaagactagctaatctataaacacgttctaagttcggattgtaggctgcaactcgcctacatgaaggtggaatcgctagtaatcgctggtcagctatacagcggt
>150cc66ddd3a89d3365d554bf8d74c4a
agggcttgacatgtttcacattttcttgaaagaggaaagttcaaatgaaaacacaggtggtgcatggctgtcgtcagctcgtgtcgtgagatgttgggttaagtcccgcaacgagcgcaacccttatcttttgttgcagtagtttatctactaactaaagagactgccggtgataaatcggaggaaggtgaggatgacgtcaagtcagcatgccccttacgctctgggctacacacgtgctacaatggttaggacaaagagatgcgacctcgcgagagcaagccaacctcaaaaacctagtcgtagttcggattgcaggctgcaactcgcctgcatgaaggtggaatcgctagtaatcgccggtcagccatacggcggtg
>0c2b428d255780e6ad755acdae88aa4b
agggcttgacatactacaaatctttttgagaagaaagagtgccttcgggaatgtagatacaggtggtgcatggctgtcgtcagctcgtgtcgtgagatgttgggttaagtcccgcaacgagcgcaaccctcgtttttagttgccaacttgttgggttttctagaaagactgccggtgacaaaccggaggaaggtgaggatgacgtcaagtcagcatgccccttatgtcctgggctacacacgtgctacaatggctaagacaaagagttgcgaattcgcgagaatcagctaatctcataaacttagcctaagttcggattgtaggctgcaactcgcctgcatgaagtcggaatcgctagtaatcgctggtcagccatacag
>1200e2e6cd40a9be0fe5301a6edf3389
agggcttgacatactacgaattctcttgaaaaagagaagtgccttcgggaatgtagatacaggtggtgcatggctgtcgtcagctcgtgtcgtgagatgttgggttaagtcccgcaacgagcgcaacccttatttttagttaccaattcgttgggttttttagaaagactgccggtgacaaaccggaggaaggtgaggatgacgtcaagtcagcatgccccttatgtcctgggccacacacgtgctacaatggttaagacaaagagttgcgagctcgtgagagccagctaatctaataaacttagcctaagttcagattgtaggctgcaactcgcctgcatgaagttggaatcgctagtaatcgctggtcagccatacag
>fb103e0fa9d5fc84e50374ca61ecd252
agggcttgacatatttcacatttctttgaaagaagaaagtccaaatgaaaatacaggtggtgcatggctgtcgtcagctcgtgtcgtgagatgttgggttaagtcccgcaacgagcgcaacccttatcttttgttgcagaattgaattctaactaaagagactgccggtgataaatcggaggaaggtgaggatgacgtcaagtcagcatgccccttacgctctgggctacacacgtgctacaatggttaggacaaagagatgcgacctcgcgagagcaagccaacctcaaaaacctaatcttagttcggattgcaggctgcaactcgcctgcatgaaggtggaatcgctagtaatcgccggtcagccatacggtggtgaa
>daa2c1eececd29ab87d50ee14afe400d
aggacttgacatgaagagaagttttcagaaacgaaaatgtgctacggcctcttacacaggtggtgcatggctgtcgtcagctcgtgtcgtgagatgttgggttaagtcccgcaacgagcgcaacccttgtttttagttaatattctaaaaagactgccgattataaatcggaggaaggtgaggatgacgtcaagtcatcatgccccttacgtcctgggctacacacgtgctacaatggatatgacaaaaagttgccagtttgcgaaaacgagctaatctctaaacatatccttagttcagattgtaggctgcaactcgcctacatgaaggtggaatcgctagtaatcgcaggtcagctatactgcggtgaatccgttccc
>4ceda9d41732410995cc476f420d7608
agggcttgacatactgcaaattcttttgaaaaatagaagtgccttcgggaatgcagatacaggtggtgcatggctgtcgtcagctcgtgtcgtgagatgttgggttaagtcccgcaacgagcgcaacccttatttttagttaccaattcgttgggttttttagaaagactgccggtgacaaaccggaggaaggtgaggatgacgtcaagtcagcatgccccttatgtcctgggctacacacgtgctacaatggttaagacaaagagtcgcaagcctgtgagggtaagctaatctaataaacttagcctaagttcagattgtaggctgcaactcgcctacatgaagttggaatcgctagtaatcgctggtcagccatacag
>696a83e6c5444501c67f298bd09cc764
agggcttgacatactacaaatctttcttagacgaaagagtgccttagggaatgtagatacaggtggtgcatggctgtcgtcagctcgtgtcgtgagatgttgggttaagtcccgcaacgagcgcaaccctcgtttttagttgctaattttaattgggatctctaaaaagactgccgatgataaatcggaggaaggtgaggatgacgtcaagtcagcatgccccttatgtcctgggctacacacgtgctacaatggcaaagacaaagagttgcaaattcgtgagaactagctaatctcgtaaactttgcctaagttcggattgtaggctgcaactcgcctacatgaagttggaatcgctagtaatcgctggtcagctatac
>8b7459f2723511ad8b0f713f994ada89
aggacttgacatactacagattcttttgagagaaagaagtgccttcgggaatgtagatacaggtggtgcatggctgtcgtcagctcgtgtcgtgagatgttgggttaagtcccgcaacgagcgcaacccttatttttagttaccaacttgttgggttctctagaaagactgccggtgacaaaccggaggaaggtgaggatgacgtcaagtcagcatgccccttatgtcctgggctacacacgtgctacaatggctaagacaaagagtcgcgaacttgcaaaagtcagctaatctcataaacttagcctaagttcagattgtaggctgcaactcgcctacatgaagttggaatcgctagtaatcgctggtcagccatacag
>def1ab5717720eab3264dbeeb02b6c78
agggcttgacatactacaaattcttttgagaaagagaagtgccttcgggaatgtagatacaggtggtgcatggctgtcgtcagctcgtgtcgtgagatgttgggttaagtcccgcaacgagcgcaacccttatttttagttaccaattcgttgggttttttagaaagactgccggtgacaaaccggaggaaggtgaggatgacgtcaagtcagcatgccccttatgtcctgggctacacacgtgctacaatggttaagacaaagagtcgcaagctcgtgagagtaagctaatctactaaacttagcctaagttcagattgtaggctgcaactcgcctgcatgaagttggaatcgctagtaatcgctggtcagccatacag
>3cf42750dcdcde1743ec3ad24628a244
aggacttgacatactgcgaattcttttgaaagaaagaagtgccttcgggaatgcagatacaggtggtgcatggctgtcgtcagctcgtgtcgtgagatgttgggttaagtcccgcaacgagcgcaacccttatttttagttaccaacttgttgggttctctagaaagactgccggtgacaaaccggaggaaggtgaggatgacgtcaagtcagcatgccccttatgtcctgggctacacacgtgctacaatggctaagacaaagagtcgcaagcccgcgagggttagctaatctcgtaaacttagcctaagttcagattgtaggctgcaactcgcctacatgaagttggaatcgctagtaatcgctggtcagccatacag
>7415f01564595fd7b79217a62ce98772
agggtttgacatgatacgaatttctttgaaagaagaaaggccatttatggaacgtatacacaggtggtgcatggctgtcgtcagctcgtgtcgtgagatgttgggttaagtcccgcaacgagcgcaaccctcatttttagttgccttaatggaactctagaaagactgctggttataaaccggaggaaggcggggatgacgtcaagtcagcatgccccttacaccctgggctacacacgtgctacaatgggtgagacaatgagatgctaatctgcgaagacaagccaatctataaactcattctaagttcggattgtaggctgcaactcgcctgcatgaagttggaatcgctagtaatcgctggtcagctatacagcggt
>249aabdc9bf2acdf8f106c52b02d3180
agggtttgacatgacaggaatttttctgagaagagaaagtgccttttttaggaacctgtacacaggtggtgcatggctgtcgtcagctcgtgtcgtgagatgttgggttaagtcccgcaacgagcgcaacccttgtttttagttatttttctagaaagactgccggttataagccggaggaaggcggggacgacgtcaagtcagcatgccccttacaccctgggctacacacgtgctacattggataagacaatgagtcgcgaacctgtgaaggtcagcaaatctataaacttattctaagttcggattgtaggctgcaactcgcctacatgaagctggaatcgctagtaatcgcaggtcagccatactgcggtgaattc
>b13b7407ed22af8e883b5df655876c21
agggcttgacatactgcgaatctttttgaaagaagagagtgccttcgggaatgcagatacaggtggtgcatggctgtcgtcagctcgtgtcgtgagatgttgggttaagtcccgcaacgagcgcaacccttgtttttagttaccaacttgttgggttttctagaaagactgccggtgacaaaccggaggaaggtgaggatgacgtcaagtcagcatgccccttatgtcctgggctacacacgtgctacaatgactaggacaaagagttgcgagttcgcgagaaccagctaatctcataaacctagcctaagttcagattgtaggctgcaactcgcctacatgaagttggaatcgctagtaatcgctggtcagccatacag
>7f464a218dfdee45173a514ff3c26b0e
aggacttgacatgtcgcgaatttttcagagatgagaaagtgccttcgggaacgcgaacacaggtggtgcatggctgtcgtcagctcgtgtcgtgagatgttgggttaagtcccgcaacgagcgcaacccttgtctttagttatcaaaacactctaaagagactgccggtgataaaccggaggaaggtgaggatgacgtcaagtcagcatgccccttacgtcctgggcgacacacgtgctacaatggccgggacaatgagttgcgaactcgcgagagcaagctaacctcaaaaacccggtctcagttcggattgcaggctgaaactcgcctgcatgaaggtggaatcgctagtaatcgccggtcagccatacggcggtgaa
>9d94772b474897c449d438ec04fec3a8
agggcttgacatactacaaatctttttgaaagagaagagtgccttcgggaatgtagatacaggtggtgcatggctgtcgtcagctcgtgtcgtgagatgttgggttaagtcccgcaacgagcgcaaccctcgtttttagttgccaatttattgggtttttagaaagactgccggtgacaaaccggaggaaggtgaggatgacgtcaagtcagcatgccccttatgtcctgggctacacacgtgctacaatgataaggacaaagagttgcaaattcgcgaggataagctaatctcataaaccttgtctaagttcggattgtaggctgcaactcgcctacatgaagttggaatcgctagtaatcgctggtcagctatacagc
>08bf5b4ccf55a9d94943f408eec5c3b3
aggacttgacatactacgaattcttctgagaagaagaagtgccttcgggaatgtagatacaggtggtgcatggctgtcgtcagctcgtgtcgtgagatgttgggttaagtcccgcaacgagcgcaacccttatttttagttactaattcgttaggttctctagaaagactgccggtgacaaaccggaggaaggtgaggatgacgtcaagtcagcatgccccttatgtcctgggctacacacgtgctacaatggttaagacaaagagtcgcgagcttgtgaaagtcagctaatctcataaacttagcctaagttcagattgtaggctgcaactcgcctacatgaagttggaatcgctagtaatcgctggtcagccatacag
>0dde91bcea974ff82e33d3d507935367
agggcttgacatactacagatcttttcgaaatgaaagagtgccttcgggaatgtagatacaggtggtgcatggctgtcgtcagctcgtgtcgtgagatgttgggttaagtcccgcaacgagcgcaaccctcgtttttagttgccaatttattgggttttttagaaagactgccggtgataaaccggaggaaggtgaggatgacgtcaagtcagcatgccccttatgtcctgggccacacacgtgctacaatggtaaagacaaagagtcgcaaattcgtgaggactagctaatctcataaactttacctaagttcgaattgtaggctgcaactcgcctacatgaagttggaatcgctagtaatcgctggtcagctatacag
>232e4d4dd742594b400e80be658262f4
agatcttgacatgtcatgaatttttcttgaaagagaagaagtgcttcggaacatgaacacaggtggtgcatggctgtcgtcagctcgtgtcgtgagatgttgggttaagtcccgcaacgagcgcaacccttgtcttgtgttgccctttattggggatctcaagagactgccgatgataaatcggaggaaggtgaggatgacgtcaagtcagcatgccccttatgatctgggctacacacgtgctacaatggttagaacaataggaagcgaactcgcgagagggtgcagatcctgaaatctaatctcagttcggattgtaggctgcaactcgcctacatgaagtcggaatcgctagtaatcgcgggtcagctataccgcgg
>0815808db12c0a780e2f06573487196c
agggtttgacatgatacgaatctctttgaaagaggagagtgcctttatggaacgtatacacaggtggtgcatggctgtcgtcagctcgtgtcgtgagatgttgggttaagtcccgcaacgagcgcaaccctcatttttagttgccttatggaactctagaaagactgccggttacaaaccggaggaaggcggggatgacgtcaagtcagcatgccccttacaccctgggctacacacgtgctacaatgggtgagacaatgagatgctaatctgcgaagacaagctaacctataaactcactctaagttcggattgtaggctgcaactcgcctgcatgaagttggaatcgctagtaatcgctggtcagctatacagcggtg
>2cd1b09c2c32f0d38399b6da61a153fe
agggtttgacatggtatgaatccttctgagaagaaggagtgctttattgagcatacacacaggtggtgcatggctgtcgtcagctcgtgtcgtgagatgttgggttaagtcccgtaacgagcgcaaccctcatttctagttaattttttagaaagactgccggttataagctggaggaaggtggggatgacgtcaagtcagcatgccccttataccctgggctacacacgtgctacattggataagacaatgagttgcaagcctgtgaaggttagctaatctataaacttattcgtagttcggattgtaggctgaaactcgcctacatgaagttggaatcgctagtaatcgctggtcagccatacagcggtgaattcgtt
>9da1b1dc095a0490f37fa5b8bdd1124f
agggcttgacatcctgcgaacctctgggaaaccggagggtgccttcgggaacgcagtgacaggtggtgcatggctgtcgtcagctcgtgtcgtgagatgttgggttaagtcccgcaacgagcgcaacccacgtctttagttgccagcatttagttgggcactctagagagaccgccggtgacaaaccggaggaaggtgtggatgacgtcaagtcatcatgccccttacgtcctgggctacacacgtactacaatgctacggacaaagagcagctaactcgcgagagtacgcaaatctcataaaccgtggctcagttcagatcgtaggctgcaactcgcctacgtgaaggaggaatcgctagtaatcgcaggtcagcatac
>a305ef999fe6ede4e63843df243d85f3
agggtttgacatggcgtgatactactagaaatagaagttataaaacacgcacacaggtggtgcatggctgtcgtcagctcgtgtcgtgagatgttgggttaagtcccgcaacgagcgcaaccctcgtttttagttaaattatctagaaagactgccggtgacaaaccggaggaaggtggggatgacgtcaagtcatcatgccccttacaccctgggctacacacgtactacaatggacaagacaatgagtcgcaaacccgtgagggctagccaatctataaacttgttctaagttcggattgtaggctgaaactcgcctacatgaaggtggaatcgctagtaatcgctggtcagctacacagcggtgaattcgttcccgg
>338fc678b32f7e503f538d01ec85cfc5
agggcttgacatactgcgaatctttttgagaaagaagagtgccttcgggaatgcagatacaggtggtgcatggctgtcgtcagctcgtgtcgtgagatgttgggttaagtcccgcaacgagcgcaacccttgtttttagttactaatttattaggttttctagaaagactgccggtgacaaaccggaggaaggtgaggatgacgtcaagtcagcatgccccttatgtcctgggccacacacgtgctacaatggttaagacaaagagtcgcgaattcgtgagaatcagctaatctcataaacttaatctaagttcagattgtaggctgcaactcgcctacatgaagttggaatcgctagtaatcgctggtcagctatacag
>556e0eab67069d1c419e310b30dfb1d2
agggcttgacatactacagatccctttgagaaaagggagtgccttcgggaatgtagatacaggtggtgcatggctgtcgtcagctcgtgtcgtgagatgttgggttaagtcccgcaacgagcgcaacccttatttttagttactaattcgttaggttctctagaaagactgccggtgacaaaccggaggaaggtgaggatgacgtcaagtcagcatgccccttatgccctgggctacacacgtgctacaatggttaagacaaagagtcgcgagctcgtgagagtcagctaatctcgtaaactttgcctaagttcagattgtaggctgcaactcgcctgcatgaagttggaatcgctagtaatcgctggtcagccatacag
>f483ecfcd2fe58c641e5fb63385deabb
agggtttgacatgatacgaatttctttgaaagaagaaagtgccgtttggaacgtatacacaggtggtgcatggctgtcgtcagctcgtgtcgtgagatgttgggttaagtcccgcaacgagcgcaaccctcatttttagttgccttatggaactctagaaagactgctggttataaaccggaggaaggcggggatgacgtcaagtcagcatgccccttacaccctgggctacacacgtgctacaatgggcgagacaatgagatgcaaatctgcgaagactagctaatctataaactcgttctaagttcggattgtaggctgcaactcgcctacatgaagttggaatcgctagtaatcgctggtcagctatacagcggtga
>363ee757910d3d477c7160746a186ba6
agggcttgacatactacagatctttttgagaaaaaagagcgccttcgggaatgtagatacaggtggtgcatggctgtcgtcagctcgtgtcgtgagatgttgggttaagtcccgcaacgagcgcaacccttatttttagttaccaacttgttgggctttctagaaagactgccggtgacaaaccggaggaaggtgaggatgacgtcaagtcagcatgccccttatgtcctgggctacacacgtgctacaatggttaagacaaagagtcgcgagttcgtgagaaccagctaatctcgtaaacttagcctaagttcagattgtaggctgcaactcgcctacatgaagttggaatcgctagtaatcgctggtcagctatacag
>87220ee117ad7a3e3043ecaa0415e7db
agggtttgacatcctgcgaatctcctggaaacgggagagtgccttcgggaacgcagtgacaggtggtgcatggctgtcgtcagctcgtgtcgtgagatgttgggttaagtcccgcaacgagcgcaacccacgtctttagttgccagcatttagttgggcactctagagagaccgccggtgataaaccggaggaaggtgtggatgacgtcaagtcatcatgccccttacatcctgggctacacacgtactacaatgctacggacaaagggcagcaaactcgcgagagctagcaaatcccataaaccgtggctcagttcagatcgtaggctgcaactcgcctacgtgaaggaggaatcgctagtaatcgcaggtcagcatac
>98343b35af0e7438e4f1825ab70e3ff0
aggacttgacatgaagagaagttttcttaatggaaaatgtgctacggcctcttacacaggtggtgcatggctgtcgtcagctcgtgtcgtgagatgttgggttaagtcccgcaacgagcgcaacccttgtctttagttaatattctaaagagactgccgattataaatcggaggaaggtgaggatgacgtcaagtcatcatgccccttatgtcctgggctacacacgtgctacaatgggtatgacaaaaagttgcaagttcgcgagagcaagctaatctttaaacatatccttagttcagattgtaggctgcaactcgcctacatgaaggtggaatcgctagtaatcgcaggtcagctatactgcggtgaatccgttccc
>3cb26f5975d00c9e6034b633ae4a83e5
agggtttgacatggtatgaatttttctgagaagaaaaagtgcttttattagaacatacacacaggtggtgcatggctgtcgtcagctcgtgtcgtgagatgttgggttaagtcccgcaacgagcgcaaccctcatttttagttaatattctagaaagactgccggttataagctggaggaaggtggggatgacgtcaagtcagcatgccccttataccctgggctacacacgtgctacattggataagacaatgagttgcaagcttgtaaaggttagctaatctacaaacttattcgtagttcggattgtaggctgaaactcgcctacatgaagttggaatcgctagtaatcgctggtcagccatacagcggtgaattcg
>31c558ac5d82abddafbdc9fbad48f2e7
agaacttgacatattaggaagtttcttgagaaagaaatgtgccttttggaacctaaatacaggtggtgcatggctgtcgtcagctcgtgtcgtgagatgttgggttaagtcccataacgagcgcaacccttgtctttagttacgtttttcgattctctaaagagactgccgatgataaatcggaggaaggtgaggacgacgtcaagtcagcatgccccttatgttctgggcgacacacgtactacaatgattaggacagagagtcgctaacttgtgaaagcatgctaatctctaaaacctagtcttagttcggattgtaaactgcaactcgtttacatgaagttggaatcgctagtaatcgctggtcagccatacagcgg
>6b80c1c71f375bf151b7383a73f6fc87
agggtttgacatgatacgaattcttttgaaaaaaagaagtgcctttggagcgtatacacaggtggtgcatggctgtcgtcagctcgtgtcgtgagatgttgggttaagtcccgcaacgagcgcaacccttgtttttagttgcctttatggaactctagaaagactgctggttataaaccggaggaaggcggggatgacgtcaagtcagcatgccccttacaccctgggctacacacgtgctacattgggcgagacaatgagatgcaaatctgcgaagataagccaatctataaactcgttctaagttcggattgtaggctgcaactcgcctgcatgaaggtggaatcgctagtaatcgctggtcagctatacagcggtga
>ba9ce9fa81e1a82056b06b20308d04d3
agggcttgacatgtcgcgaacctcgacgaaatttgagggtgccttcgggaacgcgaacacaggtggtgcatggctgtcgtcagctcgtgtcgtgagatgttgggttaagtcccgcaacgagcgcaaccctcgtccttagttgccatcattaagttgggaactctagggagactgccggtgacaaaccggaggaaggtgaggatgacgtcaagtcagcatgccccttacgccctgggcgacacacgtactacaatggttgggacaacgagcagcgaccccgcgagggagagcgaatctcatcaaacccagcctcagttcagattgcaggctgcaactcgcctgcatgaaggaggaatcgctagtaatcgcaggtcagcata
>b8b7f5ccee3e4c7fc2761da663d2e25e
agggcttgacatactacaaattcttttgagaaagagaagtgccttcgggaatgtagatacaggtggtgcatggctgtcgtcagctcgtgtcgtgagatgttgggttaagtcccgcaacgagcgcaacccttatttttagttaccaattcgttgggttttttagaaagactgccggtgacaaaccggaggaaggtgaggatgacgtcaagtcagcatgccccttatgtcctgggctacacacgtgctacaatggttaagacaaagagtcgcaagctcgtgagagtgagctaatctactaaacttagcctaagttcagattgtaggctgcaactcgcctgcatgaagttggaatcgctagtaatcgctggtcagccatacag
>b56b65bc7ff5f50e1ec3399b48f3427d
agggcttgacatactgcgaatctctttgaaagaagagagtgccttcgggaatgcagatacaggtggtgcatggctgtcgtcagctcgtgtcgtgagatgttgggttaagtcccgcaacgagcgcaacccttgtttttagttaccaattcgttgggttttctagaaagactgccggtgacaaaccggaggaaggtgaggatgacgtcaagtcagcatgccccttatgtcctgggctacacacgtgctacaatggtgaggacaaagagtcgcaagtttgtaaaaacaagctaatctcgtaaacctaacctaagttcagattgtaggctgcaactcgcctacatgaagttggaatcgctagtaatcgctggtcagccatacag
>a90356c1153078ec483daf49d3096eb7
agggtttgacatgatacgaatttttgtgaaagcagaaagtgccgtttggaacgtatacacaggtggtgcatggctgtcgtcagctcgtgtcgtgagatgttgggttaagtcccgcaacgagcgcaacccttgttcttagttgcctttatggaactctaagaagactgctggttataaaccggaggaaggcggggatgacgtcaagtcagcatgccccttacaccctgggctacacacgtgctacattgggcgagacaatgagatgcaaacctgcgaaggtaagctaatctataaactcgttctaagttcggattgtaggctgcaactcgcctacatgaaggtggaatcgctagtaatcgctggtcagctatacagcggtg
>b730cbfbc67d97a0b5b8e21e861c3f95
agggcttgacatactgcgaatctcttggaaaggagagagtgccttcgggaatgcagatacaggtggtgcatggctgtcgtcagctcgtgtcgtgagatgttgggttaagtcccgcaacgagcgcaacccttgtttttagttaccaattcgttgggttttctagaaagactgccggtgacaaaccggaggaaggtgaggatgacgtcaagtcagcatgccccttatgtcctgggctacacacgtgctacaatggttaggacaaagagttgcaagtttgcaaaaacaagctaatctcgtaaacctcacctaagttcagattgtaggctgcaactcgcctacatgaagttggaatcgctagtaatcgctggtcagccatacag
>44ebf45b6100563f5ceb98ad485cba4d
agggcttgacatcctgcgaacctctgtgaaagcggagggtgccttcgggaacgcagagacaggtggtgcatggctgtcgtcagctcgtgtcgtgagatgttgggttaagtcccgcaacgagcgcaacccacgtctttagttgccagcatttagttgggcactctagagagaccgccggtgataaaccggaggaaggtgtggatgacgtcaagtcatcatgccccttacgtcctgggctacacacgtactacaatgctacggacaaagagcagcaagttcgcgaggacaagcaaatctcataaaccgtggctcagttcagatcgtaggctgcaactcgcctacgtgaaggaggaatcgctagtaatcgcaggtcagcatac
>b25a6cc005f7099523570393c80fe95f
agggtttgacatggtataaaatttttcgaaagaaaatgggtgtttcacatatacacacaggtggtgcatggctgtcgtcagctcgtgtcgtgagatgttgggttaagtcccgcaacgagcgcaacccttgttcttagtttaatctaggaagactatcggttatacaccggaggaaggtgaggacgacgtcaagtcagcatgccccttataccctgggctacacacgtgctacattgggtagaacaatgagatgcgactttgtgaaaaggagccaatctataaatctactctaagttcggattgtaggctgaaactcgcctacatgaagttggaatcgctagtaatcgctggtcagctacacagcggtgaattcgttcccg
>7bcd71b821c344ca5ba63060e021ff72
agggcttgacatactacaaatcttttagagatagaagagtgctttcgagaatgtagatacaggtggtgcatggctgtcgtcagctcgtgtcgtgagatgttgggttaagtcccgcaacgagcgcaaccctcgtttttagttgccaatttattggtttttttagaaagactgccggtgacaaaccggaggaaggtgaggatgacgtcaagtcagcatgccccttatgtcctgggctacacacgtgctacaatgatggggacaaagagttgccaatctgcgaagatgagctaatctcgtaaaccccatccaagttcggattgtaggctgcaactcgcctacatgaagttggaattgctagtaatcgctggtcagccatacag
>70f8b5de6e0f0524ecbc5d3b4461f079
agggtttgacatggcgtgatactactagagatagaagttataaaacacgcacacaggtggtgcatggctgtcgtcagctcgtgtcgtgagatgttgggttaagtcccgcaacgagcgcaaccctcgtttttagttaaattatctagaaagactgccggtgacaaaccggaggaaggtggggatgacgtcaagtcatcatgccccttacaccctgggctacacacgtactacaatggacaagacaatgagtcgcaaacccgtgagggctagccaatctataaacttgttctaagttcggattgtaggctgaaactcgcctacatgaaggtggaatcgctagtaatcgctggtcagctacacagcggtgaattcgttcccgg
>0d9d1cefe854f36d29388bf912f73186
aggacttgacatactatagatccttttgagaaaaaggagtgccttcgggaatatagatacaggtggtgcatggctgtcgtcagctcgtgtcgtgagatgttgggttaagtcccgcaacgagcgcaacccttatttttagttaccaacttgttgggttctctagaaagactgccggtgacaaaccggaggaaggtgaggatgacgtcaagtcagcatgccccttatgtcctgggctacacacgtgctacaatggctaagacaaagagtcgcgagcttgtaagagtcagctaatctcataaacttagcctaagttcagattgtaggctgcaactcgcctacatgaagttggaatcgctagtaatcgctggtcagccatacag
>6c6d631efc081d3157c9287c52570860
agggcttgacatactacaaatcttttagagatagaagagtgctttcgagaatgtagatacaggtggtgcatggctgtcgtcagctcgtgtcgtgagatgttgggttaagtcccgcaacgagcgcaaccctcgtttttagttgccaatttattggtttttttagaaagactgccggtgacaaaccggaggaaggtgaggatgacgtcaagtcagcatgccccttatgtcctgggctacacacgtgctacaatgatggggacaaagagttgccaatctgcgaagatgagctaatctcgtaaactccatccaagttcggattgtaggctgcaactcgcctgcatgaagttggaattgctagtaatcgctggtcagccatacag
>0e506b4ccd52383da75f80380f171078
agggtttgacatgccccttattttaggagttcttaacacgaaccttagtgcacaggtggtgcatggctgtcgtcagttcgtgtcgtgagatgttgggttaagtcccgcaacgagcgtaacccttgctttttgttataatttttagatcaaaaggaacagccaatgaaaagttggaggaaggtgaggataacgtcaagtcagcatgccccttataccctgggcgacacacgtgctacaatggccaagacaatgcgttgctacttcgcaaaaagttgccaatcgtcaaacttggtcttagttcggattcgtctctgcaactcgagacgatgaagctggaatcgctagtaatcgctggtcagccatacagcggtgaatacgtt
>6f507087cba2e812f50b9605e179c943
agggcttgacatactacagattctttagagatagagaagtgccttcgggaatgtagatacaggtggtgcatggctgtcgtcagctcgtgtcgtgagatgttgggttaagtcccgcaacgagcgcaacccttatttttagttaccaattcgttgggttctctagaaagactgccggtgacaaaccggaggaaggtgaggatgacgtcaagtcagcatgccccttatgtcctgggctacacacgtgctacaatggttaagacaaagagttgcgagctcgcaagagtcagctaatctcataaacttagcctaagttcagattgtaggctgcaactcgcctgcatgaagttggaatcgctagtaatcgctggtcagccatacag
>af33532dcfa84e6ef2f112342a9f36f1
agggtttgacatgatatgaatttctttgaaaaaagaaagtgccttttggaacatatacacaggtggtgcatggctgtcgtcagctcgtgtcgtgagatgttgggttaagtcccgcaacgagcgcaacccttatttttagttgccttatggaactctagaaagactgccggttataaaccggaggaaggcggggatgacgtcaagtcagcatgccccttacaccctgggctacacacgtgctacaatgggtaagacaatgagatgcaactctgcgaagataagctaatctataaacttactctaagttcggattgtaggctgcaactcgcctgcatgaagttggaatcgctagtaatcgctggtcagctacacagcggtga
>2ba77d1b732954dd3d7bbba1e3cb8e78
aggatttgacatggcgtgatactactagagatagaagttataaaacacgcacacaggtggtgcatggctgtcgtcagctcgtgtcgtgagatgttgggttaagtcccgcaacgagcgcaaccctcgtttttagttaaattatctagaaagactgccggtgacaaaccggaggaaggtggggatgacgtcaagtcatcatgccccttacatcctgggctacacacgtactacaatggacaagacaatgagtcgcaaacccgtgagggctagccaatctataaacttgttctaagttcggattgtaggctgaaactcgcctacatgaaggtggaatcgctagtaatcgctggtcagctacacagcggtgaattcgttcccgg
>4fc4a41c18f641baf3ebc6cb66211ce8
agggcttgacatactacaaatctttttgaaacgaaagagtgccttcgggaatgtagatacaggtggtgcatggctgtcgtcagctcgtgtcgtgagatgttgggttaagtcccgcaacgagcgcaaccctcgtttttagttgccaatttattgggtttttagaaagactgccggtgacaaaccggaggaaggtgaggatgacgtcaagtcagcatgccccttatgtcctgggccacacacgtgctacaatgacaaagacaaagagttgcaaattcgcgaggataagctaatctcataaactttgtctcagttcggattgtaggctgcaactcgcctacatgaagttggaatcgctagtaatcgctggtcagctatacagc
>3071921d0c6eb80bdc2877401fc5225f
agggtttgacatgatacgaatttttgtgaaagcaaaaagtgccgtttggaacgtatacacaggtggtgcatggctgtcgtcagctcgtgtcgtgagatgttgggttaagtcccgcaacgagcgcaacccttatttttagttgcctttatggaactctagaaagactgctggttataaaccggaggaaggcggggatgacgtcaagtcagcatgccccttacaccctgggctacacacgtgctacattgggcgagacaatgagatgcaaatctgcgaagataagctaatctataaactcgttctaagttcggattgtaggctgcaactcgcctgcatgaaggtggaatcgctagtaatcgctggtcagctatacagcggtg
>bc3f94fa7a80a797a31c1d0b052819f1
agggcttgacatgtcacaaatctctcagagacgagagagtgccttcgggaatgtgaacacaggtggtgcatggctgtcgtcagctcgtgtcgtgagatgttgggttaagtcccgcaacgagcgcaaccctcgtctttagttaccattctagagagactgccggtgataaaccggaggaaggtgaggatgacgtcaagtcagcatgccccttacgccctgggcgacacacgtgctacaatggccgggacaaagagatgccatctcgcgagagtgagcaaacctcaaaaacccggtctcagttcggattgcaggctgcaactcgcctgcatgaagttggaatcgctagtaatcgcaggtcagccatactgcggtgaatccgt
>1635865e51f64f26bfeebcadbecf3565
agggcttgacatactacgaattcttttgagaaaaagaagtgccttcgggaatgtagatacaggtggtgcatggctgtcgtcagctcgtgtcgtgagatgttgggttaagtcccgcaacgagcgcaacccttatttttagttactaattcgttaggttctctagaaagactgccggtgacaaaccggaggaaggtgaggatgacgtcaagtcagcatgccccttatgtcctgggctacacacgtgctacaatggttaagacaaagagtcgcgagcttgtgaaagtcagctaatctcataaacttagcctaagttcagattgtaggctgcaactcgcctacatgaagttggaatcgctagtaatcgctggtcagccatacag
>063102eb93b6ba206b4db277e10f7545
agggtttgacatggtatgaatccttctgagaagaaggagtgctttattgagcatacacacaggtggtgcatggctgtcgtcagctcgtgtcgtgagatgttgggttaagtcccgtaacgagcgcaaccctcatttctagttaattttctagaaagactgccggttataagctggaggaaggtggggatgacgtcaagtcagcatgccccttataccctgggctacacacgtgctacattggataagacaatgagttgcaagcctgtgaaggttagctaatctataaacttattcgtagttcggattgtaggctgaaactcgcctacatgaagttggaatcgctagtaatcgctggtcagccatacagcggtgaattcgtt
>559f18bbe8a5d1102ee97bb2ff4ea4e1
agggcttgacatactacaaatcttttagagataaaagagcgctttcgagaatgtagatacaggtggtgcatggctgtcgtcagctcgtgtcgtgagatgttgggttaagtcccgcaacgagcgcaaccctcgtttttagttgccaatttattggtttttttagaaagactgccggtgacaaaccggaggaaggtgaggatgacgtcaagtcagcatgccccttatgtcctgggctacacacgtgctacaatggtggggacaaagagttgccaatctgcaaagatgagctaatctcgtaaactccacccaagttcggattgtaggctgcaactcgcctgcatgaagttggaattgctagtaatcgctggtcagccatacag
>6e7c6a85dfa97964812dc9d805ee5ce9
agggcttgacatactacaaattcttttgagaaagagaagtgccttcgggaatgtagatacaggtggtgcatggctgtcgtcagctcgtgtcgtgagatgttgggttaagtcccgcaacgagcgcaacccttatttttagttaccaattcgttgggttttttagaaagactgccggtgacaaaccggaggaaggtgaggatgacgtcaagtcagcatgccccttatgtcctgggctacacacgtgctacaatggttaagacaaagagtcgcaagctcgcgagagttagctaatctattaaacttagcctaagttcagattgtaggctgcaactcgcctacatgaagttggaatcgctagtaatcgctggtcagccatacag
>b00cee8137944d8f17a57db4661ac047
aaggcttgacatactacaaatttctttgagaaaagaaagtgccttcgggaatgtagatacaggtggtgcatggctgtcgtcagctcgtgtcgtgagatgttgggttaagtcccgcaacgagcgcaacccttatttttagttgccaatttattgggttttctagaaagactgccggtgacaaaccggaggaaggtgaggatgacgtcaagtcagcatgccccttatgtcttgggctacacacgtgctacaatggttaagacaaagagttgcgagctcgcaagagtcagctaatctcataaacttagcctaagttcggattgtaggctgcaactcgcctacatgaagtcggaatcgctagtaatcgctggtcagccatacag
>6e57307f7a180422a0190893ec1e98e2
agggcttgacatactgcgaatcttcttgaaagagaagagtgccttcgggaatgcagatacaggtggtgcatggctgtcgtcagctcgtgtcgtgagatgttgggttaagtcccgcaacgagcgcaacccttgtttttagttaccaattcgttgggttttctagaaagactgccggtgacaaaccggaggaaggtgaggatgacgtcaagtcagcatgccccttatgtcctgggctacacacgtgctacaatggttaggacaaagagtcgcaagtttgcaaaaacaagctaatctcgtaaacctcgcctaagttcagattgtaggctgcaactcgcctacatgaagttggaatcgctagtaatcgctggtcagccatacag
>c637d7cfe21991bfab9caf3b3a8e6c6f
agggcttgacatactacgaattcttttgaaaaaaagaagtgccttcgggaatgtagatacaggtggtgcatggctgtcgtcagctcgtgtcgtgagatgttgggttaagtcccgcaacgagcgcaacccttatttttagttaccaattcgttgggttctttagaaagactgccggtgacaaaccggaggaaggtgaggatgacgtcaagtcagcatgccccttatgtcctgggctacacacgtgctacaatggttaagacaaagagtcgcgagcctgcaaaggtcagctaatctcataaacttagccccagttcagattgtaggctgcaactcgcctacatgaagttggaatcgctagtaatcgctggtcagccatacag
>e0be04554af0014f07827395a89160de
agggcttgacatactacgaattctcttgaaaaagagaagtgccttcgggaatgtagatacaggtggtgcatggctgtcgtcagctcgtgtcgtgagatgttgggttaagtcccgcaacgagcgcaacccttatttttagttaccaattcgttgggttttttagaaagactgccggtgacaaaccggaggaaggtgaggatgacgtcaagtcagcatgccccttatgtcctgggctacacacgtgctacaatggttaagacaaagagtcgcgaacttgcgaaagtcagctaatctcataaacttagcctaagttcagattgtaggctgcaactcgcctgcatgaagttggaatcgctagtaatcgctggtcagccatacag
>51714e69b216472bc29cafb182fe336c
agggcttgacatgtcacagatcttcttgaaagagaagagtgccttcgggaatgtgaacacaggtggtgcatggctgtcgtcagctcgtgtcgtgagatgttgggttaagtcccgcaacgagcgtaacccttgtctttagttgccatcattaagttgggcactttaaagagactgccggtgataaaccggaggaaggtgaggacgacgtcaagtcagcatgccccttacgccctgggctacacacgtactacaatggccgagacaaagagtcgcaagtttgcaaagacaagccaatctcataaactcggtctcagttcggattgtaggctgcaactcgcctacatgaagttggaatcgctagtaatcgccggtcagctata
>f3adcaf626eaec1ead9d0aa42d0d2cf6
aggacttgacatgaagagaagttttcagaaatgagaatgtgctacggcctcttacacaggtggtgcatggctgtcgtcagctcgtgtcgtgagatgttgggttaagtcccgcaacgagcgcaacccttgtttttagttaatattctagaaagactgccgattataaatcggaggaaggtgaggatgacgtcaagtcatcatgccccttatgtcctgggctacacacgtgctacaatgggtatgacaaaaagttgcaagttcgcgagaacaagctaatctctaaacatatccttagttcggattgtaggctgcaactcgcctacatgaaggtggaatcgctagtaatcgcaggtcagctatactgcggtgaatccgttccc
>ebf9de5f5121f3b73e154392ec4d7867
agggcttgacatactacaaatcttttcgaaatgaaagagtgccttcgggaatgtagatacaggtggtgcatggctgtcgtcagctcgtgtcgtgagatgttgggttaagtcccgcaacgagcgcaaccctcgtttttagttgccaatttattgggttttttagaaagactgccggtgataaaccggaggaaggtgaggatgacgtcaagtcagcatgccccttatgtcctgggccacacacgtgctacaatggtaaagacaaagagtcgcaaatctgtgaagactagctaatctcataaactttgcctaagttcgaattgtaggctgcaactcgcctacatgaagttggaatcgctagtaatcgctggtcagctatacag
>f1658f33bdf54d6be40b0827328802e7
agggcttgacatgtcacgaatttttcagagatgagaaagtgccttcgggaacgtgaacacaggtggtgcatggctgtcgtcagctcgtgtcgtgagatgttgggttaagtcccgcaacgagcgcaacccttatctttagttactcaaccactctaaagagactgccagtgataaactggaggaaggtgaggatgacgtcaagtcagcatgccccttacgccctgggctacacacgtgctacaatggccgggacaaagagatgcaatcttgcaaaagtgagctaacctcaaaaacccggtctcagttcggattgcaggctgcaactcgcctgcatgaaggtggaatcgctagtaatcgccggtcagccatacggcggtgaa
>5e873b5396d9e258c5f8aa872af80370
agggcttgacatgttacaaatgtctttgaaaagagacagtgccttttggaatgtaaacacaggtggtgcatggctgtcgtcagctcgtgtcgtgagatgttgggttaagtcccgcaacgagcgcaacccttgtttttagttgttaacattaagttgaatactctaaagatactgccggttataagccggaggaaggtgaggatgacgtcaagtcagcatgccccttatgtcctgggctacacacgtgctacaatggttgagacaacaagctgcaaactcgcgagggtaagcaaatcttttaaactcaatctcagttcggattgcaggctgcaactcgcctgcatgaagctggaatcgctagtaatcgccggtcagcaata
>daf1a4a9866e9d39b2230487bfe1c2b2
agggcttgacatactacgaattctcttgaaaaagagaagtgccttcgggaatgtagatacaggtggtgcatggctgtcgtcagctcgtgtcgtgagatgttgggttaagtcccgcaacgagcgcaacccttatttttagttaccaattcgttgggttctctagaaagactgccggtgacaaaccggaggaaggtgaggatgacgtcaagtcagcatgccccttatgtcctgggctacacacgtgctacaatggcggagacaaagagtcgcgagctcgcgagagtcagctaatctcataaacttcgcctaagttcagattgcaggctgcaactcgcctgcatgaagttggaatcgctagtaatcgctggtcagccatacag
>3d6212f5aed9da1a9068782c08560090
agggcttgacatgtcacaaatcttcttgaaagagaagagtgccttcgggaatgtgaacacaggtggtgcatggctgtcgtcagctcgtgtcgtgagatgttgggttaagtcccgcaacgagcgtaacccttgtctttagttgccatcattcagttgggcactttaaagagactgccggtgataaaccggaggaaggtgaggacgacgtcaagtcagcatgccccttacgccctgggctacacacgtactacaatggccgagacaaagagtcgcaagtttgcaaaaacaagccaatctcataaactcggtctcagttcggattgcaggctgcaactcgcctgcatgaagttggaatcgctagtaatcgccggtcagccata
>e41e6a7c609a987dcef7744456381b3d
agggcttgacatactgcaaatcttcttgaaagagaagagtgccttcgggaatgcagatacaggtggtgcatggctgtcgtcagctcgtgtcgtgagatgttgggttaagtcccgcaacgagcgcaaccctcgtttttagttgccaatttattgggtttctagagagactgccggtgacaaaccggaggaaggtgaggatgacgtcaagtcagcatgccccttatgtcctgggctacacacgtgctacaatggtaaagacaaagagttgcaatttcgcgagaagtagctaatctcataaactttatctaagttcggattgtaggctgcaactcgcctgcatgaagttggaatcgctagtaatcgctggtcagctatacagc
>0fa330e64f1cf287ab81cd8e67fe48e9
agggcttgacatactacgaattttcttgaaagagaaaagtgccttcgggaatgtagatacaggtggtgcatggctgtcgtcagctcgtgtcgtgagatgttgggttaagtcccgcaacgagcgcaacccttatttttagttaccaattcgttgggttctctagaaagactgccggtgacaaaccggaggaaggtgaggatgacgtcaagtcagcatgccccttatgtcctgggctacacacgtgctacaatggttaagacaaagagttgcgagcttgtaaaagtcagctaatctcgtaaacttagcctaagttcagattgtaggctgcaactcgcctgcatgaagttggaatcgctagtaatcgctggtcagccatacag
>c13a64d33e5f8736c1415ad9c13c39a9
agggcttgacatactacaaatccctttgaaaaaagggagtgccttcgggaatgtagatacaggtggtgcatggctgtcgtcagctcgtgtcgtgagatgttgggttaagtcccgcaacgagcgcaacccttatttttagttactaattcgttaggttttttagaaagactgccggtgacaaaccggaggaaggtgaggatgacgtcaagtcagcatgccccttatgtcctgggctacacacgtgctacaatggttaagacaaagagttgcgagctcgtgagagtcagctaatctcataaacttagcctaagttcagattgtaggctgcaactcgcctacatgaagttggaatcgctagtaatcgctggtcagccatacag
>73392b2e953403e6474641b4a10b167d
agggcttgacatactacaaatcttcttgaaaaagaagagtgccttcgggaatgtagatacaggtggtgcatggctgtcgtcagctcgtgtcgtgagatgttgggttaagtcccgcaacgagcgcaacccttatttttagttaccaattcgttgggttctctagaaagactgccggtgacaaaccggaggaaggtgaggatgacgtcaagtcagcatgccccttatgtcctgggctacacacgtgctacaatggttaagacaaagagtcgcgagcttgtaagagtcagctaatctcataaacttagcctaagttcagattgtaggctgcaactcgcctacatgaagttggaatcgctagtaatcgctggtcagccatacag
>134eb2456e877606e1651e299aeaec67
agggcttgacatactacagatctttttgagaaagaagagtgccttcgggaatgtagatacaggtggtgcatggctgtcgtcagctcgtgtcgtgagatgttgggttaagtcccgcaacgagcgcaacccttatttttagttactaattcgttaggttctctagaaagactgccggtgacaaaccggaggaaggtgaggatgacgtcaagtcagcatgccccttatgtcctgggctacacacgtgctacaatggctaagacaaagagtcgcgagctcgcgagagtcagctaatctcataaacttagcctaagttcagattgtaggctgcaactcgcctgcatgaagttggaatcgctagtaatcgctggtcagccatacag
>49730f108cb18131fac4f69e246f7719
agggcttgacatactacgaattctcttgaaagagagaagtgccttcgggaatgtagatacaggtggtgcatggctgtcgtcagctcgtgtcgtgagatgttgggttaagtcccgcaacgagcgcaacccttatttttagttaccaacttgttgggttctctagaaagactgccggtgacaaaccggaggaaggtgaggatgacgtcaagtcagcatgccccttatgtcctgggctacacacgtgctacaatgattaagacaaagagtcgcgaacttgcgaaagtcagctaatctcataaacttagtctaagttcggattgtaggctgcaactcgcctgcatgaagttggaatcgctagtaatcgcaggtcagctatactg
>4d4b82951b3bf096f6ac39bc9f42ade3
agggcttgacatactacaaaatttcttgaaaaagaaatgtgccttcgggaatgtagatacaggtggtgcatggctgtcgtcagctcgtgtcgtgagatgttgggttaagtcccgcaacgagcgcaacccttatttttagttaccaattcgttgggttctctagaaagactgccggtgacaaaccggaggaaggtgaggatgacgtcaagtcagcatgccccttatgtcctgggctacacacgtgctacaatggctaagacaaagagttgcaagctcgcgagagttagctaatctcataaacttagcctaagttcagattgtaggctgcaactcgcctacatgaagttggaatcgctagtaatcgctggtcagccatacag
>0bd685a738dc5e0ad69507513f8d4179
agggcttgacatactgcgaatctccttgaaagaggagagtgccttcgggaatgcagatacaggtggtgcatggctgtcgtcagctcgtgtcgtgagatgttgggttaagtcccgcaacgagcgcaacccttgtttttagttaccaacttgttgggttttctagaaagactgccggtgacaaaccggaggaaggtgaggatgacgtcaagtcagcatgccccttatgtcctgggctacacacgtgctacaatggttaggacaaagagtcgcaagtttgcaaaaacaagctaatctcataaacctcacctaagttcagattgtaggctgcaactcgcctacatgaagttggaatcgctagtaatcgctggtcagccatacag
>9165aaf9114bd978f8217c82860afe10
agggtttgacatggtacaaaatttttcgaaagaaaatgggtaatatacacgtacacacaggtggtgcatggctgtcgtcagctcgtgtcgtgagatgttgggttaagtcccgcaacgagcgcaacccttgttcttagtttaatctaggaagactatcggttatacaccggaggaaggtgaggatgacgtcaagtcagcatgccccttataccctgggctacacacgtgctacattgggtagaacaatgagatgcgattttgtgaaaaaaagctaatctataaatctactctaagttcggattgtaggctgaaactcgcctacatgaagttggaatcgctagtaatcgctggtcagctacacagcggtgaattcgttcccg
>d3cd53cebd4fa22f58cbebf886891cb0
aagacttgacatactgcgaatttttctgagaagaaaaagtgccttcgggaatgcagatacaggtggtgcatggctgtcgtcagctcgtgtcgtgagatgttgggttaagtcccgcaacgagcgcaacccttatttttagttactaattttattaggttctctagaaagactgccggtgataaaccggaggaaggtgaggatgacgtcaagtcagcatgccccttatgtcttgggctacacacgtgctacaatggttaagacaaaaagttgctactctgcgaagagatgctaatcttataaacttagcctaagttcagattgtaggctgcaactcgcctacatgaagttggaatcgctagtaatcgctggtcagccataca
>eaf9f7cc4974328d2d4d23590d7193c5
agggcttgacatactacagatctttttgagaaagaagagtgccttcgggaatgtagatacaggtggtgcatggctgtcgtcagctcgtgtcgtgagatgttgggttaagtcccgcaacgagcgcaacccttatttttagttaccaacttgttgggttctctagaaagactgccggtgacaaaccggaggaaggtgaggatgacgtcaagtcagcatgccccttatgtcctgggctacacacgtgctacaatggctaagacaaagagttgcgaattcgtgagaatcagctaatctcgtaaacttagcctaagttcagattgtaggctgcaactcgcctacatgaagttggaatcgctagtaatcgcaggtcagctatactg
>f4b4fae2c2469030189177fd70e80f88
agggcttgacatgtcacaaatctttctgaaaggaaagagtgccttcgggaatgtgaacacaggtggtgcatggctgtcgtcagctcgtgtcgtgagatgttgggttaagtcccgcaacgagcgtaacccttgtctttagttgccatcatttagttgggcactttaaagagactgccggtgataaaccggaggaaggtgaggacgacgtcaagtcagcatgccccttacgccctgggctacacacgtactacaatggccgagacaaagagttgcaagtctgcgaaggcaagctaatctcataaactcggtctcagttcggattgtaggctgcaactcgcctacatgaagttggaatcgctagtaatcgccggtcagctata
>12d9fd1b2ca69e6c5698a547c1868044
agggcttgacatactgcgaatctcttcgaaagaagagagtgccttcgggaatgcagatacaggtggtgcatggctgtcgtcagctcgtgtcgtgagatgttgggttaagtcccgcaacgagcgcaacccttgtttttagttaccagtttactgggttttctagaaagactgccggtgacaaaccggaggaaggtgaggatgacgtcaagtcagcatgccccttatgtcctgggctacacacgtgctacaatggtgaggacaaagagttgcaagtttgcaaaaacaagctaatctcataaacctaacctaagttcagattgtaggctgcaactcgcctacatgaagttggaatcgctagtaatcgctggtcagccatacag
>7a7ec21d3773ffe8684115e5f9b26a02
agggcttgacatgccacgaattcttcagaaatgaggaagtgccttcgggaacgtggacacaggtggtgcatggctgtcgtcagctcgtgtcgtgagatgttgggttaagtcccgcaacgagcgcaacccttatctttagttacctatattaactctaaagagactgccggtgataaaccggaggaaggtgaggatgacgtcaagtcagcatgccccttacgccctgggcgacacacgtgctacaatggttgagacaatgagttgcgatctcgcgagagtcagctaacctcaaaaactcaatctcagttcggattgcaggctgaaactcgcctgcatgaaggtggaatcgctagtaatcgcaggtcagccatactgcggtg
>f7f22ac573b7c11fcc9124e2f0ca012d
agggcttgacatactacagatctttttgagaaagaagagtgccttcgggaatgtagatacaggtggtgcatggctgtcgtcagctcgtgtcgtgagatgttgggttaagtcccgcaacgagcgcaacccttatttttagttaccaacttgttgggttttttagaaagactgccggtgacaaaccggaggaaggtgaggatgacgtcaagtcagcatgccccttatgtcctgggctacacacgtgctacaatggcaaagacaaagagttgcaagttcgtgaggacaagctaatctcgtaaactttgcctaagttcagattgtaggctgcaactcgcctacatgaagttggaatcgctagtaatcgctggtcagctatacag
>65462f89d89eac50afb8c4df13d5b3c8
agggtttgacatgacaggaattcttttgagaaaaagaagtgccttcgggaacctgtacacaggtggtgcatggctgtcgtcagctcgtgtcgtgagatgttgggttaagtcccgcaacgagcgcaacccttgtttttagttacttttctagaaagactgccggttataagccggaggaaggcggggacgacgtcaagtcagcatgccccttacaccctgggctacacacgtgctacattggataagacaatgagttgcgaacctgtgaaggtcagcaaatctataaacttattctaagttcggattgtaggctgaaactcgcctacatgaagctggaatcgctagtaatcgctggtcagccatacagcggtgaatccgtt
>98199c87dd943752630b65cc536e8899
agggcttgacatactgcaaatctttttgaaatgagagagtgccttcgggaatgcagatacaggtggtgcatggctgtcgtcagctcgtgtcgtgagatgttgggttaagtcccgcaacgagcgcaaccctcgtttttagttgccaatttattgggtttctagagagactgccggtgacaaaccggaggaaggtgaggatgacgtcaagtcagcatgccccttatgtcctgggccacacacgtgctacaatggtaaagacaaagagttgcaaattcgcgagaattagctaatctcataaactttatctaagttcggattgcaggctgcaactcgcctgcatgaagttggaatcgctagtaatcgctggtcagctatacagc
>f33a61405d512dc683d418d0fe17b27c
agggtttgacatgatacgaatttcttagaaacaagaaagtgccttttggaacgtatacacaggtggtgcatggctgtcgtcagctcgtgtcgtgagatgttgggttaagtcccgcaacgagcgcaaccctcatttttagttgccttttaggaactctagaaagactgctggttataaaccggaggaaggcggggatgacgtcaagtcagcatgccccttacaccctgggctacacacgtgctacaatgggtgagacaatgagatgcaaatccgcgaggacaagctaatctataaactcattctaagttcggattgtaggctgcaactcgcctgcatgaagttggaatcgctagtaatcgctggtcagctatacagcggtg
>43259a89dbf56605a8f0530473acede7
agagcttgattcttaggaacaggtggtgcatggttgtcgtcagctcgtgtcgtgagatgttgggttaagtcccgcaacgagcgcaacccttgtttttagttgtgaaagtctagcatgttgtcagtgacaacataagattaagacttgaaactagaatgactgccagtgacaaactggaggaaggtgaggatgacgtcaaatcagtatgccccttatgttctgggctacacacgtgctacaatggctaagacaaagagtcgcaatctcgtgagagtcagctaatctcataaacttagcccaagttcggattgtaggctgcaattcgcctacatgaagttggaatcgctagtaatcgctggtcagccatacagcggtgaatt
>0d000522eb51a8fb7b6ae48acd782da9
agggcttgacatactacgaattcttttgaaagaaagaagtgccttcgggaatgtagatacaggtggtgcatggctgtcgtcagctcgtgtcgtgagatgttgggttaagtcccgcaacgagcgcaacccttatttttagttaccaattcgttgggttctctagaaagactgccggtgacaaaccggaggaaggtgaggatgacgtcaagtcagcatgccccttatgtcctgggctacacacgtgctacaatggctaagacaaagagttgcgagcttgtgaaagtcagctaatctcgtaaacttagcctaagttcagattgtaggctgcaactcgcctacatgaagttggaatcgctagtaatcgctggtcagccatacag
>b623dfcff6fa871755189da47837a9fe
agggtttgacatgatacgaatttttgtgaaaacaaagagtgcctttttggaacgtatacacaggtggtgcatggctgtcgtcagctcgtgtcgtgagatgttgggttaagtcccgcaacgagcgcaacccttatttttagttgccgtttggaaatctagaaagactgctggttataaaccggaggaaggtgaggatgacgtcaagtcagtatgccccttatattctgggctacacacgtgctacattggatgagacaataagctgcaatactgtgaagtggagctaatctataaactcattctaagttcggattataggctgcaactcgcctatatgaagttggaatcgctagtaatcgctggtcagcaatacagcggtg
>76ac994605440d0c1078beca89f308e8
agggtttgacatggtataaaatttctcgaaagaggatgggtgtttacacatatacacacaggtggtgcatggctgtcgtcagctcgtgtcgtgagatgttgggttaagtcccgcaacgagcgcaacccttgtttttagtttaatctaagaagactatcggttatacaccggaggaaggtgaggacgacgtcaagtcagcatgccccttatatcctgggctacacacgtgctacattggatagaacaatgagatgcaactttgtgaaaagaagccaatctataaatctattctaagttcggattgtaggctgaaactcgcctacatgaagttggaatcgctagtaatcgctggtcagctacacagcggtgaattcgttccc
>c850967ad8cc6788a61d10eb1be2e93b
agggcttgacatactgcgaattttcttgaaagagaaaagtgccttcgggaatgcagatacaggtggtgcatggctgtcgtcagctcgtgtcgtgagatgttgggttaagtcccgcaacgagcgcaaccctcgtttttagttaccaacttgattgggttttctagaaagactgccggtgacaaaccggaggaaggtgaggatgacgtcaagtcagcatgccccttatgtcctgggctacacacgtgctacaatggattggacaaagagtcgcaagtttgtaaagacaagctaatctcgtaaacctatcctaagttcagattgtaggctgcaactcgcctacatgaagttggaatcgctagtaatcgctggtcagccataca
>e48bb8f41d86cbf65ec6495e96757771
agggtttgacatgtcgtgaattttctggaaacaggaaagtgccttcgggaacacgaacacaggtggtgcatggctgtcgtcagctcgtgtcgtgagatgttgggttaagtcccgcaacgagcgcaaccctcgtccttagttgccatcacttagggtgggcactctagggagactgccggtgacaaaccggaggaaggtggggatgacgtcaagtcatcatgccccttacaccctgggctacacacgtactacaatgctatagacaaagggcagccaactcgcgagagtgagcaaatctcataaactatggctcagttcggatcgcaggctgcaactcgcctgcgtgaaggaggaatcgctagtaattgcaggtcagcata
>817ae4160735a6c5f8070c1974709b55
agggtttgacatggtacaaaatttttcgaaagaaaatgggtattttatacacgtacacacaggtggtgcatggctgtcgtcagctcgtgtcgtgagatgttgggttaagtcccgcaacgagcgcaacccttgtttttagtttaatctagaaagactatcggttatacaccggaggaaggtgaggacgacgtcaagtcagcatgccccttataccctgggctacacacgtgctacattgggtagaacaatgagatgcaattttgtgaaaaaaagccgatctataaatctactctaagttcggattgtaggctgaaactcgcctacatgaagttggaatcgctagtaatcgctggtcagctacacagcggtgaattcgttcc
>ace0b754be0457c94cdf4cbb72c9b4ed
aaggcttgacatactacaaatttctttgagagaagaaagtgccttcgggaatgtagatacaggtggtgcatggctgtcgtcagctcgtgtcgtgagatgttgggttaagtcccgcaacgagcgcaacccttatttttagttgccatttttgggttttctagaaagactgccggtgacaaaccggaggaaggtgaggatgacgtcaagtcagcatgccccttatgccttgggctacacacgtgctacaatggttaagacaaagagttgcaagctcgcgagagttagctaatctcataaacttagcctaagttcggattgtaggctgcaactcgcctgcatgaagtcggaatcgctagtaatcgctggtcagccatacagcg
>e0c0c2e5064ac7cf63aa86dd0a7613df
aggacttgacatactacgaatttttctgagaagaagaagtgccttcgggaacgtagatacaggtggtgcatggctgtcgtcagctcgtgtcgtgagatgttgggttaagtcccgcaacgagcgcaacccttatttttagttactaattcgttaggttctctagaaagactgccggtgacaaaccggaggaaggtgaggatgacgtcaagtcagcatgccccttatgtcctgggctacacacgtgctacaatggttaagacaaagagtcgcgagctcgcgagagtcagctaatctcataaacttagcctaagttcagattgtaggctgcaactcgcctacatgaagttggaatcgctagtaatcgctggtcagccatacag
>d97d9e3d51569f62c54d81d2e12503bc
agggcttgacatactacagatctcctcgaaatgggagagtgccttcgggaatgtagatacaggtggtgcatggctgtcgtcagctcgtgtcgtgagatgttgggttaagtcccgcaacgagcgcaaccctcgtttttagttgccaatttattgggtttttagaaagactgccggtgacaaaccggaggaaggtgaggatgacgtcaagtcagcatgccccttatgtcctgggccacacacgtgctacaatggcaaagacaaagagttgcaagctcgcgagggtaagctaatctcataaactttgcctaagttcggattgtaggctgcaactcgcctacatgaagttggaatcgctagtaatcgctggtcagctatacagc
>b2ecba9e774ce10e1f595aa98575064f
agggcttgacatactacaaattctcttgaaaaagagaagtgccttcgggaatgtagatacaggtggtgcatggctgtcgtcagctcgtgtcgtgagatgttgggttaagtcccgcaacgagcgcaacccttatttttagttaccaattcgttgggttctctagaaagactgccggtgacaaaccggaggaaggtgaggatgacgtcaagtcagcatgccccttatgtcctgggctacacacgtgctacaatggctaagacaaagagttgcgagctcgcgagagtcagctaatctcataaacttagcctaagttcagattgtaggctgcaactcgcctacatgaagttggaatcgctagtaatcgctggtcagccatacag
>a785fd948db9df005fe103984c16b54c
aggacttgacatgaagagaagttttttgaaagaagaatgtgctacggcctcttacacaggtggtgcatggctgtcgtcagctcgtgtcgtgagatgttgggttaagtcccgcaacgagcgcaacccttgtctttagttgatactctaaagagactgccgattataaatcggaggaaggtgaggatgacgtcaagtcatcatgccccttacgtcctgggctacacacgtgctacaatgggtgtgacaattagttgccaattcgcgagaatgagctaatctttaaacacatccctagttcggattgtaggctgcaactcgcctacatgaaggtggaatcgctagtaatcgcaggtcagcaatactgcggtgaatccgttccc
>f3fe3f0dd4322f0f3b3d70a87e7208f2
agggcttgacatactgcgaatcttcttgaaagagaggagtgccttcgggaatgcagatacaggtggtgcatggctgtcgtcagctcgtgtcgtgagatgttgggttaagtcccgcaacgagcgcaacccttatttttagttactgttttatcaggttctctagaaagactgccggtgacaaaccggaggaaggtgaggatgacgtcaagtcagcatgccccttatgtcctgggctacacacgtgctacaatgattaggacaaagagtcgcaatcttgtgaaagttagctaatctcgtaaacctagtctaagttcagattgcaggctgcaactcgcctgcatgaagttggaatcgctagtaatcgctggtcagccatacag
>22cd18dd9d2eabafafbcd7932b45d0ef
agggcttgacatactacgaatcttcttgaaagggaagagtgccttcgggaatgtagatacaggtggtgcatggctgtcgtcagctcgtgtcgtgagatgttgggttaagtcccgcaacgagcgcaacccttgtttttagttaccaacttgttgggttttctagaaaaactgccggtgacaaaccggaggaaggtgaggatgacgtcaagtcagcatgccccttatgtcctgggctacacacgtgctacaatggttaagacaaagagttgcgagttcgtgagaaccagctaatctcgtaaacttagcctaagttcagattgtaggctgcaactcgcctacatgaagttggaatcgctagtaatcgctggtcagccatacag
>362806a60a58e0aae8ec57ea80efb54d
agggcttgacatgccgcgaatcgctatgaaaatagtggagccgaaaggcgcggtcacaggtggtgcatggctgtcgtcagctcgtgtcgtgagatgttgggttaagttccgcaacgagcgcaacccttatccccagttacctttttaggaacctgtggagactgccggtgttaagccggaggaaggtgaggacgacgtcaagtcatcatgccccttacgccctgggctactcacgtgctacaatggctaggacaatgggatgccaccctgcgaaggcgagctaaccccaaaaacctagtcttagttcggattgtaggctgcaactcgcctacatgaagccggaatcgctagtaatcgctggtcagcaatacagcggtgaa
>5a4e555c66e42e010c860935d81dbeff
agggcttgacatactgcgaatcttcttgaaagagaggagtgccttcgggaatgcagatacaggtggtgcatggctgtcgtcagctcgtgtcgtgagatgttgggttaagtcccgcaacgagcgcaacccttatttttagttaccgttttctcgggttctctagaaagactgccggtgacaaaccggaggaaggtgaggatgacgtcaagtcagcatgccccttatgtcctgggctacacacgtgctacaatgattaggacaaagagtcgcaatcttgtgaaagttagctaatctcgtaaacctagtctaagttcagattgcaggctgcaactcgcctgcatgaagttggaatcgctagtaatcgctggtcagccatacag
>2198480d8e171a93f192a2cc04dac11b
aaaacttgacataccatttttagctatctgagaagaaagcattccctcgggactatggatacaggtggtgcatggctgtcgtcagctcgtgtcgtgagatgttgggttaagtcccgcaacgagcgcaacccttgtcctttgttacccttattacaagataaggggtttctaaggagactgccggtcttaaaccggaggaaggtgaggatgacgtcaagtcagcatgccccttacgttttgggcgacacacgtgctacaatgggtagaggacaaaaagaagctaacctgcgaaggtacgcaaatcttataaacctactctcagttcggattgaaggctgcaactcgcctccatgaagtcggaatcgctagtaatcgctggt
>7d94d357b243dff31546179e5e333c8e
agggcttgacatactacaaattttttggaaacagaaaagtgccttcgggaatgtagatacaggtggtgcatggctgtcgtcagctcgtgtcgtgagatgttgggttaagtcccgcaacgagcgcaacccttatttttagttaccaattcgttgggttctctagaaagactgccggtgacaaaccggaggaaggtgaggatgacgtcaagtcagcatgccccttatgtcctgggctacacacgtgctacaatggttaagacaaagagtcgctagcttgcaaaagtttgctaatctcataaacttagcctaagttcagattgtaggctgcaactcgcctacatgaagttggaatcgctagtaatcgctggtcagccatacag
>5c7de19f453a323332a95e1bd3a5884d
aggacttgacatggagagaagttttcagaaacgaaaatgtgctacggcctcttacacaggtggtgcatggctgtcgtcagctcgtgtcgtgagatgttgggttaagtcccgcaacgagcgcaacccttgtctttagttaactttctaaagagactgccgattataaatcggaggaaggtgaggatgacgtcaagtcatcatgccccttatgtcctgggctacacacgtgctacaatggatatgacaaaaagttgcgaattcgcgagaacaagctaatctctaaacatatccttagttcagattgcaggctgcaactcgcctgcatgaaggtggaatcgctagtaatcgcaggtcagctatactgcggtgaatccgttccc
>a27003f685fcf4cb8f9b7d83ba9ee5fb
aggacttgacatgaagagaagttttttgaaagaaaaatgtgctacggcctcttacacaggtggtgcatggctgtcgtcagctcgtgtcgtgagatgttgggttaagtcccgcaacgagcgcaacccttgtttctagttgatactctagaaagactgccgattataaatcggaggaaggtgaggatgacgtcaagtcatcatgccccttacgtcctgggctacacacgtgctacaatgggtgtgacaattagttgccaactcgtgagagtgagctaatctttaaacacatccctagttcagattgtaggctgcaactcgcctacatgaaggtggaatcgctagtaatcgcaggtcagcaatactgcggtgaatccgttccc
>979458debd8a5c1c17bfa46ed6316225
agggcttgacatactacaaatcttttagagatagaagagtgctttcgagaatgtagatacaggtggtgcatggctgtcgtcagctcgtgtcgtgagatgttgggttaagtcccgcaacgagcgcaaccctcgtttttagttgccaatttattggtttttttagaaagactgccggtgacaaaccggaggaaggtgaggatgacgtcaagtcagcatgccccttatgtcctgggctacacacgtgctacaatgatggggacaaagagttgccaatctgtgaagatgagctaatctcgtaaaccccatccaagttcggattgtaggctgcaactcgcctgcatgaagttggaattgctagtaatcgctggtcagccatacag
>210c0961418b00d94489ce40f3a39403
agggtttgacatgatacgaatttttatgaaagtaaaaagtgccgattggaacgtatacacaggtggtgcatggctgtcgtcagctcgtgtcgtgagatgttgggttaagtcccgcaacgagcgcaacccttgtttttagttgcttattatagaactctagaaagactgccggttataaaccggaggaaggcggggatgacgtcaagtcagcatgccccttacaccctgggctacacacgtgctacattgggcgagacaatgagatgcaactctgtgaagactagccaatctataaactcgctctaagttcggattgtaggctgcaactcgcctacatgaagttggaatcgctagtaatcgctggtcagctatacagcggt
>10d259a4ebb53f29c2450d225bd15382
agggcttgacatactacaaattcttttgagaaagagaagtgccttcgggaatgtagatacaggtggtgcatggctgtcgtcagctcgtgtcgtgagatgttgggttaagtcccgcaacgagcgcaacccttatttttagttaccaattcgttgggttttttagaaagactgccggtgacaaaccggaggaaggtgaggatgacgtcaagtcagcatgccccttatgtcctgggctacacacgtgctacaatggttaagacaatgagttgcgaactcgtgagagtaagctaatctattaaacttagcctaagttcagattgtaggctgcaactcgcctgcatgaagttggaatcgctagtaatcgctggtcagccatacag
>47ee6fab769e742aa9cf99a85e1a36e9
agggtttggatgccacttaaaaaggtacttacgaaagtaagttttagtgcacaagtggtgcatggctgtcgtcagctcgtgtcgtgagatgttgggttaagtcccgcaacgagcgcaacccttatgtcttgttgtgatttcagatcaagaaaaactgccggtgacaaactggaggaaggtgaggatgacgtcaagtcaacatgccctttatatcctgggcgacacacgtgctacaatggttaggacaaatcgttactactttgcaaaaagacgttaatcgttaaacctaatctcagttcaaattcatctctgcaactcgagatgatgaagtcggaatcgctagtaatcgttggtcagccatacaacggtgaatacgttcc
>7d2f94c499b17306ddb4aef0251f4cd8
aggatttgacatgtaacttaagtttcttgaaaaagaaagagtctttataaaagttaacacaggtggtgcatggctgtcgtcagctcgtgtcgtgagatgttgggttaagtcccgcaacgagcgcaacccttatttttagttatcttatctaaaaaaactatcgattgaaaatcggaggaaggtgaggacgacgtcaagtcagcatgccccttatatcctgggctacacacgtgctacattgggttaggacaattagctgcaatttcgtgagaaaaagccaatctataaacctacccttagttcggattgcaaactgcaactcgtttgcatgaagttggaatcgctagtaatcgctggtcagcaatacagcggtgaattcg
>8ff7ee8f30db15dd64fde80a6a780653
agggtttgacatgatacgaattttcttgaaaaagaaaagtgccttttggaacgtatacacaggtggtgcatggctgtcgtcagctcgtgtcgtgagatgttgggttaagtcccgcaacgagcgcaacccttgtttttagttgccatttatggaactctaaaaagactgccggttataaaccggaggaaggcggggatgacgtcaagtcagcatgccccttacaccctgggctacacacgtgctacattgggcgagacaatgagatgcaaatctgtgaagactagctaatctataaactcgttctaagttcggattgcaggctgcaactcgcctgcatgaaggtggaatcgctagtaatcgctggtcagctacacagcggt
>794afc64e09af7c946f8566c5027be0c
agggcttgacatactacgaattcttttgaaagagagaagtgccttcgggaatgtagatacaggtggtgcatggctgtcgtcagctcgtgtcgtgagatgttgggttaagtcccgcaacgagcgcaacccttatttttagttaccaattcgttgggttttttagaaagactgccggtgacaaaccggaggaaggtgaggatgacgtcaagtcagcatgccccttatgtcctgggctacacacgtgctacaatggttaagacaaagagttgcgagcttgcaaaagccagctaatctcataaacttagcctaagttcagattgtaggctgcaactcgcctgcatgaagttggaatcgctagtaatcgctggtcagccatacag
>d2d99f9a69ee9b4092af2fa731211478
agggattgacatgctaggaagttttttgaaagattaatgtgccttcgggaacctagacacaggtggtgcatggctgtcgtcagctcgtgtcgtgagatgttgggttaagtcccgcaacgagcgcaacccttatctttagttacgttttacgaaactctagagagactgccggtgataaaccggaggaaggtgaggatgacgtcaagtcagcatgccccttacaccctgggctacacacgtgctacaatggccgggacaatgagttgcgatctcgcgagagtcagctaacctcaaaaacccggcctcagttcggattgtaggctgcaactcgcctacatgaaggtggaatcgctagtaatcgccggtcagccatacggcgg
>262532f40b772db5365da557efc9cf47
agggcttgacatactgcgaatctttttgaaaggaaagagtgccttcgggaatgcagatacaggtggtgcatggctgtcgtcagctcgtgtcgtgagatgttgggttaagtcccgcaacgagcgcaacccttgtttttagttaccaattcgttgggttttctagaaagactgccggtgacaaaccggaggaaggtgaggatgacgtcaagtcagcatgccccttatgtcctgggctacacacgtgctacaatggttaggacaaagagtcgcaagtttgcaaaaacaagctaatctcgtaaacctcgcctaagttcagattgtaggctgcaactcgcctacatgaagttggaatcgctagtaatcgctggtcagccatacag
>7f4e8b5aa7529b973ab6bc4b6481ef2d
agggcttgacatgtcacaaatctttctgaaaggaaagagtgccttcgggaatgtgaacacaggtggtgcatggctgtcgtcagctcgtgtcgtgagatgttgggttaagtcccgcaacgagcgtaacccttgtctttagttgccatcattcagttgggcactttaaagagactgccggtgataaaccggaggaaggtgaggacgacgtcaagtcagcatgccccttacgccctgggctacacacgtactacaatggccgagacaaagagttgcaagtctgcgaaggcaagctaatctcataaactcggtctcagttcggattgtaggctgcaactcgcctacatgaagttggaatcgctagtaatcgccggtcagctata
>072f736786378374081f3a892e949a2c
agggcttgacatactgcgaatctttttgagaaaaaagagtgccttcgggaatgcagatacaggtggtgcatggctgtcgtcagctcgtgtcgtgagatgttgggttaagtcccgcaacgagcgcaacccttgtttttagttactaatttattaggttttctagaaagactgccggtgacaaaccggaggaaggtgaggatgacgtcaagtcagcatgccccttatgtcctgggccacacacgtgctacaatggttaagacaaagagtcgcgaattcgtgagaatcagctaatctcataaacttaatctaagttcagattgtaggctgcaactcgcctacatgaagttggaatcgctagtaatcgctggtcagctatacag
>ae37a47bc12e9839effda63903236ccd
agggcttgacatactgcgaatctttttgaaagaagagagtgccttcgggaatgcagatacaggtggtgcatggctgtcgtcagctcgtgtcgtgagatgttgggttaagtcccgcaacgagcgcaacccttgtttttagttaccaattcgttgggttttctagaaagactgccggtgacaaaccggaggaaggtgaggatgacgtcaagtcagcatgccccttatgtcctgggctacacacgtgctacaatggttaggacaaagagtcgcgagttcgcaagagccagctaatctcgtaaacctagcctaagttcagattgtaggctgcaactcgcctacatgaagttggaatcgctagtaatcgctggtcagccatacag
>421bd919e6727e86ba09d6ca5572c69b
agggcttgacatactacaaatcttttagagatagaagagtgctttcgagaatgtagatacaggtggtgcatggctgtcgtcagctcgtgtcgtgagatgttgggttaagtcccgcaacgagcgcaaccctcgtttttagttgccaatttattggtttttttagaaagactgccggtgacaaaccggaggaaggtgaggatgacgtcaagtcagcatgccccttatgtcctgggctacacacgtgctacaatgatggggacaaagagttgccaatctgcgaagatgagctaatctcgtaaaccctatctaagttcggattgtaggctgcaactcgcctacatgaagttggaattgctagtaatcgctggtcagccatacag
>71cd6bde47c81698f3518fc8f9766094
agggcttgacatactacaaatctttttgagacgaaagagtgccttcgggaatgtagatacaggtggtgcatggctgtcgtcagctcgtgtcgtgagatgttgggttaagtcccgcaacgagcgcaaccctcgtttttagttgccaatttattgggatttctaaagagactgccgatgataaatcggaggaaggtgaggatgacgtcaagtcagcatgccccttatgtcctgggccacacacgtgctacaatggcaaagacaaagagtcgcaaattcgcgagaactagctaatctcataaactttgcccaagttcggattgtaggctgcaactcgcctacatgaagttggaatcgctagtaatcgctggtcagctatacag
>fc41df597b5444723d684a65749db55a
agggcttgacatactacaaattcttttgagaaaaagaagtgccttcgggaatgtagatacaggtggtgcatggctgtcgtcagctcgtgtcgtgagatgttgggttaagtcccgcaacgagcgcaacccttatttttagttaccaactcgttggattttttagaaagactgccggtgacaaaccggaggaaggtgaggatgacgtcaagtcagcatgccccttatgtcctgggctacacacgtgctacaatggttaagacaaagagttgctaactcgtgagagtacgctaatctattaaacttagcctaagttcagattgtaggctgcaactcgcctgcatgaagttggaatcgctagtaatcgctggtcagccatacag
>cd493ad3e7b61b5ad1f22f05c24ce493
agggcttgacatactacaaattctttagagatagagaagtgccttcgggaatgtagatacaggtggtgcatggctgtcgtcagctcgtgtcgtgagatgttgggttaagtcccgcaacgagcgcaacccttatttttagttactaattcgttaggttttctagaaagactgccggtgacaaaccggaggaaggtgaggatgacgtcaagtcagcatgccccttatgtcctgggctacacacgtgctacaatggttaagacaaagagtcgcgagctcgcgagagtcagctaatctcataaacttagcctaagttcagattgcaggctgcaactcgcctgcatgaagttggaatcgctagtaatcgctggtcagccatacag
>69245b1348bfa432bf9346298eeeed30
agggcttgacatactacaaatttttctgagaagaaaaagtgccttcgggaatgtagatacaggtggtgcatggctgtcgtcagctcgtgtcgtgagatgttgggttaagtcccgcaacgagcgcaaccctcgtttttagttgccaacttgttgggttttctagagagactgccggtgacaaaccggaggaaggtgaggatgacgtcaagtcagcatgccccttatgtcctgggctacacacgtgctacaatggttaagacaaagagttgcgaattcgcgagaatcagctaatctcataaacttagcctaagttcggattgtaggctgcaactcgcctacatgaagtcggaatcgctagtaatcgctggtcagccatacag
>09d1b78b06d3fbf5c1b6019e80fbcba4
agggcttgacatactgcgaatctttttgaaagaagagagtgccttcgggaatgcagatacaggtggtgcatggctgtcgtcagctcgtgtcgtgagatgttgggttaagtcccgcaacgagcgcaacccttgtttttagttaccaattcgttgggttttctagaaagactgccggtgacaaaccggaggaaggtgaggatgacgtcaagtcagcatgccccttatgtcctgggctacacacgtgctacaatggttaggacaaagagtcgcgagctcgcaagagtcagctaatctcgtaaacctagcctaagttcagattgtaggctgcaactcgcctacatgaagttggaatcgctagtaatcgctggtcagccatacag
>b99c75416a9f43ae280d3e16a9f9e7d2
agggcttgacatactacgaattcttttgaaaaaaagaagtgccttcgggaatgtagatacaggtggtgcatggctgtcgtcagctcgtgtcgtgagatgttgggttaagtcccgcaacgagcgcaacccttatttttagttaccaattcgttgggctctctagaaagactgccggtgacaaaccggaggaaggtgaggatgacgtcaagtcagcatgccccttatgtcctgggctacacacgtgctacaatggctaagacaaagagtcgcaagcttgtgaaagttagctaatctcgtaaacttagcctaagttcagattgtaggctgcaactcgcctgcatgaagttggaatcgctagtaatcgctggtcagccatacag
>14f8de5a6117b4bfa2315e47367b9ceb
agggtttgacatgatacgaatttctttgaaagaagaaagtgccgtttggaacgtatacacaggtggtgcatggctgtcgtcagctcgtgtcgtgagatgttgggttaagtcccgcaacgagcgcaacccttgtttttagttgccttttatggaactctaaaaagactgctggttataaaccggaggaaggtggggatgacgtcaagtcagcatgccccttacaccctgggctacacacgtgctacattgggcgagacaatgagatgcaactctgcgaagaatagctaatctataaactcgttctaagttcggattgtaggctgcaactcgcctacatgaaggtggaatcgctagtaatcgctggtcagctacacagcggt
>8b8379b3e5a9f3fb2994d26ccbc66a1e
agggtttgacatgatacgaatttctttgaaagaagaaagtgccgtttggaacgtatacacaggtggtgcatggctgtcgtcagctcgtgtcgtgagatgttgggttaagtcccgcaacgagcgcaacccttgtttttagttgccgtatggaactctaaaaagactgctggttataaaccggaggaaggtggggatgacgtcaagtcagcatgccccttacaccctgggctacacacgtgctacattgggcgagacaatgagatgcaaacctgcgaaggctagctaatctataaactcgttctaagttcggattgtaggctgcaactcgcctgcatgaaggtggaatcgctagtaatcgctggtcagctatacagcggtga
>d8174f8931ba068ede79cade399f94e0
aaggcttgacatactacagatctctttgagaaaggagagtgccttcgggaatgtagatacaggtggtgcatggctgtcgtcagctcgtgtcgtgagatgttgggttaagtcccgcaacgagcgcaacccttatttttagttaccaattttttgggttttctagagagactgccggtgacaaaccggaggaaggtgaggatgacgtcaagtcagcatgccccttatgccttgggctacacacgtgctacaatggctaagacaaagagttgcgaacttgcgaaagtcagctaatctcataaacttagcctaagttcggattgtaggctgcaactcgcctgcatgaagtcggaatcgctagtaatcgctggtcagccatacag
>1dd47756ffa6b2b3f32d1aad8dc2b418
agggcttgacatactacaaatcttttagagatagaagagtgctttcgagaatgtagatacaggtggtgcatggctgtcgtcagctcgtgtcgtgagatgttgggttaagtcccgcaacgagcgcaaccctcgtttttagttgccaatttattggtttttttagaaagactgccggtgacaaaccggaggaaggtgaggatgacgtcaagtcagcatgccccttatgtcctgggctacacacgtgctacaatgatggggacaaagagttgccaatctgcgaagatgagctaatctcgtaaactccatctaagttcggattgtaggctgcaactcgcctacatgaagttggaattgctagtaatcgctggtcagccatacag
>e8de5da37e9e728081cb8f20089d3e99
agggtttgacatgatacgaatttctttgaaagaagaaagtgccgtttggaacgtatacacaggtggtgcatggctgtcgtcagctcgtgtcgtgagatgttgggttaagtcccgcaacgagcgcaaccctcatttttagttgccatatggaactctagaaagactgccggttataaaccggaggaaggcggggatgacgtcaagtcagcatgccccttacaccctgggctacacacgtgctacaatgggcgagacaatgagatgcaactctgcaaagactagctaatctataaactcgttctaagttcggattgtaggctgcaactcgcctgcatgaagttggaatcgctagtaatcgctggtcagctacacagcggtga
>8e0de2f2f6135ddb7d3b0f20af8648c5
agggtttgacataacgtgaatctttttgaaaattaagagtgccttcgggaacacgtatacaggtggtgcatggctgtcgtcagctcgtgtcgtgagatgttgggttaagtcccgcaacgagcgcaacccttgtttttagttacttatttttaagaattctaaaaagactgccagttataaactggaggaaggtgaggatgacgtcaagtcatcatgccccttacaccctgggctacacacgtgctacattgggtaagacaaaaagttgcgagtctgtgaagatcagctaatcttgaaacttgctctaagttcggattgaaggctgcaactcgccttcatgaagttggaatcgctagtaatcgctggtcagcaatacagcg
>eb4c44ceb5cbf9034b183d9da5144db9
agggtttgacatgatacgaatttcttggaaacaagaaagtgccttttggaacgtatacacaggtggtgcatggctgtcgtcagctcgtgtcgtgagatgttgggttaagtcccgcaacgagcgcaaccctcatttttagttgccttataggaactctagaaagactgctggttataaaccggaggaaggcggggatgacgtcaagtcagcatgccccttacaccctgggctacacacgtgctacaatgggtgagacaatgagatgcaaatccgcgaggacaagctaatctataaactcattctaagttcggattgtaggctgcaactcgcctgcatgaagttggaatcgctagtaatcgctggtcagctatacagcggtg
>859cfb28e3a5b7b7e8bd72690dc19723
agggtttgacatgatacgaattcttttgaaaaaaagaagtgccttttggaacgtatacacaggtggtgcatggctgtcgtcagctcgtgtcgtgagatgttgggttaagtcccgcaacgagcgcaacccttgtttttagttgccgttatatggaactctaaaaagactgccggttataaaccggaggaaggcggggatgacgtcaagtcagcatgccccttacaccctgggctacacacgtgctacaatgggcgagacaatgagatgcaaatctgcaaagacaagctaatctataaactcgttctaagttcggattgtaggctgcaactcgcctgcatgaagttggaatcgctagtaatcgctggtcagctatacagcgg
>5854a28ffc3a94a0b97c4e8ca191269d
agggtttgacatgatacgaatttttgtgaaaacaaaaagtgccgtttggaacgtatacacaggtggtgcatggctgtcgtcagctcgtgtcgtgagatgttgggttaagtcccgcaacgagcgcaacccttgtttttagttgcctttatggaactctagaaagactgccggttataaaccggaggaaggcggggatgacgtcaagtcagcatgccccttacaccctgggctacacacgtgctacattgggcgagacaatgagatgcaaacctgtgagggtaagctaatctataaactcgttctaagttcggattgtaggctgcaactcgcctacatgaagttggaatcgctagtaatcgctggtcagctatacagcggtg
>5b9b0f8166b79e804abc913d87b467f6
agggtttgacatgatacgaatttctttgaaaaaagaaagtgccgtttggaacgtatacacaggtggtgcatggctgtcgtcagctcgtgtcgtgagatgttgggttaagtcccgcaacgagcgcaaccctcatttttagttgccttatggaactctaaaaagactgccggttataaaccggaggaaggcggggatgacgtcaagtcagcatgccccttacaccctgggctacacacgtgctacaatgggcgagacaatgagatgcaagcctgcgaaggttagctaatctataaactcgttctaagttcggattgtaggctgcaactcgcctgcatgaagttggaatcgctagtaatcgctggtcagctatacagcggtga
>e6d2b7ed9baf805137b6fb4d306f20fa
agggtttgacatgatacgaatttctttgaaaaaagaaagtgccgtttggaacgtatacacaggtggtgcatggctgtcgtcagctcgtgtcgtgagatgttgggttaagtcccgcaacgagcgcaacccttgtttttagttgcctttatggaactctagaaagactgctggttataaaccggaggaaggcggggatgacgtcaagtcagcatgccccttacaccctgggctacacacgtgctacattgggcgagacaatgagatgcaactctgcgaagacaagctaatctataaactcgttctaagttcggattgcaggctgcaactcgcctgcatgaaggtggaatcgctagtaatcgctggtcagctatacagcggtg
>5afbf1c3624adc9b95935dbbeca332f7
agggtttgacatgatacgaatttctttgaaaaaagaaagtgccttttggaacgtatacacaggtggtgcatggctgtcgtcagctcgtgtcgtgagatgttgggttaagtcccgcaacgagcgcaaccctcatttttagttgccttattggaactctagaaagactgctggttataaaccggaggaaggcggggatgacgtcaagtcagcatgccccttacaccctgggctacacacgtgctacaatgggtgagacaatgagatgcaaatctgcgaagacaagctaatctataaactcattctaagttcggattgtaggctgcaactcgcctgcatgaagttggaatcgctagtaatcgctggtcagctatacagcggtg
>cb490ef38087664d490c3493a439fe3c
agggtttgacatgatacgaatttttgtgaaagcaaaaagtgccgtttggaacgtatacacaggtggtgcatggctgtcgtcagctcgtgtcgtgagatgttgggttaagtcccgcaacgagcgcaacccttgtttttagttgcctttatggaactctaaaaagactgccggttataaaccggaggaaggcggggatgacgtcaagtcagcatgccccttacaccctgggctacacacgtgctacattgggcgagacaatgagatgcaaacctgcgagggtaagctaatctataaactcgttctaagttcggattgtaggctgcaactcgcctacatgaaggtggaatcgctagtaatcgctggtcagctatacagcggtg
>b1c5024886527708b20ba6368f2d5e8f
agggtttgacatgatatgaatttttttgaaaaaagaaagtgccttttggagcatatacacaggtggtgcatggctgtcgtcagctcgtgtcgtgagatgttgggttaagtcccgcaacgagcgcaacccttgtttttagttgctattttagaactctaaaaagactgccggttataaaccggaggaaggcggggatgacgtcaagtcagcatgccccttacaccctgggctacacacgtgctacaatgggcgagacaatgagatgcaactctgtgaaggttagctaatctataaactcgttctaagttcggattgtagactgcaactcgtctatatgaagttggaatcgctagtaatcgctggtcagctatacagcggtg
>4d08214faadef30a598dea17233c1f1a
agggtttgacatgatacgaatttctttgaaagaagaaagtgccgtttggagcgtatacacaggtggtgcatggctgtcgtcagctcgtgtcgtgagatgttgggttaagtcccgcaacgagcgcaacccttatttttagttgccttatggaactctagaaagactgctggttataaaccggaggaaggcggggatgacgtcaagtcagcatgccccttacaccctgggctacacacgtgctacaatgggtgagacaatgagatgcaactctgcgaagacaagctaatctagaaactcactctaagttcggattgtaggctgcaactcgcctgcatgaagttggaatcgctagtaatcgctggtcagctacacagcggtga
>f8310ca0a2364d4f2b5044096290cb37
agggtttgacatgatacgaatttcttggaaagaagaaagtgccgtttggaacgtatacacaggtagtgcatggctgtcgtcagctcgtgtcgtgagatgttgggttaagtcccgcaacgagcgcaaccctcatttttagttgccttatggaactctagaaagactgccggttataaaccggaggaaggcggggatgacgtcaagtcagcatgctccttacaccctgggctacacacgtgctacaatgggcgagacaatgagatgcaaatctgcgaagactagctaatctagaaactcgttctaagttcggattgtaggctgcaactcgcctgcatgaagttggaatcgctagtaatcgctggtcagctacacagcggtga
>313c2f7754cf33625ae146d0760371dc
agggtttgacatgatacgaatttctttgaaagaagaaagtgccgtttggaacgtatacacaggtggtgcatggctgtcgtcagctcgtgtcgtgagatgttgggttaagtcccgcaacgagcgcaaccctcatttttagttgccttatggaactctagaaagactgccggttataaaccggaggaaggcggggatgacgtcaagtcagcatgccccttacaccctgggctacacacgtgctacaatgggcgagacaatgagatgcaaatctgcgaagaatagctaatctataaactcgttctaagttcggattgtaggctgcaactcgcctgcatgaagttggaatcgctagtaatcgctggtcagctacacagcggtga
>5046069053ce4d537a5052e5a2eae717
aaaatttgacatatcatttttagcttttgtaatgaaagcatgtcttcggaactatgaatacaggtggtgcatggctgtcgtcagctcgtgtcgtgagatgttgggttaagtcccgcaacgagcgcaacccttgtcctttgttacccctattacaagatagggggtttctaaggagactgccggtcttaaaccggaggaaggtgaggatgacgtcaagtcagcatgccccttacattttgggcgacacacgtgctacaatgggtagaggacaaaaagaagcaaacccgcgaggaggagcaaatcttataaacctactctcagttcggattgaaggctgcaactcgccttcatgaagtcggaatcgctagtaatcgctggtc
>e2b0b3089d22c1fc5d2bd9e0a569283c
agggtttgacatgatacgaatttctttgaaagaagaaggtgccgtttggaacgtatacacaggtggtgcatggctgtcgtcagctcgtgtcgtgagatgttgggttaagtcccgcaacgagcgcaacccttatttttagttgccttatggaactctagaaagactgctggttataaaccggaggaaggcggggatgacgtcaagtcagcatgccccttaaaccctgggctacacacgtgctacaatgggtgagacaatgagatgcaactctgcgaagacaagctaatctataaacttactctaagttcggattgtaggctgcaactcgcctgcatgaagttggaatcgctagtaatcgctggtcagctacacagcggtga
>cd4b5255dd5f87d07c6195fc6a5e78b1
agggcttgacatactacagatccttttgaaaaaaaggcgtgccttcgggaatgtagatacaggtggtgcatggctgtcgtcagctcgtgtcgtgagatgttgggttaagttccgcaacgagcgcaacccttgtttttagttaccaattcgttgggttttctagaaagactgccggtgacaaaccggaggaaggtgaggatgacgtcaagtcagcatgccccttatgtcctgggctacacacgtgctacaatggctaagacaaaaagtcgcaaacttgcaagagttagctaatcttctaaacttagcctaagttcagattgtaggctgcaactcgcctacatgaagttggaatcgctagtaatcgctggtcagccatacag
>c704aa0e8ea03b7b6625a617f0f09e01
agggtttgacatgatatgaatttctttgaaagaagaaagtgccgtttggaacatatacacaggtggtgcatggctgtcgtcagctcgtgtcgtgagatgttgggttaagtcccgcaacgagcgcaaccctcatttttagttgccttatggaactctagaaagactgccggttataaaccggaggaaggcggggatgacgtcaagtcagcatgccccttacaccctgggctacacacgtgctacaatgggtgagacaatgagatgcaactctgcgaagataagctaatctataaactcactctaagttcggattgtaggctgcaactcgcctgcatgaagttggaatcgctagtaatcgctggtcagctatacagcggtga
>bf360549cbdca16a69da9c48928d6307
agggcttgacatactataaatcttttagagataaaagagtgccttcgggaatatagatacaggtggtgcatggctgtcgtcagctcgtgtcgtgagatgttgggttaagtcccgcaacgagcgcaaccctcgtttttagttaccagtttactgggatttttagaaagactgccggtgacaaaccggaggaaggtgaggatgacgtcaagtcagcatgccccttatgtcctgggctacacacgtgctacaatggtaaagacaaagagttgcaagcctgtgaaggttagctaatctcataaactttatctaagttcggattgtaggctgcaactcgcctacatgaagttggaatcgctagtaatcgctggtcagctatacag
>29358f82b28f3c68be199104378c443c
agggcttgacatactacaaattttttggaaacagagaagtgccttcgggaatgtagatacaggtggtgcatggctgtcgtcagctcgtgtcgtgagatgttgggttaagtcccgcaacgagcgcaacccttatttttagttactaattcgttaggttctctagaaagactgccggtgacaaaccggaggaaggtgaggatgacgtcaagtcagcatgccccttatgtcctgggctacacacgtgctacaatggttaagacaaagagtcgccagcttgtaaaagttagctaatctcataaacttagcctaagttcagattgtaggctgcaactcgcctacatgaagttggaatcgctagtaatcgctggtcagccatacag
>1ff7408528eff02140737664bf1f17c9
agggtttgacatgatacgaatttttttgaaagaaaaaagtgccgtttggaacgtatacacaggtggtgcatggctgtcgtcagctcgtgtcgtgagatgttgggttaagtcccgcaacgagcgcaacccttatttttagttgccttatggaactctagaaagactgctggttataaaccggaggaaggcggggatgacgtcaagtcagcatgccccttacaccctgggctacacacgtgctacaatgggtgagacaatgagatgcgactctgcgaagacaagctaatctataaactcactctaagttcggattgtaggctgcaactcgcctgcatgaagttggaatcgctagtaatcgctggtcagctacacagcggtga
>732284ba9961c1c32bf4ef7196ef45f9
aaggtttgaaatcattctaaaactctttgaaagaagagcctccttcgggatagaatgacaggtggtgcatggctgtcgtcagctcgtgttgtgaaatgtcaagttaagtcttgtaacgagcgcaacccatgtcttttgttgctgtttacagtgcttaaaagagactgccgctctacagcggaggaaggtgtggatgatgtcaagtcagcatgccccttatatcttgggctacacacgtactacaatggtagggacaatgagtcgcaaacctgcgaaggctagccaatctcaaaaaccctatctcagttcggattgtactctgcaactcgagtgcatgaaggtggaatcgctagtaatcgctggtcagcatacagcggtga
>9207ea9997682f51a570fa95cb906b99
agggtttgacatgatacgaatttctttgaaagaagaaagtgccgtttggaacgtatacacaggtggtgcatggctgtcgtcagctcgtgtcgtgagatgttgggttaagtcccgcaacgagcgcaacccttgtttttagttgcctttatggaactctaaaaagactgccggttataaaccggaggaaggtggggatgacgtcaagtcagcatgccccttacaccctgggctacacacgtgctacattgggcgagacaatgagatgcaaatctgcgaagactagctaatctataaactcgttctaagttcggattgtaggctgcaactcgcctacatgaaggtggaatcgctagtaatcgctggtcagctatacagcggtg
>de9cf588cb247a0a7ff2f78388798018
agggtttgacatgatatgaatttttgtgaaagcaaaaagtgccttttggaacatatacacaggtggtgcatggctgtcgtcagctcgtgtcgtgagatgttgggttaattcccgtaacgagcgcaacccttgtttttagttgccaattcggaactctaaaaagaccgctggttataagccagaggaagatgaggatgacgtcaagtcagcatgccccttatatcctgggctacacacgtgctacattggacaagacaatgagatgcaactctgtgaagattagctaatctataaacttgttctaagttcggattgcaggctgcaactcgcctgcatgaaggtggaatcgctagtaatcgctggtcagccatacagcggtg
>27fd989c708597ee7926f1c9028b8722
agggtttgacatgatacgaatttctttgaaaaaagaaagtgccttatggaacgtatacacaggtggtgcatggctgtcgtcagctcgtgtcgtgagatgttgggttaagtcccgcaacgagcgcaaccctcatttttagttgcctatatggaactctagaaagactgctggttataaaccggaggaaggcggggatgacgtcaagtcagcatgccccttacaccctgggctacacacgtgctacaatgggtgagacaatgagctgcaactctgcgaagacaagctaatctataaactcactctaagttcggattgtaggctgcaactcgcctacatgaagttggaatcgctagtaatcgctggtcagctatacagcggtg
>f89f7a559de8866fe829486ca221edaf
agggtttgacatgatacgaatttttgtgaaaataaaaagtgccgtttggaacgtatacacaggtggtgcatggctgtcgtcagctcgtgtcgtgagatgttgggttaagtcccgcaacgagcgcaacccttgtttttagttgcttatagagaactctagaaagactgccggttataaaccggaggaaggcggggatgacgtcaagtcagcatgccccttacatcctgggctacacacgtgctacattgggcgagacaatgagatgcaactctgtgaagattagctaatctataaactcgttctaagttcggattgtaggctgcaactcgcctacataaagttggaatcgctagtaatcgctggtcagctatacagcggtg
>c50dfe09c17d7300f1ecc5248a48b55e
agggtttgacatgatacgaatttctttgaaaaaagaaagtgccgtttggaacgtatacacaggtggtgcatggctgtcgtcagctcgtgtcgtgagatgttgggttaagtcccgcaacgagcgcaaccctcatttttagttgccttatggaactctaaaaagactgccggttataaaccggaggaaggcggggatgacgtcaagtcagcatgccccttacaccctgggctacacacgtgctacaatggacgagacaatgagatgcaactctgtaaagactagctaatctataaactcgttctaagttcggattgtaggctgcaactcgcctacatgaaggtggaatcgctagtaatcgctggtcagctacacagcggtga
>23c04b8d392a387d274f052c854011c5
agggtttgacatgatacgaatttctttgaaagaagaaagtgccgtttggagcgtatacacaggtggtgcatggctgtcgtcagctcgtgtcgtgagatgttgggttaagtcccgcaacgagcgcaaccctcatttttagttgcctttatggaactctagaaagactgccggttataaaccggaggaaggcggggatgacgtcaagtcagcatgccccttacaccctgggctacacacgtgctacattgggcgagacaatgagatgcaaacctgtgaaggctagctaatctataaactcgttctaagttcggattgtaggctgcaactcgcctacatgaagttggaatcgctagtaatcgctggtcagctatacagcggtg
>469ac089b400924b6a6c81a674cb18e2
agggtttgacatgatacgaatttctttgaaagaagaaagtgccgtttggaacgtatacacaggtggtgcatggctgtcgtcagctcgtgtcgtgagatgttgggttaagtcccgcaacgagcgcaacccttgtttttagttgcctttatggaactctaaaaagactgctggttataaaccggaggaaggtggggatgacgtcaagtcagcatgccccttacaccctgggctacacacgtgctacattggacgagacaatgagatgcaaacctgcaaagactagctaatctataaactcgttctaagttcggattgtaggctgcaactcgcctacatgaaggtggaatcgctagtaatcgctggtcagctacacagcggtg
>8846ce50af57171fcd40757ccf77a010
agggtttgacataccactatttagatagcactagtgaaagctagttttgtgtacaggtggtgcatggctgtcgttagctcgtgtcgtgagatgttgggttaagtcccgcaacgagcgcaacccttgcttcttgttgtgatatcagatcaagaaggactaccggtgacaagtcggaggaaggtggggatgacgtcaagtcagcatgccccttatactctgggcgacacacgtgctacaatggttaggacaaatcgttactatcttgcaaaagaatgttaatcgttaaacctaatcttagttcggattcgtctctgcaactcgagacgatgaagccggaatcgctagtaatcgctggtcagccatacagcggtgaatacgtt
>42c7092fb7ae3134303fc6c8655ad955
agggtttgacatgatacgaattttcgtgaaagcgaaaagtgccgtttggaacgtatacacaggtggtgcatggctgtcgtcagctcgtgtcgtgagatgttgggttaagtcccgcaacgagcgcaacccttgtttttagttgcctttatggaactctagaaagactgccggttataaaccggaggaaggcggggatgacgtcaagtcagcatgccccttacaccctgggctacacacgtgctacattgggcgagacaatgagatgcaaacttgtgaaagtgagctaatctataaactcgttctaagttcggattgtaggctgcaactcgcctacatgaagttggaatcgctagtaatcgctggtcagctatacagcggtg
>91b4a67e1bd6b1cc1c0846146134ee05
agggtttgacatgatacgaatttttttgaaaaagaaaagtgccatttggaacgtatacacaggtggtgcatggctgtcgtcagctcgtgtcgtgagatgttgggttaagtcccgcaacgagcgtaacccctatttttagttgcctttatggaactctaaaaaaactgctggttataaaccggaggaaggcggggatgacgtcaagtcagcatgccccttacaccctgggctacacacgtgctacattgggcgagacaatgagatgcaactctgcgaagattagctaatctataaactcgttctaagttcggattgtaggctgcaactcgcctgcatgaaggtggaatcgctagtaatcgctggtcagctatacagcggtg
>014078f830c60ef615e88ac5360d34f3
aaggcttgacatactacagatttctttgaaaaaggaaagtgccttcgggaatgtagatacaggtggtgcatggctgtcgtcagctcgtgtcgtgagatgttgggttaagtcccgcaacgagcgcaacccttatttttagttgctaatttagtttaggttttctagaaagactgccggtgacaaaccggaggaaggtgaggatgacgtcaagtcagcatgccccttatgccttgggctacacacgtgctacaatggttaagacaaagagttgcgagctcgtgagagtcagctaatctcgtaaacttagcctaagttcggattgtaggctgcaactcgcctgcatgaagtcggaatcgctagtaatcgctggtcagccatac
>208203da20d59131f7026afd6f3face0
agggtttgacatgatacgaatctctttgaaaggagagagtgccgtttggaacgtatacacaggtggtgcatggctgtcgtcagctcgtgtcgtgagatgttgggttaagtcccgcaacgagcgcaacccttatttttagttgccttttatggaactctaaaaagactgctggttataaaccggaggaaggcggggatgacgtcaagtcagcatgccccttacaccctgggctacacacgtgctacattgggcgagacaatgagacgcaaacttgcgaaggtaagctaatctataaactcgttctaagttcggattgtaggctgcaactcgcctgcatgaaggtggaatcgctagtaatcgctggtcagctacacagcggt
>de943e187925a29d701fb18b8563fa20
agggcttgacatcctgcgaacctttaagaaattagagggtgccttcgggaacgcagtgacaggtggtgcatggctgtcgtcagctcgtgtcgtgagatgttgggttaagtcccgcaacgagcgcaacccacgtttttagttgccagcatttagttgggcactctagaaagaccgccggtgataaaccggaggaaggtgtggatgacgtcaagtcatcatgccccttacgtcctgggctacacacgtactacaatgctacggacaaagggcagcaaactcgcgagagctagcaaatcccataaaccgtggctcagttcagatcgtaggctgcaactcgcctacgtgaagtaggaatcgctagtaatcgcaggtcagcatac
>ad09456da43b51ba1d82c72b75897336
agggtttgaaataatttcaaaacttcttgaaagagaagcctccttcgggatggaattacaggtggtgcatggctgtcgtcagctcgtgttgtgaaatgtcaagttaagtcttgtaacgagcgcaacccatgtctcttgttgctgtttacagtgcttaagagaaactgccgatcaacatcggaggaaggtgtggatgatgtcaagtcagcatgccccttacatcctgggctacacacgtactacaatggtcgagacaaagggtcgctaacctgcaaaggcatgccaatctcataaactcgatctcagttcggattgtactctgcaactcgagtacatgaaggtggaatcgctagtaatcgctggtcagcatacagcggtga
>9597b5ec066221e2ca293182ff2629eb
aaggcttgacatactacagatttctttgaaaaaggaaagtgccttcgggaatgtagatacaggtggtgcatggctgtcgtcagctcgtgtcgtgagatgttgggttaagtcccgcaacgagcgcaacccttatttttagttgctaatttagtttaggttttctagaaagactgccggtgacaaaccggaggaaggtgaggatgacgtcaagtcagcatgccccttatgccttgggctacacacgtgctacaatggttaagacaaagagttgcgagctcgtgagagtcagctaatctcataaacttagcctaagttcggattgtaggctgcaactcgcctgcatgaagtcggaatcgctagtaatcgctggtcagccatac
>c42e29905952eab1526f25f39d1c3924
agggcttgacatactacaaatctttttgagaaaaaagagtgccttcgggaatgtagatacaggtggtgcatggctgtcgtcagctcgtgtcgtgagatgttgggttaagtcccgcaacgagcgcaacccttatttttagttaccaattcgttgggttctctagaaagactgccggtgacaaaccggaggaaggtgaggatgacgtcaagtcagcatgccccttatgtcctgggctacacacgtgctacaatggctaagacaaagagtcgcgagcttgcaagagtcagctaatctcataaacttagcctaagttcagattgtaggctgcaactcgcctacatgaagttggaatcgctagtaatcgctggtcagccatacag
>44d1a0300c1f74f8bdd0fc79ce577b49
agggcttgacatcctgcgaacctttaagaaattagagggtgccttcgggaacgcagtgacaggtggtgcatggctgtcgtcagctcgtgtcgtgagatgttgggttaagtcccgcaacgagcgcaacccacgtttttagttgccagcattcagttgggcactctagaaagaccgccggtgataaaccggaggaaggtgtggatgacgtcaagtcatcatgccccttacgtcctgggctacacacgtactacaatgctacggacaaagggcagcaaactcgcgagagctagcaaatcccataaaccgtggctcagttcagatcgtaggctgcaactcgcctacgtgaagtaggaatcgctagtaatcgcaggtcagcatac
>864b81751bc803e9685667afccd6f605
agggcttgacatactacaaattctttagagatagagaagtgccttcgggaatgtagatacaggtggtgcatggctgtcgtcagctcgtgtcgtgagatgttgggttaagtcccgcaacgagcgcaacccttgtttttagttactaattcgttaggttttctagaaagactgccggtgacaaaccggaggaaggtgaggatgacgtcaagtcagcatgccccttatgtcctgggctacacacgtgctacaatggttaagacaaagagtcgcgagctcgcgagagtcagctaatctcataaacttagcctaagttcagattgtaggctgcaactcgcctacatgaagttggaatcgctagtaatcgctggtcagccatacag
>af09c799a4c2b9957212a452b22ce49a
aggacttgacatactacagatccagttgagaaattggagtgccttcgggaatgtagatacaggtggtgcatggctgtcgtcagctcgtgtcgtgagatgttgggttaagtcccgcaacgagcgcaacccttatttttagttactaattcgttaggttctctagaaagactgccggtgacaaaccggaggaaggtgaggatgacgtcaagtcagcatgccccttatgtcctgggctacacacgtgctacaatggttaagacaaagagtcgcgagcttgcgaaagtcagctaatctcataaacttagcctaagttcagattgtaggctgcaactcgcctacatgaagttggaatcgctagtaatcgctggtcagccatacag
>cbea1a4bafbddb3560a4340701a59daf
agggcttgacatactacaaatccttttgagaaaaaggagtgccttcgggaatgtagatacaggtggtgcatggctgtcgtcagctcgtgtcgtgagatgttgggttaagtcccgcaacgagcgcaacccttatttttagttaccaattcgttgggttctctagaaagactgccggtgacaaaccggaggaaggtgaggatgacgtcaagtcagcatgccccttatgccctgggctacacacgtgctacaatggctaagacaaagagtcgcgagcttgcaaaagccagctaatctcataaacttagcctaagttcagattgtaggctgcaactcgcctacatgaagttggaatcgctagtaatcgctggtcagccatacag
>78e8a7a6cd823f50b647b814f616f70f
agggcttgacatactacagatctttttgagaaaaaagagtgccttcgggaatgtagatacaggtggtgcatggctgtcgtcagctcgtgtcgtgagatgttgggttaagtcccgcaacgagcgcaacccttatttttagttactaattcgttaggttctctagaaagactgccggtgacaaaccggaggaaggtgaggatgacgtcaagtcagcatgccccttatgtcctgggctacacacgtgctacaatggttaagacaaagagtcgcgagctcgcaagagtcagctaatctcataaacttagcctaagttcagattgtaggctgcaactcgcctgcatgaagttggaatcgctagtaatcgctggtcagccatacag
>a79aec6537c124afd9b079d46b3e8df3
aggacttgacatactacagattcttttgagaaaaagaagtgccttcgggaatgtagatacaggtggtgcatggctgtcgtcagctcgtgtcgtgagatgttgggttaagtcccgcaacgagcgcaacccttatttttagttactaattcgttaggttctctagaaagactgccggtgacaaaccggaggaaggtgaggatgacgtcaagtcagcatgccccttatgtcctgggctacacacgtgctacaatggttaagacaaagagtcgcgagctcgcgagagtcagctaatctcataaacttagcctaagttcagattgtaggctgcaactcgcctgcatgaagttggaatcgctagtaatcgctggtcagccatacag
>196a472b6a85707f284fa1afeb380101
aggacttgacatactacaaattcttttgagaaaaagaagtgccttcgggaatgtagatacaggtggtgcatggctgtcgtcagctcgtgtcgtgagatgttgggttaagtcccgcaacgagcgcaacccttatttttagttaccaattcgttgggttctctagaaagactgccggtgacaaaccggaggaaggtgaggatgacgtcaagtcagcatgccccttatgtcctgggctacacacgtgctacaatggttaagacaaagagtcgcgagctcgtaagagtcagctaatctcataaacttagcccaagttcagattgtaggctgcaactcgcctacatgaagttggaatcgctagtaatcgctggtcagccatacag
>fa35260f366300950612d5102e18804a
agggtttgacatcctgcgaatttctgggaaaccggaaagtgccttcgggagcgcagtgacaggtggtgcatggctgtcgtcagctcgtgtcgtgagatgttgggttaagtcccgcaacgagcgcaacccacgtctttagttgccagcatttagttgggcactctagagagaccgccggtgataaaccggaggaaggtgtggatgacgtcaagtcatcatgccccttacatcctgggctacacacgtactacaatgctacggacaaagggcagcaaactcgcgagagctagcaaatcccataaaccgtggctcagttcagatcgtaggctgcaactcgcctacgtgaaggaggaatcgctagtaatcgcaggtcagcatac
>b0ab6e32b87f6bcda8eea8c2f6d456d7
agggtttgacatgatacgaatttctttgaaagaagagagtgccgtttggaacgtatacacaggtggtgcatggctgtcgtcagctcgtgtcgtgagatgttgggttaagtcccgcaacgagcgcaacccttatttttagttgcctttaatggaactctaaaaagactgctggttataaaccggaggaaggcggggatgacgtcaagtcagcatgccccttacaccctgggctacacacgtgctacattgggcgagacaatgagatgcaactctgcgaagattagctaatctataaactcgttctaagttcggattgtaggctgcaactcgcctgcatgaaggtggaatcgctagtaatcgctggtcagctacacagcggt
>cb243b7af4c7a9b19fc5a061ce7ecf30
agggtttgacatgatacgaatttctttgaaagaagaaagtgccgtttggaacgtatacacaggtggtgcatggctgtcgtcagctcgtgtcgtgagatgttgggttaagtcccgcaacgagcgcaacccttgtttttagttgccttttatggaactctaaaaagactgctggttataaaccggaggaaggtggggatgacgtcaagtcagcatgccccttacaccctgggctacacacgtgctacattgggcgagacaatgagatgcaaatctgcaaagactagctaatctataaactcgttctaagttcggattgcaggctgcaactcgcctgcatgaaggtggaatcgctagtaatcgctggtcagctacacagcggt
>dae5c541a2370922f3e79037f31d062c
agggtttgacatgatacgaatttctttgaaagaagaaagtgccgtttggaacgtatacacaggtggtgcatggctgtcgtcagctcgtgtcgtgagatgttgggttaagtcccgcaacgagcgcaacccttgtttttagttgccttttatggaactctaaaaagactgctggttataaaccggaggaaggtggggatgacgtcaagtcagcatgccccttacaccctgggctacacacgtgctacattgggcgagacaatgagatgcaaatctgcaaagactagctaatctataaactcgttctaagttcggattgtaggctgcaactcgcctacatgaaggtggaatcgctagtaatcgctggtcagctacacagcggt
>7321bc89b4032a620e357466f086425e
agggtttgacatgatacgaatttttgtgaaagcagaaagtgccgtttggaacgtatacacaggtggtgcatggctgtcgtcagctcgtgtcgtgagatgttgggttaagtcccgcaacgagcgcaacccttgtttttagttgcttttatagaaatctagaaagactgccggttataaaccggaggaaggcggggatgacgtcaagtcagcatgccccttacaccctgggctacacacgtgctacattgggcgagacaatgagaagcaaacctgtgaagactagctaatctataaactcgttctaagttcggattgtaggctgcaactcgcctacatgaagttggaatcgctagtaatcgctggtcagctatacagcggtg
>02a21d2458c7b395d1aad4241956063c
agggtttgacatgatacgaatttctgtgaaaatagaaagtgccgtttggaacgtatacacaggtggtgcatggctgtcgtcagctcgtgtcgtgagatgttgggttaagtcccgcaacgagcgcaacccttgtttttagttgctttttatagaactctagaaagactgccggttataaaccggaggaaggcggggatgacgtcaagtcagcatgccccttacaccctgggctacacacgtgctacattgggcgagacaatgagacgcaaatctgcgaagactagctaatctataaactcgttctaagttcggattgtaggctgcaactcgcctacatgaagttggaatcgctagtaatcgctggtcagctacacagcggt
>00e99812c0ac5302f5a5ef81d253d7bf
agggtttgacatgatacgaacttttgtgaaagcagaaggtgccgtttggagcgtatacacaggtggtgcatggctgtcgtcagctcgtgtcgtgagatgttgggttaagtcccgcaacgagcgcaacccttgtttttagttgcctttatggaactctaaaaagactgccggttataaaccggaggaaggcggggatgacgtcaagtcagcatgccccttacaccctgggctacacacgtgctacattgggcgagacaatgagatgctagtctgcgaagataagctaatctataaactcgctctaagttcggattgcaggctgcaactcgcctgcatgaaggtggaatcgctagtaatcgctggtcagctatacagcggtg
>2f77c0d2e08f12e7f30b6b17c857e9c8
agggtttgacatgatacgaatttttgtgaaagcaaaaagtgccgtttggaacgtatacacaggtggtgcatggctgtcgtcagctcgtgtcgtgagatgttgggttaagtcccgcaacgagcgcaacccttgtttttagttgcctttatggaactctaaaaagactgccggttataaaccggaggaaggcggggatgacgtcaagtcagcatgccccttacaccctgggctacacacgtgctacattgggcgagacaatgagatgcaaacttgcgaaggtaagctaatctataaactcgttctaagttcggattgcaggctgcaactcgcctgcatgaaggtggaatcgctagtaatcgctggtcagctatacagcggtg
>37c428a7e557dc202bade5426695bddd
agggtttgacatgatacgaatttctttgaaagaagaaagtgccgtttggaacgtatacacaggtggtgcatggctgtcgtcagctcgtgtcgtgagatgttgggttaagtcccgcaacgagcgcaacccttgtttttagttgcctattatggaactctaaaaagactgctggttataaaccggaggaaggtggggatgacgtcaagtcagcatgccccttacaccctgggctacacacgtgctacattgggcgagacaatgagatgcaactctgcgaagattagctaatctataaactcgttctaagttcggattgtaggctgcaactcgcctacatgaaggtggaatcgctagtaatcgctggtcagctacacagcggt
>c34fcc80025307003e8647b574c60660
agggtttgacatgatacgaatttttgtgaaagcgaaaagtgccgtttggaacgtatacacaggtggtgcatggctgtcgtcagctcgtgtcgtgagatgttgggttaagtcccgcaacgagcgcaacccttgtttttagttgcctttatggaactctaaaaagactgccggttataaaccggaggaaggcggggatgacgtcaagtcagcatgccccttacaccctgggctacacacgtgctacattgggcgagacaatgagatgcaaacctgcgagggtaagctaatctataaactcgttctaagttcggattgtaggctgcaactcgcctacatgaaggtggaatcgctagtaatcgctggtcagctatacagcggtg
>1d101b4456837b8b955dd3190192950c
agggtttgacatgatacgaatttctttgaaagaagaaagtgccgtttggaacgtatacacaggtggtgcatggctgtcgtcagctcgtgtcgtgagatgttgggttaagtcccgcaacgagcgcaacccttgtttttagttgccttttatggaactctaaaaagactgccggttataaaccggaggaaggtggggatgacgtcaagtcagcatgccccttacaccctgggctacacacgtgctacattgggcgagacaatgagatgcaaatctgtgaagactagctaatctataaactcgttctaagttcggattgtaggctgcaactcgcctacatgaaggtggaatcgctagtaatcgctggtcagctatacagcggt
>2e2b8fa9a808744c3942ab4f516d57e7
agggtttgacatgatacgaatttctttgaaagaagaaagtgccgtttggaacgtatacacaggtggtgcatggctgtcgtcagctcgtgtcgtgagatgttgggttaagtcccgcaacgagcgcaaccctcatttttagttgccttatggaactctagaaagactgccggttataaaccggaggaaggcggggatgacgtcaagtcagcatgccccttacaccctgggctacacacgtgctacaatggacgagacaatgagatgcaaatctgcgaagaatagctaatctataaactcgttctaagttcggattgtaggctgcaactcgcctgcatgaagttggaatcgctagtaatcgctggtcagctacacagcggtga
>301eeb00cc2c3264920a46761db40520
agggtttgacatgatacgaatttctttgaaagaagaaagtgccgtttggagcgtatacacaggtggtgcatggctgtcgtcagctcgtgtcgtgagatgttgggttaagtcccgcaacgagcgcaacccttatttttagttgcctttatggaactctagaaagactgctggttataaaccggaggaaggcggggatgacgtcaagtcagcatgccccttacaccctgggctacacacgtgctacattgggcgagacaatgagatgcgactctgcgaagattagctaatctataaactcgttctaagttcggattgcaggctgcaactcgcctgcatgaaggtggaatcgctagtaatcgctggtcagctacacagcggtg
>bdb2ff1ce9e337ff69582e5e1679d53b
agggtttgacatgatacgaatttctttgaaaaaagaaagtgccttttggaacgtatacacaggtggtgcatggctgtcgtcagctcgtgtcgtgagatgttgggttaagtcccgcaacgagcgcaaccctcatttttagttgccatacggaactctaaaaatactgccggttataaaccggaggaaggcggggatgacgtcaagtcagcatgccccttacaccctgggctacacacgtgctacaatgggcgagacaatgagatgcaactttgcaaaaactagctaatctataaactcgttctaagttcggattgtaggctgcaactcgcctacatgaagttggaatcgctagtaatcgctggtcagctacacagcggtga
>115636fdb170520dca83c3e03b3c9764
agggtttgacatgatacgaatttttttgaaagaagaaagtgccgtttggaacgtatacacaggtggtgcatggctgtcgtcagctcgtgtcgtgagatgttgggttaagtcccgcaacgagcgcaaccctcatttttagttgccatatggaactctagaaagactgccggttataaaccggaggaaggcggggatgacgtcaagtcagcatgccccttacaccctgggctacacacgtgctacaatgggcgagacaatgagatgcaactctgcaaagactagctaatctataaactcgttctaagttcggattgtaggctgcaactcgcctgcatgaagttggaatcgctagtaatcgctggtcatctacacagcggtga
>e9b2d9ef38906ba3ef53edb7481d49af
agggtttgacatgatacgaatttttttgaaaaagaaaagtgccgtttggaacgtatacacaggtggtgcatggctgtcgtcagctcgtgtcgtgagatgttgggttaagtcccgcaacgagcgtaacccttgttttttgttgccatttatggaactctaaagagactgccggttatatgccggaggaaggcggggatgacgtcaagtcagcatgccccttacaccctgggctacacacgtgctacattgggcgtgacaataagatgcaaatctgtgaagactagctaatctataaactcgttctaagttcggattgtaggctgcaactcgcctacatgaaggtggaatcgctagtaatcgctggtcagctatacagcggt
>a4a52d8a171d9375b8eef2c59d0e13d2
agggtttgacatgatacgaatttctttgaaaaaagaaagtgccttatggaacgtatacacaggtggtgcatggctgtcgtcagctcgtgtcgtgagatgttgggttaagtcccgcaacgagcgcaaccctcatttttagttgccttataggaactctagaaagactgctggttataaaccggaggaaggcggggatgacgtcaagtcagcatgccccttacaccctgggctacacacgtgctacaatgggtgagacaatgagatgcaaatctgcgaagacaagctaatctataaactcactctaagttcggattgtaggctgcaactcgcctacatgaagttggaatcgctagtaatcgctggtcagctatacagcggtg
>6547efd48f51fd366462e1af2bf55994
agggtttgacatgatatgaatttttttgaaagaaaaaagtgccgtttggaacatatacacaggtggtgcatggctgtcgtcagctcgtgtcgtgagatgttgggttaagtcccgcaacgagcgcaacccttatttttagttgccttatggaactctagaaagactgccggttataaaccggaggaaggcggggatgacgtcaagtcagcatgccccttacaccctgggctacacacgtgctacaatgggtgagacaatgagatgcaactctgcgaagacaagctaatctataaactcactctaagttcggattgtaggctgcaactcgcctgcatgaagttggaatcgctagtaatcgctggtcagctacacagcggtga
>f3ab6b3dcbb0d04746cb49cb7b7541d0
agggtttgacatgatacgaatttctttgaaaaaagaaagtgccgtttggaacgtatacacaggtggtgcatggctgtcgtcagctcgtgtcgtgagatgttgggttaagtcccgcaacgagcgcaacccttgtttttagttgccttttatggaactctaaaaagactgctggttataaaccggaggaaggtggggatgacgtcaagtcagcatgccccttacaccctgggctacacacgtgctacattgggcgagacaatgagatgcaaatttgcgaaaattagctaatctataaactcgttctaagttcggattgtaggctgcaactcgcctacatgaaggtggaatcgctagtaatcgctggtcagctacacagcggt
>db1d27080e2f5e153314b76cf30200ce
agggtttgacatgatacgaatttctgtgaaaatagaaagtgccgtttggaacgtatacacaggtggtgcatggctgtcgtcagctcgtgtcgtgagatgttgggttaagtcccgcaacgagcgcaacccttgtttttagttgctttttatagaactctagaaagactgccggttataaaccggaggaaggcggggatgacgtcaagtcagcatgccccttacaccctgggctacacacgtgctacattgggcgagacaatgagacgcaactctgtgaagactagctaatctataaactcgttctaagttcggattgtaggctgcaactcgcctacatgaagttggaatcgctagtaatcgctggtcagctatacagcggt
>938f233973320d0ef7ff7c7bfa00da63
agggtttgacatgatacgaatttttgtgaaagcaaaaagtgccgtttggaacgtatacacaggtggtgcatggctgtcgtcagctcgtgtcgtgagatgttgggttaagtcccgcaacgagcgcaacccttgtttttagttgcctttatggaactctaaaaagactgccggttataaaccggaggaaggcggggatgacgtcaagtcagcatgccccttacaccctgggctacacacgtgctacattgggcgagacaatgagacgcaaacctgtgagggcaagctaatctataaactcgttctaagttcggattgtaggctgcaactcgcctacatgaaggtggaatcgctagtaatcgctggtcagctatacagcggtg
>9eafc46d45dcdfff4af30e5a393c8111
agggtttgacatgatacgaatttttgtgaaagcaaaaagtgccgtttggaacgtatacacaggtggtgcatggctgtcgtcagctcgtgtcgtgagatgttgggttaagtcccgcaacgagcgcaacccttgtttttagttgctttttaaagaactctagaaagactgccggttataaaccggaggaaggcggggatgacgtcaagtcagcatgccccttacaccctgggctacacacgtgctacattgggcgagacaatgagacgcaaatctgtgaagactagctaatctataaactcgttctaagttcggattgtaggctgcaactcgcctacatgaagttggaatcgctagtaatcgctggtcagctatacagcggt
>68105b45e0428e2b709e13984ba9f324
agggtttgacatgatacgaatttctttgaaaggagaaagtgccgtatggaacgtatacacaggtggtgcatggctgtcgtcagctcgtgtcgtgagatgttgggttaagtcccgcaacgagcgcaacccttgtttttagttgcctttatggaactctagaaagactgccggttataaaccggaggaaggcggggacgacgtcaagtcagcatgccccttacaccctgggctacacacgtgctacattgggcgagacaatgagatgcaaatctgcgaagactagctaatctataaactcgttctaagttcggattgtaggctgcaactcgcctacatgaaggtggaatcgctagtaatcgctggtcagctacacagcggtg
>cb40f10626e2d8ed129e7be7d1f0ef66
agggtttgacatgatacgaatttctttgaaagaagaaagtgccgtttggaacgtatacacaggtggtgcatggctgtcgtcagctcgtgtcgtgagatgttgggttaagtcccgcaacgagcgcaaccctcatttttagttgccttatggaactctagaaagactgccggttataaaccggaggaaggcggggatgacgtcaagtcagcatgccccttacaccctgggctacacacgtgctacaatgggtgagacaatgagatgcaactctgtgaagacaagctaatctataaacttactctaagttcggattgcaggctgcaactcgcctgcatgaagttggaatcgctagtaatcgctggtcagctatacagcggtga
>05b64d387efd6aa369a0a36e186de6e2
agggtttgacatgatacgaatttctttgaaagaagaaagtgccgtttggaacgtatacacaggtggtgcatggctgtcgtcagctcgtgtcgtgagatgttgggttaagtcccgcaacgagcgcaaccctcatttttagttgccatacggaactctagaaagactgccggttataaaccggaggaaggcggggatgacgtcaagtcagcatgccccttacaccctgggctacacacgtgctacaatgggcgagacaatgagatgcaactctgcaaagactagctaatctataaactcgttctaagttcggattgtaggctgcaactcgcctgcatgaagttggaatcgctagtaatcgctggtcagctacacagcggtga
>d422a1df1f36034a7145b854e38dc2e1
agggtttgacatgatacgaatttttttgaaagaaaaaagtgccgtttggaacgtatacacaggtggtgcatggctgtcgtcagctcgtgtcgtgagatgttgggttaagtcccgcaacgagcgcaacccttgtttttagttgccatttatggaactctagaaagactgccggttataaaccggaggaaggcggggatgacgtcaagtcagcatgccccttacaccctgggctacacacgtgctacattgggcgagacaatgagatgcaactctgtgaagattagctaatctataaactcgttctaagttcggattgcaggctgcaactcgcctgcatgaaggtggaatcgctagtaatcgctggtcagctatacagcggt
>4794d3229a41ea63fc19474a47a25b29
agggtttgacatcctgcgaatctcttggaaacttgagagtgccttcgggagcgcagtgacaggtggtgcatggctgtcgtcagctcgtgtcgtgagatgttgggttaagtcccgcaacgagcgcaacccacgtctttagttgccagcatttagttgggcactctagagagaccgccggtgataaaccggaggaaggtgtggatgacgtcaagtcatcatgccccttacatcctgggctacacacgtactacaatgctacggacaaagggcagcaagttcgcgaggacaagcaaatcccataaaccgtagctcagttcagatcgtaggctgcaactcgcctacgtgaaggaggaatcgctagtaatcgcaggtcagcatac
>f75988aa3fff6d8921537add4b3d9814
aggacttgacatactacagatccttttgagaaaaaagagtgccttcgggaatgtagatacaggtggtgcatggctgtcgtcagctcgtgtcgtgagatgttgggttaagtcccgcaacgagcgcaacccttatttttagttactaattcgttaggttctctagaaagactgccggtgacaaaccggaggaaggtgaggatgacgtcaagtcagcatgccccttatgtcctgggctacacacgtgctacaatggttaagacaaagagtcgcgagctcgcaagagtcagctaatctcataaacttagcctaagttcagattgtaggctgcaactcgcctacatgaagttggaatcgctagtaatcgctggtcagccatacag
>681909b8331fa263951397170b75bc1f
agggtttgacatgatatgaatttctttgaaagaagaaagtgccgtttggaacatatacacaggtggtgcatggctgtcgtcagctcgtgtcgtgagatgttgggttaagtcccgcaacgagcgcaacccttatttttagttgccttatggaactctagaaagactgccggttataaaccggaggaaggcggggatgacgtcaagtcagcatgccccttacaccctgggctacacacgtgctacaatgggtgagacaatgagacgcaactctgcgaagacaagctaatctataaactcactctaagttcggattgtaggctgcaactcgcctgcatgaagttggaatcgctagtaatcgctggtcagctatacagcggtga
>56a6c057f0401c92067e65c871727481
agggtttgacatgacatgaatttttttgagaagaaaaagtgcctcttcggaggaacatgtacacaggtggtgcatggctgtcgtcagctcgtgtcgtgagatgttgggttaagtcccgcaacgagcgcaacccttgtttttagttatttttctagaaagactgccggttataagccggaggaaggcggggacgacgtcaagtcagcatgccccttacaccctgggctacacacgtgctacattgggtaagacaataagtcgcgaacctgtgaaggtcagcaaatctaaaaacttactctaagttcagattgtaggctgtaactcgcctacatgaagttggaatcgctagtaatcgctggtcagccatacagcggtgaatc
>b29dc0dcb2f91672903e708545610a78
agggcttgacatactgcgaatctctttgaaagaagagagtgccttcgggaatgcagatacaggtggtgcatggctgtcgtcagctcgtgtcgtgagatgttgggttaagtcccgcaacgagcgcaacccttgtttttagttaccaattcgttgggttttctagaaagactgccggtgacaaaccggaggaaggtgaggatgacgtcaagtcagcatgccccttatgtcctgggctacacacgtgctacaatggttgggacaaagagtcgcaagtttgcaaaaacaagctaatctcataaaccctgcctaagttcagattgtaggctgcaactcgcctacatgaagttggaatcgctagtaatcgctggtcagccatacag
>7151d18dde1caea12180bce664ebe4b3
agggcttgacatgtcgcgaatcttggtgaaagctgagagtgccttcgggagcgcgaacacaggtggtgcatggctgtcgtcagctcgtgtcgtgagatgttgggttaagtcccgcaacgagcgcaaccctcattcttagttgccagcattaaggtgggcactttaggaagactgccggtgacaaaccggaggaaggtgaggatgacgtcaagtcagcatgccccttacgccctgggctacacacgtactacaatggttgggacaaagggcagcgacgccgcgaggaagagcgaatctcatcaaacccagcctcagttcagattgcaggctgcaactcgcctgcatgaaggaggaatcgctagtaatcgcaggtcagcata
>0c77bbebcfd19b5af48acc8617365c80
agggcttgacatactacagatctttttgagaaagaagagtgccttcgggaatgtagatacaggtggtgcatggctgtcgtcagctcgtgtcgtgagatgttgggttaagtcccgcaacgagcgcaaccctcgtttttagttgccaatttattgggatctctagaaagactgccggtgacaaaccggaggaaggtgaggatgacgtcaagtcagcatgccccttatgtcctgggctacacacgtgctacaatggtaaagacaaagagtcgccaattcgcgagaatgagctaatctcataaactttatctaagttcggattgtaggctgcaactcgcctacatgaagttggaatcgctagtaatcgcaggtcagctatactg
>6cbcaad6ab89aa9721b03739cd57bd03
agggtttgacatgatacggatttttgtgaaaataaaaagtgccttttggaacgtatacacaggtggtgcatggctgtcgtcagctcgtgtcgtgagatgttgggttaagtcccgcaacgagcgcaacccttatttttagttgcctattggaactctaaaaagactgccggtcataaaccggaggaaggagaggatgacgtcaagtcagcatgccccttatatcctgggctacacacgtgctacattgggtgagacaatgagatgcaactctgtgaagattagctaatctataaactcattctaagttcggattataggctgcaactcgcctatatgaagatggaatcgctagtaatcgctggtcagcaatacagcggtga
>e328d4b324334d49cccce607fe37bef8
agggtttgacatgatacgaatttttgtgaaaacaaaaagtgccgtttggaacgtatacacaggtggtgcatggctgtcgtcagctcgtgtcgtgagatgttgggttaagtcccgcaacgagcgcaacccttgtttttagttgccttttggaactctaaaaagactgctggttataaaccggaggaaggtggggatgacgtcaagtcagcatgccccttataccctgggctacacacgtgctacattggacgagacaataagttgcaactctgcgaagactagctaatctataaactcgttctaagttcggattacaggctgcaactcgcctgtatgaaggtggaatcgctagtaatcgctggtcagcatacagcggtgaa
>ef9f4e3876dfe0f232939caddb70556a
aaggtttgacatactcagaatttttcagaaatggattagtgccagcaatggaactgagatacaggtggtgcatggctgtcgtcagctcgtgcgttgacgtgtatggttaagtcctgcaacgagcgcaaccctcgtctttagttaaatactctaaagagactgccagtgcaaactggaggaaggtgaggatgacgtcaagtcagcatgccccttacaccttgggctacacacgtaatacaatggttgggacaatcagaagcgatcctgcgaaggctagcgaatctgttaaacccaacctcagttcggattgcaggctgcaactcgcctgcatgaagtcggaattgctagtaatcgccaatcagctatgtggcggtgaatac
>f291ab2c8f0e939d7f4d3c147fc479a3
agggtttgacatgacatgaattcttttgagaaaaagaagtgcctttcaggaacatgtacacaggtggtgcatggctgtcgtcagctcgtgtcgtgagatgttgggttaagtcccgcaacgagcgcaacccttgtttttagttatttttctagaaagactgccggttataagccggaggaaggcggggacgacgtcaagtcagcatgccccttacaccctgggctacacacgtgctacattgggtaagacaatgagtcgcgagcctgtgaaggtcagcaaatctaaaaacttactctaagttcagattgtaggctgtaactcgcctacatgaagttggaatcgctagtaatcgctggtcagccatacagcggtgaatccgt
>4e33e87bf05e1df39b15d07b184f66b0
agggtttgacatgatacgaatttcttggaaacaagaaagtgccttttggaacgtatacacaggtggtgcatggctgtcgtcagctcgtgtcgtgagatgttgggttaagtcccgcaacgagcgcaacccttatttttagttgccttataggaactctagaaagactgctggttataaaccggaggaaggcggggatgacgtcaagtcagcatgccccttacaccctgggctacacacgtgctacaatgggtgagacaatgagatgctaatctgcgaagacaagctaatctataaactcactctaagttcggattgtaggctgcaactcgcctgcatgaagttggaatcgctagtaatcgctggtcagctatacagcggtg
>a925befda52ff1984e1bb0dd615ca39e
agggtttgacatgatacgaacttttgtgaaagcagaaggtgccgtttggaacgtatacacaggtggtgcatggctgtcgtcagctcgtgtcgtgagatgttgggttaagtcccgcaacgagcgcaacccttgtttttagttgcctttatggaactctaaaaagactgctggttataaaccggaggaaggcggggatgacgtcaagtcagcatgccccttacaccctgggctacacacgtgctacattgggcgagacaatgagatgctagtctgtgaagataagctaatctataaactcgttctaagttcggattgtaggctgcaactcgcctacatgaagttggaatcgctagtaatcgctggtcagctatacagcggtg
>b3c262ef3a1f4bbd9af080d3c1196a65
agggcttgacatactacgaatccttttgagaaaaaagagtgccttcgggaatgtagatacaggtggtgcatggctgtcgtcagctcgtgtcgtgagatgttgggttaagtcccgcaacgagcgcaacccttatttttagttaccaattcgttgggttctctagaaagactgccggtgacaaaccggaggaaggtgaggatgacgtcaagtcagcatgccccttatgtcctgggctacacacgtgctacaatggttaagacaaagagtcgcgagcttgcaagagtcagctaatctcataaacttagcctaagttcagattgtaggctgcaactcgcctacatgaagttggaatcgctagtaatcgctggtcagccatacag
>791a490ee7efc955861274f0c51a8dd1
agggcttgacatgtcacaaatcctcttgaaagagaggagtgccttcgggaatgtgaacacaggtggtgcatggctgtcgtcagctcgtgtcgtgagatgttgggttaagtcccgcaacgagcgtaacccttgtctttagttgccatcattcagttgggcactttaaagagactgccggtgataaaccggaggaaggtgaggacgacgtcaagtcagcatgccccttacgccctgggctacacacgtactacaatggccgagacaaagagtcgcaagtttgcgaagacaagctaatctcataaactcggtctcagttcggattgtaggctgcaactcgcctacatgaagttggaatcgctagtaatcgccggtcagctata
>3f8debccf3c1fede84347d7e7f695c63
aggacttgacagtacaggtggtgcatggctgtcgtcagctcgtgtcgtgagatgttgggttaagttccgcaacgagcgcaacccttatttttagttgagcacggatggcttcatttcccggtgagggaataagagcagtcagcgtcaaacaaagattaactttgttataaaagaatttaaaaagactgccgacgataagtcggaggaaggtgaggatgacgtcaagtcagtatgccccttatgtcctgggctacacacgtgctacaatggttaagacaatgggttgcaaccttgtgagagtgagctaatctcgaaacttaatctcagttcagattgtaggctgcaactcgccttcatgaagatggaatcgctagtaatcg
>4da11403958fc266fd889fb25544ab57
agggtttgacatggtgcgaatttttttgaaaaaagaaagtgccattcggaacgcacacacaggtggtgcatggctgtcgtcagctcgtgtcgtgagatgttgggttaagtcccgcaacgagcgcaacccttatttttagttgcctttatggaactctagaaagactgccggttataaaccggaggaaggcggggatgacgtcaagtcagcatgccccttacaccctgggctacacacgtgctacattgggcgagacaatgagatgctaatctgcgaagaggcgctaatctataaactcgttctaagttcggattgtaggctgcaactcgcctacatgaagatggaatcgctagtaatcgctggtcagcatacagcggtga
>1856141c6d502d4bb3992218782f7cad
agggtttgacatgtcgcgaacttcctggaaacgggaaggtgccttcgggagcgcgaacacaggtggtgcatggctgtcgtcagctcgtgtcatgagatgttgggttaagtcccgcaacgagcgcaaccctcgtttttagttgccatcacttagggtgggcactctagagagactgccggtgacaaaccggaggaaggtggggatgacgtcaagtcatcatgccccttacatcctgggctacacacgtactacaatgctatagacaaagggcagccaactcgcaagagtgagcaaatctcataaactatggctcagttcagatcgcaggctgcaactcgcctgtgtgaaggaggaatcgctagtaattgcaggtcagcata
>4a08b7380475ac022664fc9aed2e6c41
agggtttgacatgatacgaatttttgtgaaagcagaaagtgccgtttggaacgtatacacaggtggtgcatggctgtcgtcagctcgtgtcgtgagatgttgggttaagtcccgcaacgagcgcaacccttgtttttagttgcctttatggaactctaaaaagactgccggttataaaccggaggaaggcggggatgacgtcaagtcagcatgccccttacaccctgggctacacacgtgctacattgggcgagacaatgagatgcaaacctgcgagggtaagctaatctataaactcgttctaagttcggattgtaggctgcaactcgcctacatgaaggtggaatcgctagtaatcgctggtcagctatacagcggtg
>1837bfb5b2130138729edbb500ae1d8d
agggtttgacatgatactaatttctttgaaagaagaaagtgccgtttggaaagtatacacaggtggtgcatggctgtcgtcagctcgtgtcgtgagatgttgggttaagtcccgcaacgagcgcaaccctcatttttagttgccatatggaactctagaaagactgccggttataaaccggaggaaggcggggatgacgtcaagtcagcatgccccttacaccctgggctacacacgtgctacaatgggcgagacaatgagatgcaattctgcaaagactagctaatctataaactcgttctaagttcggattgcaggctgcaactcgcctgcatgaagttggaatcgctagtaatcgctggtcagctacacagcggtga
>bb061a7a6aed23b5716a3f79dabd0104
agggtttgacatgatacgaatttctttgaaaaaagaaagtgccttatggaacgtatacacaggtggtgcatggctgtcgtcagctcgtgtcgtgagatgttgggttaagtcccgcaacgagcgcaaccctcatttttagttgccttattggaactctagaaagactgctggttataaaccggaggaaggcggggatgacgtcaagtcagcatgccccttacaccctgggctacacacgtgctacaatgggtgagacaatgagaagcaactctgcgaagacaagctaatctataaactcattctaagttcggattgtaggctgcaactcgcctgcatgaagttggaatcgctagtaatcgctggtcagctatacagcggtg
>941ac7ff1de93ec2b749ea417a755c7f
agggcttgacatactacagatctttttgagaaagaagagtgccttcgggaatgtagatacaggtggtgcatggctgtcgtcagctcgtgtcgtgagatgttgggttaagtcccgcaacgagcgcaaccctcgtttttagttgccaatttattgggatctctagaaagactgccggtgacaaaccggaggaaggtgaggatgacgtcaagtcagcatgccccttatgtcctgggccacacacgtgctacaatggtaaagacaaagagtcgccaattcgcgagaatgagctaatctcataaactttatctaagttcggattgtaggctgcaactcgcctacatgaagttggaatcgctagtaatcgcaggtcagctatactg
>2a06d80db7b3d3c4ec7a30fcfdfa804f
aggacttgacatgaagagaagttttttgaaagaaaaatgtgctacggcctcttacacaggtggtgcatggctgtcgtcagctcgtgtcgtgagatgttgggttaagtcccgcaacgagcgcaacccttgtctttagttgatactctaaagagactgccgattataaatcggaggaaggtgaggatgacgtcaagtcatcatgccccttacgtcctgggctacacacgtgctacaatgggtgtgacaattagttgcgaattcgcgagaataagctaatctgtaaacacatccctagttcggattgtaggctgcaactcgcctacatgaaggtggaatcgctagtaatcgcaggtcagcaatactgcggtgaatccgttccc
>f44c319a42e35d52c52dbc23dab9bb36
aggacttgacatgaagagaaattttttgaaaaagaaacgtgctacggcctcttacacaggtggtgcatggctgtcgtcagctcgtgtcgtgagatgttgggttaagtcccgcaacgagcgcaacccttgtctttagttgatactctaaagagactgccgattataaatcggaggaaggtgaggatgacgtcaagtcatcatgccccttacgtcctgggctacacacgtgctacaatgggtgtgacaattagttgcaaattcgtgagaataagctaatctgtaaacacatccctagttcagattgtaggctgcaactcgcctacatgaaggtggaatcgctagtaatcgcaggtcagcaatactgcggtgaatccgttccc
>8e18dc692f75d63cb220308cbf4fce1f
aacacttgacatgttcgtcgcgactttaagagattaaagttttcggttcggccggacgaaacacaggtgctgcatggctgtcgtcagctcgtgtcgtgagatgttgggttaagtcccgcaacgagcgcaaccctcacttttagttgccatcattaagttgggcactctagaaagaccgccggtgataaaccggaggaaggtgtggatgacgtcaagtcatcatgccccttacaccctgggctacacacgtactacaatgctacggacaaagggcagcaaactcgcgagagctagcaaatcccataaaccgtggctcagttcagatcgtaggctgcaactcgcctacgtgaagtaggaatcgctagtaatcgcaggtcagc
>1873ac4f9b371f537af7fb715b56ad7a
agggcttgacatactacgaattttcttgaaaaagaaaagtgccttcgggaatgtagatacaggtggtgcatggctgtcgtcagctcgtgtcgtgagatgttgggttaagtcccgcaacgagcgcaacccttatttttagttaccaattcgttgggttctctagaaagactgccggtgacaaaccggaggaaggtgaggatgacgtcaagtcagcatgccccttatgtcctgggctacacacgtgctacaatggctaagacaaagagttgcgagctcgcgagagtcagctaatctcataaacttagcctaagttcagattgtaggctgcaactcgcctacatgaagttggaatcgctagtaatcgctggtcagctatacag
>9eec71789f0eb5d3e134e08d3c2bb1d0
agggcttgacatgtcacaaatctttctgaaaggaaagagtgccttcgggaatgtgaacacaggtggtgcatggctgtcgtcagctcgtgtcgtgagatgttgggttaagtcccgcaacgagcgtaacccttgtctttagttgccatcattcagttgggcactttaaagagactgccggtgataaaccggaggaaggtgaggacgacgtcaagtcagcatgccccttacgccctgggctacacacgtactacaatggccgagacaaagagtcgcaagtttgcaaagacaagctaatctcataaactcggtctcagttcggattgtaggctgcaactcgcctacatgaagttggaatcgctagtaatcgccggtcagccata
>56baebfe82174bf770203b3e1398c23f
agggcttgacatactacaaattcctttgagaaaaggaagtgccttcgggaatgtagatacaggtggtgcatggctgtcgtcagctcgtgtcgtgagatgttgggttaagtcccgcaacgagcgcaacccttatttttagttactaattcgttaggctctctagaaagactgccggtgacaaaccggaggaaggtgaggatgacgtcaagtcagcatgccccttatgtcctgggctacacacgtgctacaatggctaagacaaagagttgcgagctcgcgagagtcagctaatctcataaacttagcctaagttcagattgtaggctgcaactcgcctgcatgaagttggaatcgctagtaatcgctggtcagccatacag
>698a8aa1ba5e1d2c746631c7cd351750
agggcttgacataccacgaaccttgctgaaaagcttgggtgccttcgggaacgtggatacaggtggtgcatggctgtcgtcagctcgtgtcgtgagatgttgggttaagtcccgcaacgagcgcaaccctcgtttttagttgctagcatttagttgagcactctagaaagactgccggtgacaaaccggaggaaggtgaggatgacgtcaagtcagcatgccccttacgtcctgggctacacacgtgctacaatggctaagacaaagagttacaagcttgcgaaagttagttaatctcctaaacttagtctcagttcggattgcaggctgcaactcgcctgcatgaaggcggaatcgctagtaatcgccggtcagccata
>3b942f24f70e7b69e804cb311873254c
agggcttgacatactacaagttcttttgaaagaaagaagtgccttcgggaatgtagatacaggtggtgcatggctgtcgtcagctcgtgtcgtgagatgttgggttaagtcccgcaacgagcgcaacccttatttttagttaccaattcgttgggttttttagaaagactgccggtgacaaaccggaggaaggtgaggatgacgtcaagtcagcatgccccttatgtcctgggctacacacgtgctacaatggttaagacaaagagttgcgagctcgtgagagtaagctaatctaataaacttagcctaagttcagattgtaggctgcaactcgcctgcatgaagttggaatcgctagtaatcgctggtcagccatacag
>9fbe542b4463a82878763868c8d6dbf1
agggcttgacatactacagattcttttgagaaaaagaagtgccttcgggaatgtagatacaggtggtgcatggctgtcgtcagctcgtgtcgtgagatgttgggttaagtcccgcaacgagcgcaacccttatttttagttactaattcgttaggttctctagaaagactgccggtgacaaaccggaggaaggtgaggatgacgtcaagtcagcatgccccttatgtcctgggctacacacgtgctacaatggttaagacaaagagtcgcgagctcgcgagagtcagctaatctcataaacttagcctaagttcagattgtaggctgcaactcgcctgcatgaagttggaatcgctagtaatcgctggtcagccatacag
>773537a0186236216ba059b2c608efc1
agggcttgacatactacgaatctttttgagaaaaaagagtgccttcgggaatgtagatacaggtggtgcatggctgtcgtcagctcgtgtcgtgagatgttgggttaagtcccgcaacgagcgcaacccttgtttttagttaccaattcgttgggttttctagaaagactgccggtgacaaatcggaggaaggtgaggatgacgtcaagtcagcatgccccttatgtcctgggctacacacgtgctacaatggtagagacaaagcgtcgctagctcgcgagagtaagctaatcgcataaactctacctaagttcagattgtaggctgcaactcgcctacatgaagttggaatcgctagtaatcgctggtcagccatacag
>2fc7a20fb89e80a3be3d71050f415368
agggcttgacatgtcacagatctttctgaaaggaaagagtgccttcgggaatgtgaacacaggtggtgcatggctgtcgtcagctcgtgtcgtgagatgttgggttaagtcccgcaacgagcgtaacccttgtctttagttgccatcattcagttgggcactttaaagagactgccggtgataaaccggaggaaggtgaggacgacgtcaagtcagcatgccccttacgccctgggctacacacgtactacaatggccgagacaaagagtcgcaagtctgtaaaggcaagctaatctcataaactcggtctcagttcggattggaggctgcaactcgcctgcatgaagttggaatcgctagtaatcgccggtcagccata
>7f12b2aae0208781da117caa7439d5ef
agggcttgacatgtcacagatctttctgaaaggaaagagtgccttcgggaatgtgaacacaggtggtgcatggctgtcgtcagctcgtgtcgtgagatgttgggttaagtcccgcaacgagcgtaacccttgtctttagttgccatcatttagttgggcactttaaagagactgccggtgataaaccggaggaaggtgaggacgacgtcaagtcagcatgccccttacgccctgggctacacacgtactacaatggccgagacaaagagtcgcaagtctgcaaaggcaagctaatctcataaactcggtctcagttcggattgcaggctgcaactcgcctgcatgaagttggaatcgctagtaatcgccggtcagccata
>90ffc0af115a4b028ffa2fa5c3f6beb0
agggcttgacatactacaaattcttttgaaaaagagaagtgccttcgggaatgtagatacaggtggtgcatggctgtcgtcagctcgtgtcgtgagatgttgggttaagtcccgcaacgagcgcaacccttatttttagttaccaattcgttgggttttttagaaagactgccggtgacaaaccggaggaaggtgaggatgacgtcaagtcagcatgccccttatgtcctgggctacacacgtgctacaatggttaagacaatgagtcgcaagctcgtgagagtaagctaatctattaaacttagcctaagttcagattgtaggctgcaactcgcctacatgaagttggaatcgctagtaatcgctggtcagccatacag
>0b7fd6c009a163b20f9424e98a00b9f7
agggcttgacatactgtgaatcactatgaaaatagccgagccgaaaggcacagatacaggtggtgcatggctgtcgtcagctcgtgtcgtgagatgttgggttaagtcccgcaacgagcgcaacccttatcctcagttaccttttaggaacctgaggagactgccggtgttaagccggaggaaggtgaggatgacgtcaagtcatcatgccccttatgccctgggctactcacgtgctacaatggataggacaatgggatgccaccctgcgaaggcgagctaaccccaaaaacctattcttagttcggattgtaggctgcaactcgcctacatgaagctggaatcgctagtaatcgctggtcagctatacagcggtgaat
>fc04d52a505d7f1689793c75a4ccd90b
agggtttgacatagtgttaattctttgagaaaagaagtgcttcggcagacacgtacaggtggtgcatggctgtcgtcagctcgtgtcgtgagatgttgggttaagtcccgcaacgagcgcaaccctcgtttttagttgcaagaaatctaaaaagactatcggttataaaccggaggaaggtgaggacgacgtcaagtcagcatgccccttataccctgggctacacacgtgctacattgggataggacaatgagatgctaagccgcgaggacaagctaatctacaaacctactctaagttcggattgaaggctgcaactcgccttcatgaagttggaatcgctagtaatcgctggtcagctacacagcggtgaatccgtt
>b996cd82e610a7cd4420e1b800efca87
agggcttgacatactgtgaatcttttcaaaacaaaagagtgccttcgggaacacagatacaggtggtgcatggctgtcgtcagctcgtgtcgtgagatgttgggttaagtcccgcaacgagcgcaaccctcgtttttagttaccaatttattggactctctagaaagactgccggtgacaaaccggaggaaggtgaggatgacgtcaagtcagcatgccccttatgtcctgggccacacacgtgctacaatggcaaagacaaagagtcgcaaacctgtgaaggctagctaatctcataaactttgtctaagttcggattgtaggctgcaactcgcctacatgaagttggaatcgctagtaatcgctggtcagctatacag
>f383c65c3ed2b354358e4dde530519cb
agggtttgacataatatgaatttttttgaaagagaaaagtgcctttttggagcatatatacaggtggtgcatggctgtcgtcagctcgtgtcgtgagatgttgggttaagtcccgcaacgagcgcaacccttatttttagttattttctagaaagactgccggttataagctggaggaaggtggggacgacgtcaagtcagcatgccccttacaccctgggctacacacgtgctacattggacaagacaataagtcgcaactctgcgaagggaagctaatctataaacttgttctaagttcggattgtaggctgcaactcgcctacatgaagttggaatcgctagtaatcgctggtcagcaacacagcggtgaatccgtt
>7f1df2e8195495d203d8a05079efb658
agggcttgacatactacaaattcctttgagaaaaggaagtgccttcgggaatgtagatacaggtggtgcatggctgtcgtcagctcgtgtcgtgagatgttgggttaagtcccgcaacgagcgcaacccttatttttagttactaattcgttaggttctctagaaagactgccggtgacaaaccggaggaaggtgaggatgacgtcaagtcagcatgccccttatgtcctgggctacacacgtgctacaatggttaagacaaagagtcgcgagctcgcaagagtcagctaatctcataaacttagcctaagttcagattgtaggctgcaactcgcctgcatgaagttggaatcgctagtaatcgctggtcagccatacag
>35a4877d50ea3a587006c619b5c19a08
agggcttgacatgtcacgaatccttctgaaagggaggagtgccttcgggaacgtgaacacaggtggtgcatggctgtcgtcagctcgtgtcgtgagatgttgggttaagtcccgcaacgagcgtaacccttatttttagttgccatcattaagttgggcactttaaaaagactgccggtgataaaccggaggaaggtgaggacgacgtcaagtcagcatgccccttacgccctgggctacacacgtactacaatggtcgagacaaagagtcgcaagtctgcaaagacaagccaatctcataaactcgatctcagttcggattgcaggctgcaactcgcctgcatgaaggtggaatcgctagtaatcgccggtcagccata
>1ab5cd39567b0d548372539e89792690
aaggcttgacatgtcacgaatctttttgagaagaaagagtgccctcgggaacgtgaacacaggtggtgcatggctgtcgtcagctcgtgtcgtgagatgttgggttaagtcccgcaacgagcgcaacccttgtctttagttaccatcatttagttggggactctagagagactgccggtgacaaaccggaggaaggtgaggacgacgtcaagtcagcatgccccttatgccttgggctacacacgtgctacaatggctaagacaaagagcagcaagcttgtgaaagttagcaaatctcgtaaacttagtctaagttcggattgtaggctgcaactcgcctacatgaaggcggaatcgctagtaatcgccggtcagcaata
>a8dd572eed765abcd24a7311bf8c7269
aggatttgacatataacctaatctttttgaaaaaaaagagtccttcgggaggttaatacaggtggtgcatggctgtcgtcagctcgtgtcgtgagatgttgggttaagtcccgcaacgagcgcaacccttgtttttagttactttttctaaaaagactatcgattgaaaatcggaggaaggtgaggacgacgtcaagtcagcatgccccttatattctgggctacacacgtgctacattgggttaggacaattagttgcgatttcgtgagaaaaagctaatctataaacctacccctagttcggattgcaagctgcaactcgcttgcatgaagttggaatcgctagtaatcgctggtcagcaacacagcggtgaattcgt
>366e1a72a06ad3aa44b025bcaf20991e
agggcttgacatactacaaattttttggaaacagaaaagtgccttcgggaatgtagatacaggtggtgcatggctgtcgtcagctcgtgtcgtgagatgttgggttaagtcccgcaacgagcgcaacccttatttttagttaccaattcgttgggttctctagaaagactgccggtgacaaaccggaggaaggtgaggatgacgtcaagtcagcatgccccttatgtcctgggctacacacgtgctacaatggttaagacaaagagtcgctagcttgcaaaagtccgctaatctcataaacttagcctaagttcagattgtaggctgcaactcgcctacatgaagttggaatcgctagtaatcgctggtcagccatacag
>f60787947869183c235454118089272d
agggtttgacatgacagggattcctctgagaagaggaagtgcctttttaaggaacctgtacacaggtggtgcatggctgtcgtcagctcgtgtcgtgagatgttgggttaagtcccgcaacgagcgcaacccttgtttttagttatttttctagaaagactgccggttataagccggaggaaggcggggacgacgtcaagtcagcatgccccttacaccctgggctacacacgtgctacattggataagacaatgagtcgcgaacctgtgaaggtcagcaaatctataaacttattctaagttcggattgtaggctgcaactcgcctacatgaagctggaatcgctagtaatcgctggtcagccatacagcggtgaattc
>83e87b3ec5d0c5f5020b8d071296c116
agggtttgacatagtacaaaatttctcgaaagagaatgggtaattcacacgtacatacaggtggtgcatggctgtcgtcagctcgtgtcgtgagatgttgggttaagtcccgcaacgagcgcaacccttgttcttagtttaatctaggaagactatcggttatacaccggaggaaggtgaggacgacgtcaagtcagcatgccccttatatcctgggctacacacgtgctacattgggtagaacaatgagatgcgattttgtgaaaaagagccaatctgtaaatcttctctaagttcggattgtaggctgaaactcgcctacatgaagttggaatcgctagtaatcgctggtcagctacacagcggtgaattcgttcccg
>8bd74fe259422bf609112a3a42a6cc95
agggcttgacatactacaaatctttttgagaaagaggagtgccttcgggaatgtagatacaggtggtgcatggctgtcgtcagctcgtgtcgtgagatgttgggttaagtcccgcaacgagcgcaacccttatttttagttactaattcgttaggttttctagaaagactgccggtgacaaaccggaggaaggtgaggatgacgtcaagtcagcatgccccttatgtcctgggctacacacgtgctacaatggctaagacaaagagtcgcgagctcgtgagagtcagctaatctcgtaaacttagcctaagttcagattgtaggctgcaactcgcctgcatgaagttggaatcgctagtaatcgctggtcagccatacag
>9a5ea0072772442f493f58fb176a8c3e
agggcttgacatactgcgaatctctttgaaaggagagagtgccttcgggaatgcagatacaggtggtgcatggctgtcgtcagctcgtgtcgtgagatgttgggttaagtcccgcaacgagcgcaacccttgtttttagttaccaattcgttgggttttctagaaagactgccggtgacaaaccggaggaaggtgaggatgacgtcaagtcagcatgccccttatgtcctgggctacacacgtgctacaatggttaggacaaagagtcgcaagtttgcaagaacaagctaatctcgtaaacctaacctaagttcagattgtaggctgcaactcgcctacatgaagttggaatcgctagtaatcgctggtcagccatacag
>66b7e79f8779951ee5f9d276a7676a7f
agggcttgacatactacaaattctttggagacagagaagtgctttcgggcatgtagatacaggtggtgcatggctgtcgtcagctcgtgtcgtgagatgttgggttaagtcccgcaacgagcgcaacccttatttttagttaccaattcgttgggttctctagaaagactgccggtgacaaaccggaggaaggtgaggatgacgtcaagtcagcatgccccttatgtcctgggctacacacgtgctacaatggttaagacaaagagtcgctatcttgtgaaagttcgctaatctcataaacttagcctaagttcagattgtaggctgcaactcgcctacatgaagttggaatcgctagtaatcgctggtcagccatacag
>80cb55dbf3edaa1348d9496ab5c1ee77
agggtttgacatgacaggaattcttttgagaaaaagaagtgccttcgggaacctgtacacaggtggtgcatggctgtcgtcagctcgtgtcgtgagatgttgggttaagtcccgcaacgagcgcaacccttgtttttagttatttttctagaaagactgccggttataagccggaggaaggcggggacgacgtcaagtcagcatgccccttacaccctgggctacacacgtgctacattggataagacaatgagttgcgaacctgtgaaggtcagcaaatctataaacttattctaagttcggattgtaggctgaaactcgcctacatgaagctggaatcgctagtaatcgctggtcagccatacagcggtgaatccgtt
>3f4471372eae580396605678e057d029
agggcttgacatactacagatctttttgagaaagaggagtgccttcgggaatgtagatacaggtggtgcatggctgtcgtcagctcgtgtcgtgagatgttgggttaagtcccgcaacgagcgcaacccttatttttagttaccaacttgttgggttctctagaaagactgccggtgacaaaccggaggaaggtgaggatgacgtcaagtcagcatgccccttatgtcctgggctacacacgtgctacaatggctaagacaaagagtcgcgagttcgtgagaaccagctaatctcgtaaacttagcccaagttcagattgtaggctgcaactcgcctacatgaagttggaatcgctagtaatcgctggtcagctatacag
>1e29aa6c28fad957e3cd824add504c86
aggacttgacatactacggattcttctgagaagaagaagtgccttcgggaatgtagatacaggtggtgcatggctgtcgtcagctcgtgtcgtgagatgttgggttaagtcccgcaacgagcgcaacccttatttttagttactaattcgttaggttctctagaaagactgccggtgacaaaccggaggaaggtgaggatgacgtcaagtcagcatgccccttatgtcctgggctacacacgtgctacaatggttaagacaaagagtcgcgagcttgtgaaagtcagctaatctcataaacttagcctaagttcagattgtaggctgcaactcgcctacatgaagttggaatcgctagtaatcgctggtcagccatacag
>6356c365581a725b7cd0f111bba413ba
agggtttgacatgatacgaatttctttgaaagaagaaagtgccttttggaacgtatacacaggtggtgcatggctgtcgtcagctcgtgtcgtgagatgttgggttaagtcccgcaacgagcgcaaccctcatttttagttgcctattaggaactctagaaagactgctggttataaaccggaggaaggcggggatgacgtcaagtcagcatgccccttacaccctgggctacacacgtgctacaatgggtgagacaatgagatgctaatctgcgaagacaagctaatctataaactcactctaagttcggattgtaggctgcaactcgcctgcatgaagttggaatcgctagtaatcgttggtcagctatacaacggtg
>e2f749678d7afe765e493d3f85d6af7f
agggtttgacatggtataaaatttctcgaaagagaattggtgtttacacatatacacacaggtggtgcatggctgtcgtcagctcgtgtcgtgagatgttgggttaagtcccgcaacgagcgcaacccttgtttttagtttaatctaaaaagactatcggttatacaccggaggaaggtgaggacgacgtcaagtcagcatgccccttatatcctgggctacacacgtgctacattggatagaacaatgagatgcaactttgtgaaaagaagccaatctataaatctattctaagttcggattgtaggctgaaactcgcctacatgaagttggaatcgctagtaatcgctggtcagctacacagcggtgaattcgttccc
>e78860ab41400113e2523d01ef29a0ad
aggacttgacatgtcgcgaatctcagggaaacttgagagtgccttcgggagcgtgaacacaggtggtgcatggctgtcgtcagctcgtgtcgtgagatgttgggttaagtcccgcaacgagcgcaaccctcgtctttagttgccatcattaagttgggcactctgaagagactgccggtgacaaaccggaggaaggtggggatgacgtcaagtcagcatgccccttacgtcctgggctacacacgtactacaatggttgggacagaaggcagcgaacccgagagggggagctaatcccaaaaacccagcctcagttcagattgcaggctgcaactcgcctgcatgaaggaggaatcgctagtaatcgcaggtcagcatac
>3a5a37933d7e6e47d1d36d8ce299c0ad
aggacttgacatgtcgcgaatctcagggaaacttgagagtgccttcgggagcgtgaacacaggtggtgcatggctgtcgtcagctcgtgtcgtgagatgttgggttaagtcccgcaacgagcgcaaccctcgtctttagttgccatcattaagttgggcactctgaagagactgccggtgacaaaccggaggaaggtggggatgacgtcaagtcagcatgccccttacgtcctgggctacacacgtactacaatggttgggacagaaggcagcgaacccgagaggggaagctaatcccaaaaacccagcctcagttcagattgcaggctgcaactcgcctgcatgaaggaggaatcgctagtaatcgcaggtcagcatac
>9e28a3c95bd39c71dccc639166af0018
aggacttgactacatctatacctctttgaaagaagagattcttaaggatgccaggtggtgcatggctgtcgtcagctcgtgccgtgaggtgttgggttaagtcccgcaacgagcgcaacccttgttcttagttaaatttctaagagtactgccggtgacaaaccggaggaaggtgaggatgacgtcaagtcatcatgccccttaagttctgggctacacacgtgctacaacggttaacacaatgagctgcaatttcgtaagaaggagctaacctcagaaatttaatccgagttcgaattgtaagctgaaactcgcttacatgaagctggaatcgctagtaatcgctggtcagctatacagcggtgaatacgttcccgggc
>7b97fccc03f841b14fbec4526b838488
agggtttgacatgatacgaatttctttgaaagaagaaagtgccgtttggaacgtatacacaggtggtgcatggctgtcgtcagctcgtgtcgtgagatgttgggttaagtcccgcaacgagcgcaacccttgtttttagttgccttttatggaactctaaaaagactgctggttataaaccggaggaaggtggggatgacgtcaagtcagcatgccccttacaccctgggctacacacgtgctacattgggcgagacaatgagatgcgaatctgcgaagaatagctaatctataaactcgttctaagttcggattgtaggctgcaactcgcctacatgaaggtggaatcgctagtaatcgctggtcagctacacagcggt
>0e04d82fcbe3c76df2f835100559378e
agggtttgacatggtgcgaatttctttgaaaaaagaaagtgccattcggaacgcacacacaggtggtgcatggctgtcgtcagctcgtgtcgtgagatgttgggttaagtcccgcaacgagcgcaacccttatttttagttgcctatatggaactctaaaaagactgccggttataaaccggaggaaggcggggatgacgtcaagtcagcatgccccttacaccctgggctacacacgtgctacattgggcgagacaatgagatgctaatctgcgaagaggcgctaatctataaactcgttctaagttcggattgtaggctgcaactcgcctgcatgaagatggaatcgctagtaatcgctggtcagctatacagcggtg
>d5c6483432877a1207b3b450a770236a
agggtttgacatgatacgaatctttttgaaagaaaagagtgccatttggagcgtatacacaggtggtgcatggctgtcgtcagctcgtgtcgtgagatgttgggttaagtcccgcaacgagcgcaacccttatttttagttgcctttatggaactctagaaagactgctggttataaaccggaggaaggcggggatgacgtcaagtcagcatgccccttacaccctgggctacacacgtgctacattgggcgagacaatgagatgcaactctgcaaagattagctaatctataaactcgttctaagttcggattgcaggctgcaactcgcctgcatgaaggtggaatcgctagtaatcgctggtcagctacacagcggtg
>ab3826ae74165ebe67920fa720cf373e
aagaattgacatgctgcgaacgtttacgaaagtaaaaagtctattaacttagttaatagcgcagacacaggtggtgcatggttgtcgtcagctcgtgccgtgaggtgttgggttaagtcccgcaacgagcgcaacccttgtctttagttataatctagagagactgccggtgataaaccggaggaaggtgaggatgacgtcaaatcagcatgccccttacatcttgggcgactcacgtgctacaatggtcgagacaaagagatgctaccctgcgaaggcaagctaacctcaaaaactcgatcttagttcggattgcaggctgcaactcgcctgcatgaagttggaatcgctagtaatcgcaggtcagccatactgcggtg
>ba703de06c17ddd1d11aa63054649e62
agggtttgacatgatacaaatttctttgaaaaaagaaagtgccgtttggaatgtatacacaggtggtgcatggctgtcgtcagctcgtgtcgtgagatgttgggttaagtcccgcaacgagcgcaacccttgtttttagttgcctttatggaactctaaaaagactgctggttataaaccggaggaaggtggggatgacgtcaagtcagcatgccccttacaccctgggctacacacgtgctacattgggcgagacaataagatgcaaacctgtgaaggctagctaatctataaactcgttctaagttcggattgtaggctgcaactcgcctgcatgaaggtggaatcgctagtaatcgctggtcagctatacagcggtg
>9edffee4b531d35353001a3d34b34470
aagaattgacatgctgcgaacatttatgaaagtaaaaagtctattaacttagttaatagcgcagacacaggtggtgcatggttgtcgtcagctcgtgccgtgaggtgttaggttaagtcctgcaacgagcgcaacccttgtctttagttatttactagagagactgccggtgataaaccggaggaaggtgaggatgacgtcaaatcagcatgccccttacatcttgggcgactcacgtgctacaatggtcaggacaaagagatgctaccctgcgaaggcaagctaacctcaaaaacctgatctcagttcggattgcaggctgcaactcgcctgcatgaagttggaatcgctagtaatcgcaggtcagccatactgcggtg
>ea11bce806b13c69b43bbb5b066b74c8
agggcttgacatactataaatcttttagagataaaagagtgccttcgggaatatagatacaggtggtgcatggctgtcgtcagctcgtgtcgtgagatgttgggttaagtcccgcaacgagcgcaaccctcgtttttagttgccaatttattgggatttttagaaagactgccggtgacaaaccggaggaaggtgaggatgacgtcaagtcagcatgccccttatgtcctgggctacacacgtgctacaatggtaaagacaaagagttgcaagtctgcgaaggcaagctaatctcataaactttatctaagttcggattgtaggctgcaattcgcctacatgaagttggaatcgctagtaatcgctggtcagctatacag
>85c2c3e8c45677c222d01e87594286de
aggatttgacatcctgcgaatctcttggaaacttgagagtgccttcgggagcgcagtgacaggtggtgcatggctgtcgtcagctcgtgtcgtgagatgttgggttaagtcccgcaacgagcgcaacccacgtctttagttgccagcatttagttgggcactctagagagaccgccggtgataaaccggaggaaggtgtggatgacgtcaagtcatcatgccccttacatcctgggctacacacgtactacaatgctacggacaaagggcagcaagttcgcgaggacaagcaaatcccataaaccgtagctcagttcagatcgtaggctgcaactcgcctacgtgaaggaggaatcgctagtaatcgcaggtcagcatac
>e6f652728f62e76e56998697076ef12c
agggtttgacatgatacgaatttctttgaaagaagaaagtgccgtttggaacgtatacacaggtggtgcatggctgtcgtcagctcgtgtcgtgagatgttgggttaagtcccgcaacgagcgcaacccttgtttttagttgccttatggaactctaaaaagactgctggttataaaccggaggaaggtggggatgacgtcaagtcagcatgccccttacaccctgggctacacacgtgctacattgggcgagacaatgagatgcaaacctgcgaaggctagctaatctataaactcgttctaagttcggattgcaggctgcaactcgcctgcatgaaggtggaatcgctagtaatcgctggtcagctatacagcggtga
>e067364ec10d3fb6010a31f39b19069c
aggacttgacatgaagataagttttcagaaatgaaaatgtgctacggcctcttacacaggtggtgcatggctgtcgtcagctcgtgtcgtgagatgttgggttaagtcccgcaacgagcgcaacccttgtttttagttattattctagaaagactgccgattataaatcggaggaaggtgaggatgacgtcaagtcatcatgccccttatgtcctgggctacacacgtgctacaatgggtatgacaaaaagttgccaattcgtgagaatgagctaatctctaaacatatccttagttcagattgtaggctgcaactcgcctacatgaaggtggaatcgctagtaatcgcaggtcagctatactgcggtgaatccgttccc
>59ed1dbe2cf4977dd51161a82cd0fc14
agggtttgacatgatacgaatttcttagaaacaagaaagtgcctttttggagcgtatacacaggtggtgcatggctgtcgtcagctcgtgtcgtgagatgttgggttaagtcccgcaacgagcgcaaccctcatttttagttgccttattaaggaactctagaaagactgctggttataaaccggaggaaggcggggatgacgtcaagtcagcatgccccttacaccctgggctacacacgtgctacaatgggtgagacaatgagaagcgaatctgtgaggacaagctaacctataaactcattctaagttcggattgtaggctgcaactcgcctgcatgaagttggaatcgctagtaatcgctggtcagctatacagcg
>e4c381871558f708c6f7fc3f64d69d86
agggtttgacatgatacgaacttttgtgaaagcagaaggtgccgtttggaacgtatacacaggtggtgcatggctgtcgtcagctcgtgtcgtgagatgttgggttaagtcccgcaacgagcgcaacccttgtttttagttgccttaatggaactctaaaaagactgctggttataaaccggaggaaggcggggatgacgtcaagtcagcatgccccttacaccctgggctacacacgtgctacattgggcgagacaatgagacgcaaatctgtgaggataagctaatctataaactcgttctaagttcggattgcaggctgcaactcgcctgcatgaaggtggaatcgctagtaatcgctggtcagctacacagcggtg
>aa6749c24ae6ffb83c0d44affb5c80b9
agaacttgacataccatggacatttttatgaaaataattagttccttcgggaccatggatacaggtggtgcatggctgtcgtcagctcgtgtcgtgagatgttgggttaagtcccgcaacgagcgcaacccttgtcttttgttacccctttcgagagattgggggaatcgaaagagactgccggtcataaaccggaggaaggtgaggatgacgtcaagtcagcatgccccttacgttctgggccacacacgtgctacaatgggcaagacaataagtagccagcctgcgaaggtgcgcaaatctaagaaacttgccctcagttcggattggaggctgcaactcgcctccatgaagtcggaatcgctagtaatcgccggtca
>08a1f1b8c03da9537ce32dba72523d44
aagaattgacatgctgcgaacgtttatgaaaataaaaagtctattaacttagttaatagcgcagacacaggtggtgcatggttgtcgtcagctcgtgccgtgaggtgttgggttaagtcccgcaacgagcgcaacccttgtctttagttactatctagagagactgccggtgataaactggaggaaggtgaggatgacgtcaaatcagcatgccccttacatcttgggcgactcacgtgctacaatggttgggacaaagagatgctaccctgcgaaggcaagctaacctcataaactcaatcttagttcggattgcaggctgcaactcgcctgcatgaagttggaatcgctagtaatcgcaggtcagccatactgcggtg
>704bdf4bd8959be099f36b19fe136e3c
agggtttgacatactataaatcttttagaaacaaaagagtgctttcgagaatatagatacaggtggtgcatggctgtcgtcagctcgtgtcgtgagatgttgggttaagtcccgcaacgagcgcaacccttttttttagttgtcgtaatgaatgtctagaaatactgccggcgataagtcggaggaaggtgaggatgacgtcaagtccttatgccccttataccctgggctacacacgtgctacaatggtgaagacaaagagtcgcgaccctgtaaaggcaagctaatctcataaactttatctcagtccggattgtaggctgaaactcgcctacatgaagttggaatcgccagtaatcgctggtcagcaacacagcggt
>1f4380eb65e7a75c32e666802d73929f
agggcttgacatactacaaattcttttgagaaagagaagtgccttcgggaatgtagatacaggtggtgcatggctgtcgtcagctcgtgtcgtgagatgttgggttaagtcccgcaacgagcgcaacccttatttttagttaccaattcgttggattttttagaaagactgccggtgacaaaccggaggaaggtgaggatgacgtcaagtcagcatgccccttatgtcctgggctacacacgtgctacaatggttaagacaaagagttgctaactcgtgagagtacgctaatctattaaacttagcctaagttcagattgtaggctgcaactcgcctgcatgaagttggaatcgctagtaatcgctggtcagccatacag
>161a8d2d814154257d495c9c13a808d0
agggtttgacatgatacgaatttttgtgaaagcaaaaagtgccgtttggaacgtatacacaggtggtgcatggctgtcgtcagctcgtgtcgtgagatgttgggttaagtcccgcaacgagcgcaacccttgtttttagttgcctttatggaactctagaaagactgccggttataaaccggaggaaggcggggatgacgtcaagtcagcatgccccttacaccctgggctacacacgtgctacattgggcgagacaatgagatgcgaatctgcgaagacaagctaatctataaactcgttctaagttcggattgcaggctgcaactcgcctgcatgaaggtggaatcgctagtaatcgctggtcagctatacagcggtg
>cbbf98f44c960013d08a264e8581386f
agggcttgacatactatagatcttttagagataaaagagtgccttcgggaatataggtacaggtggtgcatggctgtcgtcagctcgtgtcgtgagatgttgggttaagtcccgcaacgagcgcaaccctcgtttttagttgccagtttactgggatttttagaaagactgccggtgacaaaccggaggaaggtgaggatgacgtcaagtcagcatgccccttatgtcctgggctacacacgtgctacaatggtaaagacaaagagttgcgagtctgcgaaggccagctaatctcataaactttatctaagttcggattgtaggctgcaattcgcctacatgaagttggaatcgctagtaatcgctggtcagctatacag
>d2dc5df06208c6c89c6822d30477642f
aaaatttgacatatcatttttagcttttgtaatgaaagcatgtcttcggaactatgaatacaggtggtgcatggctgtcgtcagctcgtgtcgtgagatgttgggttaagtcccgcaacgagcgcaacccttgtcctttgttacccctattacaagatagggggtttctaaggagactgccggtcttaaaccggaggaaggtgaggatgacgtcaagtcagcatgccccttacattttgggcgacacacgtgctacaatgggtagaggacaaaaaggagcaaacccgcgaggaggagcaaatcttataaacctactctcagttcggattgaaggctgcaactcgccttcatgaagtcggaatcgctagtaatcgctggtc
>2edb6f2356db045a356db1d0ec2794ff
agggcttgacatactgcaaacctttttgagagagaagggtgccttcgggaatgcagatacaggtggtgcatggctgtcgtcagctcgtgtcgtgagatgttgggttaagtcccgcaacgagcgcaacccttgtttttagttaccaattcgttgggttttctagaaagactgccggtgacaaaccggaggaaggtgaggatgacgtcaagtcagcatgccccttatgtcctgggctacacacgtgctacaatggttgagacaatgagttgcgagtttgcgaaaacaagctaatctcttaaacttaacctaagttcagattgcaggctgcaactcgcctgcatgaagttggaatcgctagtaatcgctggtcagccatacag
>d3fb0b171793255f7957b1a21a835dde
agggtttgacatggcatactttcttctgagaagaagatttcctttattggagtgtgcacacaggtggtgcatggctgtcgtcagctcgtgtcgtgagatgttgggttaagtcccgcaacgagcgcaaccctcgtttttagttgatttttctagaaagactgccggttataagctggaggaaggtgaggatgacgtcaagtcagcatgccccttataccctgggctacacacgtgctacattgggtaagacaatgagtagctagcctgcgaaggtcggcaaatctataaacttactctaagttcggattgtaggctgtaactcgcctacatgaagttggaatcgctagtaatcgctggtcagccatacagcggtgaatacg
>b0a5b3561da5f5dc75b31f978053655e
agggcttgacatgtcacaaatcttcctgaaagggaagagtgccttcgggaatgtgaacacaggtggtgcatggctgtcgtcagctcgtgtcgtgagatgttgggttaagtcccgcaacgagcgtaacccttgtctttagttgccatcattaagttgggcactttaaagagactgccggtgataaaccggaggaaggtgaggacgacgtcaagtcagcatgccccttacgccctgggctacacacgtactacaatggccgagacaaagagtcgcaagtttgcaaaaacaagctaatctcataaactcggtctcagttcggattgcaggctgcaactcgcctgcatgaagttggaatcgctagtaatcgccggtcagccata
>e0273452903f83399eda53b7a375e9ee
aagacttgacatgctgcgaacgcttatgaaaataagaagtctattaactttaagttaatagcgcagacacaggtggtgcatggttgtcgtcagctcgtgccgtgaggtgttgggttaagtcccgcaacgagcgcaacccttatctttagttataattattttctagagagactgccggtgataaatcggaggaaggtgaggatgacgtcaaatcagcatgccccttatgtcttgggcgactcacgtgctacaatggttgagacaaagagatgctaccctgcgaaggcaagctaacctcaaaaacttaacctcagttcggattgcaggctgcaactcgcctgcatgaaggtggaatcgctagtaatcgctggtcagccata
>1b1c4ff7ee4f415a9593e40b40678985
agggcttgacatactacgaattctttagagataaagaagtgccttcgggaatgtagatacaggtggtgcatggctgtcgtcagctcgtgtcgtgagatgttgggttaagtcccgcaacgagcgcaacccttgtttttagttactaattcgttaggttttctagaaagactgccggtgacaaaccggaggaaggtgaggatgacgtcaagtcagcatgccccttatgccctgggctacacacgtgctacaatggttaagacaaagagtcgcgagctcgtgagagtcagctaatctcataaacttagcctaagttcagattgtaggctgcaactcgcctacatgaagttggaatcgctagtaatcgctggtcagccatacag
>fbf9dc68094a09dced3a15c5479d40a2
agggcttgacatactacaaatccctttgaaaaaggggagtgccttcgggaatgtagatacaggtggtgcatggctgtcgtcagctcgtgtcgtgagatgttgggttaagtcccgcaacgagcgcaacccttatttttagttaccaattcgttgggttttctagaaagactgccggtgacaaaccggaggaaggtgaggatgacgtcaagtcagcatgccccttatgtcctgggctacacacgtgctacaatggctaagacaaagagtcgcgagctcgtgagagtcagctaatctcataaacttagcccaagttcagattgcaggctgcaactcgcctgcatgaagttggaatcgctagtaatcgctggtcagccatacag
>0b85ce9c14eea9e43de384070051851f
agggtttgacatgatacgaatttctttgaaaaaagaaagtgccgtttggaacgtatacacaggtggtgcatggctgtcgtcagctcgtgtcgtgagatgttgggttaagtcccgcaacgagcgcaacccttatttttagttgccttatggaactctagaaagactgccggttataaaccggaggaaggcggggatgacgtcaagtcagcatgccccttacaccctgggctacacacgtgctacaatgggcgagacaatgagatgcaactctgcgaagattagctaatctataaactcgttctaagttcggattgtaggctgcaactcgcctgcatgaagttggaatcgctagtaatcgctggtcagctatacagcggtga
>cf328095e4d6db4e3c99a44bbc2d8e23
agggcttgacatgtcacttttttcttgaaaaagaaagttcccgagtgaacacaggtggtgcatggctgtcgtcagctcgtgtcttgagatgttgggttaagtcccgcaacgagcgcaacccttattctgtgttgctatttataggaaactcagaagactgccggtgataagccggaggaaggtgaggatgacgtcaagtcagcatgccccttacgccctgggccacacacgtgctacaatggccgggacaaagagatgcaatctcgcgagagcaagctaacctcaaaaacccggtcttagttcggattgtaggctgaaactcgcctacatgaagctggaatcgctagtaatcgcaggtcagccatactgcggtgaatacg
>c28cb7c857aa1c4d62970e5985911e3c
agggcttgacatactacaaattcttttgaaaaaaagaagtgccttcgggaatgtagatacaggtggtgcatggctgtcgtcagctcgtgtcgtgagatgttgggttaagtcccgcaacgagcgcaacccttatttttagttaccaattcgttgggttctctagaaagactgccggtgacaaaccggaggaaggtgaggatgacgtcaagtcagcatgccccttatgtcctgggctacacacgtgctacaatggctaagacaaagagtcgcgagctcgcaagagtcagctaatctcataaacttagcctaagttcagattgtaggctgcaactcgcctacatgaagttggaatcgctagtaatcgctggtcagccatacag
>61c5382d43a618830cd742e8e8b5019d
agggtttgacatgatacgaattttttggaaacaagaaagtgccttttggaacgtatacacaggtggtgcatggctgtcgtcagctcgtgtcgtgagatgttgggttaagtcccgcaacgagcgcaaccctcatttttagttgccttataggaactctagaaagactgctggttataaaccggaggaaggcggggatgacgtcaagtcagcatgccccttacaccctgggctacacacgtgctacaatgggtgagacaatgagatgcaaatccgcgaggacaagctaatctataaactcattctaagttcggattgtaggctgcaactcgcctgcatgaagttggaatcgctagtaatcgctggtcagctatacagcggtg
>95d5022f6420c6a8f8dcd3ced490a27a
agggtttgacatgatacgaatttttttgaaagaagaaagtgccgtttggaacgtatacacaggtggtgcatggctgtcgtcagctcgtgtcgtgagatgttgggttaagtcccgcaacgagcgcaaccctcatttttagttgcctttatggaactctagaaagactgccggttataaaccggaggaaggcggggatgacgtcaagtcagcatgccccttacaccctgggctacacacgtgctacattgggcgagacaatgagacgcaaacctgcgaaggctagctaatctataaactcgttctaagttcggattgtaggctgcaactcgcctgcatgaagttggaatcgctagtaatcgctggtcagctatacagcggtg
>8645de2fa857e16d6cef1f1d7f3ce55f
aagacttgacatagtacaaatttttttgaaaaaaggaagtgccctcgggaatgtaactacaggtggtgcatggctgtcgtcagttcgtgtcgtgagatgttgggttaagtcctgcaacgagcgcaacccttaattttagttgccggtttaccgggttctctagaatgactgccggacaaaattcggaggaaggtgaggatgatgtcaagtccgcatgccccttatgtcttgggctacacacgtgctacaatggataagacaaagagttgcaagtttgtgagaattagctaatctaagaaacttatcctaagttcagattgtaggctgcaactcgcctgcatgaagttggaatcgctagtaatcgctggtcagctatacag
>e67a42e21fa5e9bc2eed5841ed1b8b0a
agggtttgacatcctgcgaatctcttggaaacttgagagtgccttcgggaacgcagtgacaggtggtgcatggctgtcgtcagctcgtgtcgtgagatgttgggttaagtcccgcaacgagcgcaacccacgtttttagttgccagcatttagttgggcactctagagagaccgccggtgataaaccggaggaaggtgtggatgacgtcaagtcatcatgccccttacatcctgggctacacacgtactacaatgctacggacaaagggcagcaagttcgcgaggacaagcaaatcccataaaccgtagctcagttcagatcgtaggctgcaactcgcctacgtgaaggaggaatcgctagtaatcgcaggtcagcatac
>ab4e8cb3eec8b944bc6dd10cc83c9fa9
agggtttgacatgatacgaatttctttgaaaagagaaagtgccgtttggaacgtatacacaggtggtgcatggctgtcgtcagctcgtgtcgtgagatgttgggttaagtcccgcaacgagcgcaacccttatttttagttgcctttatggaactctagaaagactgctggttataaaccggaggaaggcggggatgacgtcaagtcagcatgccccttacaccctgggctacacacgtgctacattgggcgagacaatgagatgctactctgcgaagacaagctaatctataaactcgttctaagttcggattgcaggctgcaactcgcctgcatgaaggtggaatcgctagtaatcgctggtcagctatacagcggtg
>02cf69c440fe09bead51074bd250e356
agggcttgacatactgcgaatctctttgaaagaagagagtgccttcgggaatgcaggtacaggtggtgcatggctgtcgtcagctcgtgtcgtgagatgttgggttaagtcccgcaacgagcgcaacccttatttttagttacccattcgtggggttctctagaaagactgccggtgataaaccggaggaaggtgaggatgacgtcaagtcagcatgccccttatgtcctgggctacacacgtgctacaatggttaggacaaagagttgcaagtttgtaagaacaagctaatctcataaacctatcccaagttcagattgtaggctgcaactcgcctacatgaagttggaatcgctagtaatcgctggtcagccatacag
>0b624e808498c8ba7e66580939c961a1
agggcttgacatgtcacaaatctttctgaaaggagagagtgccttcgggaatgtgaacacaggtggtgcatggctgtcgtcagctcgtgtcgtgagatgttgggttaagtcccgcaacgagcgtaacccttgtctttagttgccatcattcagttgggcactttaaagagactgccggtgacaaaccggaggaaggtgaggacgacgtcaagtcagcatgccccttacgccctgggctacacacgtactacaatggccgagacaaagagtcgcaagtttgcaaagacaagccaatctcataaactcggtctcagttcggattgtaggctgcaattcgcctacatgaagttggaatcgctagtaatcgccggtcagctata
>2d19ea49aece4bb148d69f3ca9fc3c5a
agggcttgacatactacagatcttttagagataaaagagtgctttcgagaatgtagatacaggtggtgcatggctgtcgtcagctcgtgtcgtgagatgttgggttaagtcccgcaacgagcgcaaccctcgtttttagttgccaatttattggtttttttagaaagactgccggtgacaaaccggaggaaggtgaggatgacgtcaagtcagcatgccccttatgtcctgggctacacacgtgctacaatgatggggacaaagagttgccaatccgcaaggacgcgctaatctcataaacttcatctaagttcggattgtaggctgcaactcgcctacatgaagttggaattgctagtaatcgctggtcagccatacag
>a0925cb211873904c454e0d351dfafcc
agggcttgacatactacgaatccttttgaaaaaaaggagtgccttcgggaatgtagatacaggtggtgcatggctgtcgtcagctcgtgtcgtgagatgttgggttaagtcccgcaacgagcgcaacccttatttttagttaccaattcgttgggttctctagaaagactgccggtgacaaaccggaggaaggtgaggatgacgtcaagtcagcatgccccttatgtcctgggctacacacgtgctacaatggctaagacaaagagttgcaaactcgcaagagctagctaatctcataaacttagcctaagttcagattgtaggctgcaactcgcctacatgaagttggaatcgctagtaatcgctggtcagccatacag
>41fdd5b4e901a3126497aa6cbf63b7fa
agggcttgacatactgcaaatctctttgaaacgagagagtgccttcgggaatgtagatacaggtggtgcatggctgtcgtcagctcgtgtcgtgagatgttgggttaagtcccgcaacgagcgcaaccctcgtttttagttgccaatttattgggtttttagaaagactgccggtgacaaaccggaggaaggtgaggatgacgtcaagtcagcatgccccttatgtcctgggccacacacgtgctacaatggcaaagacaaagagttgcaaattcgcgaggataagctaatctcataaactttgcctaagttcggattgtaggctgcaactcgcctacatgaagttggaatcgctagtaatcgctggtcagctatacagc
>0e24d1bcb5f0d5b8b7bb672cd7ceb64a
agggcttgacatactacgaattcttttgaaaaaaagaagtgccttcgggaatgtagatacaggtggtgcatggctgtcgtcagctcgtgtcgtgagatgttgggttaagtcccgcaacgagcgcaacccttatttttagttaccaattcgttgggttttttagaaagactgccggtgacaaaccggaggaaggtgaggatgacgtcaagtcagcatgccccttatgtcctgggctacacacgtgctacaatggctaagacaaagagtcgcgagcttgcaaaagtcagctaatctcataaacttagcctaagttcagattgtaggctgcaactcgcctgcatgaagttggaatcgctagtaatcgctggtcagccatacag
>70581e14ed19627b38d26eaf2941b42b
agggtttgacatgacactatttaattaaaattaggtgttaatgaaaattaactttagttcacaggtggtgcatggctgtcgtcagctcgtgtcgtgagatgttgggttaagtcccgcaacgagcgcaacctttgtttcttgttgtgaattcagatcaagaaagactgctagtgatgagctagaggaaggtgaagacgacgtcaagtcagcatgccccttatactctgggcaacacacgtgctacaatagctaagataaagcgtaactgttttgcaaaaaaaagttaatcgttaaacttagtttcagttcggatccgtctctgcaactcgagacggttaagttggaattgctagtaatcgctggtcagctatacagcggtg
>7674326b835474793026fe8e7268aeb0
agggtttgacatgacaggaattcttctgagaagaagaagtgcctttttaaggaacctgtacacaggtggtgcatggctgtcgtcagctcgtgtcgtgagatgttgggttaagtcccgcaacgagcgcaacccttgtttttagttatttttctagaaagactgccggttataagccggaggaaggcggggacgacgtcaagtcagcatgccccttacaccctgggctacacacgtgctacattggataagacaatgagtcgcgaacctgcgaaggtcagcaaatctataaacttattctaagttcggattgtaggctgcaactcgcctacatgaagctggaatcgctagtaatcgctggtcagccatacagcggtgaattc
>d357e82e6ef6067f2ca84266f0812f6d
agggtttgacatgatacgaatttctttgaaagaagaaagtgccgtttggaacgtatacacaggtggtgcatggctgtcgtcagctcgtgtcgtgagatgttgggttaagtcccgcaacgagcgcaacccttgtttttagttgccttttatggaactctaaaaagactgctggttataaaccggaggaaggtggggatgacgtcaagtcagcatgccccttacaccctgggctacacacgtgctacattgggcgagacaatgagacgcaaatctgcaaagactagctaatctataaactcgttctaagttcggattgtaggctgcaactcgcctacatgaaggtggaatcgctagtaatcgctggtcagctatacagcggt
>1c7bbd6ae6505ac3be8d167f7ef059f7
agggcttgacatactgcgaatttctctgaaaggagagagtgccttcgggaatgcagatacaggtggtgcatggctgtcgtcagctcgtgtcgtgagatgttgggttaagtcccgcaacgagcgcaacccttgtttttagttaccaactcgttgggttttctagaaagactgccggtgacaaaccggaggaaggtgaggatgacgtcaagtcagcatgccccttatgtcctgggctacacacgtgctacaatggttaagacaaagagttgcaagtttgcaagaacaagctaatctcataaacttaacctaagttcagattgtaggctgcaactcgcctacatgaagttggaatcgctagtaatcgctggtcagccatacag
>fe8ee2aa7c85ff8ad2a367bfd99e37b4
agggtttgacatgatacgaatttctttgaaagaagaaagtgccgtttggaacgtatacacaggtggtgcatggctgtcgtcagctcgtgtcgtgagatgttgggttaagtcccgcaacgagcgcaacccttgtttttagttgccttttatggaactctaaaaagactgctggttataaaccggaggaaggtggggatgacgtcaagtcagcatgccccttacaccctgggctacacacgtgctacattgggcgagacaatgagatgcaaatctgtaaagactagctaatctataaactcgttctaagttcggattgtaggctgcaactcgcctacatgaaggtggaatcgctagtaatcgctggtcagctacacagcggt
>31a1efb8433ac8d2b66f1eae79e8b686
agggtttgacatgatacgaatctttttgaaaaaagagagtgccttttggagcgtatacacaggtggtgcatggctgtcgtcagctcgtgtcgtgagatgttgggttaagtcccgcaacgagcgcaacccttgtttttagttgccttttggaactctaaaaagactgccggttataaaccggaggaaggcggggatgacgtcaagtcagcatgccccttacaccctgggctacacacgtgctacaatggacgagacaatgagttgcgaatctgcgaagatcagccaatctataaactcgttctaagttcggattgcaggctgcaactcgcctgcatgaagttggaatcgctagtaatcgctggtcagccatacagcggtga
>abd4f239cb14241b9a711325bcac3ab1
agggcttgacatactacagattctttagagatagagaagtgccttcgggaatgtagatacaggtggtgcatggctgtcgtcagctcgtgtcgtgagatgttgggttaagtcccgcaacgagcgcaacccttatttttagttaccaattcgttgggttctctagaaagactgccggtgacaaaccggaggaaggtgaggatgacgtcaagtcagcatgccccttatgtcctgggctacacacgtgctacaatggttaagacaaagagtcgctagcttgcaagagtcagctaatctcataaacttagcctaagttcagattgtaggctgcaactcgcctgcatgaagttggaatcgctagtaatcgctggtcagccatacag
>e524431ec57eb2d719f61a4c5f2d9653
agggtttgacatgatacgaatttctttgaaagaagaaagtgccgtttggaacgtatacacaggtggtgcatggctgtcgtcagctcgtgtcgtgagatgttgggttaagtcccgcaacgagcgcaaccctcatttttagttgccttatggaactctagaaagactgccggttataaaccggaggaaggcggggatgacgtcaagtcagcatgccccttacaccctgggctacacacgtgctacaatgggtgagacaatgagatgcaactctgcgaagacaagctaatctataaactcactctaagttcggattgtaggctgcaactcgcctgcatgaagttggaatcgctagtaatcgctggtcagctatacagcggtga
>362214b9e9af643e97e47f684a18e0fe
tagatttgaccttctacaactttctttgaaaaaaggatttatcagtcttcttcgggagcagtagatacaggtggtgcatggctgtcgtcagttcgtgtcgtgagatgtcaggttaagtcctagaaacgaacgtaacccttgtttttagttgagtaacaagagtctctcgactcttgtcttctaggaagacggccagcgggcaagttggaggaaggagaggatgacgccaagtcagtatgccccatatgtctagggctacaagcgtgctacaatggtcaagacaaaaagttacgagcttgtgaaagtaagtgaatcttaaaacttggtctgaagttcggattgtaggctgcaactcggctacatgaagttggaatcgctag
>2f8df62be21dfaa6d49cf46658243a3a
agggcttgacatactacaaatctttttgagacgaaagagtgccttcgggaatgtagatacaggtggtgcatggctgtcgtcagctcgtgtcgtgagatgttgggttaagtcccgcaacgagcgcaaccctcgtttttagttgccaatttattgggatttctagagagactgccgatgataaatcggaggaaggtgaggatgacgtcaagtcagcatgccccttatgtcctgggccacacacgtgctacaatggcaaagacaaagagtcgcaaattcgcgagaactagctaatctcataaactttgcccaagttcggattgtaggctgcaactcgcctgcatgaagttggaatcgctagtaatcgctggtcagctatacag
>b6fffac69d28870083020f0e733a83b4
agggtttgacatgatatgaatttctttgaaagaagaaagtgccgtttggaacatatacacaggtggtgcatggctgtcgtcagctcgtgtcgtgagatgttgggttaagtcccgcaacgagcgcaaccctcatttttagttgccttatggaactctagaaagactgccggttataaaccggaggaaggcggggatgacgtcaagtcagcatgccccttacaccctgggctacacacgtgctacaatgggtgagacaatgagatgcgactctgcgaagacaagctaatctataaactcactctaagttcggattgtaggctgcaactcgcctgcatgaagttggaatcgctagtaatcgctggtcagctacacagcggtga
>be5164bbd78a89f6f5af8d59a9cb4205
agggtttgacatgatacgaatttctttgaaagaagaaagtgccgtttggaacgtatacacaggtggtgcatggctgtcgtcagctcgtgtcgtgagatgttgggttaagtcccgcaacgagcgcaacccttgtttttagttgccttttatggaactctaaaaagactgctggttataaaccggaggaaggtggggatgacgtcaagtcagcatgccccttacaccctgggctacacacgtgctacattgggcgagacaatgagatgcaaatctgcaaagactagctaatctataaactcgttctaagttcggattgtaggctgcaactcgcctacatgaagttggaatcgctagtaatcgctggtcagctacacagcggt
>9b07f6fa368f1cdcdd5b9cbf757999eb
agggtttgacatgatgtggatttctttgaaagaagaaagtgctttaagtaattaaagaacacatacacaggtggtgcatggctgtcgtcagctcgtgtcgtgagatgttgggtcaagtcccgcaacgagcgcaacccttatttctagttgcttgtaaaagatatcttgaaaaactgccagtgataaactggaggaaggtgaggatgacgtcaagtcatcatgccccttacaccctgggctacacacgtgctacattgggtaagacaaaaagttgcgaatctgtgaagatcagctaatcttaaaacttactctaagttcggattgaaggctgcaactcgccttcatgaagatggaatcgctagtaatcgctggtcagctac
>bd95ef360722ae5fdff3d6dabc501d1b
agggtttgacatgatacgaatttctttgaaaaaagaaagtgccttatggaacgtatacacaggtggtgcatggctgtcgtcagctcgtgtcgtgagatgttgggttaagtcccgcaacgagcgcaaccctcatttttagttgccttatggaactctagaaagactgctggttataaaccggaggaaggcggggatgacgtcaagtcagcatgccccttacaccctgggctacacacgtgctacaatgggtgagacaatgagaagcaaatctgcgaagacaagctaatctataaactcactctaagttcggattgtaggctgcaactcgcctgcatgaagttggaatcgctagtaatcgctggtcagctatacagcggtga
>cbd7875abad0afe813d3de241b30a0ba
agggcttgacatgtcgcgaatctcggtgaaagctgagagtgccttcgggagcgcgaacacaggtggtgcatggctgtcgtcagctcgtgtcgtgagatgttgggttaagtcccgcaacgagcgcaaccctcattcttagttgccagcattaaggtgggcactttaggaagactgccggtgacaaaccggaggaaggtgaggatgacgtcaagtcagcatgccccttacgccctgggctacacacgtactacaatggttgggacaaagggcagcgactccgcgaggaatagcgaatctcatcaaacccagcctcagttcagattgcaggctgcaactcgcctgcatgaaggaggaatcgctagtaatcgcaggtcagcata
>5129f6d17d4d7bb1899868d9019d7fed
agggcttgacatactgcgaatctttttgaaagaagagagtgccttcgggaatgcagatacaggtggtgcatggctgtcgtcagctcgtgtcgtgagatgttgggttaagtcccgcaacgagcgcaacccttgtttttagttaccaacttgttgggttttctagaaagactgccggtgacaaaccggaggaaggtgaggatgacgtcaagtcagcatgccccttatgtcctgggctacacacgtgctacaatggctaggacaaagagtcgcaagtttgcaaaaacaagctaatctcgtaaacctagcctaagttcagattgtaggctgcaactcgcctacatgaagttggaatcgctagtaatcgctggtcagccatacag
>73b61a9101acd613d93a72e84ec6059e
agggtttgacatgatacgaatttttttgaaagaaaaaagtgccgtttggaacgtatacacaggtggtgcatggctgtcgtcagctcgtgtcgtgagatgttgggttaagtcccgcaacgagcgcaacccctatttttagttgcctttatggaactctagaaagactgctggttataaaccggaggaaggcggggatgacgtcaagtcagcatgccccttacaccctgggctacacacgtgctacattgggcgagacaatgagatgcaactctgcgaagattagctaatctataaactcgttctaagttcggattgtaggctgcaactcgcctacatgaaggtggaatcgctagtaatcgctggtcagctatacagcggtg
>ae68c43cd08599cc1a00559b44107cfd
aggacttgacatgaagagaagttttttgaaagaaaaatgtgctaaggcctcttacacaggtggtgcatggctgtcgtcagctcgtgtcgtgagatgttgggttaagtcccgcaacgagcgcaacccttgtttctagttgatactctagaaagactgccgattataaatcggaggaaggtgaggatgacgtcaagtcatcatgccccttatgtcctgggctacacacgtgctacaatggatgtgacaattagttgcaatttcgcgagaaggagctaatctgtaaacacatccctagttcagattgtaggctgcaactcgcctacatgaaggtggaatcgctagtaatcgcaggtcagctatactgcggtgaatccgttccc
>2a15435b0c560136ec90ec81c31711ed
aggatttgacatcctgcgaacctcttagaaatttgagggtgccttcgggaacgcagtgacaggtggtgcatggctgtcgtcagctcgtgtcgtgagatgttgggttaagtcccgcaacgagcgcaacccacgtttttagttgccagcatttagttgggcactctagaaagaccgccggtgataaaccggaggaaggtgtggatgacgtcaagtcatcatgccccttacatcctgggctacacacgtactacaatgctacggacaaagggcagcaaactcgcgagggcaagcaaatcccataaaccgtggctcagttcagatcgtaggctgcaactcgcctacgtgaagcaggaatcgctagtaatcgcaggtcagcatac
>aa5619e9f61a6a599e3bad7c5dd35ed6
agggcttgacatactacaaatttctttgaaagaagaaagtgccttcgggaatgtagatacaggtggtgcatggctgtcgtcagctcgtgtcgtgagatgttgggttaagtcccgcaacgagcgcaacccttatttttagttaccaattcgttgggttctctagaaagactgccggtgacaaaccggaggaaggtgaggatgacgtcaagtcagcatgccccttatgtcctgggctacacacgtgctacaatggctaagacaaagagtcgcgagctcgtaagagtcagctaatctcataaacttagcccaagttcagattgtaggctgcaactcgcctacatgaagttggaatcgctagtaatcgctggtcagccatacag
>3cacc7fa347d12c0333416524790d229
agggtttgacatcctgcgaatctcttggaaacgagagagtgcctttgggaacgcagtgacaggtggtgcatggctgtcgtcagctcgtgtcgtgagatgttgggttaagtcccgcaacgagcgcaacccacgtttttagttgccagcattcagttgggcactctagagagaccgccggtgataaaccggaggaaggtgtggatgacgtcaagtcatcatgccccttacatcctgggctacacacgtactacaatgctacggacaaagggcagcgaactcgcgagggcaagcaaatcccataaaccgtggctcagttcagatcgtaggctgcaactcgcctacgtgaagaaggaatcgctagtaatcgcaggtcagcatac
>15b8930a9647dee44ef3bcf31e2fcb37
agggtttgacatcctgcgaatctcttggaaacgagagagtgcctttgggaacgcagtgacaggtggtgcatggctgtcgtcagctcgtgtcgtgagatgttgggttaagtcccgcaacgagcgcaacccacgtttttagttgccagcattcagttgggcactctagagagaccgccggtgataaaccggaggaaggtgtggatgacgtcaagtcatcatgccccttacatcctgggctacacacgtactacaatgctacggacaaagggcagcaagttcgcgaggacaagcaaatcccataaaccgtggctcagttcagatcgtaggctgcaactcgcctacgtgaagaaggaatcgctagtaatcgcaggtcagcatac
>be0e6806feb67f425e4612f2d1e67cda
agggtttgacatgatatgaatttctttgaaagaagaaagtgccctttgggaacatatacacaggtggtgcatggctgtcgtcagctcgtgtcgtgagatgttgggttaagtcccgcaacgagcgcaacccttatttttagttattttctagaaagactgccggttataagctggaggaaggtggggacgacgtcaagtcagcatgccccttacaccctgggctacacacgtgctacattggacaagacaataagtcgcaactctgcgaagggaagctaatctataaacttgttctaagttcggattgtaggctgcaactcgcctacatgaagttggaatcgctagtaatcgcaggtcagcaatactgcggtgaatccgtt
>1cafc6fa15c2f8f6d7dfb33bae54b583
agggcttgacatactgcgaatcttcttgaaagagaagagtgccttcgggaatgcagatacaggtggtgcatggctgtcgtcagctcgtgtcgtgagatgttgggttaagtcccgcaacgagcgcaacccttgtttttagttaccaacatcgttgggttttctagaaagactgccggtgacaaaccggaggaaggtgaggatgacgtcaagtcagcatgccccttatgtcctgggccacacacgtgctacaatggttaggacaaagagtcgcaagtttgcaaaaacaagctaatctcgtaaacctagcctaagttcagattgtaggctgcaactcgcctacatgaagttggaatcgctagtaatcgctggtcagccataca
>00df2669b718d11ebbfec1893d4dee79
agggtttgacatcctgcgaacctctaagaaattagagggtgcctttgggaacgcagtgacaggtggtgcatggctgtcgtcagctcgtgtcgtgagatgttgggttaagtcccgcaacgagcgcaacccacgtttttagttgccagcattcagttgggcactctagagagaccgccggtgataaaccggaggaaggtgtggatgacgtcaagtcatcatgccccttacatcctgggctacacacgtactacaatgctacggacaaagggcagcgaactcgcgagggcaagcaaatcccataaaccgtggctcagttcagatcgtaggctgcaactcgcctacgtgaagaaggaatcgctagtaatcgcaggtcagcatac
>5cd4ebc7d2b37888369bab793559a2d4
agggtttgacatcctgcgaacctctaagaaattggagggtgccttcgggaacgcagtgacaggtggtgcatggctgtcgtcagctcgtgtcgtgagatgttgggttaagtcccgcaacgagcgcaacccacgtttttagttgccagcatttagttgggcactctagagagaccgccggtgataaaccggaggaaggtgtggacgacgtcaagtcatcatgccccttacatcctgggctacacacgtactacaatgctacggacaaagggcagcgaactcgcgagggcaagcaaatcccataaaccgtggctcagttcagatcgtaggctgcaactcgcctacgtgaaggaggaatcgctagtaatcgcaggtcagcatac
>9901c075b6aacebd47324dd7c8bd66da
agggtttgacatgatacgaatctttgtgaaagcaaagagtgccgtttggaacgtatacacaggtggtgcatggctgtcgtcagctcgtgtcgtgagatgttgggttaagtcccgcaacgagcgcaacccttgtttttagttgcctttatggaactctagaaagactgccggttataaaccggaggaaggcggggatgacgtcaagtcagcatgccccttataccctgggctacacacgtgctacattgggcgagacaatgagatgcaaatctgcgaagataagctaatctataaactcgttctaagttcggattgcaggctgcaactcgcctgcatgaaggtggaatcgctagtaatcgctggtcagctatacagcggtg
>0b5fd01da7f0e15934e66c39e4f58364
agggtttgacatgacatgaattcttttgagaaaaagaagtgccttttaggaacatgtacacaggtggtgcatggctgtcgtcagctcgtgtcgtgagatgttgggttaagtcccgcaacgagcgcaacccttgtttttagttatttttctagaaagactgccggttataagccggaggaaggcggggacgacgtcaagtcagcatgccccttacaccctgggctacacacgtgctacattgggtaagacaatgagtcgcgagcctgtgaaggtcagcaaatctaaaaacttactctaagttcagattgtaggctgtaactcgcctacatgaagttggaatcgctagtaatcgctggtcagccatacagcggtgaatccgt
>98db38d07405103aae42c81ce6c3aff1
agggtttgacatgacaggaattttcttgagaaagagaagtgccttttaggaacctgtacacaggtggtgcatggctgtcgtcagctcgtgtcgtgagatgttgggttaagtcccgcaacgagcgcaacccttgtttttagttacttttctagaaagactgccggttataagccggaggaaggcggggacgacgtcaagtcagcatgccccttacaccctgggctacacacgtgctacattggataagacaatgagtcgcgaacctgcgaaggtcagcaaatctataaacttattctaagttcggattgtaggctgaaactcgcctacatgaagctggaatcgctagtaatcgctggtcagccatacagcggtgaatccgt
>7b698d63e9c60b0d37e04bfca0dba432
agggtttgacatgatacgaatttttatgaaaataaaaagtgccctttggaacgtatacacaggtggtgcatggctgtcgtcagctcgtgtcgtgagatgttgggttaagtcccgcaacgagcgcaacccttatttttagttgccttttggaactctaaaaagactgctggttataaaccggaggaaggtggggacgacgtcaagtcagcatgccccttatatcctgggctacacacgtgctacattggacgagacaataagttgcaactctgcgaagattagctaatctataaactcgttctaagttcggattacaggctgcaactcgcctgtatgaaggtggaatcgctagtaatcgctggtcagctatacagcggtga
>444b055f7dc937989e0b1e603ff072cb
agggtttgacatggtacaaaatttttcgaaagaaaatgggtagagatacacgtacacacaggtggtgcatggctgtcgtcagctcgtgtcgtgagatgttgggttaagtcccgcaacgagcgcaacccttgtttttagtttaatctagaaagactatcggttatacaccggaggaaggtgaggacgacgtcaagtcagcatgccccttatatcctgggctacacacgtgctacattggatagaacaatgagatgcaattttgcgaaaaaaagccaatctataaatctattctaagttcggattgtaggctgaaactcgcctacatgaagttggaatcgctagtaatcgctggtcatcacacagcggtgaattcgttcccg
>e62d40de5dfe9b94dccd9332800b6b7b
agggtttgacatgatatgaattttcttgagaaagaaaagtgccttttaggaacatatacacaggtggtgcatggctgtcgtcagctcgtgtcgtgagatgttgggttaagttccgcaacgagcgtaacccttgtttttagttatttttctagaaagactgccggttataagccggaggaaggcggggacgacgtcaagtcagcatgccccttacaccctgggctacacacgtgctacattgggtaaaacaatgagtcgcaagcctgcgaaggttagcaaatctataaatttactctaagttcagattgtaggctgtaactcgcctacatgaagttggaatcgctagtaatcgctggtcagctatacagcggtgaatccgt
>e013d863e29db2ce321a703404ae30d8
agggtttgacatgatacgaatttctctgaaaggagaaagtgccgtttggaacgtatacacaggtggtgcatggctgtcgtcagctcgtgtcgtgagatgttgggttaagtcccgcaacgagcgcaacccttatttttagttgcctttatggaactctagaaagactgctggttataaaccggaggaaggcggggatgacgtcaagtcagcatgccccttacaccctgggctacacacgtgctacattgggcgagacaatgagatgcaactctgcgaagattagctaatctataaactcgttctaagttcggattgtaggctgcaactcgcctgcatgaaggtggaatcgctagtaatcgctggtcagctatacagcggtg
>541b8f2b13c7c31706a1e6f756bca638
agaccttgacatgtcatgaatttctttgaagggagaaagtgctttgcaaaaagagcatgaacacaggtggtgcatggctgtcgtcagctcgtgtcgtgagatgttgggttaagtcccgcaacgagcgcaacccttgtcttgtgttgattttatagaaaatgatcacaagagactgccggtaataaaccggaggaaggtgaggatgacgtcaagtcagcatgccccttacggtctgggctacacacgtgctacaatggtaagaacaataggaagctatttcaagagattgtgcaaaaccttaaaacttatctcagttcggattgcaggctgcaactcgcctgcatgaagtcggaatcgctagtaatcgcgggtcagctata
>02208b0063ebecf942240c2672a36a20
aggacttgacatactacaaattcctttgagaaaaggaagtgccttcgggaatgtagatacaggtggtgcatggctgtcgtcagctcgtgtcgtgagatgttgggttaagtcccgcaacgagcgcaacccttatttttagttactaacttgttaggttttttagaaagactgccggtgacaaaccggaggaaggtgaggatgacgtcaagtcagcatgccccttatgtcctgggctacacacgtgctacaatggttaagacaaagagtcgcgagctcgtgagagtcagctaatctcataaacttagcctaagttcagattgtaggctgcaactcgcctgcatgaagttggaatcgctagtaatcgctggtcagccatacag
>0bced12891c230d5dd7d0e3b8f262a91
agggtttgacatgatacgaatttctttgaaagaagaaagtgccgtttggagcgtatacacaggtggtgcatggctgtcgtcagctcgtgtcgtgagatgttgggttaagtcccgcaacgagcgcaaccctcatttttagttgccttatggaactctagaaagactgccggttataaaccggaggaaggcggggatgacgtcaagtcagcatgccccttacaccctgggctacacacgtgctacaatggatgagacaatgagatgctactctgcgaagacaagctaatctataaactcattctaagttcggattgtaggctgcaactcgcctgcatgaagttggaatcgctagtaatcgctggtcagctatacagcggtga
>d1599dc62c11485b3c5ead433ec2f412
agggcttgacatactacgaattcttttgaaagagagaagtgccttcgggaatgtagatacaggtggtgcatggctgtcgtcagctcgtgtcgtgagatgttgggttaagtcccgcaacgagcgcaacccttatttttagttaccaattcgttgggttttttagaaagactgccggtgacaaaccggaggaaggtgaggatgacgtcaagtcagcatgccccttatgtcctgggctacacacgtgctacaatggttaagacaaagagttgcgagcttgtaaaagtcagctaatctcataaacttagcctaagttcagattgtaggctgcaactcgcctgcatgaagttggaatcgctagtaatcgctggtcagccatacag
>f1ed1559dcc30adb948a91e648783998
agggcttgacataccacgaaccttgctgaaaagcttgggtgccttcgggaacgtggatacaggtggtgcatggctgtcgtcagctcgtgtcgtgagatgttgggttaagtcccgcaacgagcgcaaccctcgtttttagttgctagcattcagttgagcactctagaaagactgccggtgacaaaccggaggaaggtgaggatgacgtcaagtcagcatgccccttacgtcctgggctacacacgtgctacaatggctaagacaaagagttacaagcttgcgaaagttagttaatctcctaaacttagtctcagttcggattgcaggctgcaactcgcctgcatgaaggcggaatcgctagtaatcgccggtcagccata
>fc3e9d9032562ac5cfb1d6ec89d17651
agggcttgacatgtcacagatctttctgaaagggaagagtgccttcgggaatgtgaacacaggtggtgcatggctgtcgtcagctcgtgtcgtgagatgttgggttaagtcccgcaacgagcgtaacccttgtctttagttgccatcattaagttgggcactttaaagagactgccggtgataaaccggaggaaggtgaggacgacgtcaagtcagcatgccccttacgccctgggctacacacgtactacaatggccgagacaaagagtcgcaagtctgcaaaggcaagctaatctcataaactcggtctcagttcggattgcaggctgcaactcgcctgcatgaagttggaatcgctagtaatcgccggtcagccata
>55f54ada5e0525a59ebc142c33b09457
agggtttgacatgatacgaatttctttgaaagaagaaagtgccgtttggagcgtatacacaggtggtgcatggctgtcgtcagctcgtgtcgtgagatgttgggttaagtcccgcaacgagcgcaacccttatttttagttgccttatggaactctagaaagactgctggttataaaccggaggaaggcggggatgacgtcaagtcagcatgccccttacaccctgggctacacacgtgctacattgggcgagacaatgagatgcaactctgcgaagattagctaatctataaactcgttctaagttcggattgcaggctgcaactcgcctgcatgaaggtggaatcgctagtaatcgctggtcagctacacagcggtga
>360eaf675979b805d803fbf93914b415
agggtttgacatgatacgaatttttttgaaagaaaaaagtgccgtttggagcgtatacacaggtggtgcatggctgtcgtcagctcgtgtcgtgagatgttgggttaagtcccgcaacgagcgcaacccttatttttagttgcctttatggaactctagaaagactgccggttataaaccggaggaaggcggggatgacgtcaagtcagcatgccccttacaccctgggctacacacgtgctacattgggcgagacaatgagatgcgactctgcgaagattagctaatctataaactcgttctaagttcggattgtaggctgcaactcgcctacatgaaggtggaatcgctagtaatcgctggtcagctacacagcggtg
>3137a37ef2e18c857245ef3b819cb49a
agggtttgacatgatatgaatttctttgaaagaagaaagtgccttttggaacatatacacaggtggtgcatggctgtcgtcagctcgtgtcgtgagatgttgggttaagtcccgcaacgagcgcaacccttatttttagttgccttatggaactctagaaagactgccggttataaaccggaggaaggcggggatgacgtcaagtcagcatgccccttacaccctgggctacacacgtgctacaatgggtgagacaatgagatgcaactctgcgaagacaagctaatctataaactcactctaagttcggattgtaggctgcaactcgcctgcatgaagttggaatcgctagtaatcgctggtcagctatacagcggtga
>a9fc96e478a02dba22ee145f68806ce6
agggtttgacatgatatgaatttttttgaaagaaaaaagtgccgtttggaacatatacacaggtggtgcatggctgtcgtcagctcgtgtcgtgagatgttgggttaagtcccgcaacgagcgcaaccctcatttttagttgccttttggaactctagaaagactgccggttataaaccggaggaaggcggggatgacgtcaagtcagcatgccccttacaccctgggctacacacgtgctacattggacgagacaatgagctgcaagtctgcgaagattagccaatctataaactcgttctaagttcggattgtaggctgcaactcgcctgcataaagatggaatcgctagtaatcgctggtcagccatacagcggtga
>d35b2b7573010c02650771905fdcac20
agggcttgacatactacaaatcttttagagatagaagagtgctttcgagaatgtagatacaggtggtgcatggctgtcgtcagctcgtgtcgtgagatgttgggttaagtcccgcaacgagcgcaaccctcgtttttagttgccaatttattggtttttttagaaagactgccggtgacaaaccggaggaaggtgaggatgacgtcaagtcagcatgccccttatgtcctgggctacacacgtgctacaatgatggggacaaagagttgccaatctgcgaagatgagctaatctcataaactccatccaagttcggattgtaggctgcaactcgcctacatgaagttggaattgctagtaatcgctggtcagccatacag
>9ebc889d84f7e5030c50469db574d069
agggtttgacatgatacgaatttttttgaaagaaaaaagtgccgtttggaacgtatacacaggtggtgcatggctgtcgtcagctcgtgtcgtgagatgttgggttaagtcccgcaacgagcgcaaccctcatttttagttgccttatggaactctagaaagactgccggttataaaccggaggaaggcggggatgacgtcaagtcagcatgccccttacaccctgggctacacacgtgctacaatgggcgagacaatgagatgcaaatctgtgaagactagctaatctataaactcgttctaagttcggattgtaggctgcaactcgcctgcatgaagttggaatcgctagtaatcgctggtcagctatacagcggtga
>54fd4314381be53f1d36de9899d68356
aaggcttgacatactacagatttctttgaaagaagaaagtgccttcgggaatgtagatacaggtggtgcatggctgtcgtcagctcgtgtcgtgagatgttgggttaagtcccgcaacgagcgcaacccttgtttttagttgccaatttatttgggttttctagaaagactgccggtgacaaaccggaggaaggtgaggatgacgtcaagtcagcatgccccttatgccttgggctacacacgtgctacaatggttaagacaaagagttgcaagcttgtgaaagttagctaatctcgtaaacttaatctaagttcggattgtaggctgcaactcgcctacatgaagtcggaatcgctagtaatcgctggtcagccataca
>d5fe5f45d789a2283244401bc1f006cf
agggtttgacatgatacgaatttttgtgaaagcaaaaagtgccgtttggaacgtatacacaggtggtgcatggctgtcgtcagctcgtgtcgtgagatgttgggttaagtcccgcaacgagcgcaacccttgtttttagttgcttttatagaaatctagaaagactgccggttataaaccggaggaaggcggggatgacgtcaagtcagcatgccccttacaccctgggctacacacgtgctacattgggcgagacaatgagacgcaaatctgtgaagactagctaatctataaactcgttctaagttcggattgtaggctgcaactcgcctacatgaagttggaatcgctagtaatcgctggtcagctatacagcggtg
>5ccff72d1922d6265f4652b8b7a736e2
agggtttgacatgatacgaatttctttgaaagaagaaagtgccgtttggaacgtatacacaggtggtgcatggctgtcgtcagctcgtgtcgtgagatgttgggttaagtcccgcaacgagcgcaacccttgtttttagttgccttttatggaactctaaaaagactgctggttataaaccggaggaaggtggggatgacgtcaagtcagcatgccccttacaccctgggctacacacgtgctacattgggcgagacaatgagatgcaaatctgcgaagaatagctaatctataaactcgttctaagttcggattgtaggctgcaactcgcctacatgaaggtggaatcgctagtaatcgctggtcagctacacagcggt
>7950ab719b4ce7e88e59dec380c3a2e2
agggtttgacatgatacgaatttctttgaaagaagaaagtgccatttggagcgtatacacaggtggtgcatggctgtcgtcagctcgtgtcgtgagatgttgggttaagtcccgcaacgagcgcaacccttatttttagttgcctttatggaactctagaaagactgctggttataaaccggaggaaggcggggatgacgtcaagtcagcatgccccttacaccctgggctacacacgtgctacattgggcgagacaatgagatgcaactctgcgaagattagctaatctataaactcgttctaagttcggattgcaggctgcaactcgcctgcatgaaggtggaatcgctagtaatcgctggtcagctatacagcggtg
>11ba03fab1be82359e7d4e0b79b4ff97
agggtttgacatgatacgaattttcttgaaagagaaaagtgccgtttggaacgtatacacaggtggtgcatggctgtcgtcagctcgtgtcgtgagatgttgggttaagtcccgcaacgagcgcaacccctatttttagttgcctttatggaactctagaaagactgctggttataaaccggaggaaggcggggatgacgtcaagtcagcatgccccttacaccctgggctacacacgtgctacattgggcgagacaatgagatgcaactctgcgaagattagctaatctataaactcgttctaagttcggattgtaggctgcaactcgcctgcatgaaggtggaatcgctagtaatcgctggtcagctatacagcggtg
>953921a244f8d1deb14b479e3e8229f4
agggtttgacatcctgcgaatctcttggaaacgagagagtgccctcgggagcgcagtgacaggtggtgcatggctgtcgtcagctcgtgtcgtgagatgttgggttaagtcccgcaacgagcgcaacccacgtctttagttgccagcattaagttgggcactctagagagaccgccggtgataaaccggaggaaggtgtggatgacgtcaagtcatcatgccccttacatcctgggctacacacgtactacaatgctacggacaaagggcagcaagttcgcgaggacaagcaaatcccataaaccgtggctcagttcagatcgtaggctgcaactcgcctacgtgaaggaggaatcgctagtaatcgcaggtcagcatac
>6479cafa5193280084388644458d48fc
agggcttgacatactgcgaatctccttgaaagaggagagtgccttcgggaatgcagatacaggtggtgcatggctgtcgtcagctcgtgtcgtgagatgttgggttaagtcccgcaacgagcgcaacccttgtttttagttaccaattcgttgggctttctagaaagactgccggtgacaaaccggaggaaggtgaggatgacgtcaagtcagcatgccccttatgtcctgggctacacacgtgctacaatggctaggacaaagagtcgcaagtttgcgaaaacaagctaatctcataaacctagcctaagttcagattgtaggctgcaactcgcctacatgaagttggaatcgctagtaatcgctggtcagccatacag
>0bf099e02c39936242c341ae4988435c
agggcttgacatactacaaatcttttagagatagaagagtgctttcgagaatgtagatacaggtggtgcatggctgtcgtcagctcgtgtcgtgagatgttgggttaagtcccgcaacgagcgcaaccctcgtttttagttgccaatttattggtttttttagaaagactgccggtgacaaaccggaggaaggtgaggatgacgtcaagtcagcatgccccttatgtcctgggctacacacgtgctacaatgatggggacaaagagttgccaatctgcgaagatgagctaatctcgtaaactccatctaagttcggattgtaggctgcaactcgcctgcatgaagttggaattgctagtaatcgctggtcagccatacag
>a92f7413dad77edc6926e150b00f7db3
agggtttgacatgatacgaattttcttgaaagagaaaagtgccgtttggaacgtatacacaggtggtgcatggctgtcgtcagctcgtgtcgtgagatgttgggttaagtcccgcaacgagcgcaacccttatttttagttgccttttatggaactctagaaagactgctggttataaaccggaggaaggcggggatgacgtcaagtcagcatgccccttacaccctgggctacacacgtgctacattgggcgagacaatgagacgcaaacctgcgaaggtaagctaatctataaactcgttctaagttcggattgtaggctgcaactcgcctgcatgaaggtggaatcgctagtaatcgctggtcagcatacagcggtg
>bbf38a38504e5094e3b67cc9141f858f
agggcttgacatactacaaatcttttagagatagaagagtgctttcgagaatgtagatacaggtggtgcatggctgtcgtcagctcgtgtcgtgagatgttgggttaagtcccgcaacgagcgcaaccctcgtttttagttgccaatttattggtttttttagaaagactgccggtgacaaaccggaggaaggtgaggatgacgtcaagtcagcatgccccttatgtcctgggctacacacgtgctacaatgatggggacaaagagttgccaatctgcgaagatgagctaatctcgtaaactccatccaagttcggattgcaggctgcaactcgcctgcatgaagttggaattgctagtaatcgctggtcagccatacag
>907fe1d20ebcd950bd877c4d4dfc68ca
agggcttgacatactgcgaatcttcttgaaagagaagagtgccttcgggaatgcagatacaggtggtgcatggctgtcgtcagctcgtgtcgtgagatgttgggttaagtcccgcaacgagcgcaacccttgtttttagttaccaacttgttgggttttctagaaagactgccggtgacaaaccggaggaaggtgaggatgacgtcaagtcagcatgccccttatgtcctgggctacacacgtgctacaatggttaggacaaagagttgcaagtttgcaaaaacaagctaatctcgtaaacctaacctaagttcagattgtaggctgcaactcgcctacatgaagttggaatcgctagtaatcgctggtcagccatacag
>109c8141dec0f7c3e3ed267e6d938eb6
aaggcttgacatactacaaatttctttgaaagaggaaagtgccttcgggaatgtagatacaggtggtgcatggctgtcgtcagctcgtgtcgtgagatgttgggttaagtcccgcaacgagcgcaacccttgtttttagttgctaatttatttaggttttctagaaagactgccggtgacaaaccggaggaaggtgaggatgacgtcaagtcagcatgccccttatgccttgggctacacacgtgctacaatggttaagacaaagagttgcgagctcgcgagagtcagctaatctcataaacttatcctaagttcggattgtaggctgcaactcgcctgcatgaagtcggaatcgctagtaatcgctggtcagccataca
>47d06bb9b733c65daa3a5d9892278063
agggtttgacatgatacgaatttcttagaaacaagaaagtgccttttggaacgtatacacaggtggtgcatggctgtcgtcagctcgtgtcgtgagatgttgggttaagtcccgcaacgagcgcaacccttatttttagttgccttttaggaactctagaaagactgctggttataaaccggaggaaggcggggatgacgtcaagtcagcatgccccttacaccctgggctacacacgtgctacaatgggtgagacaatgagatgcaaatccgcgaggacaagctaatctataaactcattctaagttcggattgtaggctgcaactcgcctgcatgaagttggaatcgctagtaatcgctggtcagctatacagcggtg
>982bbebbd0fcd87eb95ba5b9298ae1f5
agggcttgacatactgcaaatctttttgagaaagaagagtgccttcgggaatgtagatacaggtggtgcatggctgtcgtcagctcgtgtcgtgagatgttgggttaagtcccgcaacgagcgcaacccttatttttagttatcaaattttgagctttctagaaagactgccggtgacaaaccggaggaaggtgaggatgacgtcaagtcagcatgccccttatgtcctgggctacacacgtgctacaatggttaagacaaagagttgcgagttcgtgagaaccagctaatctcgtaaacttaacccaagttcagattgtaggctgcaactcgcctacatgaagttggaatcgctagtaatcgctggtcagctatacagc
>ce3a142cfad9ef4483ec6790d54ef396
agggtttgacatgatacgaatttttctgaaaagaaaaagtgccttttggaacgtatacacaggtggtgcatggctgtcgtcagctcgtgtcgtgagatgttgggttaagtcccgcaacgagcgcaacccttgtttctagttgccttttggaactctagaaagactgccggttataaaccggaggaaggcggggatgacgtcaagtcagcatgccccttacaccctgggctacacacgtgctacaatgggcgagacaatgagctgcaaatctgcgaagattagctaatctataaactcgttctaagttcggattgcaggctgaaactcgcctgcatgaagttggaatcgctagtaatcgctggtcagctatacagcggtga
>39ec2a0e670f4e96ebdc9c82a89caa3e
agggtttgacatgatacgaatttctttgaaagaagaaagtgccgtttggaacgtatacacaggtggtgcatggctgtcgtcagctcgtgtcgtgagatgttgggttaagtcccgcaacgagcgcaacccttgtttttagttgcctttatggaactctagaaagactgccggttataaaccggaggaaggcggggacgacgtcaagtcagcatgccccttacaccctgggctacacacgtgctacattgggcgagacaatgagatgcaagtctgtgaagattagctaatctataaactcgttctaagttcggattgtaggctgcaactcgcctacatgaaggtggaatcgctagtaatcgctggtcagctacacagcggtg
>6ca2e23656b740e3e2d12ea9d1b006b8
agggtttgacatgggacttagctttttgagaaaaaagtgaccttcgggaggtccacacaggtggtgcatggctgtcgtcagctcgtgtcgtgagatgttgggttaagtcccgcaacgagcgcaacccttgtttttagttaattggttcgcctattctaaagagactatcggttataaaccgggggaaggtgaggacgacgtcaagtcagcatgccccttacatcctgggctacacacgtgctacattgggttaggacaatgagatacaatttcgtgagaaaaagtcaatctataaacctactctaagttcagattgtaggctgcaactcgcctacatgaagttggaatcgctagtaatcgctggtcagctacacagcggt
>9c918a6f494f81587ff01ef0503b8f72
aggacttgacatactacaaattcttttgagaaaaagaagtgccttcgggaatgtagatacaggtggtgcatggctgtcgtcagctcgtgtcgtgagatgttgggttaagtcccgcaacgagcgcaacccttatttttagttactaacttgttaggttttctagaaagactgccggtgataaaccggaggaaggtgaggatgacgtcaagtcagcatgccccttatgtcctgggctacacacgtgctacaatggttaagacaaagagtcgcgagttcgcaaggataagctaatctcataaacttagcctaagttcagattgtaggctgcaactcgcctacatgaagttggaatcgctagtaatcgctggtcagccatacag
>0aa804df58360cd87b941917f95384a4
aggacttgacatactacaaattctttagagatagagaagtgccttcgggaatgtagatacaggtggtgcatggctgtcgtcagctcgtgtcgtgagatgttgggttaagtcccgcaacgagcgcaacccttatttttagttaccaattcgttgggttctctagaaagactgccggtgacaaaccggaggaaggtgaggatgacgtcaagtcagcatgccccttatgtcctgggctacacacgtgctacaatggttaagacaaagagtcgcgagctcgcaagagtcagctaatctcataaacttagcctaagttcagattgtaggctgcaactcgcctgcatgaagttggaatcgctagtaatcgctggtcagccatacag
>bbba08088b5618d2a1f1538a4bbdf875
agggtttgacatgatacgaatttctttgaaagaagaaagtgccgtttggaacgtatacacaggtggtgcatggctgtcgtcagctcgtgtcgtgagatgttgggttaagtcccgcaacgagcgcaacccttgtttttagttgccttttatggaactctagaaagactgccggttataaaccggaggaaggcggggacgacgtcaagtcagcatgccccttacaccctgggctacacacgtgctacattggacgagacaatgagatgcaactccgcgaggattagctaatctataaactcgttctaagttcggattgtaggctgcaactcgcctacataaagttggaatcgctagtaatcgctggtcagctatacagcggt
>55ab6cda61d128ba2c606340f02bb829
agggcttgacatactacaaatctttttgagaaaaaagagtgccttcgggaatgtagatacaggtggtgcatggctgtcgtcagctcgtgtcgtgagatgttgggttaagtcccgcaacgagcgcaacccttatttttagttactaattcgttaggctctctagaaagactgccggtgacaaaccggaggaaggtgaggatgacgtcaagtcagcatgccccttatgccctgggctacacacgtgctacaatggttaagacaaagagtcgctagcttgtgaaagtcagctaatctcataaacttagcctaagttcagattgtaggctgcaactcgcctacatgaagttggaatcgctagtaatcgctggtcagccatacag
>747e96ef258acecc87862287967c7206
agggtttgacatgatacgaatttttttgaaaaaaaaaagtgccttttggaacgtatacacaggtggtgcatggctgtcgtcagctcgtgtcgtgagatgttgggttaagtcccgcaacgagcgcaacccttatttttagttgccttttggaactctagaaagactgccggttataaaccggaggaaggcggggatgacgtcaagtcagcatgccccttacaccctgggctacacacgtgctacaatgggcgagacaatgagttgcaaatccgcgaggattagctaatctataaactcgttctaagttcggattgtaggctgcaactcgcctgcatgaagctggaatcgctagtaatcgctggtcagctacacagcggtga
>ef635e8d8700c75d5cfc8bbc5ed80d1b
agggtttgacatggtgttaattctttgaaaaaagaagtaccgttcgcggtagacacacacaggtggtgcatggctgtcgtcagctcgtgtcgtgagatgttgggttaagtcccgcaacgagcgcaacccttgtttttagttacaagtaatctaaaaagactatcggttataaaccggaggaaggtggggacgacgtcaagtcagcatgccccttataccctgggctacacacgtgctacattgggtaggacaatgagatgccaaaccgcgaggtcgagctaatctacaaacctactctaagttcggattggaggctgcaactcgcctccatgaagttggaatcgctagtaatcgctggtcagcaacacagcggtgaatcc
>d6a7545d353bb72f6d2d6d33842afa5b
agggtttgacatgatacgaatttttttgaaagaaaaaagtgccgtttggaacgtatacacaggtggtgcatggctgtcgtcagctcgtgtcgtgagatgttgggttaagtcccgcaacgagcgcaacccttatttttagttgccattctggaactctagaaagactgctggttataaaccggaggaaggcggggatgacgtcaagtcagcatgccccttataccctgggctacacacgtgctacattgggcgagacaatgagatgcaactctgcgaagattagctaatctataaactcgttctaagttcggattgtaggctgcaactcgcctgcatgaaggtggaatcgctagtaatcgctggtcagctatacagcggtg
>21fa1e2cdd647757e28ada0acc2fc549
agggcttgacatactacagatccttttgagaaaaaggagtgccttcgggaatgtagatacaggtggtgcatggctgtcgtcagctcgtgtcgtgagatgttgggttaagtcccgcaacgagcgcaacccttatttttagttactaattcgttaggttctctagaaagactgccggtgacaaaccggaggaaggtgaggatgacgtcaagtcagcatgccccttatgtcctgggctacacacgtgctacaatggctaagacaaagagtcgcgagcttgtgaaagtcagctaatctcataaacttagcctaagttcagattgtaggctgcaactcgcctacatgaagttggaatcgctagtaatcgctggtcagccatacag
>ca5bfa967f4da7bda42c6b1af62a2bdf
agggtttgacatgatacgaatttttgtgaaagcaaaaagtgcctttgggaacgtatacacaggtggtgcatggctgtcgtcagctcgtgtcgtgagatgttgggttaagtcccgcaacgagcgcaacccttgtttttagttgcctttttggaaatctaaaaagactgccggttataaaccggaggaaggagaggatgacgtcaagtcagcatgccccttatatcctgggctacacacgtgctacattgggttagacaataagatgcaactctgtgaagattagctaatctataaactaactctaagttcggattataggctgcaactcgcctatatgaagttggaatcgctagtaatcgctggtcagctatacagcggtg
>76d1abe1532554e1fd8784b755482bd3
agggcttgacatactgcgaatctccccgaaaagggagagtgccttcgggaatgcagatacaggtggtgcatggctgtcgtcagctcgtgtcgtgagatgttgggttaagtcccgcaacgagcgcaacccttgtttttagttaccaattcgttgggttctctagaaagactgccggtgacaaaccggaggaaggtgaggatgacgtcaagtcagcatgccccttatgtcctgggctacacacgtgctacaatggttaggacaaagagtcgcaagtttgcaaaaacaagctaatctcataaacctagcctaagttcagattgtaggctgcaactcgcctacatgaagttggaatcgctagtaatcgctggtcagccatacag
>e79c030ca3ad7828dffeba49a2592366
agggcttgacatactgcgaatctttttgaaagaagagagtgccttcgggaatgcagatacaggtggtgcatggctgtcgtcagctcgtgtcgtgagatgttgggttaagtcccgcaacgagcgcaacccttgtttttagttaccaacttgttgggttttctagaaagactgccggtgacaaaccggaggaaggtgaggatgacgtcaagtcagcatgccccttatgtcctgggctacacacgtgctacaatggttaggacaaagagtcgcaagtttgtaaagacaagctaatctcataaacctagcctaagttcagattgtaggctgcaactcgcctacatgaagttggaatcgctagtaatcgctggtcagccatacag
>81f005becd983a180929bb0a397bf1fa
aagaattgacatgctgcgaacgtttacgaaagtaaaaagtctattaacttagttaatagcgcagacacaggtggtgcatggttgtcgtcagctcgtgccgtgaggtgttaggttaagtcctgcaacgagcgcaacccttgtctttagttatattctagagagactgccggtgataaaccggaggaaggtgaggatgacgtcaaatcagcatgccccttacatcttgggcgactcacgtgctacaatggtcgggacaaagagatgctaccctgcgaaggcaagctaacctcaaaaacccgatctcagttcggattgcaggctgcaactcgcctgcatgaagttggaatcgctagtaatcgcaggtcagccatactgcggtg
>21d921a59a22595defd99f958677a682
agggcttgacatactgcgaatctctttgaaaggagagagtgccttagggaatgcagatacaggtggtgcatggctgtcgtcagctcgtgtcgtgagatgttgggttaagtcccgcaacgagcgcaacccttgtttttagttaccaacttgttgggttttctagaaagactgccggtgacaaaccggaggaaggtgaggatgacgtcaagtcagcatgccccttatgtcctgggctacacacgtgctacaatggttgggacaaagagtcgcaagtttgcaaaaacaagctaatctcataaacctagcctaagttcagattgtaggctgcaactcgcctacatgaagttggaatcgctagtaatcgctggtcagccatacag
>479c641af9d506f5b5e08d5f62194153
agggtttgacatgatacgaatttttgtgaaagcagaaagtgccgtttggaacgtatacacaggtggtgcatggctgtcgtcagctcgtgtcgtgagatgttgggttaagtcccgcaacgagcgcaacccttgtttttagttgcttttatagaaatctagaaagactgccggttataaaccggaggaaggcggggatgacgtcaagtcagcatgccccttacaccctgggctacacacgtgctacattgggcgagacaatgagacgcaaatctgtgaagactagctaatctataaactcgttctaagttcggattgtaggctgcaactcgcctacatgaagttggaatcgctagtaatcgctggtcagctatacagcggtg
>4efd681eda596a042768c5eedb370420
agggcttgacatactacaaattcttttgaaagaaagaagtgccttcgggaatgtagatacaggtggtgcatggctgtcgtcagctcgtgtcgtgagatgttgggttaagtcccgcaacgagcgcaacccttatttttagttaccaattcgttgggttttttagaaagactgccggtgacaaaccggaggaaggtgaggatgacgtcaagtcagcatgccccttatgtcctgggctacacacgtgctacaatggctaagacaaagagtcgcaagctcgtgagagtaagctaatctaataaacttagtctaagttcagattgtaggctgcaactcgcctacatgaagttggaatcgctagtaatcgctggtcagccatacag
>2ddaf6080406e3c8bea47ca117747e4a
agggtttgacatgatacgaatttttgtgaaagcgaaaagtgccgtttggaacgtatacacaggtggtgcatggctgtcgtcagctcgtgtcgtgagatgttgggttaagtcccgcaacgagcgcaacccttgtttttagttgctttttatagaactctagaaagactgccggttataaaccggaggaaggcggggatgacgtcaagtcagcatgccccttacaccctgggctacacacgtgctacattgggcgagacaatgagatgcaactctgtgaagactagctaatctataaactcgttctaagttcggattgtaggctgcaactcgcctacatgaagttggaatcgctagtaatcgctggtcagctatacagcggt
>7c2a2cf17eddf93de39f3c9b5cae03ec
agggtttgacatgatacggatttctttgaaaaaagaaagtgccttttggaacgtatacacaggtggtgcatggctgtcgtcagctcgtgtcgtgagatgttgggttaagtcccgcaacgagcgcaacccttgtttttagttgccttttggaactctaaaaagactgccggttataaaccggaggaaggcggggatgacgtcaagtcagcatgccccttacaccctgggctacacacgtgctacaatggacgagacaataagttgcgaatctgtgaagaccagctaatctctaaactcgttctaagttcggattgtaggctgcaactcgcctgcatgaagttggaatcgctagtaatcgctggtcagccatacagcggtga
>2ad7eb54af716ef9730edfa7bb2229dd
aagaattgacatgctgcgaacgtttatgaaaataaaaagtctattaacttagttaatagcgcagacacaggtggtgcatggttgtcgtcagctcgtgccgtgaggtgttgggttaagtcccgcaacgagcgcaacccttgtctttagttattatctagagagactgccggtgataaaccggaggaaggtgaggatgacgtcaaatcagcatgccccttacatcttgggcgactcacgtgctacaatggttgggacaaagagatgctaccctgcgaaggcaagctaacctcaaaaacccaatcttagttcggattgcaggctgcaactcgcctgcatgaagttggaatcgctagtaatcgcaggtcagccatactgcggtg
>921e6ce4b6d9c6905fd45c86b4303d1f
agggtttgacatgatacgaatttctttgaaaaaagaaagtgccttttggaacgtatacacaggtggtgcatggctgtcgtcagctcgtgtcgtgagatgttgggttaagtcccgcaacgagcgcaacccttgtttttagttgccttttatggaactctagaaagaccgccggttataaaccggaggaaggcggggatgacgtcaagtcagcatgccccttacatcctgggctacacacgtgctacattggacaagacaatgagatgcaactctgcgaagattagctaatctataaacttgttctaagttcggattgtaggctgcaactcgcctacatgaaggtggaatcgctagtaatcgctggtcagctatacagcggt
>952c99feaaae06051e9ecfba83a845c9
aaggcttgacatactacaaatttctttgaaagaggaaagtgccttcgggaatgtagatacaggtggtgcatggctgtcgtcagctcgtgtcgtgagatgttgggttaagtcccgcaacgagcgcaacccttgtttttagttgccaattcaatttgggttttctagaaagactgccggtgacaaaccggaggaaggtgaggatgacgtcaagtcagcatgccccttatgccttgggctacacacgtgctacaatggttaagacaaagagttgcgagcttgcgaaagttagctaatctcgtaaacttaacctaagttcggattgtaggctgcaactcgcctgcatgaagtcggaatcgctagtaatcgctggtcagccatac
>275d8649c71c232d6c2a253ea82fe199
agggcttgacatactgcgaatctccttgaaaggggagagtgccttcgggaatgcagatacaggtggtgcatggctgtcgtcagctcgtgtcgtgagatgttgggttaagtcccgcaacgagcgcaacccttgtttttagttaccaacttgttgggttttctagaaagactgccggtgacaaaccggaggaaggtgaggatgacgtcaagtcagcatgccccttatgtcctgggctacacacgtgctacaatggttaggacaaagagtcgcaagtttgcaaaaacaagctaatctcataaacctagcctaagttcagattgtaggctgcaactcgcctacatgaagttggaatcgctagtaatcgctggtcagccatacag
>2c2fc0f96af9aef878f7ee616a35be60
agggtttgacatgatacgaatttttttgaaagaaaaaagtgccttttggaacgtatacacaggtggtgcatggctgtcgtcagctcgtgtcgtgagatgttgggttaagtcccgcaacgagcgcaacccttatttttagttgccttatggaactctagaaagactgccggtcataaaccggaggaaggcggggatgacgtcaagtcagcatgccccttacaccctgggctacacacgtgctacaatgggcgagacaatgagatgcaagcctgcgaaggttagctaatctaaaaactcgttctaagttcggattgtaggctgcaactcgcctgcatgaagttggaatcgctagtaatcgctggtcagctatacagcggtga
>01574b9038b2602274da06b4d7989fe3
agggtttgacatgatacgaacttttgtgaaagcagaaggtgccgtttggaacgtatacacaggtggtgcatggctgtcgtcagctcgtgtcgtgagatgttgggttaagtcccgcaacgagcgcaacccttgtttttagttgcctttatggaactctaaaaagactgccggttataaaccggaggaaggcggggatgacgtcaagtcagcatgccccttacaccctgggctacacacgtgctacattgggcgagacaatgagatgctagtctgcgaagataagctaatctataaactcgttctaagttcggattgtaggctgcaactcgcctgcatgaaggtggaatcgctagtaatcgctggtcagctatacagcggtg
>e4188c71e2fa60b387214ba0971f0d67
agggtttgacatgatacgaatttttgtgaaagcgaaaagtgccgtttggagcgtatacacaggtggtgcatggctgtcgtcagctcgtgtcgtgagatgttgggttaagtcccgcaacgagcgcaacccttgtttttagttgctttttatagaactctagaaagactgccggttataaaccggaggaaggcggggatgacgtcaagtcagcatgccccttacaccctgggctacacacgtgctacattgggcgagacaatgagacgcaaatctgtgaagactagctaatctataaactcgttctaagttcggattgtaggctgcaactcgcctacatgaagttggaatcgctagtaatcgctggtcagctatacagcggt
>df6f6f88cf6a9973faef9b922251a6cd
agggtttgacatcctgcgaatctcttggaaacgagagagtgccttcgggaacgcagtgacaggtggtgcatggctgtcgtcagctcgtgtcgtgagatgttgggttaagtcccgcaacgagcgcaacccacgtcgttagttgccagcatttagttgggcactctagcgagaccgccggtgataaaccggaggaaggtgtggatgacgtcaagtcatcatgccccttacatcctgggctacacacgtactacaatgctacggacaaagggcagcaaactcgcgagagctagcaaatcccataaaccgtggctcagttcagatcgtaggctgcaactcgcctacgtgaaggaggaatcgctagtaatcgcaggtcagcatac
>cbba3a7255133e169abacde8f7202af6
agggcttgacatgccacgaattcttcagaaatgaggaagtgccttcgggaacgtggacacaggtggtgcatggctgtcgtcagctcgtgtcgtgagatgttgggttaagtcccgcaacgagcgcaacccttatctttagttacctaatcaataactctaaagagactgccggtgataaaccggaggaaggtgaggatgacgtcaagtcagcatgccccttacgccctgggcgacacacgtgctacaatggttgagacaatgagttgcgatctcgcgagagttagctaacctcaaaaactcaatctcagttcagattgcaggctgaaactcgcctgcatgaaggtggaatcgctagtaatcgcaggtcagccatactgcgg
>711344ab9ee75802e5bf85fa2c864115
agggtttgacataatacgaatttatttgaaagaataaagtgccgtttggaacgtatatacaggtggtgcatggctgtcgtcagctcgtgtcgtgagatgttgggttaagtcccgcaacgagcgcaaccctcatttttagttgccatatggaactctagaaagactgccggttataaaccggaggaaggcggggatgacgtcaagtcagcatgccccttacaccctgggctacacacgtgctacaatgggcgagacaatgagatgcaactctgcaaagactagctaatctataaactcgttctaagttcggattgtaggctgcaactcgcctacatgaagttggaatcgctagtaatcgctggtcagctacacagcggtga
>898b958901694c72200980e7e7444ac9
agggtttgacatgatacgaatttctttgaaaaaagaaagtgccttacggagcgtatacacaggtggtgcatggctgtcgtcagctcgtgtcgtgagatgttgggttaagtcccgcaacgagcgcaacccttatttttagttgccgtatagaactctagaaagactgctggttataaaccggaggaaggcggggatgacgtcaagtcagcatgccccttacaccctgggctacacacgtgctacaatgggtgagacaatgagatgcaaatctgcgaagacaagctaatctataaactcattctaagttcggattgtaggctgcaactcgcctgcatgaagttggaatcgctagtaatcgctggtcagctatacagcggtga
>94e85ce561f66332225a683a087763c0
aggacttgacatactgcagattcttttgagaaagagaagtgccttcgggaatgcagatacaggtggtgcatggctgtcgtcagctcgtgtcgtgagatgttgggttaagtcccgcaacgagcgcaacccttatttttagttaccaacttgttgggttctctagaaagactgccggtgacaaaccggaggaaggtgaggatgacgtcaagtcagcatgccccttatgtcctgggctacacacgtgctacaatggctaagacaaagagtcgcgagcttgtaaaagtcagctaatctcataaacttagcctaagttcagattgtaggctgcaactcgcctacatgaagttggaatcgctagtaatcgctggtcagccatacag
>2e5ae9a276494d6fd2cae7ba9d31c269
agggtttgacatgatacgaatttctttgaaaaaagaaagtgccatttggaacgtatacacaggtggtgcatggctgtcgtcagctcgtgtcgtgagatgttgggttaagtcccgcaacgagcgcaacccttgtttttagttgccttttatggaactctaaaaagactgccggttataaaccggaggaaggtggggatgacgtcaagtcagcatgccccttacaccctgggctacacacgtgctacattgggcgagacaatgagatgcaaatttgcgaaaattagccaatctataaactcgttctaagttcggattgtaggctgcaactcgcctgcatgaaggtggaatcgctagtaatcgctggtcagctacacagcggt
>ac1f0e62eec453dde619f271faed699f
agggtttgacatgatacgaatttttctgaaaagaaaaagtgcctttttggaacgtatacacaggtggtgcatggctgtcgtcagctcgtgtcgtgagatgttgggttaagtcccgcaacgagcgcaacccttgtttctagttgccttttggaactctagaaagactgccggttataaaccggaggaaggcggggatgacgtcaagtcagcatgccccttacaccctgggctacacacgtgctacaatgggcgagacaatgagctgcaaatctgcgaagattagctaatctataaactcgttctaagttcggattgcaggctgcaactcgcctgcatgaagttggaatcgctagtaatcgctggtcagctatacagcggtg
>033b7b7e62a983bd001c3c1e4dcdaf4f
agggtttgacatgatacgaatttctttgaaaaaagaaagtgccttatggaacgtatacacaggtggtgcatggctgtcgtcagctcgtgtcgtgagatgttgggttaagtcccgcaacgagcgcaaccctcatttttagttgccttattggaactctagaaagactgctggttataaaccggaggaaggcggggatgacgtcaagtcagcatgccccttacaccctgggctacacacgtgctacaatgggtgagacaatgagaagcaaatctgcgaggacaagctaatctataaactcattctaagttcggattgtaggctgcaactcgcctgcatgaagttggaatcgctagtaatcgctggtcagctatacagcggtg
>7fbb685b1ecd255adba274e8b2f0fa77
agggcttgacatactacaaatctttttgagaagaaagagtgccttcgggaatgtagatacaggtggtgcatggctgtcgtcagctcgtgtcgtgagatgttgggttaagtcccgcaacgagcgcaacccttatttttagttaccaacttgttgggttctctagaaagactgccggtgacaaaccggaggaaggtgaggatgacgtcaagtcagcatgccccttatgtcctgggctacacacgtgctacaatggctaagacaaagagttgcgagttcgtgaggaccagctaatctcgtaaacttagcctaagttcagattgtaggctgcaactcgcctacatgaagttggaatcgctagtaatcgctggtcagctatacag
>a4564a0ad44fa0256feddab08762d73f
agggtttgacatgatacgaatttttgtgaaagcaaaaagtgccttttggagcgtatacacaggtggtgcatggctgtcgtcagctcgtgtcgtgagatgttgggttaagtcccgcaacgagcgcaacccttatttttagttgccaattggatctctaaagaaactgctggttataaaccggaggaaggtggggacgacgtcaagtcagtatgccccttataccctgggctacacacgtgctacattggatgagacaataagttgcaattttgtgaagaggagctaatctataaactcattctaagttcggattataggctgcaactcgcctatatgaagttggaatcgctagtaatcgctggtcagctatacagcggtga
>489294a2f2fabf051e7a04d368a51ef0
agggcttgacatactacagattcctttgagaaaaggaagtgccttcgggaatgtagatacaggtggtgcatggctgtcgtcagctcgtgtcgtgagatgttgggttaagtcccgcaacgagcgcaacccttatttttagttaccaattcgttgggttttttagaaagactgccggtgacaaaccggaggaaggtgaggatgacgtcaagtcagcatgccccttatgtcctgggctacacacgtgctacaatggttaagacaaagagttgcgagctcgtgagagtaagctaatctactaaacttagcctaagttcagattgtaggctgcaactcgcctgcatgaagttggaatcgctagtaatcgctggtcagccatacag
>a68998fd54d091a4a9fbc1f93dee3c60
agggtttgacatgacgtaaatttctttgagaaaagaaagtgccgtaaggaatacgtacacaggtggtgcacggctgtcgtcagctcgtgtcgtgagatgttgggttaagtcccgcaacgagcgcaacccttgtttttagttgccgttaggaaatctaaaaagactgccgattcaacatcggaggaaggaaaggacgacgtcaagtcatcatgccccttataccctgggctacacacgtgctacaaagagtaagacaatgagcagctaacctgtgaaggggtgcgaatctccaaacttactctcagttcggattgtaggctgcaactcgcctacatgaaggtggaatcgctagtaatcgcaggtcagcatactgcggtgaa
>f9bdf5a2086fe9cdd3dd245f18d19e37
agggtttgacatcctgcgaatctcttggaaacaggagagtgccttcgggaacgcagtgacaggtggtgcatggctgtcgtcagctcgtgtcgtgagatgttgggttaagtcccgcaacgagcgcaacccacgtctttagttgccagcattcagttgggcactctagagagactgccggtgataaaccggaggaaggtgtggatgacgtcaagtcatcatgccccttacatcctgggctacacacgtactacaatgctacggacaaagggctgcaagttcgcgaggacaagcaaatcccataaaccgtggctcagttcagatcgtaggctgcaactcgcctacgtgaaggcggaatcgctagtaatcgcaggtcagcatac
>4847f0e53b6ea9835e47bfaba8b3c9f8
agggtttgacatgatacgaatttctttgaaagaagaaagtgccgtttggaacgtatacacaggtggtgcatggctgtcgtcagctcgtgtcgtgagatgttgggttaagtcccgcaacgagcgcaacccttgtttttagttgcctttatggaactctaaaaagactgctggttataaaccggaggaaggtggggatgacgtcaagtcagcatgccccttacaccctgggctacacacgtgctacattggacgagacaatgagatgcaaacctgcaaagactagctaatctataaactcgttctaagttcggattgtaggctgcaactcgcctgcatgaaggtggaatcgctagtaatcgctggtcagctatacagcggtg
>dfd3e3f9bc4773fa9dbf2038901eb88d
aggacttgacatactacgaatccttttgagaaaaaggagtgccttcgggaatgtagatacaggtggtgcatggctgtcgtcagctcgtgtcgtgagatgttgggttaagtcccgcaacgagcgcaacccttatttttagttaccaattcgttgggttctctagaaagactgccggtgacaaaccggaggaaggtgaggatgacgtcaagtcagcatgccccttatgtcctgggctacacacgtgctacaatggttaagacaaagagtcgcgagcttgcaaaagtcagctaatctcataaacttagcctaagttcagattgtaggctgcaactcgcctacatgaagttggaatcgctagtaatcgctggtcagccatacag
>4bbb1a721802c64a4ae982224b791bef
agaatttgacatgaatacgaatttctatgaaaatagaaagtaccttttggaacgtatacacaggtggtgcatggctgtcgtcagctcgtgtcgtgagatgttgggttaagtcccgcaacgagcgcaacccttatttttagttgccttttggaactctaaaaagactgctggttataaaccggaggaaggtgaggattacgtcaagtcagtatgccccttatattctgggctacacacgtgctacattggatgagacaataagttgcaattctgtgaagaggagccaatctataaactcattctaagttcggattataggctgcaactcgcctatatgaagttggaatcgctagtaatcgctggtcagctatacagcggtg
>32e5c6c3632c0fa99781c906b549e41f
aggacttgacatactacaaatcttctagaaatagaagagtgccttcgggaatgtagatacaggtggtgcatggctgtcgtcagctcgtgccgtgagatgttgggttaagtcccgcaacgagcgcaaccctcgtttttagttgccgttttcggatctctagaaagactgccggtgacaaaccggaggaaggtgaggatgacgtcaagtcagcatgccccttatgtcctgggctacacacgtgctacaatgataaaaacaaagagtcgtaaatccgcgaggactaactaatctcataaattttatctcagttcggattgtaggctgcaactcgcctacatgaagttggaatcgctagtaatcgctggtcagctatacagcgg
>e56418e4f71608abd2756d89c06ef739
[truncated: 685 more rows]
