# Supplementary material for: Highly-resolved interannual phytoplankton community dynamics of the coastal Northwest Atlantic
Source: ISME Commun. 2022 Apr 20;2:38. doi: 10.1038/s43705-022-00119-2 (PMC9723599; doi:10.1038/s43705-022-00119-2)
Supplement: Supplementary file 7 — Supplemental Data S5 [file 43705_2022_119_MOESM7_ESM.xlsx]

## Sheet: Sheet1
This dataset shows the number of reads filtered during the sequence processing pipeline; data for Bedford Basin V4-V5 16S rRNA shown.
See Supplemental Methods S2 for more detailed outline of pipeline steps.
Pipeline Steps >>>>>>						FINAL All Reads	FINAL
Sample	Initial Pairs	Cutadapt	Pear	Quality Filtered	Deblur	Remove Rare	Chloroplast AND Cyanobacterial Reads	Lacking Chloroplast/Cyanobacterial Reads?
BB14.03A	51782	48065	47774	47774	19526	18449	295
BB14.03B	5910	5279	5186	5186	2179	2086	77
BB14.03C	13109	11863	11755	11755	5051	4897	75
BB14.03D	30351	27879	27421	27421	11421	11148	67
BB14.04A	43057	39850	33398	33398	12511	12044	713
BB14.04B	31214	28761	25773	25773	9966	9291	977
BB14.04C	37598	34865	34410	34410	12932	12474	688
BB14.04D	58114	53832	53439	53439	21643	20856	403
BB14.05A	29729	27290	27077	27077	10909	10507	823
BB14.05B	23608	21654	21472	21472	8809	8517	685
BB14.05C	20928	19086	18894	18894	7467	7267	766
BB14.05D	26108	23859	22021	22021	8366	8056	53
BB14.06A	30852	28480	28091	28091	10949	10775	1326
BB14.06B	26677	24423	24206	24205	9763	9550	1084
BB14.06C	53201	49031	47770	47770	18708	18383	1135
BB14.06D	30546	27774	26962	26962	9323	9140	64
BB14.07A	29497	27223	27051	27051	10800	10567	532
BB14.07B	18810	17357	17259	17259	7344	7218	454
BB14.07C	21936	20116	19894	19894	8031	7859	251
BB14.07D	24049	22117	21780	21780	8954	8760	30
BB14.08A	53335	49519	49288	49288	14786	14362	1347
BB14.08B	50655	47041	46816	46816	14433	14062	771
BB14.08C	124782	116497	116025	116023	37696	37005	1406
BB14.08D	45528	42266	42028	42028	14240	14000	38
BB14.09A	64552	59790	59532	59532	17497	17102	2398
BB14.09B	64855	60163	59796	59796	20390	20070	1004
BB14.09C	62025	57057	56713	56713	17811	17382	817
BB14.09D	51668	47479	47095	47095	15543	14883	57
BB14.10A	65493	60741	60427	60427	18965	18472	4671
BB14.10B	56492	52037	51707	51707	17215	16874	2459
BB14.10C	49731	46070	45663	45663	14849	14487	586
BB14.10D	49366	45490	45204	45204	14681	14235	106
BB14.11A	10871	9754	9601	9601	4048	3965	391
BB14.11B	13300	11858	11758	11758	5135	5050	273
BB14.11C	16283	14584	14463	14463	6097	5952	286
BB14.11D	37267	33933	33597	33597	12689	11429	414
BB14.12A	15311	13693	13614	13614	5183	4737	101
BB14.12B	8059	7009	6948	6948	2732	2473	49
BB14.12C	41493	38119	37961	37959	13968	13944	34
BB14.12D	37147	34052	33924	33924	12568	12515	28
BB14.13A	27728	25698	25588	25587	11049	10997	65
BB14.13B	29164	27017	26883	26882	11719	11641	111
BB14.13C	37515	34492	34287	34287	14549	14411	121
BB14.13D	33719	31041	30873	30873	12629	12543	66
BB14.14A	33047	30495	30348	30348	12532	12404	378
BB14.14B	31698	29285	29105	29105	11907	11779	578
BB14.14C	16527	15302	15179	15179	6605	6535	614
BB14.14D	35684	33005	32862	32862	14812	14659	106
BB14.15A	20979	19266	19095	19095	8256	8157	651
BB14.15B	27690	25463	25218	25218	11134	10966	1792
BB14.15C	38838	35798	35458	35457	15213	14952	1063
BB14.15D	39118	36036	35807	35807	14990	14802	58
BB14.16A	64627	60276	60080	60079	15060	14627	0	Has NO Chloroplast nor Cyanobacterial Reads
BB14.16B	79112	73305	73038	73038	20191	19739	0	Has NO Chloroplast nor Cyanobacterial Reads
BB14.16C	53691	50013	49802	49802	12578	11990	11
BB14.16D	90604	84128	83832	83832	23492	23080	0	Has NO Chloroplast nor Cyanobacterial Reads
BB14.17A	37741	35159	34997	34997	10522	10252	2663
BB14.17B	63560	59450	59245	59245	24533	24363	19881
BB14.17C	64511	59906	59672	59671	21736	21415	14073
BB14.17D	47784	44215	43936	43936	13066	12592	67
BB14.18A	46694	43570	43401	43401	12721	12326	654
BB14.18B	45432	42285	42100	42100	13023	12779	326
BB14.18C	38416	35849	35556	35556	11607	11375	488
BB14.18D	49952	46484	46263	46263	15283	15059	113
BB14.19A	31183	28888	28702	28702	9013	8818	424
BB14.19B	48956	45447	45151	45151	14506	14259	2857
BB14.19C	52701	48737	48268	48268	15153	14814	1197
BB14.19D	39520	36430	36147	36147	11520	11270	160
BB14.20A	53586	49933	49657	49657	16830	16602	3639
BB14.20B	36077	33400	33181	33181	10984	10767	3056
BB14.20C	52935	49172	48127	48126	15778	15525	3498
BB14.20D	40489	37545	37334	37334	11085	10864	39
BB14.21A	47912	44513	44322	44322	10920	10449	65
BB14.21B	27833	25665	25532	25532	7889	7799	29
BB14.21C	52151	48066	47812	47812	13930	13629	342
BB14.21D	37302	34226	34038	34038	11034	10810	7
BB14.22A	61508	57157	56929	56929	15198	14631	230
BB14.22B	48507	44825	44597	44597	12631	12345	223
BB14.22C	51201	47648	47450	47448	13082	12709	285
BB14.22D	32031	29630	29466	29466	9078	8934	23
BB14.23A	29663	27621	27471	27471	7134	6877	126
BB14.23B	30968	28800	28663	28663	8465	8286	76
BB14.23C	36796	33957	33735	33735	9966	9735	319
BB14.23D	21954	20064	19914	19914	7180	7095	17
BB14.24A	22850	21160	21016	21015	6637	6466	311
BB14.24B	15264	14019	13920	13920	4111	4003	31
BB14.24C	34489	32078	31927	31927	8547	8270	51
BB14.24D	64279	59628	59316	59314	19995	19689	97
BB14.25A	41029	38286	38182	38182	10260	9819	53
BB14.25B	25645	23924	23842	23842	6455	6152	131
BB14.25C	31580	29243	29121	29121	7373	7059	66
BB14.25D	27147	25147	24999	24999	8453	8240	81
BB14.26A	30322	28277	28147	28147	7888	7621	463
BB14.26B	36573	33989	33852	33852	8664	8256	63
BB14.26C	31451	29445	29336	29336	8244	7946	63
BB14.26D	29544	27525	27356	27355	9892	9750	104
BB14.27A	40449	37622	37409	37409	12293	12172	677
BB14.27B	23814	22197	22105	22105	5895	5700	172
BB14.27C	34522	32039	31910	31910	8441	8177	181
BB14.27D	40117	37340	37140	37139	10086	9735	27
BB14.28A	7814	7154	7093	7093	2820	2788	186
BB14.28B	48145	44431	44244	44244	10555	10008	126
BB14.28C	37220	34681	34537	34537	8814	8581	211
BB14.28D	48328	45020	44514	44514	11035	10373	2
BB14.29A	283	163	140	140	6	4	0	Has NO Chloroplast nor Cyanobacterial Reads
BB14.29B	540	418	397	397	100	96	0	Has NO Chloroplast nor Cyanobacterial Reads
BB14.29C	9609	8814	8765	8765	3475	3452	1450
BB14.29D	44860	41722	41522	41522	11865	11629	122
BB14.30A	22585	20772	20677	20677	7753	7681	106
BB14.30B	22328	20310	20217	20217	6952	6850	73
BB14.30C	15888	14868	14812	14812	4174	4093	14
BB14.30D	67086	62234	61867	61865	12452	11141	37
BB14.31A	17311	16117	16046	16046	5459	5398	420
BB14.31B	37144	34794	34692	34692	10095	9880	171
BB14.31C	17036	15845	15802	15802	4822	4707	205
BB14.31D	39541	36885	36690	36690	9968	9721	15
BB14.32A	14064	12985	12933	12933	4273	4195	532
BB14.32B	18167	16557	16495	16495	5149	4979	172
BB14.32C	12926	12115	12073	12073	4408	4361	416
BB14.32D	44952	41926	41765	41765	10393	9961	43
BB14.33A	66893	62431	62178	62178	20243	19974	624
BB14.33B	65769	61413	61155	61153	19381	19012	480
BB14.33C	16227	15038	14962	14961	4370	4246	121
BB14.33D	36848	34257	34033	34033	10082	9829	33
BB14.34A	17167	15771	15660	15660	5310	5214	562
BB14.34B	19810	18057	17963	17963	5681	5553	698
BB14.34C	14691	13741	13667	13667	4339	4260	161
BB14.34D	44528	41325	41091	41091	12449	12107	33
BB14.35A	39868	37348	37229	37229	12778	12597	3327
BB14.35B	8858	8241	8196	8196	3249	3215	955
BB14.35C	21908	20261	20181	20181	6486	6366	717
BB14.35D	40295	37468	37254	37254	12299	12064	19
BB14.36A	32812	30616	30513	30513	9711	9462	3320
BB14.36B	3160	2681	2662	2662	966	945	187
BB14.36C	20085	18708	18650	18650	5766	5595	379
BB14.36D	41798	39036	38890	38890	10914	10470	14
BB14.37A	12228	11383	11318	11318	2835	2736	309
BB14.37B	6946	6443	6406	6406	2118	2076	272
BB14.37C	17663	16431	16362	16362	4310	4132	574
BB14.37D	24365	22598	22363	22363	7004	6847	9
BB14.38A	5912	5448	5426	5426	1854	1816	315
BB14.38B	18809	17297	17225	17225	5155	5018	1050
BB14.38C	16598	15466	15415	15415	4792	4712	1056
BB14.38D	19673	18191	17978	17978	6095	5992	14
BB14.39A	15111	13983	13909	13909	4628	4512	190
BB14.39B	12333	11356	11303	11303	4060	3943	316
BB14.39C	17928	16582	16418	16418	5701	5552	2263
BB14.39D	32489	30024	29720	29719	9270	9061	56
BB14.40A	16444	15079	14840	14840	5229	5044	300
BB14.40B	17391	15608	15191	15191	4784	4631	141
BB14.40C	12787	11757	11687	11687	3862	3761	105
BB14.40D	29732	27550	27318	27318	8494	8268	32
BB14.41A	35378	32946	32809	32809	10094	9929	63
BB14.41B	23885	22149	22047	22047	7454	7351	105
BB14.41C	32680	30364	30218	30218	9355	9116	254
BB14.41D	20311	18858	18720	18719	5430	5258	15
BB14.42A	28603	26571	26450	26450	8264	8114	58
BB14.42B	28001	25707	25587	25587	7964	7780	55
BB14.42C	8560	7977	7939	7938	3120	3098	54
BB14.42D	23364	21645	21530	21530	6696	6502	14
BB14.43A	26246	24535	24440	24440	7601	7431	549
BB14.43B	14562	13563	13502	13502	4230	4116	167
BB14.43C	12798	11886	11833	11832	3795	3674	48
BB14.43D	29735	27766	27586	27586	8010	7843	9
BB14.44A	12507	11662	11616	11615	3579	3423	247
BB14.44B	8816	7970	7929	7929	2823	2747	171
BB14.44C	5674	5292	5268	5268	2029	2001	53
BB14.44D	11357	10538	10374	10374	3184	3089	0	Has NO Chloroplast nor Cyanobacterial Reads
BB14.45A	24346	22746	22614	22614	7180	6967	1097
BB14.45B	9294	8730	8707	8707	2887	2813	338
BB14.45C	3390	3167	3152	3152	1190	1167	63
BB14.45D	34417	32089	31810	31810	9669	9506	11
BB14.46A	10888	10181	10154	10154	2834	2664	66
BB14.46B	25584	23829	23648	23648	6853	6534	740
BB14.46C	12024	11214	11156	11156	3484	3376	299
BB14.46D	35678	33340	32872	32872	9501	9263	15
BB14.47A	110	88	81	81	0	0	0	Has NO Chloroplast nor Cyanobacterial Reads
BB14.47B	73	48	45	45	0	0	0	Has NO Chloroplast nor Cyanobacterial Reads
BB14.47C	24086	22601	22533	22532	6558	6279	411
BB14.47D	35809	33540	33355	33355	9783	9478	16
BB14.48A	34548	32252	32074	32074	10402	10085	818
BB14.48B	57283	53786	53537	53536	15002	14247	763
BB14.48C	14572	13649	13565	13565	4519	4414	158
BB14.48D	15653	14580	14145	14145	4577	4376	17
BB14.49A	29088	27283	27151	27151	6672	6321	757
BB14.49B	11092	10414	10368	10368	2648	2531	288
BB14.49C	32687	30632	30493	30493	7712	7260	665
BB14.49D	80204	74967	74583	74583	22001	21367	49
BB14.50A	37368	34942	34827	34827	9208	8668	805
BB14.50B	27812	26002	25898	25898	6979	6565	422
BB14.50C	29937	27995	27892	27892	6884	6478	250
BB14.50D	13797	12807	12573	12573	4669	4564	8
BB14.51A	1411	1321	1306	1306	376	362	2
BB14.51B	9968	9229	9177	9177	2992	2930	85
BB14.51C	10137	9381	9281	9281	3312	3251	43
BB14.51D	13002	12092	11878	11878	4142	4065	11
BB15.02A	106849	102158	101696	101675	43767	42441	734
BB15.02B	79350	75879	75548	75530	34996	33992	721
BB15.02C	92035	88105	87791	87772	40080	38855	1258
BB15.02D	87279	83426	82681	82662	38895	37855	68
BB15.03A	79546	76354	76075	76055	31979	30791	2901
BB15.03B	50134	48036	47815	47807	22029	21597	1199
BB15.03C	81424	78105	77323	77299	39130	38025	202
BB15.03D	63277	60468	60024	60008	26566	26126	2029
BB15.04A	84965	79835	79440	79424	35485	34320	2629
BB15.04B	58575	55128	54863	54853	26104	25184	2000
BB15.04C	60763	57342	57185	57168	26922	26053	2649
BB15.04D	70726	66601	66057	66038	31797	30833	500
BB15.05A	86246	81586	81340	81322	37836	36787	4284
BB15.05B	41051	38669	38466	38464	18364	17659	1044
BB15.05C	49967	47278	46334	46322	21969	21351	1776
BB15.05D	59749	56129	55685	55667	26012	25510	383
BB15.06A	32659	31154	30991	30984	13769	13524	1294
BB15.06B	53103	50555	50376	50368	23694	23302	2271
BB15.06C	66267	63411	63101	63080	27761	27169	2982
BB15.06D	70747	67390	66846	66833	30570	30120	314
BB15.07A	52767	50503	50344	50326	23645	22948	859
BB15.07B	31655	30238	30109	30105	13381	12571	311
BB15.07C	72806	69845	69646	69626	30652	30068	588
BB15.07D	48338	46104	45865	45857	20696	20367	61
BB15.08A	39189	36794	36440	36430	18174	17978	5316
BB15.08B	85300	80849	79817	79796	40242	39805	12334
BB15.08C	70300	66166	65779	65775	28166	27844	8191
BB15.08D	60528	57129	56739	56729	26447	25816	163
BB15.09A	42062	39401	38957	38956	11079	10932	2353
BB15.09B	60557	57534	57040	57026	26597	26166	7549
BB15.09C	69232	66062	65671	65661	33478	33085	8569
BB15.09D	45262	42739	42406	42400	22526	22195	250
BB15.10A	1684	1496	1469	1469	661	644	199
BB15.10B	40440	38356	37935	37925	19366	19133	7518
BB15.10C	64008	60823	58782	58771	28028	27575	11255
BB15.10D	59597	56680	56372	56359	26447	25847	1953
BB15.11A	51622	49038	48126	48116	22935	22597	6390
BB15.11B	36243	34529	34257	34247	16771	16560	5136
BB15.11C	39119	37275	36521	36514	19352	19161	6607
BB15.11D	35630	33659	33352	33341	17459	17308	1371
BB15.12A	29922	28523	28419	28413	13612	13458	2439
BB15.12B	26828	25435	25345	25338	11668	11459	1976
BB15.12C	32281	30810	30747	30740	14230	13954	1722
BB15.12D	48328	45890	45419	45409	18858	18364	697
BB15.13A	35566	34111	34055	34050	15761	15472	1188
BB15.13B	24270	23190	23128	23124	10612	10474	2527
BB15.13C	11713	11261	11244	11241	5817	5776	1814
BB15.13D	28034	26633	26315	26305	11254	11089	807
BB15.14A	1261	876	764	764	28	28	0	Has NO Chloroplast nor Cyanobacterial Reads
BB15.14B	17165	16147	16022	16017	7711	7598	344
BB15.14C	16196	15248	15211	15207	7212	7064	35
BB15.14D	47174	44300	44062	44052	21833	21515	280
BB15.15A	44285	41690	41236	41221	17323	16709	2627
BB15.15B	18335	17311	17202	17202	8954	8853	688
BB15.15C	26418	25070	25002	24997	11606	11452	3344
BB15.15D	27272	25523	25239	25233	12871	12744	419
BB15.16A	595	491	449	449	24	21	0	Has NO Chloroplast nor Cyanobacterial Reads
BB15.16B	12661	11914	11862	11860	5728	5627	38
BB15.16C	27207	25489	25248	25245	12916	12694	162
BB15.16D	23034	21574	21454	21450	10395	10234	55
BB15.17A	386	354	342	342	99	85	0	Has NO Chloroplast nor Cyanobacterial Reads
BB15.17B	5185	4898	4867	4867	2239	2215	4
BB15.17C	11591	11024	10992	10991	5355	5274	77
BB15.17D	15109	14163	14107	14106	7076	7008	254
BB15.18A	11703	10998	10949	10946	5420	5368	45
BB15.18B	14150	13628	13578	13575	6853	6784	22
BB15.18C	28537	27465	27185	27176	12321	12158	13
BB15.18D	27465	26160	25920	25912	11915	11721	66
BB15.19A	4914	4708	4689	4687	2401	2375	27
BB15.19B	564	538	526	526	233	228	7
BB15.19C	17954	17362	17322	17318	8303	8218	70
BB15.19D	17186	16468	16379	16375	8937	8887	261
BB15.20A	24187	22368	22259	22257	10601	10397	396
BB15.20B	40362	38363	38033	38026	17106	16857	143
BB15.20C	23556	22449	22304	22294	10895	10757	33
BB15.20D	27590	26320	26250	26246	10985	10764	4
BB15.21A	31641	30064	29916	29911	13734	13513	5372
BB15.21B	24101	23039	22932	22923	11083	10998	3238
BB15.21C	30649	29277	28416	28409	14393	14255	1800
BB15.21D	14367	13693	13593	13592	7156	7087	35
BB15.22A	26055	24596	24494	24487	9931	9733	39
BB15.22B	31379	29855	29755	29751	12303	12080	132
BB15.22C	37839	36008	35784	35773	16052	15783	1765
BB15.22D	19620	18552	18266	18261	9272	9085	57
BB15.23A	22865	21723	21664	21660	9588	9288	74
BB15.23B	27879	26568	26511	26505	11007	10781	97
BB15.23C	30495	29086	28957	28949	13629	13439	303
BB15.23D	21138	20010	19924	19918	10257	10183	56
BB15.24A	47178	44733	44594	44583	20353	20180	20
BB15.24B	32953	30977	30817	30812	12426	12157	95
BB15.24C	32765	30992	30862	30855	12800	12497	192
BB15.24D	22189	20943	20789	20782	10006	9809	195
BB15.25A	22926	21748	21682	21672	10260	10056	642
BB15.25B	22088	21045	20982	20978	8651	8496	50
BB15.25C	20319	19356	19253	19247	10375	10341	17
BB15.25D	107860	103332	102772	102771	21801	18713	26
BB15.26A	33065	31484	31182	31171	15657	15322	2420
BB15.26B	21833	20847	20667	20661	11706	11625	4678
BB15.26C	19218	18443	18382	18379	9695	9618	1470
BB15.26D	41645	39496	38436	38429	18962	18667	119
BB15.27A	45304	43322	43184	43170	21720	21491	1563
BB15.27B	886	833	798	798	148	145	12
BB15.27C	48214	46073	45876	45872	22914	22678	2829
BB15.27D	29772	28296	27526	27517	14366	14184	54
BB15.28A	69740	66517	66276	66269	33660	33321	1430
BB15.28B	49855	47661	47504	47491	22431	22170	679
BB15.28C	29702	28487	28397	28388	14210	14014	403
BB15.28D	44080	41900	41103	41090	20838	20525	81
BB15.29A	48967	46708	46537	46527	20367	19383	448
BB15.29B	62837	60194	59842	59828	28582	28344	1326
BB15.29C	42740	40980	40412	40401	19890	19760	303
BB15.29D	31477	29710	29486	29482	13878	13730	41
BB15.30A	53466	51048	50591	50573	22833	22514	1276
BB15.30B	68776	65664	65240	65227	30676	30359	1132
BB15.30C	57345	54619	54043	54034	26326	26029	288
BB15.30D	39108	37084	36359	36351	19290	18947	39
BB15.31A	46659	44572	43932	43923	24120	23886	2752
BB15.31B	593	558	529	529	160	145	2
BB15.31C	58425	55817	55243	55234	28979	28759	738
BB15.31D	36083	34249	34020	34012	17893	17662	11
BB15.32A	39032	36952	36591	36585	17617	17325	2892
BB15.32B	15881	15063	14977	14974	7899	7795	1164
BB15.32C	29097	27305	26703	26692	13825	13624	432
BB15.32D	36861	34625	34365	34350	16107	15575	20
BB15.33A	31520	29625	27253	27248	6787	3074	977
BB15.33B	46130	43704	43353	43344	20759	20486	1575
BB15.33C	53830	51124	50931	50920	20371	19653	392
BB15.33D	36546	34294	33777	33773	18621	18305	36
BB15.34A	61296	58254	57741	57732	24374	23918	1940
BB15.34B	47819	45432	45029	45014	18871	18439	678
BB15.34C	38953	36963	36211	36204	16079	15708	1255
BB15.34D	43721	41429	39611	39603	18617	18232	77
BB15.35A	45698	43279	43064	43054	19373	19023	1573
BB15.35B	37251	35549	35369	35359	15766	15474	809
BB15.35C	40821	38947	38375	38364	17278	16958	1704
BB15.35D	25658	24191	23844	23842	12241	12098	68
BB15.36A	36570	34896	34600	34592	15533	15237	3272
BB15.36B	18666	17795	17647	17646	8213	8088	1825
BB15.36C	62675	59712	58900	58878	24520	23827	3186
BB15.36D	47501	45008	44590	44581	21836	21502	23
BB15.37A	47817	45827	45647	45636	23208	22968	5194
BB15.37B	33183	31819	31679	31673	14019	13752	2360
BB15.37C	48915	46883	46397	46388	20286	19908	1092
BB15.37D	25876	24596	24403	24395	13123	13019	16
BB15.38A	44653	42577	41830	41825	21825	19514	1049
BB15.38B	13015	12334	11024	11023	5387	5253	403
BB15.38C	68516	65257	63168	63147	31570	31019	3419
BB15.38D	71581	67750	67200	67189	33916	33272	61
BB15.39A	70435	67121	66064	66049	31392	30801	1762
BB15.39B	60195	57316	56421	56412	24486	23914	1324
BB15.39C	60266	57630	56939	56933	26316	25750	978
BB15.39D	30422	28722	28346	28340	14713	14562	19
BB15.40A	34356	32807	32582	32576	13781	13465	701
BB15.40B	33270	31803	31667	31660	14615	14404	606
BB15.40C	26794	25638	25527	25519	12396	12222	518
BB15.40D	41014	38829	35865	35864	19005	18670	79
BB15.41A	27859	26595	26428	26420	11551	11131	599
BB15.41B	48774	46532	45088	45079	21062	20694	1134
BB15.41C	47260	45113	44072	44059	20820	20445	707
BB15.41D	44103	41739	41397	41388	21004	20731	46
BB15.42A	23942	22651	22505	22496	8933	8598	282
BB15.42B	27986	26397	26185	26180	11797	11573	361
BB15.42C	40988	38713	37576	37563	17213	16860	463
BB15.42D	28478	26760	26410	26406	12885	12678	18
BB15.43A	58789	55544	53160	53150	24197	23590	1352
BB15.43B	29537	27869	25296	25290	10819	10510	626
BB15.43C	35757	33810	32661	32656	15371	15062	647
BB15.43D	42011	39414	39220	39215	18967	18658	25
BB15.44A	51651	48523	47313	47297	19930	19260	3990
BB15.44B	38076	35748	35266	35260	14962	14425	2069
BB15.44C	29062	27444	27277	27270	12379	11962	1661
BB15.44D	39581	37119	36513	36509	18061	17657	69
BB15.45A	41741	40902	40806	40784	20439	19932	1845
BB15.45B	31570	30956	30717	30699	16797	16545	1446
BB15.45C	39874	39103	38882	38864	22397	21715	3648
BB15.45D	22077	20407	20331	20316	9025	8885	38
BB15.46A	39434	37856	37541	37532	15536	15190	6088
BB15.46B	32628	31173	30892	30887	13590	13404	7852
BB15.46C	29026	27639	27227	27218	12283	12064	5624
BB15.46D	44913	42897	42525	42519	19305	18953	84
BB15.47A	55430	53118	52459	52447	24984	24604	12171
BB15.47B	50468	48256	47611	47604	22926	22663	13551
BB15.47C	51199	49182	48837	48824	23065	22756	13080
BB15.47D	44079	41897	41564	41556	21038	20702	101
BB15.48A	21633	20633	20476	20471	8759	8487	765
BB15.48B	31677	30203	30036	30031	13757	13392	2069
BB15.48C	55283	52544	52288	52276	25220	24827	8685
BB15.48D	90888	86378	85841	85815	44577	43505	232
BB15.49A	47973	45552	45293	45285	20498	20045	1980
BB15.49B	34928	33514	33426	33420	13648	13079	1573
BB15.49C	50032	47735	47533	47517	21271	20684	3450
BB15.49D	141093	138886	138430	138430	62185	60675	331
BB15.50A	64134	60205	59691	59680	32013	31574	9262
BB15.50B	67336	63634	63204	63194	33252	32816	6017
BB15.50C	51205	48166	47437	47426	26146	25884	6298
BB15.50D	43220	40603	40304	40293	21546	21153	78
BB15.51A	85347	84245	83780	83780	45155	44222	14898
BB15.51B	115846	114279	113787	113787	58907	57933	23369
BB15.51C	77705	76474	76168	76168	39131	38537	14039
BB15.51D	149576	147596	146976	146976	71701	70251	90
BB16.01A	51208	48668	48446	48433	22806	22512	11637
BB16.01B	34453	32809	32587	32583	17138	16914	5788
BB16.01C	42962	40762	40421	40414	22412	22161	10221
BB16.01D	34480	32950	32714	32706	16777	16368	61
BB16.02A	38411	36589	36421	36408	17693	17167	3055
BB16.02B	53246	50879	50609	50597	26160	25455	8100
BB16.02C	32183	30701	30548	30544	15784	15545	5028
BB16.02D	51718	49085	48764	48760	21234	19546	68
BB16.03A	53491	50333	50140	50127	26221	25830	15167
BB16.03B	21644	20385	20280	20271	11706	11618	4931
BB16.03C	31844	29867	29709	29697	15773	15535	7036
BB16.03D	47858	45293	44985	44972	23027	22507	331
BB16.04A	75963	71347	70991	70975	34303	33733	7866
BB16.04B	54596	51635	51347	51340	25990	25611	7066
BB16.04C	48877	46148	45926	45917	23534	23252	6681
BB16.04D	59223	55634	55302	55294	25162	24562	678
BB16.05A	49630	47213	46941	46924	20842	20503	3857
BB16.05B	39960	38008	37727	37717	18817	18550	3113
BB16.05C	59113	56098	55556	55550	25090	24630	4020
BB16.05D	81326	77816	77266	77249	36904	36333	325
BB16.06A	46234	44006	43828	43811	20977	20512	2055
BB16.06B	27655	26311	26180	26173	12010	11549	1341
BB16.06C	15149	14438	14386	14385	7235	6976	558
BB16.06D	62708	59705	59327	59313	29631	29203	215
BB16.07A	26512	25121	25023	25018	13796	13677	1438
BB16.07B	43609	41249	41012	41001	22120	21850	2367
BB16.07C	69843	66314	66091	66072	31906	31513	3039
BB16.07D	86700	82562	82247	82227	43922	43285	170
BB16.08A	35385	33408	33309	33301	16709	16358	1532
BB16.08B	35254	33528	33324	33318	18256	17920	2239
BB16.08C	23071	21878	21799	21793	12037	11882	911
BB16.08D	46296	43712	43440	43423	23651	23393	128
BB16.09A	34411	32606	32393	32390	15763	15496	2688
BB16.09B	40478	38353	37991	37984	19581	19212	3638
BB16.09C	25553	24070	23909	23906	12078	11863	1376
BB16.09D	61369	58551	58274	58258	30606	30176	167
BB16.10A	14724	14073	14047	14042	7631	7469	2588
BB16.10B	40044	38168	38030	38022	21750	21398	10301
BB16.10C	26425	25137	24918	24911	13878	13711	1744
BB16.10D	44700	42317	42085	42071	23184	22827	681
BB16.11A	22890	21694	21547	21545	11541	11303	3621
BB16.11B	14560	13916	13793	13791	7555	7455	3096
BB16.11C	28188	26698	26199	26193	13934	13790	3123
BB16.11D	77503	74271	73924	73905	38036	37493	270
BB16.13A	21959	20811	20763	20760	11802	11563	803
BB16.13B	8303	7944	7919	7914	4384	4331	307
BB16.13C	296	275	265	265	83	76	1
BB16.13D	24037	22875	22788	22782	11524	11347	303
BB16.14A	43767	41159	41028	41021	20075	19778	798
BB16.14B	32138	30090	29805	29797	16597	16398	2908
BB16.14C	16789	15793	15704	15699	8826	8754	2131
BB16.14D	42578	40294	39860	39846	21616	21286	643
BB16.15A	53359	50106	49886	49875	22168	21527	5149
BB16.15B	24313	22917	22851	22846	11496	11315	2870
BB16.15C	38351	36220	36114	36103	20924	20807	11623
BB16.15D	85129	79952	78760	78746	31803	28255	260
BB16.16A	34176	32078	31956	31948	14856	14530	1680
BB16.16B	39677	37156	36957	36946	18532	18355	1660
BB16.16C	38407	35927	35757	35747	19695	19557	9471
BB16.16D	50621	47583	47124	47116	23484	23183	582
BB16.17A	100124	93809	93473	93442	46680	46196	1351
BB16.17B	53967	50811	50611	50599	26006	25747	531
BB16.17C	25989	24318	24075	24072	13217	13114	1396
BB16.17D	44954	42195	42017	42008	21040	20785	176
BB16.18A	24432	23413	23228	23223	12832	12767	3364
BB16.18B	40593	38977	38750	38742	21923	21810	4609
BB16.18C	59598	57271	57039	57026	30178	29976	3384
BB16.18D	45469	43759	43547	43536	22540	22321	138
BB16.19A	64867	62218	61616	61604	33175	32971	13911
BB16.19B	42307	40678	40426	40417	21799	21626	6611
BB16.19C	32767	31429	31217	31209	17370	17259	5206
BB16.19D	13559	12997	12906	12904	7046	6960	45
BB16.20A	25777	24559	24063	24058	11436	11362	5552
BB16.20B	35385	33691	32852	32848	16777	16701	9287
BB16.20C	44470	42260	41862	41847	23129	22934	3212
BB16.20D	48315	46336	46072	46061	23374	23093	171
BB16.21A	73753	70741	70393	70374	30567	30154	1414
BB16.21B	81528	77906	77539	77519	36417	35993	8753
BB16.21C	38477	36868	36650	36642	18959	18795	2105
BB16.21D	61997	59297	59077	59061	18576	15065	120
BB16.22A	36708	34838	34615	34611	16389	14799	2508
BB16.22B	32737	31028	30692	30688	15007	14817	3018
BB16.22C	40115	38052	37871	37858	17941	17653	1528
BB16.22D	43227	41224	41009	41002	19914	19702	147
BB16.23A	40184	38019	37865	37862	20404	20339	155
BB16.23B	27141	25840	25601	25595	13396	13307	192
BB16.23C	9823	9309	9199	9197	4873	4831	166
BB16.23D	21302	20028	19618	19613	10055	9964	119
BB16.24A	44810	42515	42230	42217	19128	18821	577
BB16.24B	48237	45757	45491	45485	20722	20489	776
BB16.24C	53072	50330	49900	49891	22778	22471	731
BB16.24D	60267	57536	57264	57255	26784	26360	292
BB16.25A	841	798	776	776	310	307	45
BB16.25B	47919	45664	45361	45348	22431	22171	3811
BB16.25C	31981	30412	30245	30236	15427	15305	1090
BB16.25D	137703	135301	134768	134768	60072	58984	597
BB16.26A	64099	61027	60760	60748	27767	27437	4423
BB16.26B	79086	75577	75254	75240	33332	32978	2915
BB16.26C	89894	85773	85409	85382	37494	36908	1981
BB16.26D	77543	74122	73764	73747	37274	36889	1147
BB16.27A	125657	119515	118050	118021	61644	60845	24968
BB16.27B	116294	111113	109968	109939	54831	54216	13954
BB16.27C	47610	45370	44881	44872	21769	21496	862
BB16.27D	126776	120658	119903	119880	56527	55670	1099
BB16.28A	44103	42139	41980	41964	19451	19219	3798
BB16.28B	80117	76062	75514	75488	33786	33446	4364
BB16.28C	41106	39172	38947	38932	17426	17031	2376
BB16.28D	101064	97170	96753	96733	44748	44035	875
BB16.29A	52473	49808	49464	49452	22868	22459	3374
BB16.29B	34666	33091	32818	32813	14150	13787	2006
BB16.29C	44044	42145	41622	41613	19953	19666	1001
BB16.29D	185505	176608	175016	174967	80840	79305	351
BB16.30A	65051	61794	61389	61379	31900	31457	5972
BB16.30B	38039	36220	35983	35973	16090	15740	1827
BB16.30C	29074	27735	27578	27572	11631	11303	909
BB16.30D	88119	84591	84162	84146	37130	36491	1223
BB16.31A	28854	27452	27362	27355	13949	13760	2394
BB16.31B	71302	68237	67960	67949	32018	31541	3773
BB16.31C	55168	52866	52738	52729	25342	25059	1851
BB16.31D	67655	64018	63207	63199	28461	27987	1216
BB16.32A	38003	35874	35763	35753	17548	17375	2594
BB16.32B	73969	69651	69180	69163	32227	31794	4735
BB16.32C	34772	32670	32514	32507	14810	14428	1136
BB16.32D	115188	108708	107912	107883	50792	49254	223
BB16.33A	76817	72337	72016	71997	34782	34209	5863
BB16.33B	93102	88068	87572	87550	40612	39748	5046
BB16.33C	14553	13841	13800	13797	7531	7460	1079
BB16.33D	127158	119964	119597	119565	53583	52416	64
BB16.34A	33417	31737	31439	31431	13953	13707	2522
BB16.34B	69890	66307	65450	65433	29979	29553	5747
BB16.34C	49262	46779	46281	46264	23162	22937	4736
BB16.34D	65538	62375	61937	61919	29238	27172	59
BB16.35A	121210	115092	114636	114597	49405	48446	13326
BB16.35B	104245	99446	98809	98786	45711	44904	12124
BB16.35C	68873	65581	65391	65373	33940	33638	10343
BB16.35D	63237	59854	59259	59234	30398	29704	77
BB16.36A	56507	53973	53454	53435	25412	24995	5855
BB16.36B	11490	10919	10760	10758	4294	4131	1419
BB16.36C	77388	73746	73259	73246	31874	31085	8336
BB16.36D	120548	115428	114935	114900	51388	50552	225
BB16.37A	59755	56878	56454	56440	27789	27404	4306
BB16.37B	70396	67295	66881	66870	31970	31411	4981
BB16.37C	30139	28835	28749	28743	14155	13984	2595
BB16.37D	92273	87668	87232	87217	41147	40532	335
BB16.38A	142187	134819	134041	134008	68533	67741	3729
BB16.38B	93764	88969	87987	87970	47178	46626	27175
BB16.38C	69349	65854	65215	65197	32124	31480	12320
BB16.38D	56410	53973	53488	53476	26619	26244	4810
BB16.39A	41358	39304	38892	38888	18150	17787	4621
BB16.39B	57765	55138	54081	54063	25886	25389	6327
BB16.39C	31201	29830	29715	29708	12861	12386	2989
BB16.39D	63285	60046	59589	59569	30199	29560	813
BB16.40A	101593	96497	93588	93569	37492	36420	11010
BB16.40B	49850	47386	46358	46350	20261	19824	6657
BB16.40C	93070	88281	85141	85122	38474	37766	12683
BB16.40D	73546	70447	70159	70145	34616	34202	195
BB16.41A	55970	53159	50074	50068	23744	23237	8394
BB16.41B	70178	66922	60398	60393	29669	29242	12477
BB16.41C	62478	59619	59052	59037	29646	29135	13580
BB16.41D	151602	143928	143298	143263	79034	77676	411
BB16.42A	53171	49924	46908	46900	21588	21181	4048
BB16.42B	47652	44914	41937	41924	19635	19360	4243
BB16.42C	39913	37521	32521	32515	14832	14547	3754
BB16.42D	66388	62914	62528	62509	31218	30806	157
BB16.43A	39379	36990	35808	35802	17239	16710	1980
BB16.43B	65831	62117	59916	59899	29609	29205	1718
BB16.43C	33530	31610	30602	30597	14742	14516	848
BB16.43D	56573	53273	52840	52829	26122	25710	67
BB16.44A	67175	63370	62955	62939	29149	28058	3425
BB16.44B	77221	72639	71367	71349	35277	34678	5212
BB16.44C	112827	106128	104945	104925	53168	52235	3685
BB16.44D	113535	107574	106849	106816	53453	52491	405
BB16.45A	148809	140139	139238	139196	70350	69302	4071
BB16.45B	109615	103200	100051	100023	51562	50797	3862
BB16.45C	175123	165052	161326	161285	93209	91329	9913
BB16.45D	119256	112180	110995	110964	53240	52212	323
BB16.46A	101988	97897	97302	97277	42319	41497	13181
BB16.46B	86297	82611	81870	81847	40516	40163	4606
BB16.46C	96466	92118	91034	91014	44823	44354	4907
BB16.46D	59879	57342	56804	56787	29886	29551	356
BB16.47A	81195	77437	76820	76800	37814	37070	3830
BB16.47B	75795	72735	71920	71907	34427	33686	4804
BB16.47C	122108	116765	114411	114387	53906	52958	4626
BB16.47D	273974	261789	259829	259785	129650	127460	669
BB16.48A	57431	54551	53000	52978	26766	26364	3972
BB16.48B	107142	102076	100561	100539	51686	50876	8268
BB16.48C	94594	89889	88140	88118	45060	44390	5975
BB16.48D	57716	54995	54499	54491	28453	28005	91
BB16.49A	59928	56861	56440	56429	30833	30189	4700
BB16.49B	135314	128939	127768	127739	60588	59035	10851
BB16.49C	22577	21458	21222	21217	11419	11241	1296
BB16.49D	112794	111341	110993	110993	57750	57066	253
BB16.50A	135321	133407	132860	132860	58628	57034	9568
BB16.50B	81154	79934	79528	79528	36606	35919	3425
BB16.50C	125135	123105	122600	122600	56431	55258	5112
BB16.50D	115405	113715	113250	113250	60395	59449	352
BB16.51A	118225	116502	116197	116197	56047	54248	3664
BB16.51B	109598	107921	107582	107582	54117	52943	2944
BB16.51C	90454	89105	88920	88920	43136	42309	2120
BB16.51D	110045	108156	107455	107455	54522	53224	185
BB17.01A	35839	33417	33337	33320	13402	13098	2378
BB17.01B	33646	32935	32850	32831	13673	13224	1951
BB17.01C	34757	33187	33069	33043	14555	14265	1986
BB17.01D	41334	39606	39485	39466	20051	19783	40
BB17.02A	33250	32610	32543	32532	14553	14250	1925
BB17.02B	46562	45607	45478	45449	19770	19398	2527
BB17.02C	34816	34121	34007	33993	15609	15362	1812
BB17.02D	36840	34515	34417	34393	17075	16004	38
BB17.03A	46171	43333	43265	43251	18872	18550	1649
BB17.03B	51801	50777	50678	50651	23647	23193	2063
BB17.03C	42354	40646	40483	40459	19106	18799	1229
BB17.03D	43476	41813	41691	41678	21945	21654	48
BB17.04A	35326	34647	34536	34525	16909	16612	3109
BB17.04B	35808	35028	34905	34890	16891	16596	2272
BB17.04C	34271	33577	33302	33279	16904	16697	2191
BB17.04D	39161	36467	36268	36255	7543	6329	4
BB17.05A	42433	39990	39907	39888	17965	17688	5777
BB17.05B	35232	34491	34368	34345	17109	16785	2473
BB17.05C	38791	37235	37018	37000	18647	18412	1910
BB17.05D	49427	47706	47536	47508	24863	24484	66
BB17.06A	38644	37776	37604	37589	19815	19559	5254
BB17.06B	42403	41597	41441	41418	21967	21658	5718
BB17.06C	35903	35259	35125	35114	18816	18613	4546
BB17.06D	37437	35317	35161	35147	19482	19070	222
BB17.07A	33458	31364	31290	31276	15506	15313	2908
BB17.07B	50430	49377	49251	49225	26069	25750	4940
BB17.07C	32234	30931	30826	30812	16707	16477	3192
BB17.07D	42852	41342	41140	41116	21065	20762	500
BB17.08A	46834	46086	46006	45993	19692	19309	3397
BB17.08B	40005	39300	38838	38819	17530	17286	3386
BB17.08C	35673	35037	34953	34937	15507	15307	3388
BB17.08D	31015	30383	30240	30217	13772	13501	823
BB17.09A	32089	30298	30238	30225	12678	12436	1496
BB17.09B	34251	33694	33620	33601	14916	14682	1551
BB17.09C	31523	30996	30894	30875	13044	12752	1404
BB17.09D	29723	29167	28996	28979	14235	14072	472
BB17.10A	57286	56227	55972	55944	24442	24015	4757
BB17.10B	25993	25534	25429	25416	11427	11251	2283
BB17.10C	27117	26665	26576	26557	11489	11282	2039
BB17.10D	39804	39010	38926	38899	17582	17232	925
BB17.11A	35685	35036	34896	34883	15979	15727	2519
BB17.11B	43510	42701	42558	42537	19469	19211	3542
BB17.11C	29396	28790	28632	28615	11619	11390	1882
BB17.11D	27930	27436	27343	27332	11987	11785	496
BB17.12A	45932	45158	45040	45021	18569	18260	3045
BB17.12B	26266	25819	25741	25731	10680	10461	1845
BB17.12C	26938	26437	26260	26242	10962	10743	2018
BB17.12D	31854	31316	31226	31205	13926	13672	974
BB17.13A	48855	48081	48028	48011	18932	18685	9942
BB17.13B	32297	31683	31627	31613	14726	14558	1508
BB17.13C	31615	31070	30965	30954	14131	13928	1708
BB17.13D	44596	43815	43688	43664	20462	20093	621
BB17.14A	41214	40524	40455	40435	17429	17130	1838
BB17.14B	65859	64549	64331	64301	34255	33924	4566
BB17.14C	76728	75528	75380	75349	33512	33095	8413
BB17.14D	36479	35772	35658	35639	16244	15935	268
BB17.15A	15855	15560	15530	15525	7420	7324	798
BB17.15B	29497	28915	28599	28583	16001	15714	3138
BB17.15C	23266	22842	22747	22740	11689	11529	2375
BB17.15D	32095	31487	31384	31369	14386	14194	803
BB17.16A	21560	21236	21163	21151	9508	9335	1218
BB17.16B	48984	48174	47957	47928	23672	23405	1138
BB17.16C	49524	48657	48529	48502	22427	22045	2640
BB17.16D	30838	30255	30115	30104	14045	13833	649
BB17.17A	13879	13645	13580	13575	5703	5623	440
BB17.17B	74960	73751	73588	73553	35829	35554	1514
BB17.17C	44139	43466	43399	43381	18744	18387	1828
BB17.17D	32963	32398	32157	32141	14343	14100	235
BB17.18A	25050	24647	24594	24579	10119	9933	706
BB17.18B	48117	47278	47160	47141	27936	27783	15695
BB17.18C	25936	25472	25430	25423	11010	10801	1151
BB17.18D	31654	31120	30959	30945	12717	12453	68
BB17.19A	40893	40136	40055	40034	16214	15807	1349
BB17.19B	59665	58556	58450	58421	36888	36711	25992
BB17.19C	36630	36028	35949	35932	16705	16497	2262
BB17.19D	22802	22365	22098	22082	10893	10825	140
BB17.20A	29581	29112	29014	29005	13053	12879	2310
BB17.20B	39457	38678	38319	38305	13255	11172	7621
BB17.20C	36917	36234	36045	36029	17739	17519	5367
BB17.20D	38646	37810	37537	37519	17182	16929	143
BB17.21A	50271	49404	49256	49237	22143	21860	5431
BB17.21B	39072	38388	38252	38233	19406	19268	5223
BB17.21C	55340	54415	54286	54257	30874	30671	17806
BB17.21D	32596	31933	31537	31524	16209	16064	70
BB17.22A	75644	74537	74432	74403	34933	34575	4232
BB17.22B	39592	37855	37753	37735	20913	20798	2483
BB17.22C	32569	32079	32040	32028	15261	15008	6850
BB17.22D	33304	32507	32235	32218	16924	16741	185
BB17.23A	77848	76515	76361	76323	33516	33060	4707
BB17.23B	47316	46388	46120	46100	21956	21763	3992
BB17.23C	25387	24908	24807	24798	11389	11240	2321
BB17.23D	32011	31197	31076	31057	15321	15155	93
BB17.24A	35374	34848	34803	34785	15118	14902	698
BB17.24B	38354	37718	37550	37527	17190	17000	1059
BB17.24C	20049	19709	19668	19655	7806	7645	1399
BB17.24D	18391	17984	17923	17916	8936	8845	41
BB17.25A	104446	102771	102542	102493	50563	50146	13228
BB17.25B	39624	38955	38789	38773	18291	18090	3308
BB17.25C	21643	21303	21258	21251	9066	8925	1462
BB17.25D	21292	20812	20751	20742	9168	8979	57
BB17.26A	53498	52480	52323	52302	25512	25321	4010
BB17.26B	41884	41131	40810	40793	19754	19546	2805
BB17.26C	28107	27520	27086	27067	12441	12275	2627
BB17.26D	35690	34936	34680	34663	18296	18106	138
BB17.27A	42599	41855	41754	41734	19950	19810	4450
BB17.27B	21276	20818	20744	20731	9816	9732	2420
BB17.27C	32867	32213	31991	31978	16698	16623	8097
BB17.27D	31170	30507	30147	30138	15442	15340	6707
BB17.28A	32911	32291	32015	31994	15626	15482	2818
BB17.28C	37239	36555	36394	36382	17773	17596	3724
BB17.28D	18995	18575	18485	18477	10005	9932	444
BB17.29A	49488	48532	48204	48176	27181	26883	5058
BB17.29B	50085	49255	49010	48986	28640	28403	4180
BB17.29C	21353	20956	20888	20878	10617	10515	2457
BB17.29D	37878	37185	36826	36816	19082	18812	1179
BB17.30A	28855	28358	28247	28228	15616	15451	3231
BB17.30B	27153	26708	26658	26643	16175	16076	3972
BB17.30C	24986	24537	24479	24465	11342	11132	909
BB17.30D	27331	26749	26560	26545	13823	13626	915
BB17.31A	8841	8472	4755	4755	1923	1883	499
BB17.31B	49131	48368	48203	48178	27562	27028	8800
BB17.31C	7315	7168	7158	7155	3537	3475	1082
BB17.31D	24077	23546	23324	23313	11935	11757	312
BB17.32A	13624	13426	13405	13400	6964	6885	1778
BB17.32B	15773	14383	14351	14343	6966	6890	1676
BB17.32C	12608	12386	12374	12367	6381	6335	1238
BB17.32D	31785	31219	31012	30995	14787	14584	363
BB17.33A	17525	17260	17216	17207	9675	9552	2736
BB17.33B	26151	25695	25545	25540	13229	13078	3475
BB17.33C	22355	21948	21866	21858	11751	11624	875
BB17.33D	16249	15929	15779	15769	7975	7879	94
BB17.34A	24034	23511	23452	23442	11248	11137	1744
BB17.34B	20412	20114	20049	20041	10345	10230	1022
BB17.34C	17748	17409	17319	17313	9179	9082	950
BB17.34D	29455	28908	28747	28729	13805	13506	143
BB17.35A	33093	32504	32435	32425	15891	15751	2658
BB17.35B	45476	44846	44773	44752	22759	22582	4629
BB17.35C	24410	23943	23881	23871	10054	9913	1696
BB17.35D	26519	25997	25854	25839	12662	12541	138
BB17.36A	19843	19205	19080	19071	7443	7362	1645
BB17.36B	47910	47204	47137	47112	21880	21684	6719
BB17.36C	20046	19692	19627	19619	9291	9153	1834
BB17.36D	22172	21753	21637	21630	10551	10412	101
BB17.37A	47937	47198	46955	46931	22368	22130	8025
BB17.37B	31806	31174	30958	30948	16199	16045	5675
BB17.37C	30513	30031	29909	29890	13583	13307	4184
BB17.37D	27391	26914	26818	26806	13564	13390	85
BB17.38A	36577	36037	35983	35973	16064	15764	3354
BB17.38B	31198	30605	30428	30417	14716	14502	3242
BB17.38C	33567	32973	32652	32635	14317	14042	2698
BB17.38D	37774	37054	36942	36921	17861	17587	134
BB17.39A	22132	21765	21717	21707	11162	11041	2580
BB17.39B	31561	27025	26870	26864	14589	14441	3509
BB17.39C	14616	14332	14243	14236	6941	6853	1090
BB17.39D	36811	36098	35881	35859	17305	17079	184
BB17.40A	21544	21210	21058	21041	11848	11743	2148
BB17.40B	32101	31524	31357	31345	16501	16349	2416
BB17.40C	38934	38238	38026	38010	18515	18257	2215
BB17.40D	26842	26267	25975	25961	12661	12486	306
BB17.41A	23802	23352	22942	22929	12291	12183	1823
BB17.41B	40104	39395	39170	39149	20401	20213	2096
BB17.41C	29928	29429	29385	29369	13265	13018	1377
BB17.41D	32359	31780	31637	31622	14313	14090	228
BB17.42A	36282	35469	35226	35209	21274	21024	5485
BB17.42B	15339	14973	14835	14833	7573	7491	2019
BB17.42C	40422	39689	39524	39505	18344	18024	4222
BB17.42D	40450	39690	39438	39415	18351	18064	268
BB17.43A	52086	51153	50723	50693	26663	26424	11063
BB17.43B	28756	28244	28171	28162	14042	13876	5553
BB17.43C	35242	34551	34498	34480	16582	16316	5447
BB17.43D	32637	31989	31787	31770	16259	16085	200
BB17.44A	32969	32411	32312	32297	15839	15589	3448
BB17.44B	19744	19343	19290	19278	8661	8532	1888
BB17.44C	21284	20881	20775	20766	8682	8495	1947
BB17.44D	35969	35439	35360	35340	16413	16102	164
BB17.45A	54830	53938	53640	53619	27032	26755	5893
BB17.45B	22102	21766	21738	21726	10232	10060	2143
BB17.45C	31886	31334	31265	31255	14203	13993	3945
BB17.45D	28417	27951	27852	27835	13584	13374	151
BB17.46A	38194	37575	37365	37347	17968	17735	1500
BB17.46B	37154	36553	36450	36431	18230	18042	1648
BB17.46C	39461	38749	38633	38610	17292	16994	1649
BB17.46D	33785	33120	32942	32928	16386	16113	183
BB17.47A	24941	24522	24312	24300	10188	9992	1412
BB17.47B	27344	25277	24969	24958	12030	11887	1604
BB17.47C	19813	19416	19372	19366	8433	8280	889
BB17.47D	35619	34854	34726	34712	16770	16462	149
BB17.48A	41702	41004	40818	40797	17588	17323	2216
BB17.48B	47139	44873	44475	44451	20624	20332	2689
BB17.48C	31658	31101	30974	30957	13651	13367	1258
BB17.48D	46692	45759	45356	45330	22958	22525	61
BB17.49A	83283	81727	80739	80694	42880	42230	6569
BB17.49B	35478	34819	33851	33834	15922	15687	2971
BB17.49C	36516	35888	35577	35560	16631	16352	3583
BB17.49D	43350	42487	42176	42160	21277	21034	162
BB17.50A	29340	28764	28656	28637	13511	13186	1449
BB17.50B	12280	12087	12073	12069	6278	6161	566
BB17.50C	47044	46231	45938	45912	20404	20040	866
BB17.50D	34714	34117	33984	33968	17562	17277	48
BB17.51A	35876	27408	27278	27268	13727	13475	1745
BB17.51B	34006	33446	33232	33217	14453	14137	1992
BB17.51C	30259	29647	29534	29517	12886	12620	633
BB17.51D	19848	19474	19440	19428	8408	8152	97
