# Supplementary material for: Highly-resolved interannual phytoplankton community dynamics of the coastal Northwest Atlantic
Source: ISME Commun. 2022 Apr 20;2:38. doi: 10.1038/s43705-022-00119-2 (PMC9723599; doi:10.1038/s43705-022-00119-2)
Supplement: Supplementary file 8 — Supplemental Data S6 [file 43705_2022_119_MOESM8_ESM.xlsx]

## Sheet: Sheet1
This dataset shows the number of reads filtered during the sequence processing pipeline; data for Bedford Basin V6-V8 16S rRNA shown.
See Supplemental Methods S2 for more detailed outline of pipeline steps.
Pipeline Steps >>>>>>						FINAL All Reads	FINAL
Sample	Initial Pairs	Cutadapt	Pear	Quality Filtered	Deblur	Remove Rare	Chloroplast AND Cyanobacterial Reads	Lacking Chloroplast/Cyanobacterial Reads?
BB14.03A	82798	82619	82235	82168	40180	37494	202
BB14.03B	108497	108278	107842	107764	60684	58686	738
BB14.03C	110650	110377	109865	109776	58916	57267	423
BB14.03D	48069	47933	47701	47660	25693	24914	60
BB14.04A	149094	148779	148235	148120	82877	79627	1980
BB14.04B	54499	54307	53983	53936	29530	27510	924
BB14.04C	162604	162242	161582	161445	86633	83265	1803
BB14.04D	108912	108662	108247	108152	59014	56165	302
BB14.05A	106462	106208	105771	105677	59258	56953	1655
BB14.05B	83555	83360	82991	82922	45347	43366	1335
BB14.05C	115995	115767	115354	115249	59917	58165	2255
BB14.05D	129628	129336	128809	128726	66120	63914	424
BB14.06A	119912	119663	119193	119122	64998	63905	3807
BB14.06B	110306	110083	109589	109516	59813	58618	2614
BB14.06C	109562	109277	108766	108693	56140	55180	1325
BB14.06D	93488	93282	92913	92856	47457	46069	262
BB14.07A	123685	123403	122937	122850	67162	65570	1273
BB14.07B	65406	65206	64829	64784	35786	34963	759
BB14.07C	60045	59858	59533	59494	33082	32433	438
BB14.07D	113887	113621	113200	113110	60775	59147	127
BB14.08A	95617	95392	95014	94942	41555	39090	1288
BB14.08B	35450	35366	35186	35165	15965	15054	336
BB14.08C	115233	115035	114661	114577	53161	51167	837
BB14.08D	103450	103256	102899	102830	48419	46741	89
BB14.09A	73678	73523	73242	73192	32748	31149	1919
BB14.09B	82696	82505	82152	82091	40716	39751	923
BB14.09C	80888	80715	80360	80310	36671	35457	723
BB14.09D	68567	68393	68106	68069	31223	29361	85
BB14.10A	111302	111046	110629	110545	51630	49942	5228
BB14.10B	130350	130030	129481	129386	62542	60946	4179
BB14.10C	144069	143768	143179	143105	69310	67442	1334
BB14.10D	89431	89226	88861	88794	40775	38765	144
BB14.11A	77276	77144	76913	76843	42443	41431	2297
BB14.11B	57194	57055	56812	56779	33771	33372	762
BB14.11C	69068	68915	68685	68644	39138	38433	563
BB14.11D	78905	78739	78359	78313	41560	40862	677
BB14.12A	784	769	739	739	266	245	3
BB14.12Ab	13673	13644	13449	13448	6020	5502	35
BB14.12B	1731	1725	1683	1681	861	820	2
BB14.12Bb	19643	19605	19288	19286	7845	7394	71
BB14.12C	104314	104086	103729	103642	53311	53205	15
BB14.12D	107483	107254	106868	106781	52164	51970	5
BB14.13A	87397	87209	86920	86865	51118	50750	87
BB14.13B	81801	81593	81324	81266	47142	46731	163
BB14.13C	49413	49283	49093	49064	29394	29141	76
BB14.13D	90793	90596	90254	90183	52176	51095	147
BB14.14A	61330	61093	60469	60462	24926	24553	273
BB14.14B	59575	59316	58746	58743	24411	23903	426
BB14.14C	46602	46428	45979	45970	20803	20473	674
BB14.14D	35629	35489	35095	35089	15416	15263	55
BB14.15A	35671	35572	35208	35203	15510	15140	354
BB14.15B	28885	28779	28494	28491	11953	11747	579
BB14.15C	1695	1671	1540	1540	391	379	9
BB14.15Cb	130924	130648	128813	128802	55433	54248	1800
BB14.15D	16906	16815	16586	16585	6641	6588	8
BB14.16A	56081	55896	55464	55459	15105	14677	3
BB14.16B	56845	56651	56219	56215	15857	15506	0	Has NO Chloroplast nor Cyanobacterial Reads
BB14.16C	67595	67399	66818	66811	16939	16398	0	Has NO Chloroplast nor Cyanobacterial Reads
BB14.16D	51276	51076	50547	50541	12326	11590	3
BB14.17A	71516	71284	70394	70387	19549	18988	1665
BB14.17B	58973	58723	57805	57799	14956	14601	4664
BB14.17C	68166	67891	67052	67049	17100	16701	3605
BB14.17D	42419	42268	41654	41643	12968	12697	56
BB14.18A	63934	63745	63051	63042	18765	18243	418
BB14.18B	62713	62440	61813	61805	17431	17016	179
BB14.18C	72175	71910	70930	70921	21868	21432	302
BB14.18D	55628	55364	54634	54629	14505	14097	39
BB14.19A	70730	70409	69741	69733	20774	20320	354
BB14.19B	56442	56073	55314	55312	13947	13674	797
BB14.19C	69425	69219	68453	68447	20959	20444	619
BB14.19D	53359	53134	52568	52561	13900	13339	61
BB14.20A	75762	75527	74959	74950	21787	21239	2118
BB14.20B	53941	53689	53280	53273	15381	14895	1888
BB14.20C	59775	59576	59205	59196	17575	17111	1683
BB14.20D	30776	30538	30051	30047	6129	6036	3
BB14.21A	67867	67614	67078	67069	16750	16207	57
BB14.21B	50143	49934	49580	49568	13306	12897	16
BB14.21C	73382	73125	72570	72564	21600	21070	273
BB14.21D	51584	51360	50880	50874	13875	13390	4
BB14.22A	53955	53753	53375	53368	14123	13528	123
BB14.22B	58309	58097	57749	57737	15757	15193	146
BB14.22C	66244	66032	65617	65605	17598	16884	200
BB14.22D	48812	48620	48205	48203	11967	11431	11
BB14.23A	63716	63479	62827	62819	16756	16221	103
BB14.23B	60233	59953	59433	59425	16878	16416	63
BB14.23C	80987	80643	79956	79942	21917	21390	256
BB14.23D	46799	46610	46110	46108	14196	13963	34
BB14.24A	84199	83933	83311	83300	24001	23289	316
BB14.24B	42489	42297	41894	41886	11029	10828	33
BB14.24C	74572	74297	73504	73496	19515	18830	83
BB14.24D	56047	55772	55135	55128	14142	13592	28
BB14.25A	56052	55820	55353	55346	14290	13739	41
BB14.25B	60556	60343	59788	59776	16821	16265	190
BB14.25C	48418	48223	47760	47752	12313	11820	68
BB14.25D	49441	49214	48606	48604	13267	12826	62
BB14.26A	53312	53092	52611	52605	13078	12556	254
BB14.26B	43110	42879	42540	42531	10314	9826	27
BB14.26C	63924	63606	63094	63084	15873	15197	77
BB14.26D	9504	8912	8433	8433	431	413	2
BB14.26Db	92561	92370	90927	90915	28950	26369	183
BB14.27A	65249	64995	64480	64472	17415	17039	562
BB14.27B	49588	49356	48970	48964	13239	12925	173
BB14.27C	67563	67255	66680	66671	17522	16965	190
BB14.27D	54825	54540	54062	54056	13377	12770	42
BB14.28A	24328	24222	23968	23966	7659	7540	322
BB14.28B	62008	61766	61269	61263	13964	13180	85
BB14.28C	78250	77930	77337	77325	20280	19605	299
BB14.28D	39087	38913	38580	38578	9746	9410	0	Has NO Chloroplast nor Cyanobacterial Reads
BB14.29A	27192	27060	26686	26684	9500	9428	361
BB14.29B	33438	33264	32872	32869	13471	13344	436
BB14.29C	9811	9750	9615	9613	3443	3413	753
BB14.29Cb	26951	26868	26467	26464	9611	9191	2148
BB14.29D	35920	35808	35436	35435	10222	10006	38
BB14.30A	65938	65723	65157	65148	19902	19391	100
BB14.30B	33172	33027	32680	32679	10357	10283	41
BB14.30C	66110	65860	65153	65144	18477	18048	37
BB14.30D	57021	56695	56044	56043	13838	13354	7
BB14.31A	52230	52034	51537	51534	16793	16561	465
BB14.31B	43751	43594	43187	43183	12138	11835	78
BB14.31C	20070	19977	19779	19777	6611	6555	174
BB14.31D	42345	42191	41790	41789	10400	10025	8
BB14.32A	43717	43561	43038	43034	11845	11506	215
BB14.32B	31946	31800	31449	31443	9496	9317	77
BB14.32C	12978	12903	12749	12747	4004	3953	168
BB14.32Cb	30369	30302	29864	29862	10394	9632	417
BB14.32D	44412	44243	43848	43840	12727	12411	29
BB14.33A	61073	60880	60290	60283	17308	16941	176
BB14.33B	51672	51457	50911	50908	15236	14939	130
BB14.33C	65486	65243	64511	64505	17605	17104	193
BB14.33D	59999	59709	59143	59133	16602	16112	41
BB14.34A	49335	49161	48704	48696	13679	13325	470
BB14.34B	49545	49372	48820	48817	13255	12940	557
BB14.34C	46174	46021	45550	45547	12023	11692	205
BB14.34D	50800	50595	50077	50070	13682	13273	21
BB14.35A	64857	64624	63886	63877	18067	17678	1717
BB14.35B	43571	43372	42860	42854	13966	13784	1666
BB14.35C	74162	73845	73007	72997	18643	18154	927
BB14.35D	39062	38924	38494	38489	11150	10924	8
BB14.36A	38617	38473	37964	37964	11408	11259	1229
BB14.36B	32107	31965	31591	31584	9734	9612	710
BB14.36C	65488	65264	64429	64424	17244	16799	485
BB14.36D	48736	48477	47878	47872	12486	12168	10
BB14.37A	30516	30409	30063	30062	8699	8558	255
BB14.37B	27271	27117	26669	26668	6460	6391	230
BB14.37C	54097	53917	53350	53346	13023	12534	580
BB14.37D	71030	70776	69919	69909	18630	17964	5
BB14.38A	25083	25002	24744	24741	7743	7540	445
BB14.38B	31115	31015	30612	30610	9012	8783	396
BB14.38C	29159	29059	28690	28684	8568	8361	498
BB14.38D	37664	37557	37037	37026	10091	9731	4
BB14.39A	25155	25061	24725	24723	8253	8027	183
BB14.39B	44019	43869	43354	43349	13320	12870	525
BB14.39C	50193	50019	49436	49427	12946	12393	1762
BB14.39D	48927	48716	48022	48018	13145	12793	43
BB14.40A	26578	26478	26121	26118	10108	9937	171
BB14.40B	54089	53897	53173	53171	16860	16244	135
BB14.40D	32167	32058	31552	31550	8036	7788	19
BB14.41A	49838	49679	49131	49129	14505	14000	54
BB14.41B	39089	38978	38457	38454	11997	11634	60
BB14.41C	47011	46821	46327	46319	13936	13479	117
BB14.41D	44743	44603	43994	43987	12441	11948	24
BB14.42A	43432	43250	42756	42753	12382	11956	32
BB14.42B	51188	50974	50303	50298	14795	14367	50
BB14.42C	48195	48030	47393	47393	14282	13843	110
BB14.42D	53060	52903	52375	52367	14142	13459	23
BB14.43A	27062	26967	26740	26734	8212	7998	176
BB14.43B	21951	21887	21694	21691	6429	6202	122
BB14.43C	20619	20540	20360	20359	5656	5397	14
BB14.43D	39796	39651	39253	39248	9574	9111	0	Has NO Chloroplast nor Cyanobacterial Reads
BB14.44A	23436	23339	23128	23125	6431	6131	151
BB14.44B	31348	31252	31002	30996	8940	8588	191
BB14.44C	38610	38427	38085	38075	10353	9938	110
BB14.44D	42203	41987	41555	41550	10226	9767	4
BB14.45A	38480	38341	37968	37963	11805	11320	885
BB14.45B	48101	47913	47372	47359	14952	14473	1112
BB14.45C	51111	50933	50419	50415	14664	14244	709
BB14.45D	46964	46763	46209	46203	11926	11527	19
BB14.46A	54074	53881	53364	53359	15780	15267	263
BB14.46B	29798	29684	29274	29272	6992	6594	348
BB14.46C	31757	31623	31235	31230	7115	6728	344
BB14.46D	45715	45553	45048	45043	12179	11710	38
BB14.47A	40957	40762	40282	40281	10930	10390	341
BB14.47B	53016	52778	52074	52063	13943	13353	355
BB14.47C	57643	57467	56930	56919	14045	13283	396
BB14.47D	47182	47036	46622	46611	11932	11344	21
BB14.48A	41719	41516	41124	41116	11406	10987	428
BB14.48B	48475	48296	47886	47876	11590	10827	257
BB14.48C	38305	38151	37701	37696	8566	8149	108
BB14.48D	34232	34068	33731	33731	8069	7712	9
BB14.49A	36701	36562	36221	36217	9989	9587	453
BB14.49B	41103	40914	40538	40532	10294	9812	483
BB14.49C	44900	44634	44070	44064	10049	9650	309
BB14.49D	65206	64990	64206	64197	16933	16248	39
BB14.50A	42276	42136	41719	41712	10878	10487	338
BB14.50B	28275	28181	27842	27838	7182	6912	147
BB14.50C	59187	59008	58357	58349	15670	15143	232
BB14.50D	37124	37022	36555	36552	9929	9612	12
BB14.51A	23076	23007	22749	22748	6407	6227	56
BB14.51B	42162	41999	41571	41569	13958	13663	140
BB14.51C	47328	47133	46620	46616	14223	13892	75
BB14.51D	49267	49075	48412	48409	13285	12832	46
BB15.02A	71688	71437	70721	70716	21164	20495	148
BB15.02B	34746	34622	34246	34246	9325	9135	66
BB15.02C	39351	39189	38687	38687	9672	9410	110
BB15.02D	63314	63087	62458	62451	17411	16856	13
BB15.03A	44596	44445	43947	43942	11656	11214	333
BB15.03B	44046	43868	43414	43405	11661	11378	313
BB15.03C	22945	22844	22610	22604	6692	6517	12
BB15.03D	54167	53970	53414	53407	15795	15335	374
BB15.04A	52879	52664	52066	52062	14755	14342	372
BB15.04B	73665	73428	72621	72607	20558	19881	562
BB15.04C	31470	31139	30358	30358	4951	4893	154
BB15.04D	55578	55374	54722	54716	14494	14119	76
BB15.05A	62570	62387	61585	61578	17329	17052	698
BB15.05B	54492	54309	53728	53725	18595	18288	273
BB15.05C	58749	58499	57878	57868	16122	15676	445
BB15.05D	48149	47991	47432	47425	12503	12091	99
BB15.06A	61177	60931	60214	60206	19074	18669	409
BB15.06B	43692	43571	43057	43051	12354	11983	360
BB15.06C	72125	71908	71294	71284	19403	18701	626
BB15.06D	41720	41547	41159	41158	9333	8899	29
BB15.07A	62505	62256	61404	61397	17670	16856	114
BB15.07B	75434	75184	74320	74316	22621	22044	141
BB15.07C	95195	94839	93874	93861	28695	27923	363
BB15.07D	54587	54432	53809	53803	14243	13730	22
BB15.08A	52741	52531	51902	51898	14262	13856	1834
BB15.08B	43781	43583	42890	42889	10097	9861	1351
BB15.08C	54763	54581	53994	53988	14169	13621	1694
BB15.08D	48962	48753	48248	48239	11471	10859	58
BB15.09A	52810	52629	52080	52075	14168	13669	1364
BB15.09B	32391	32232	31828	31827	6723	6417	789
BB15.09C	43495	43361	42841	42837	11942	11655	1358
BB15.09D	45793	45623	45070	45065	12031	11661	94
BB15.10A	40517	40382	39958	39954	10608	10271	1204
BB15.10B	38721	38591	38175	38167	10811	10536	1962
BB15.10C	42841	42682	42217	42214	12072	11719	2379
BB15.10D	46900	46747	46259	46252	12221	11798	359
BB15.11A	49508	49341	48824	48823	14018	13758	1746
BB15.11B	52322	52132	51546	51543	14562	14264	1854
BB15.11C	53471	53199	52491	52488	12843	12596	2067
BB15.11D	72842	72595	71685	71681	19320	18906	614
BB15.12A	54842	54643	54091	54083	15850	15559	902
BB15.12B	49739	49561	49061	49055	12141	11717	736
BB15.12C	63763	63538	62941	62933	16772	16359	742
BB15.12D	75986	75730	74952	74944	19603	18990	307
BB15.13A	51526	51312	50703	50701	12171	11919	391
BB15.13B	42375	42209	41795	41792	12712	12536	1225
BB15.13C	26254	26148	25867	25860	7907	7766	1126
BB15.13D	46152	45958	45413	45406	11639	11320	359
BB15.14A	14355	14310	14301	14300	6912	6813	4
BB15.14B	312	310	310	310	207	207	0	Has NO Chloroplast nor Cyanobacterial Reads
BB15.14C	11626	11594	11584	11582	6118	6076	0	Has NO Chloroplast nor Cyanobacterial Reads
BB15.14D	25811	25741	25725	25722	11110	10901	43
BB15.15A	79	79	79	79	40	40	0	Has NO Chloroplast nor Cyanobacterial Reads
BB15.15B	26	25	25	25	0	0	0	Has NO Chloroplast nor Cyanobacterial Reads
BB15.15C	80	78	78	78	37	37	0	Has NO Chloroplast nor Cyanobacterial Reads
BB15.15D	28529	28456	28441	28437	13191	12932	114
BB15.16A	13	13	12	12	0	0	0	Has NO Chloroplast nor Cyanobacterial Reads
BB15.16B	15666	15651	15643	15641	7643	7518	0	Has NO Chloroplast nor Cyanobacterial Reads
BB15.16C	19177	19130	19115	19113	9820	9656	24
BB15.16D	26199	26140	26121	26118	11689	11480	16
BB15.17A	17	17	16	16	0	0	0	Has NO Chloroplast nor Cyanobacterial Reads
BB15.17B	8637	8614	8610	8608	4031	3964	0	Has NO Chloroplast nor Cyanobacterial Reads
BB15.17C	19981	19946	19937	19934	9007	8828	34
BB15.17D	22779	22734	22725	22724	10682	10466	113
BB15.18A	12035	12004	11999	11997	5285	5231	3
BB15.18B	13117	13086	13083	13082	5789	5690	0	Has NO Chloroplast nor Cyanobacterial Reads
BB15.18C	28045	27984	27971	27969	13149	12921	5
BB15.18D	23765	23677	23663	23662	9982	9760	21
BB15.19A	16244	16206	16201	16197	6983	6855	9
BB15.19B	17388	17346	17334	17327	6989	6841	48
BB15.19C	32256	32197	32181	32173	14060	13834	28
BB15.19D	32069	31957	31939	31934	16704	16560	209
BB15.20A	35302	35249	35227	35223	15228	14986	127
BB15.20B	35334	35274	35258	35256	14953	14660	22
BB15.20C	34023	33974	33954	33947	17798	17661	11
BB15.20D	40356	40276	40246	40238	18986	18686	0	Has NO Chloroplast nor Cyanobacterial Reads
BB15.21A	40583	40500	40477	40473	18775	18482	3222
BB15.21B	35978	35903	35884	35879	16861	16626	2460
BB15.21C	40277	40214	40186	40180	18520	18279	636
BB15.21D	41448	41361	41335	41327	22795	22530	78
BB15.22A	34914	34840	34822	34813	14888	14407	16
BB15.22B	29414	29372	29362	29349	13533	13203	33
BB15.22C	41406	41321	41284	41278	18733	18338	712
BB15.22D	31011	30952	30930	30926	15816	15556	39
BB15.23A	35573	35508	35496	35485	17466	17031	46
BB15.23B	48607	48506	48485	48479	21580	20960	57
BB15.23C	47389	47313	47293	47285	19731	19149	133
BB15.23D	50298	50198	50166	50153	24596	24201	26
BB15.24A	48611	48441	48414	48406	20445	20139	0	Has NO Chloroplast nor Cyanobacterial Reads
BB15.24B	30103	30027	30016	30013	12644	12412	14
BB15.24C	35304	35215	35196	35190	15849	15594	53
BB15.24D	28508	28433	28419	28415	13188	13019	66
BB15.25A	42053	41951	41930	41925	19238	18867	136
BB15.25B	38991	38883	38867	38860	16627	16222	15
BB15.25C	54339	54221	54185	54170	24062	23632	4
BB15.25D	45167	45056	45029	45026	25834	25520	53
BB15.26A	26798	26751	26737	26734	11432	11166	209
BB15.26B	10530	10511	10504	10501	6091	6044	86
BB15.26C	3157	3150	3146	3145	1937	1928	2
BB15.26D	24381	24324	24311	24305	10235	10007	16
BB15.27A	19523	19484	19471	19469	9528	9384	45
BB15.27B	47	45	44	44	5	5	0	Has NO Chloroplast nor Cyanobacterial Reads
BB15.27C	3643	3632	3625	3625	2297	2290	0	Has NO Chloroplast nor Cyanobacterial Reads
BB15.27D	42902	42836	42804	42797	20155	19770	30
BB15.28A	40341	40240	40219	40213	20962	20656	92
BB15.28B	30654	30587	30568	30562	14873	14546	26
BB15.28C	20917	20868	20850	20847	9992	9819	27
BB15.28D	27036	26957	26940	26938	11384	11051	7
BB15.29A	30890	30807	30781	30776	17784	17571	162
BB15.29B	31705	31634	31616	31612	14303	13890	80
BB15.29C	36950	36852	36837	36831	16785	16492	62
BB15.29D	40063	39966	39941	39932	18664	18292	14
BB15.30A	14589	14556	14543	14538	7145	7041	16
BB15.30B	16630	16594	16590	16584	7501	7348	11
BB15.30C	31997	31915	31896	31891	15520	15214	31
BB15.30D	22222	22157	22136	22134	10345	10183	4
BB15.31A	20408	20368	20360	20359	9678	9497	209
BB15.31B	22771	22709	22699	22692	10370	10081	131
BB15.31C	36798	36708	36688	36680	17952	17608	116
BB15.31D	38790	38690	38664	38657	18516	18213	4
BB15.32A	3538	3525	3522	3522	2405	2396	14
BB15.32B	18017	17987	17972	17971	8769	8544	187
BB15.32C	30204	30138	30125	30119	14362	14065	94
BB15.32D	31141	31048	31034	31029	13035	12653	0	Has NO Chloroplast nor Cyanobacterial Reads
BB15.33A	31351	31273	31256	31252	16061	15721	384
BB15.33B	37288	37192	37179	37172	17407	16899	398
BB15.33C	46438	46328	46308	46304	18024	17338	121
BB15.33D	50483	50363	50340	50335	25067	24521	13
BB15.34A	31192	31134	31112	31101	13079	12660	238
BB15.34B	23642	23604	23592	23588	10116	9800	78
BB15.34C	11380	11355	11343	11340	4767	4599	62
BB15.34D	20672	20632	20617	20612	8676	8450	13
BB15.35A	23979	23929	23914	23911	10803	10464	267
BB15.35B	25275	25219	25206	25205	11072	10655	144
BB15.35C	20758	20701	20679	20677	7990	7721	259
BB15.35D	37668	37599	37581	37578	16243	15858	33
BB15.36A	22709	22643	22635	22634	11125	10864	359
BB15.36B	31268	31187	31161	31157	14366	13958	693
BB15.36C	19424	19394	19384	19382	8305	7991	249
BB15.36D	31564	31484	31468	31463	13090	12694	4
BB15.37A	19244	19199	19188	19186	9304	9056	457
BB15.37B	21667	21615	21602	21598	9168	8803	322
BB15.37C	37301	37198	37180	37175	15374	14791	343
BB15.37D	32351	32252	32232	32224	12830	12309	7
BB15.38A	32190	32103	32076	32072	18761	18555	549
BB15.38B	30850	30764	30736	30727	19503	19276	754
BB15.38C	31561	31465	31437	31430	15374	15008	620
BB15.38D	40904	40804	40767	40764	17265	16829	14
BB15.39A	36772	36667	36647	36641	18642	18176	224
BB15.39B	25820	25766	25751	25749	11352	10983	105
BB15.39C	31651	31590	31578	31570	12767	12242	117
BB15.39D	39386	39318	39285	39280	16463	16023	18
BB15.40A	20302	20261	20253	20250	8144	7776	77
BB15.40B	18273	18252	18237	18235	7386	7042	57
BB15.40C	9263	9188	9175	9175	3786	3683	23
BB15.40D	14003	13879	13858	13858	5984	5817	8
BB15.41A	9149	9068	9057	9057	3538	3443	30
BB15.41B	8604	8532	8508	8508	3393	3332	41
BB15.41C	13175	13063	13046	13046	5396	5286	44
BB15.41D	10817	10723	10712	10712	4517	4462	2
BB15.42A	3332	3292	3284	3284	1366	1323	0	Has NO Chloroplast nor Cyanobacterial Reads
BB15.42B	6580	6514	6502	6502	2458	2388	8
BB15.42C	7265	7209	7195	7195	2713	2647	3
BB15.42D	17457	17309	17296	17296	7432	7283	2
BB15.43A	10135	10050	10041	10041	3908	3840	75
BB15.43B	8426	8356	8344	8344	3341	3278	54
BB15.43C	10876	10755	10732	10732	4422	4349	74
BB15.43D	9177	9096	9079	9079	3884	3809	0	Has NO Chloroplast nor Cyanobacterial Reads
BB15.44A	9668	9569	9552	9552	3991	3898	238
BB15.44B	8412	8337	8325	8325	4009	3947	128
BB15.44C	8258	8178	8164	8164	3045	2994	91
BB15.44D	24	23	21	21	0	0	0	Has NO Chloroplast nor Cyanobacterial Reads
BB15.45A	30400	30330	30309	30300	13233	12608	412
BB15.45B	25839	25783	25761	25753	10952	10471	344
BB15.45C	24590	24529	24520	24516	10646	10069	785
BB15.45D	33260	33197	33143	33141	14144	13587	5
BB15.46A	13012	12867	12857	12857	6012	5942	624
BB15.46B	8814	8692	8677	8677	3440	3337	972
BB15.46C	9667	9508	9495	9495	3639	3539	1075
BB15.46D	9213	9103	9074	9074	3935	3823	0	Has NO Chloroplast nor Cyanobacterial Reads
BB15.47A	9743	9630	9621	9621	3986	3882	1080
BB15.47B	7178	7091	7088	7088	3543	3505	793
BB15.47C	11263	11163	11144	11144	4635	4540	1379
BB15.47D	7176	7103	7061	7061	3262	3211	0	Has NO Chloroplast nor Cyanobacterial Reads
BB15.48A	24	23	21	21	0	0	0	Has NO Chloroplast nor Cyanobacterial Reads
BB15.48B	9910	9823	9804	9804	3731	3647	163
BB15.48C	11801	11716	11706	11706	4897	4784	841
BB15.48D	12779	12659	12638	12638	4801	4645	13
BB15.49A	12211	12083	12069	12069	4774	4648	129
BB15.49B	7436	7364	7357	7357	3496	3439	63
BB15.49C	9534	9474	9457	9457	3691	3623	180
BB15.49D	4335	4300	4255	4255	2052	2029	0	Has NO Chloroplast nor Cyanobacterial Reads
BB15.50A	14201	14076	14065	14065	6227	6160	474
BB15.50B	17725	17556	17521	17521	6608	6425	538
BB15.50C	18756	18584	18566	18566	7321	7142	936
BB15.50D	14225	14095	14072	14072	5755	5619	11
BB15.51A	12522	12364	12349	12349	5260	5107	749
BB15.51B	12582	12474	12460	12460	6403	6320	636
BB15.51C	13996	13889	13863	13863	6011	5919	918
BB15.51D	13429	13295	13276	13276	4454	4270	0	Has NO Chloroplast nor Cyanobacterial Reads
BB16.01A	29380	29297	29161	29161	11051	10943	3738
BB16.01B	30674	30489	30397	30397	11906	11546	2710
BB16.01C	31450	31263	31145	31145	13258	12977	4485
BB16.01D	32631	32403	32325	32325	13663	13280	41
BB16.02A	33202	33107	32920	32919	10917	10775	792
BB16.02B	18555	18432	18374	18374	6929	6772	1078
BB16.02C	25989	25820	25737	25737	10281	9949	1689
BB16.02D	31689	31505	31418	31417	12705	12222	18
BB16.03A	36188	36064	35884	35884	13997	13876	5994
BB16.03B	28372	28196	28100	28099	11849	11567	3689
BB16.03C	29276	29099	28999	28996	12534	12306	3664
BB16.03D	28295	28076	27997	27997	9896	9570	88
BB16.04A	37793	37678	37478	37478	15184	15085	1602
BB16.04B	31355	31154	31053	31053	11914	11671	1363
BB16.04C	39655	39361	39272	39272	15830	15505	1806
BB16.04D	26590	26326	26270	26269	9121	8828	122
BB16.05A	31911	31812	31658	31658	10697	10582	799
BB16.05B	31268	31049	30953	30952	11651	11336	695
BB16.05C	41967	41668	41528	41528	15894	15475	788
BB16.05D	35356	35087	34992	34992	12961	12572	38
BB16.06A	27306	27222	27068	27068	9182	9106	320
BB16.06B	25301	25109	25014	25014	8694	8410	213
BB16.06C	28894	28673	28598	28597	10998	10640	281
BB16.06D	26121	25915	25854	25854	10050	9816	24
BB16.07A	26821	26742	26606	26606	10436	10361	378
BB16.07B	30357	30178	30110	30108	11970	11775	368
BB16.07C	30637	30392	30326	30326	10923	10683	256
BB16.07D	32490	32270	32199	32199	12853	12591	21
BB16.08A	26123	26012	25873	25873	8988	8924	283
BB16.08B	29759	29537	29445	29445	11536	11243	415
BB16.08C	29137	28916	28843	28843	11204	10977	245
BB16.08D	28725	28491	28418	28418	11228	11000	32
BB16.09A	27305	27227	27111	27111	10114	10030	620
BB16.09B	25685	25488	25422	25422	8725	8496	514
BB16.09C	31792	31575	31509	31509	11209	10894	369
BB16.09D	34543	34225	34159	34158	14010	13725	14
BB16.10A	27263	27205	27061	27061	9742	9635	1852
BB16.10B	16672	16526	16467	16467	5695	5577	939
BB16.10C	33005	32762	32695	32695	12464	12154	576
BB16.10D	32965	32680	32606	32605	12174	11795	131
BB16.11A	29601	29530	29370	29370	11536	11390	1484
BB16.11B	16787	16662	16612	16611	5932	5763	879
BB16.11C	28154	27862	27789	27789	13121	12950	1819
BB16.11D	23759	23603	23543	23543	8558	8338	28
BB16.13A	29486	29394	29244	29244	14267	14101	405
BB16.13B	25307	25157	25074	25074	9075	8841	162
BB16.13C	21977	21853	21801	21801	8164	7962	90
BB16.13D	22459	22298	22241	22241	8371	8183	127
BB16.14A	34461	34339	34169	34169	12341	12244	124
BB16.14B	29009	28820	28761	28760	11264	11066	613
BB16.14C	22616	22466	22394	22393	8667	8494	588
BB16.14D	32153	31962	31882	31882	13491	13302	150
BB16.15A	29689	29605	29462	29462	9005	8875	991
BB16.15B	28812	28593	28512	28512	10018	9799	1007
BB16.15C	17276	17149	17097	17097	5460	5273	1429
BB16.15D	29919	29714	29631	29630	10062	9775	116
BB16.16A	34568	34449	34297	34297	11825	11712	350
BB16.16B	35448	35223	35146	35146	14166	13932	343
BB16.16C	27338	27140	27045	27045	9624	9464	1875
BB16.16D	29734	29535	29472	29472	10715	10400	103
BB16.17A	31521	31422	31241	31241	11266	11181	72
BB16.17B	32034	31819	31719	31718	11975	11685	63
BB16.17C	33621	33409	33331	33331	12678	12346	288
BB16.17D	31593	31430	31321	31320	11217	10937	31
BB16.18A	33396	33318	33150	33150	13597	13514	1085
BB16.18B	37304	37090	36969	36968	17071	16882	1113
BB16.18C	37425	37217	37142	37142	14228	13970	332
BB16.18D	30890	30656	30565	30565	10931	10631	17
BB16.19A	38620	38504	38275	38274	14159	14058	3099
BB16.19B	43225	42968	42851	42849	17644	17293	2306
BB16.19C	37068	36845	36716	36715	15082	14909	1416
BB16.19D	34739	34533	34455	34455	13765	13511	31
BB16.20A	34399	34273	34015	34015	12655	12566	3211
BB16.20B	29626	29459	29322	29322	10953	10792	2514
BB16.20C	33065	32843	32738	32738	13371	13183	613
BB16.20D	28278	28088	28025	28025	10339	10028	14
BB16.21A	50120	49934	49699	49699	17323	17136	252
BB16.21B	31435	31217	31140	31140	11589	11323	795
BB16.21C	38933	38626	38519	38519	14735	14373	395
BB16.21D	42605	42277	42184	42184	13694	12913	64
BB16.22A	41115	41016	40805	40805	14101	13957	852
BB16.22B	38695	38440	38315	38315	13423	13065	630
BB16.22C	45188	44908	44835	44834	17452	17142	401
BB16.22D	37721	37451	37368	37368	12724	12409	15
BB16.23A	33783	33710	33590	33589	12067	11985	29
BB16.23B	28963	28810	28754	28754	10665	10449	50
BB16.23C	29993	29768	29690	29690	12069	11873	136
BB16.23D	24422	24233	24189	24188	8889	8676	30
BB16.24A	34519	34426	34259	34259	11385	11265	114
BB16.24B	31937	31695	31612	31612	10550	10220	78
BB16.24C	41124	40783	40710	40710	14130	13693	144
BB16.24D	33915	33671	33599	33599	11942	11611	67
BB16.25A	31608	31518	31329	31328	10466	10354	868
BB16.25B	34080	33837	33776	33775	12117	11774	717
BB16.25C	38801	38522	38449	38449	13255	12952	303
BB16.25D	34095	33833	33731	33728	11783	11435	66
BB16.26A	37941	37834	37650	37650	14623	14445	433
BB16.26B	28192	27884	27781	27781	10752	10568	190
BB16.26C	34575	34305	34258	34257	12632	12329	147
BB16.26D	33878	33559	33492	33492	13125	12780	156
BB16.27A	28866	28799	28655	28655	11481	11341	2193
BB16.27B	38423	38089	38029	38029	15450	15057	1129
BB16.27C	38042	37772	37695	37695	12852	12450	151
BB16.27D	37613	37337	37266	37266	13535	13225	98
BB16.28A	32300	32232	32079	32079	11656	11538	792
BB16.28B	29020	28741	28664	28664	9462	9290	271
BB16.28C	27446	27278	27198	27198	10233	9913	447
BB16.28D	35048	34854	34771	34771	12977	12550	93
BB16.29A	30930	30838	30629	30629	11526	11397	340
BB16.29B	22986	22849	22810	22810	9259	9015	163
BB16.29C	23169	23001	22941	22941	9050	8756	66
BB16.29D	31785	31546	31473	31473	11200	10660	26
BB16.30A	26711	26625	26481	26481	11458	11345	541
BB16.30B	17282	17187	17136	17136	7339	7135	69
BB16.30C	27454	27271	27218	27218	10729	10340	141
BB16.30D	30843	30614	30551	30551	11672	11411	98
BB16.31A	23623	23558	23415	23415	9153	9008	307
BB16.31B	15157	15068	15019	15018	6153	6005	104
BB16.31C	21951	21808	21743	21743	8813	8536	109
BB16.31D	25935	25742	25682	25680	9852	9603	77
BB16.32A	16819	16768	16679	16679	7075	7021	116
BB16.32B	22427	22265	22204	22204	8977	8687	179
BB16.32C	22916	22723	22665	22665	8987	8629	140
BB16.32D	22702	22534	22472	22472	8851	8644	6
BB16.33A	30689	30580	30395	30395	12517	12404	503
BB16.33B	30402	30208	30132	30131	12364	11947	292
BB16.33C	22786	22604	22572	22572	9932	9731	185
BB16.33D	27568	27356	27307	27307	10903	10615	10
BB16.34A	34658	34544	34370	34370	13441	13273	562
BB16.34B	14715	14602	14586	14586	6442	6301	161
BB16.34C	20319	20097	20054	20054	8468	8274	379
BB16.34D	24649	24428	24393	24393	9958	9686	0	Has NO Chloroplast nor Cyanobacterial Reads
BB16.35A	36468	36352	36173	36173	14231	14019	1654
BB16.35B	18028	17915	17857	17857	7308	7160	598
BB16.35C	21337	21175	21140	21140	8385	8149	1160
BB16.35D	25708	25492	25456	25456	10876	10688	9
BB16.36A	35185	35072	34899	34899	12744	12534	1638
BB16.36B	19867	19709	19670	19670	7377	7129	692
BB16.36C	18420	18279	18244	18244	6968	6730	411
BB16.36D	16290	16133	16113	16113	6616	6457	7
BB16.37A	35351	35258	35085	35085	14178	14024	551
BB16.37B	11703	11602	11581	11581	5457	5328	106
BB16.37C	12736	12626	12610	12610	5691	5540	178
BB16.37D	21658	21494	21464	21464	9353	9148	25
BB16.38A	42575	42474	42223	42223	16374	16222	564
BB16.38B	15816	15688	15659	15659	6273	6045	1535
BB16.38C	12583	12466	12451	12451	4873	4730	371
BB16.38D	16415	16233	16204	16204	6407	6231	142
BB16.39A	27801	27703	27564	27564	9259	9086	879
BB16.39B	5738	5685	5672	5672	2489	2455	127
BB16.39C	6021	5976	5968	5968	2373	2336	132
BB16.39D	16198	15961	15938	15938	6939	6768	38
BB16.40A	27667	27598	27447	27447	8784	8613	939
BB16.40B	11541	11405	11387	11387	4204	4003	326
BB16.40C	9296	9196	9183	9183	3568	3494	314
BB16.40D	13147	12978	12966	12966	5657	5566	11
BB16.41A	31341	31236	31093	31093	10041	9773	1793
BB16.41B	6369	6284	6271	6271	2391	2355	352
BB16.41C	5272	5227	5198	5198	2250	2216	174
BB16.41D	15230	15103	15078	15078	6569	6421	6
BB16.42A	42426	42310	42083	42083	14722	14522	1158
BB16.42B	5353	5259	5248	5248	1674	1643	75
BB16.42C	8148	8059	8048	8048	3312	3198	170
BB16.42D	7163	6356	6288	6288	439	427	2
BB16.43A	34031	33947	33770	33770	12167	11927	657
BB16.43B	25334	25192	25151	25151	10525	10332	156
BB16.43C	21761	21604	21577	21577	8560	8344	121
BB16.43D	17217	17085	17053	17053	5667	5480	12
BB16.44A	42939	42829	42578	42578	15136	14923	742
BB16.44B	24455	24309	24264	24264	9239	8957	486
BB16.44C	23400	23278	23252	23252	9626	9354	265
BB16.44D	18038	17889	17866	17866	6634	6506	22
BB16.45A	33858	33789	33641	33640	12413	12297	370
BB16.45B	23212	23078	23058	23058	9342	9037	181
BB16.45C	27099	26833	26802	26802	9749	9420	426
BB16.45D	26347	26206	26165	26165	9616	9303	24
BB16.46A	39469	39333	39095	39095	12866	12747	1541
BB16.46B	18827	18716	18687	18687	6786	6585	232
BB16.46C	22353	22186	22149	22149	7547	7386	247
BB16.46D	17106	16930	16898	16898	5998	5880	35
BB16.47A	34176	34071	33908	33908	13550	13426	553
BB16.47B	15151	15014	15002	15002	5722	5584	233
BB16.47C	14980	14865	14852	14852	5357	5235	85
BB16.47D	18408	18193	18164	18164	6960	6784	23
BB16.48A	30588	30494	30343	30343	11098	11000	602
BB16.48B	24368	24129	24107	24107	9712	9412	586
BB16.48C	21771	21594	21568	21568	8148	8015	359
BB16.48D	18927	18729	18711	18711	7204	7023	13
BB16.49A	28867	28783	28637	28637	11520	11370	847
BB16.49B	13670	13555	13527	13527	5770	5684	380
BB16.49C	10971	10893	10857	10857	4370	4285	155
BB16.49D	14536	14428	14393	14393	5901	5742	28
BB16.50A	30294	30206	30057	30057	10943	10845	687
BB16.50B	11760	11679	11666	11666	5019	4921	110
BB16.50C	12842	12730	12716	12716	5353	5216	123
BB16.50D	18573	18439	18406	18406	7170	6913	32
BB16.51A	28689	28611	28477	28477	9853	9735	289
BB16.51B	17043	16932	16906	16906	6469	6310	88
BB16.51C	17717	17613	17591	17591	7275	7158	102
BB16.51D	11816	11721	11684	11684	5093	5016	15
BB17.01A	46868	46771	46738	46732	16500	15369	698
BB17.01B	57537	57423	57377	57370	21804	20665	656
BB17.01C	45070	44989	44965	44958	18002	17234	586
BB17.01D	47596	47497	47427	47419	20723	20143	21
BB17.02A	33957	33896	33874	33870	13327	12827	297
BB17.02B	30744	30711	30694	30691	12857	12436	285
BB17.02C	25822	25779	25772	25767	10842	10520	210
BB17.02D	30491	30407	30387	30378	13649	13156	10
BB17.03A	48542	48446	48423	48409	18032	17096	191
BB17.03B	40407	40338	40312	40307	15240	14698	169
BB17.03C	31052	31006	30985	30982	12782	12484	157
BB17.03D	17374	17316	17276	17276	5806	5717	2
BB17.04A	27714	27656	27626	27621	10971	10610	438
BB17.04B	33876	33827	33807	33803	13769	13383	347
BB17.04C	28681	28627	28618	28614	11423	11040	269
BB17.04D	29928	29852	29817	29814	12320	11906	5
BB17.05A	31190	31119	31086	31082	12049	11470	809
BB17.05B	31712	31647	31624	31620	13737	13375	411
BB17.05C	35048	34987	34959	34954	13444	13078	385
BB17.05D	31778	31714	31676	31672	13066	12649	8
BB17.06A	32016	31964	31947	31941	14470	14127	1018
BB17.06B	31691	31652	31632	31625	13601	13151	1199
BB17.06C	30339	30286	30267	30265	13398	12946	909
BB17.06D	28796	28716	28695	28692	12255	11768	45
BB17.07A	42398	42292	42275	42269	19770	19213	705
BB17.07B	37833	37759	37734	37727	17915	17577	792
BB17.07C	38429	38364	38340	38334	19522	19131	1048
BB17.07D	31469	31421	31390	31389	13691	13412	106
BB17.08A	309863	302226	300807	300716	134101	124214	6260
BB17.08B	17792	17176	17108	17099	8460	8035	509
BB17.08C	201247	195031	194428	194372	91919	87703	6406
BB17.08D	16742	16273	16210	16204	8069	7760	189
BB17.09A	232170	228136	227545	227453	105531	98436	3221
BB17.09B	16629	16041	15983	15979	7695	7172	281
BB17.09C	183030	178768	177839	177778	74551	67770	2124
BB17.09D	18590	18083	18026	18022	9041	8659	119
BB17.10A	124796	122262	121983	121945	60698	57829	3433
BB17.10B	28019	27213	27140	27129	12710	11911	852
BB17.10C	131038	128416	128062	128024	57031	52369	2990
BB17.10D	22697	21851	21782	21775	10143	9417	156
BB17.11A	165702	162689	162215	162160	72143	67006	3014
BB17.11B	262874	256703	255959	255862	123192	118129	7274
BB17.11C	132737	130201	129863	129831	58107	54356	2457
BB17.11D	240760	235789	235103	235015	113232	108852	1405
BB17.12A	299578	294104	293462	293369	134157	125100	7236
BB17.12B	122287	118804	118373	118341	57170	54865	2958
BB17.12C	213381	209074	208540	208466	86846	78654	4622
BB17.12D	341860	336419	335305	335188	157307	151315	3453
BB17.13A	339845	333635	332995	332874	146812	136396	34587
BB17.13B	21324	20723	20658	20655	10698	10240	262
BB17.13C	390927	383203	382413	382299	169592	160141	4786
BB17.13D	29930	29399	29310	29296	13624	12797	106
BB17.14A	297326	290907	290236	290147	143512	138903	3682
BB17.14B	10201	9636	9619	9615	5347	5165	148
BB17.14C	400671	392822	391984	391829	170249	158699	12013
BB17.14D	14254	13999	13954	13950	6941	6745	34
BB17.15A	212933	208201	207366	207297	101823	97978	2135
BB17.15B	7318	6752	6726	6724	3522	3361	163
BB17.15C	233367	227844	227306	227241	109746	105992	5148
BB17.15D	20935	20528	20458	20450	9153	8636	173
BB17.16A	201041	197000	196432	196367	93888	90182	2523
BB17.16B	12679	12173	12143	12141	6069	5818	71
BB17.16C	290473	286202	285389	285287	138344	134864	3733
BB17.16D	12687	12369	12322	12319	6192	5894	126
BB17.17A	36934	36140	36021	36007	17359	16865	302
BB17.17B	16316	15628	15577	15575	7436	7103	73
BB17.17C	51034	50294	50194	50183	24424	23481	517
BB17.17D	17671	17259	17202	17201	8048	7576	68
BB17.18A	10950	10672	10648	10644	5562	5335	59
BB17.18B	20768	19982	19911	19903	8909	8487	1323
BB17.18C	14927	14694	14652	14651	7555	7373	87
BB17.18D	30514	29724	29649	29640	13135	12270	21
BB17.19A	19076	18558	18513	18508	8462	7857	153
BB17.19B	140033	136188	135719	135678	61069	59277	19877
BB17.19C	13910	13646	13592	13587	6439	6137	161
BB17.19D	152579	149964	149546	149489	79726	78453	359
BB17.20A	20410	19823	19757	19749	9928	9430	399
BB17.20B	173377	168806	168205	168150	70651	67600	18447
BB17.20C	11723	11464	11433	11432	5884	5662	336
BB17.20D	358293	353566	352469	352346	164971	160115	502
BB17.21A	34188	33307	33223	33209	16755	16164	926
BB17.21B	14009	13442	13404	13398	6683	6393	344
BB17.21C	18063	17716	17651	17648	8286	7972	1469
BB17.21D	22228	21819	21756	21745	10948	10621	23
BB17.22A	115747	113272	113088	113048	53636	51919	715
BB17.22B	7626	7374	7348	7346	4193	4136	93
BB17.22C	20145	19771	19716	19710	8559	8091	809
BB17.22D	13806	13535	13500	13497	6920	6793	15
BB17.23A	258834	253275	252698	252606	119294	115486	2250
BB17.23B	12597	12166	12137	12134	5583	5159	174
BB17.23C	111707	109854	109575	109542	58430	57549	3096
BB17.23D	21127	20738	20678	20666	10031	9748	9
BB17.24A	187611	183808	183261	183200	81914	76766	504
BB17.24B	14792	14252	14199	14191	6914	6623	134
BB17.24C	259755	256178	255472	255378	122716	119317	7286
BB17.24D	17074	16736	16667	16664	8678	8486	23
BB17.25A	42305	41394	41299	41288	19869	18702	1231
BB17.25B	15991	15271	15228	15222	7495	7122	378
BB17.25C	31791	31256	31165	31151	15723	15224	679
BB17.25D	69624	68667	68503	68484	34489	33536	92
BB17.26A	13988	13564	13533	13533	7168	6935	230
BB17.26B	24723	23784	23738	23735	11563	10882	549
BB17.26C	13912	13661	13633	13626	7813	7675	538
BB17.26D	17543	17159	17103	17097	8807	8565	30
BB17.27A	13092	12788	12741	12739	5885	5547	202
BB17.27B	107630	104433	104130	104099	55858	54649	3925
BB17.27C	17474	17154	17080	17076	8318	8002	1797
BB17.27D	145627	143377	142961	142908	79437	78402	15156
BB17.28A	16467	15905	15850	15843	8270	7867	256
BB17.28C	25812	25375	25315	25309	13069	12599	956
BB17.28D	299645	294876	294121	294021	153187	150329	2579
BB17.29A	15444	14814	14750	14747	8381	8164	358
BB17.29B	133861	129755	129272	129234	70513	68749	1965
BB17.29C	15702	15486	15445	15442	8918	8714	687
BB17.29D	48360	47584	47493	47465	23371	22435	454
BB17.30A	14670	13953	13915	13910	7711	7480	321
BB17.30B	14267	13776	13724	13716	7045	6772	304
BB17.30C	17995	17594	17538	17530	8741	8285	206
BB17.30D	25943	25550	25500	25494	13526	13187	344
BB17.31A	102195	99303	98985	98955	54817	49177	3390
BB17.31B	3486	3280	3262	3260	1944	1854	118
BB17.31C	70681	69311	69098	69077	41592	40855	4312
BB17.31D	16538	15951	15905	15896	8063	7723	92
BB17.32A	74485	72000	71759	71731	41684	40846	2117
BB17.32B	6859	6574	6538	6534	3345	3142	166
BB17.32C	120388	118936	118700	118665	63070	60710	3088
BB17.32D	18691	18379	18331	18328	9539	9222	106
BB17.33A	14483	14130	14081	14079	7018	6605	541
BB17.33B	14484	13845	13794	13790	6556	6129	608
BB17.33C	24456	24100	24059	24050	13844	13466	340
BB17.33D	26479	26045	25986	25981	14851	14525	57
BB17.34A	6576	6068	6053	6053	3311	3212	110
BB17.34B	8768	8322	8276	8274	4301	4120	150
BB17.34C	7598	7449	7433	7432	4263	4188	203
BB17.34D	20607	20099	20054	20049	9992	9414	55
BB17.35A	14539	14166	14140	14137	7074	6610	199
BB17.35B	28132	27340	27264	27255	13056	12131	531
BB17.35C	17450	17217	17193	17185	8372	7789	281
BB17.35D	153944	151048	150686	150629	77761	75640	399
BB17.36A	20353	19699	19664	19657	9824	9178	528
BB17.36B	158042	154097	153572	153523	79167	76046	3885
BB17.36C	12729	12543	12515	12512	7219	6996	349
BB17.36D	357499	351650	350695	350582	177855	171622	743
BB17.37A	19861	19156	19110	19104	9506	8943	1241
BB17.37B	139231	136040	135593	135548	67766	64707	7354
BB17.37C	19879	19587	19556	19546	9576	8823	766
BB17.37D	142013	140134	139877	139836	70823	67763	185
BB17.38A	27400	26405	26351	26344	13028	12100	840
BB17.38B	29908	29039	28962	28956	14373	13364	827
BB17.38C	21393	21065	21041	21032	10116	9164	453
BB17.38D	24993	24591	24544	24530	12823	12303	36
BB17.39A	121471	117336	117037	116996	67061	65667	5476
BB17.39B	7851	7608	7584	7582	4651	4561	322
BB17.39C	69599	67930	67811	67790	38550	37581	2744
BB17.39D	24499	24054	23987	23983	11411	10727	64
BB17.40A	60252	58241	57974	57960	30252	29334	1710
BB17.40B	11398	11029	10994	10986	5425	5073	220
BB17.40C	284729	279680	278545	278466	131286	127333	4971
BB17.40D	29964	29358	29285	29278	16560	16017	252
BB17.41A	5782	5563	5525	5523	2711	2528	124
BB17.41B	13641	13177	13143	13141	6177	5723	249
BB17.41C	33965	33424	33314	33302	15464	14546	470
BB17.41D	26794	26301	26222	26217	12970	12175	150
BB17.42A	786	677	668	668	272	253	23
BB17.42B	11260	10736	10703	10701	5557	5315	695
BB17.42C	13638	13319	13283	13277	6660	6368	495
BB17.42D	41192	40355	40265	40249	19254	18111	150
BB17.43A	9127	8802	8757	8754	4160	3860	1037
BB17.43B	21697	21014	20979	20973	10494	9908	2172
BB17.43C	12241	11965	11927	11925	5366	4867	766
BB17.43D	180685	177618	177185	177126	94803	91584	683
BB17.44A	7528	7131	7105	7105	3698	3510	365
BB17.44B	137662	134005	133640	133587	64403	62270	5545
BB17.44C	15444	15087	15026	15021	7315	6998	647
BB17.44D	344014	338075	336849	336765	163620	156136	876
BB17.45A	15868	14962	14908	14903	7378	6993	556
BB17.45B	124417	121371	120873	120831	51583	47505	3292
BB17.45C	15952	15578	15520	15514	7312	6831	680
BB17.45D	329033	324622	323891	323781	167383	160509	1204
BB17.46A	17719	17048	16996	16985	7767	7338	192
BB17.46B	101747	99541	99280	99240	45219	43241	1278
BB17.46C	18798	18317	18258	18251	7654	6956	217
BB17.46D	230317	227447	226991	226905	129742	126506	931
BB17.47A	257613	251234	250449	250382	100473	93383	4449
BB17.47B	26805	26265	26196	26191	10635	9470	323
BB17.47C	157984	155165	154687	154638	67679	64949	2130
BB17.47D	254363	250676	250092	250005	126280	120591	638
BB17.48A	199761	195333	194664	194597	76622	69214	2344
BB17.48B	32548	31655	31546	31540	12921	11279	455
BB17.48C	399003	392430	391129	390997	161873	154040	5385
BB17.48D	297242	292984	292444	292346	165381	159626	278
BB17.49A	17033	16525	16455	16450	8175	7705	420
BB17.49B	15531	14771	14692	14689	7031	6482	485
BB17.49C	31289	30664	30547	30536	14204	13259	881
BB17.49D	244985	241467	240985	240889	130444	125610	745
BB17.50A	6146	5916	5893	5893	3342	3173	78
BB17.50B	6234	5954	5911	5911	3078	2881	81
BB17.50C	13024	12734	12696	12695	6285	5869	53
BB17.50D	218847	214911	214504	214442	111788	106400	249
BB17.51A	5506	5261	5227	5226	2616	2409	105
BB17.51B	155121	151063	150738	150681	70002	65330	2524
BB17.51C	15493	15130	15071	15061	6375	5716	103
BB17.51D	215583	211816	211065	210961	97746	91478	474
