# Supplementary material for: Highly-resolved interannual phytoplankton community dynamics of the coastal Northwest Atlantic
Source: ISME Commun. 2022 Apr 20;2:38. doi: 10.1038/s43705-022-00119-2 (PMC9723599; doi:10.1038/s43705-022-00119-2)
Supplement: Supplementary file 9 — Supplemental Data S7 [file 43705_2022_119_MOESM9_ESM.xlsx]

## Sheet: Sheet1
This dataset shows the number of reads filtered during the sequence processing pipeline; data for AZMP (Atlantic Zone Monitoring Program) samples V6-V8 16S rRNA shown.
See Supplemental Methods S2 for more detailed outline of pipeline steps.
Pipeline Steps >>>>>>						FINAL All Reads	FINAL
Sample	Initial Pairs	Cutadapt	Pear	Quality Filtered	Deblur	Remove Rare	Chloroplast AND Cyanobacterial Reads	Lacking Chloroplast/Cyanobacterial Reads?
16SV6-AF14-HL1-1m-L	69496	69223	69048	69044	33388	32366	5626
16SV6-AF14-HL1-1m-Se	15894	15847	15737	15720	6235	5896	357
16SV6-AF14-HL1-1m-Sf	62603	62456	62104	62056	24626	23383	1621
16SV6-AF14-HL1-20m-L	41247	41117	41013	41009	21144	20509	4041
16SV6-AF14-HL1-20m-Sd	47698	47589	47324	47286	19544	18826	997
16SV6-AF14-HL1-20m-Sf	47137	46992	46656	46626	18478	17704	1154
16SV6-AF14-HL1-40m-L	64725	64501	64350	64347	33653	31757	4021
16SV6-AF14-HL1-40m-Sd	56653	56533	56266	56234	21712	20483	282
16SV6-AF14-HL1-40m-Sf	54774	54652	54371	54338	23314	22457	359
16SV6-AF14-HL1-60m-L	66757	66513	66352	66350	36065	34604	2659
16SV6-AF14-HL1-60m-Se	66372	66193	65865	65832	22977	21674	195
16SV6-AF14-HL1-60m-Sf	45979	45869	45657	45622	16726	15415	133
16SV6-AF14-HL11-1m-L	70398	70135	69967	69965	33733	31871	2759
16SV6-AF14-HL11-1m-Sd	57637	57517	57337	57293	14491	12089	1706
16SV6-AF14-HL11-1m-Se	16464	16426	16353	16344	4063	3220	394
16SV6-AF14-HL11-20m-L	67792	67565	67332	67330	26212	23569	3659
16SV6-AF14-HL11-20m-Sd	48742	48639	48483	48444	9836	7604	1810
16SV6-AF14-HL11-20m-Sf	36732	36617	36507	36485	7660	5754	1335
16SV6-AF14-HL11-250m-L	109925	109429	109134	109130	53551	51082	489
16SV6-AF14-HL11-250m-Se	39375	39306	39182	39143	12848	10593	3
16SV6-AF14-HL11-250m-Sf	49000	48889	48721	48682	15681	13572	3
16SV6-AF14-HL11-80m-L	70840	70544	70393	70392	30889	27890	3486
16SV6-AF14-HL11-80m-Sd	57199	57069	56918	56867	15985	12740	362
16SV6-AF14-HL11-80m-Se	32346	32276	32163	32145	11062	9717	238
16SV6-AF14-HL2-1m-L	74006	73723	73563	73563	36380	35029	7302
16SV6-AF14-HL2-1m-Sd	44330	44246	44075	44035	16156	15124	887
16SV6-AF14-HL2-1m-Sf	43156	43070	42873	42852	18584	18040	1285
16SV6-AF14-HL2-20m-L	55111	54888	54785	54784	24556	23714	3607
16SV6-AF14-HL2-20m-Se	41425	41349	41211	41172	16652	15930	986
16SV6-AF14-HL2-20m-Sf	20978	20903	20788	20765	7768	7403	547
16SV6-AF14-HL2-40m-L	70764	70518	70365	70361	32913	31149	3310
16SV6-AF14-HL2-40m-Se	42591	42497	42304	42278	15978	14907	223
16SV6-AF14-HL2-40m-Sf	29795	29710	29568	29549	11340	10681	109
16SV6-AF14-HL2-80m-L	45734	45639	45535	45534	21847	19746	723
16SV6-AF14-HL2-80m-Sd	30324	30262	30140	30120	10356	9386	14
16SV6-AF14-HL2-80m-Se	30879	30814	30701	30680	10582	9489	25
16SV6-AF14-HL4-1m-L	24833	24735	24672	24671	11689	11234	2308
16SV6-AF14-HL4-1m-Sd	30764	30714	30589	30564	11038	10305	318
16SV6-AF14-HL4-1m-Sf	23761	23697	23608	23588	8310	7507	388
16SV6-AF14-HL4-20m-L	35520	35425	35296	35296	17423	16775	4288
16SV6-AF14-HL4-20m-Se	55133	55015	54700	54655	21337	20593	912
16SV6-AF14-HL4-20m-Sf	44505	44408	44171	44142	16521	15592	590
16SV6-AF14-HL4-40m-L	11204	11144	11105	11104	4147	3793	1021
16SV6-AF14-HL4-40m-Sd	41827	41728	41539	41508	14341	13473	369
16SV6-AF14-HL4-40m-Se	47271	47172	46924	46896	18458	17863	747
16SV6-AF14-HL4-60m-L	64281	64048	63917	63912	28244	26615	2933
16SV6-AF14-HL4-60m-Se	65955	65843	65559	65516	22673	20709	190
16SV6-AF14-HL4-60m-Sf	38217	38118	37917	37888	13070	12289	135
16SV6-AF14-HL6-1m-L	34836	34638	34549	34546	16883	15994	4314
16SV6-AF14-HL6-1m-Se	47707	47614	47323	47298	11960	10356	1756
16SV6-AF14-HL6-1m-Sf	32438	32358	32185	32169	8133	6991	990
16SV6-AF14-HL6-20m-L	33063	32952	32857	32856	15138	14341	4041
16SV6-AF14-HL6-20m-Sd	34631	34559	34403	34388	8411	7091	1491
16SV6-AF14-HL6-20m-Se	34879	34811	34680	34661	8415	7092	1333
16SV6-AF14-HL6-250m-L	79106	78762	78524	78521	38615	33275	1023
16SV6-AF14-HL6-250m-Se	55716	55590	55353	55321	14547	11993	46
16SV6-AF14-HL6-250m-Sf	63332	63172	62962	62915	17755	14848	74
16SV6-AF14-HL6-80m-L	64777	64464	64318	64313	28327	26564	2895
16SV6-AF14-HL6-80m-Sd	45468	45378	45156	45117	15026	13564	86
16SV6-AF14-HL6-80m-Se	34843	34764	34589	34572	11361	9867	54
16SV6-AF14-HL8-100m-L	78198	77974	77796	77795	37389	35087	1997
16SV6-AF14-HL8-100m-Sd	67391	67256	66933	66883	19794	17015	27
16SV6-AF14-HL8-100m-Sf	63062	62866	62601	62541	17688	15117	28
16SV6-AF14-HL8-1m-L	99422	99006	98759	98753	47705	45989	5371
16SV6-AF14-HL8-1m-Sd	64176	64042	63839	63788	16379	14092	1082
16SV6-AF14-HL8-1m-Se	38478	38381	38216	38193	11161	10422	1101
16SV6-AF14-HL8-20m-L	72342	72035	71875	71872	28451	26486	5834
16SV6-AF14-HL8-20m-Sd	52669	52556	52386	52353	11510	9485	1892
16SV6-AF14-HL8-20m-Sf	52829	52690	52514	52482	12725	11144	2979
16SV6-AF14-HL8-250m-L	78417	78188	78025	78021	38941	36092	263
16SV6-AF14-HL8-250m-Se	58008	57872	57656	57599	17345	15353	2
16SV6-AF14-HL8-250m-Sf	55932	55809	55584	55537	16567	14751	8
16SV6-AF16-HL1-1m-L	21614	21515	21177	21177	6845	6591	2127
16SV6-AF16-HL1-1m-S	20900	20831	20484	20484	5769	5612	253
16SV6-AF16-HL1-20m-L	24824	24707	24375	24375	7933	7685	3111
16SV6-AF16-HL1-20m-S	24403	24291	23913	23913	6716	6536	373
16SV6-AF16-HL1-40m-L	38267	38093	37526	37526	9711	9406	3567
16SV6-AF16-HL1-40m-S	49376	49203	48320	48320	10663	10419	346
16SV6-AF16-HL1-60m-L	52655	52435	51647	51647	16251	15687	1463
16SV6-AF16-HL1-60m-S	41132	40911	40207	40207	14436	14016	2345
16SV6-AF16-HL11-100m-L	89474	89050	87957	87957	33807	33326	546
16SV6-AF16-HL11-100m-S	70725	70423	69331	69331	12992	12280	41
16SV6-AF16-HL11-1m-L	73165	72802	71685	71685	28288	26821	3445
16SV6-AF16-HL11-1m-S	62493	62252	61337	61337	8486	7721	2830
16SV6-AF16-HL11-250m-L	76168	75769	74801	74801	33706	32435	179
16SV6-AF16-HL11-250m-S	88424	88063	86802	86802	16475	15221	2
16SV6-AF16-HL11-45m-L	57635	57354	56652	56652	20185	19266	2755
16SV6-AF16-HL11-45m-S	66301	66017	65058	65058	8531	7815	1044
16SV6-AF16-HL2-1m-L	35849	35689	35078	35078	10982	10694	2837
16SV6-AF16-HL2-1m-S	46788	46639	45844	45844	12363	12027	541
16SV6-AF16-HL2-20m-L	39339	39165	38478	38478	12194	11885	3960
16SV6-AF16-HL2-20m-S	49345	49175	48388	48388	12545	12112	684
16SV6-AF16-HL2-40m-L	46398	46173	45545	45545	15227	14898	6824
16SV6-AF16-HL2-40m-S	55233	55046	54184	54184	15859	15483	366
16SV6-AF16-HL2-80m-L	1083	474	329	329	62	45	0	Has NO Chloroplast nor Cyanobacterial Reads
16SV6-AF16-HL2-80m-S	55429	55222	54355	54355	14998	14652	46
16SV6-AF16-HL2b-1m-L	28117	28023	27621	27621	11204	10989	1168
16SV6-AF16-HL2b-1m-S	29090	28985	28620	28620	7837	7616	199
16SV6-AF16-HL2b-20m-L	2417	2394	2355	2355	1006	988	124
16SV6-AF16-HL2b-20m-S	29047	28937	28621	28621	8789	8662	693
16SV6-AF16-HL2b-40m-L	30770	30637	30232	30232	8961	8871	93
16SV6-AF16-HL2b-40m-S	233	194	171	171	27	25	0	Has NO Chloroplast nor Cyanobacterial Reads
16SV6-AF16-HL2b-80m-L	29281	29164	28792	28792	11502	11288	449
16SV6-AF16-HL2b-80m-S	50114	49917	49290	49290	10124	9709	0	Has NO Chloroplast nor Cyanobacterial Reads
16SV6-AF16-HL4-1m-L	54486	54277	53560	53560	16043	15705	2939
16SV6-AF16-HL4-1m-S	56724	56493	55630	55630	14234	13805	567
16SV6-AF16-HL4-20m-L	46529	46366	45788	45788	13462	13124	2166
16SV6-AF16-HL4-20m-S	44059	43838	43138	43138	11572	11321	434
16SV6-AF16-HL4-40m-L	50065	49845	49308	49308	19119	18692	15554
16SV6-AF16-HL4-40m-S	54315	54098	53275	53275	11082	10732	819
16SV6-AF16-HL4-60m-L	51857	51606	50897	50897	17722	16819	7679
16SV6-AF16-HL4-60m-S	58494	58218	57396	57396	12271	11824	141
16SV6-AF16-HL5.5-1m-L	73850	73511	72419	72419	24635	23723	9906
16SV6-AF16-HL5.5-1m-S	54641	54471	53660	53660	11087	10553	996
16SV6-AF16-HL5.5-20m-L	41316	40975	39926	39926	7715	7551	3518
16SV6-AF16-HL5.5-20m-S	46300	46118	45460	45460	8586	8100	931
16SV6-AF16-HL5.5-250m-L	58024	57726	56919	56919	20432	17588	4580
16SV6-AF16-HL5.5-250m-S	89537	89247	88021	88021	14052	12706	11
16SV6-AF16-HL5.5-80m-L	20415	18850	16604	16604	524	511	300
16SV6-AF16-HL5.5-80m-S	63023	62838	61936	61936	13341	12849	247
16SV6-AF16-HL6-1m-L	79160	78851	77756	77756	26753	25882	10565
16SV6-AF16-HL6-1m-S	59750	59602	58792	58792	9124	8389	1755
16SV6-AF16-HL6-20m-L	54965	54691	53818	53818	14857	13929	5949
16SV6-AF16-HL6-20m-S	70541	70320	69514	69514	10515	9684	3054
16SV6-AF16-HL6-50m-L	63887	63568	62328	62328	17662	17097	6875
16SV6-AF16-HL6-50m-S	57980	57826	57120	57120	9249	8616	1063
16SV6-AF16-HL6-80m-L	56961	56717	55915	55915	16803	16069	4656
16SV6-AF16-HL6-80m-S	79960	79674	78446	78446	11634	11113	407
16SV6-AF16-HL7-1m-L	74874	74564	73332	73332	26651	26078	5213
16SV6-AF16-HL7-1m-S	18105	18037	17741	17741	2520	2328	586
16SV6-AF16-HL7-20m-L	51535	51288	50438	50438	17393	16485	4449
16SV6-AF16-HL7-20m-S	56737	56515	55707	55707	6676	6083	1521
16SV6-AF16-HL7-50m-L	58495	58231	57501	57501	16918	15986	6497
16SV6-AF16-HL7-50m-S	58791	58581	57717	57717	8037	7654	1103
16SV6-AF16-HL7-80m-L	74839	74402	73533	73533	26001	23886	9172
16SV6-AF16-HL7-80m-S	58681	58421	57631	57631	11742	10936	382
16SV6-AF16-HL8-100m-L	60126	59840	58823	58823	19227	18137	2748
16SV6-AF16-HL8-100m-S	76204	75960	74724	74724	12061	11073	69
16SV6-AF16-HL8-1m-L	74150	73819	72260	72260	27090	26213	4216
16SV6-AF16-HL8-1m-S	75518	75271	74098	74098	10812	10051	2533
16SV6-AF16-HL8-250m-L	54050	53743	52885	52885	18607	16533	441
16SV6-AF16-HL8-250m-S	66222	65941	64911	64911	14408	13371	7
16SV6-AF16-HL8-60m-L	51988	51784	51149	51149	16819	16089	7610
16SV6-AF16-HL8-60m-S	73299	73010	71924	71924	11638	10982	1419
16SV6-AS14-HL1-1m-L	47051	46873	46775	46772	25686	24693	5587
16SV6-AS14-HL1-1m-Se	44118	44024	43826	43797	17925	17306	805
16SV6-AS14-HL1-1m-Sf	25902	25844	25734	25721	10883	10481	267
16SV6-AS14-HL1-20m-L	6700	6636	6608	6607	3723	3569	238
16SV6-AS14-HL1-20m-Sd	28582	28531	28347	28326	12064	11579	267
16SV6-AS14-HL1-20m-Sf	42357	42245	42033	42006	18116	17570	669
16SV6-AS14-HL1-40m-L	868	837	806	806	318	295	29
16SV6-AS14-HL1-40m-Sd	71254	71085	70792	70732	28774	27576	611
16SV6-AS14-HL1-40m-Se	40854	40748	40484	40472	15557	15174	449
16SV6-AS14-HL1-60m-L	36640	36506	36401	36400	20515	19346	3857
16SV6-AS14-HL1-60m-Sd	38526	38420	38255	38233	15327	14612	184
16SV6-AS14-HL1-60m-Se	30161	30099	29838	29810	11440	10446	85
16SV6-AS14-HL2-1m-L	43272	43125	42947	42945	26159	24387	7449
16SV6-AS14-HL2-1m-Sd	67586	67429	67129	67083	27063	25928	1531
16SV6-AS14-HL2-1m-Sf	32215	32121	31938	31921	12569	11890	555
16SV6-AS14-HL2-20m-L	14115	14068	14043	14043	8029	7364	2091
16SV6-AS14-HL2-20m-Sd	1462	1458	1419	1417	524	460	8
16SV6-AS14-HL2-20m-Sf	26191	26122	25961	25946	11984	11672	339
16SV6-AS14-HL2-40m-L	59305	59101	58896	58892	34517	31148	8485
16SV6-AS14-HL2-40m-Sd	50047	49958	49727	49689	21118	20213	765
16SV6-AS14-HL2-40m-Se	29345	29256	29089	29056	12142	11735	312
16SV6-AS14-HL2-80m-L	15010	14973	14929	14929	8266	7646	3837
16SV6-AS14-HL2-80m-Se	3163	3149	3048	3046	1222	1126	24
16SV6-AS14-HL2-80m-Sf	38210	38108	37900	37878	15784	15249	470
16SV6-AS14-HL4-1m-L	66227	66007	65889	65887	31354	30344	15181
16SV6-AS14-HL4-1m-Se	20581	20541	20399	20384	7491	6841	357
16SV6-AS14-HL4-1m-Sf	36356	36287	36080	36052	13586	12543	794
16SV6-AS14-HL4-20m-L	60079	59814	59739	59738	27549	26660	11430
16SV6-AS14-HL4-20m-Sd	41075	40983	40725	40691	17099	16285	1214
16SV6-AS14-HL4-20m-Se	22048	21985	21788	21774	8378	7673	353
16SV6-AS14-HL4-40m-L	79732	79345	79190	79187	35124	33652	13499
16SV6-AS14-HL4-40m-Sd	28790	28708	28503	28484	11176	10585	142
16SV6-AS14-HL4-40m-Sf	49047	48925	48607	48584	18670	17453	256
16SV6-AS14-HL4-60m-L	64608	64391	64263	64258	28561	25782	1244
16SV6-AS14-HL4-60m-Sd	32745	32658	32463	32433	11695	10598	17
16SV6-AS14-HL4-60m-Sf	33804	33720	33436	33409	12150	11086	28
16SV6-AS14-HL5.5-1m-L	41822	41643	41549	41544	17582	16783	7001
16SV6-AS14-HL5.5-1m-Sd	42567	42459	42170	42140	16644	15627	1191
16SV6-AS14-HL5.5-1m-Se	36222	36147	35883	35855	13872	12808	758
16SV6-AS14-HL5.5-20m-L	32043	31890	31825	31824	15128	14750	5958
16SV6-AS14-HL5.5-20m-Sd	22407	22354	22168	22153	9078	8474	376
16SV6-AS14-HL5.5-20m-Sf	26162	26112	25948	25932	11542	11063	824
16SV6-AS14-HL5.5-250m-L	42278	42097	42017	42016	17535	15506	3015
16SV6-AS14-HL5.5-250m-Se	31871	31795	31613	31592	11816	10615	43
16SV6-AS14-HL5.5-250m-Sf	21462	21418	21254	21236	7644	6758	41
16SV6-AS14-HL5.5-80m-L	64332	64172	64069	64066	33299	32193	20715
16SV6-AS14-HL5.5-80m-Sd	8891	8861	8770	8768	3523	3338	85
16SV6-AS14-HL5.5-80m-Sf	21067	21023	20923	20915	7301	6669	100
16SV6-AS14-HL8-100m-L	83203	82891	82725	82724	40255	38438	23485
16SV6-AS14-HL8-100m-Sd	64384	64251	63859	63815	17675	14822	56
16SV6-AS14-HL8-100m-Se	49878	49786	49485	49459	13713	11345	44
16SV6-AS14-HL8-1m-L	39218	39038	38948	38947	15771	14834	5209
16SV6-AS14-HL8-1m-Sd	24728	24689	24533	24517	9408	8693	90
16SV6-AS14-HL8-1m-Sf	43164	43061	42819	42788	16705	15436	198
16SV6-AS14-HL8-20m-L	53402	53234	53142	53138	22010	20347	9471
16SV6-AS14-HL8-20m-Sd	39096	39015	38799	38776	15063	13944	203
16SV6-AS14-HL8-20m-Se	38949	38849	38600	38571	14534	13423	228
16SV6-AS14-HL8-250m-L	53881	53589	53441	53437	23756	21891	5644
16SV6-AS14-HL8-250m-Sd	25332	25278	25091	25074	8353	6808	11
16SV6-AS14-HL8-250m-Se	31835	31761	31665	31641	10360	8039	5
16SV6-AS16-HL1-1m-L	22605	22403	22363	22363	10777	10633	5644
16SV6-AS16-HL1-1m-S	24457	24272	24234	24233	8724	8476	518
16SV6-AS16-HL1-20m-L	30061	29801	29767	29767	15689	15542	5113
16SV6-AS16-HL1-20m-S	25221	25025	24964	24964	8119	7820	403
16SV6-AS16-HL1-40m-L	26815	26591	26543	26542	14737	14546	3761
16SV6-AS16-HL1-40m-S	27194	26978	26927	26927	8921	8550	64
16SV6-AS16-HL1-60m-L	24044	23868	23807	23807	12662	12355	5125
16SV6-AS16-HL1-60m-S	24986	24829	24785	24785	7876	7557	111
16SV6-AS16-HL2-1m-L	15401	15218	15193	15193	8675	8587	2353
16SV6-AS16-HL2-1m-S	20651	20529	20503	20503	7800	7654	441
16SV6-AS16-HL2-20m-L	23814	23670	23643	23642	12338	12270	5843
16SV6-AS16-HL2-20m-S	27276	27150	27114	27114	10562	10342	462
16SV6-AS16-HL2-40m-L	37313	37081	37046	37046	17243	17103	10809
16SV6-AS16-HL2-40m-S	24380	24283	24249	24249	9480	9234	208
16SV6-AS16-HL2-80m-L	27421	27260	27224	27224	11729	11432	2634
16SV6-AS16-HL2-80m-S	23298	23163	23126	23126	6200	5689	21
16SV6-AS16-HL2b-1m-L	22282	22081	22023	22023	10648	10561	3701
16SV6-AS16-HL2b-1m-S	30130	29920	29853	29852	12055	11877	272
16SV6-AS16-HL2b-20m-L	24986	24812	24695	24695	13934	13847	6408
16SV6-AS16-HL2b-20m-S	29542	29327	29263	29263	11682	11485	407
16SV6-AS16-HL2b-40m-L	29605	29385	29330	29330	15176	15063	796
16SV6-AS16-HL2b-40m-S	28012	27792	27725	27725	11979	11807	121
16SV6-AS16-HL2b-80m-L	28436	28100	28023	28023	11700	11435	1202
16SV6-AS16-HL2b-80m-S	26408	26234	26177	26177	7860	7549	8
16SV6-AS16-HL4-1m-L	13864	13736	13715	13715	5646	5506	1201
16SV6-AS16-HL4-1m-S	24130	23992	23938	23938	6104	5922	156
16SV6-AS16-HL4-20m-L	23343	23179	23144	23144	8772	8538	1238
16SV6-AS16-HL4-20m-S	34406	34204	34155	34154	9575	9157	217
16SV6-AS16-HL4-40m-L	25552	25358	25319	25319	9649	9509	4402
16SV6-AS16-HL4-40m-S	33496	33327	33278	33278	10180	9766	286
16SV6-AS16-HL4-60m-L	41238	40980	40937	40936	15765	15393	1414
16SV6-AS16-HL4-60m-S	25057	24858	24831	24831	6701	6182	44
16SV6-AS16-HL5.5-1m-L	21310	21164	21126	21126	7854	7682	1304
16SV6-AS16-HL5.5-1m-S	31880	31684	31612	31612	10704	10399	342
16SV6-AS16-HL5.5-20m-L	26557	26407	26358	26358	12430	12336	2437
16SV6-AS16-HL5.5-20m-S	29017	28863	28807	28807	9281	8886	317
16SV6-AS16-HL5.5-250m-L	31693	31470	31389	31389	11696	10620	483
16SV6-AS16-HL5.5-250m-S	36450	36246	36186	36186	7525	6685	2
16SV6-AS16-HL5.5-80m-L	23521	23390	23354	23353	9492	9208	1946
16SV6-AS16-HL5.5-80m-S	29677	29478	29413	29413	8699	8249	133
16SV6-AS16-HL6-1m-L	20169	20037	20011	20011	7842	7691	1176
16SV6-AS16-HL6-1m-S	38427	38265	38194	38194	11472	11077	228
16SV6-AS16-HL6-20m-L	19936	19827	19798	19798	8027	7860	706
16SV6-AS16-HL6-20m-S	19472	19389	19359	19359	6530	6330	78
16SV6-AS16-HL6-50m-L	35495	35334	35292	35291	15220	14831	4705
16SV6-AS16-HL6-50m-S	14667	14600	14570	14570	4071	3882	29
16SV6-AS16-HL6-80m-L	20659	20539	20499	20499	9586	9376	1834
16SV6-AS16-HL6-80m-S	28958	28765	28715	28715	7710	7258	76
16SV6-AS16-HL7-1m-L	23783	23609	23563	23563	9932	9614	5618
16SV6-AS16-HL7-1m-S	42140	41930	41844	41844	10473	9947	720
16SV6-AS16-HL7-20m-L	38172	37911	37845	37845	17188	16770	5071
16SV6-AS16-HL7-20m-S	41124	40901	40813	40813	9756	9129	437
16SV6-AS16-HL7-50m-L	35308	35112	35049	35049	14219	13736	5028
16SV6-AS16-HL7-50m-S	51335	51033	50940	50940	13329	12425	530
16SV6-AS16-HL7-80m-L	24376	24247	24210	24210	9543	9164	4551
16SV6-AS16-HL7-80m-S	39933	39735	39667	39665	10027	9428	461
AF17-HL01-1m-L-501a	67162	65907	65857	65857	34406	30880	13095
AF17-HL01-1m-S-501b	134260	131898	131768	131768	57488	55787	3460
AF17-HL01-20m-L-502a	60797	59793	59767	59767	29914	24738	4962
AF17-HL01-20m-S-502b	150180	147605	147525	147525	72868	71568	2614
AF17-HL01-40m-L-503a	72127	70823	70787	70787	40049	37072	1853
AF17-HL01-40m-S-503b	170579	167850	167734	167734	75264	73642	592
AF17-HL01-60m-L-504a	41539	40656	40589	40589	22355	19903	880
AF17-HL01-60m-S-504b	171316	168283	168142	168142	71919	69973	155
AF17-HL02-1m-L-505a	10823	10510	10505	10505	5501	5367	2086
AF17-HL02-1m-S-505b	198796	195736	195650	195650	88618	87133	6645
AF17-HL02-20m-L-506a	30789	30205	30195	30195	16811	16360	4586
AF17-HL02-20m-S-506b	162244	159450	159376	159376	69830	68609	3056
AF17-HL02-40m-L-507a	83857	82329	82297	82297	42295	36558	2746
AF17-HL02-40m-S-507b	143859	141510	141432	141432	62392	61222	464
AF17-HL02-80m-L-508a	25116	24606	24586	24586	13987	13495	212
AF17-HL02-80m-S-508b	78625	76633	76519	76519	28496	28085	21
AF17-HL04-1m-L-509a	37475	36553	36536	36536	20348	20056	5115
AF17-HL04-1m-S-509b	134488	131917	131837	131837	59501	58734	3855
AF17-HL04-20m-L-510a	30923	30197	30186	30186	17047	16746	4246
AF17-HL04-20m-S-510b	99455	97531	97487	97487	41548	40886	2129
AF17-HL04-40m-L-511a	57585	56307	56285	56285	31397	30581	3455
AF17-HL04-40m-S-511b	150835	148134	148054	148054	60160	59036	1157
AF17-HL04-60m-L-512a	42954	41946	41918	41918	21394	17932	675
AF17-HL04-60m-S-512b	134715	132198	132125	132125	50142	48702	150
AF17-HL06-1m-L-513a	34192	33353	33331	33331	18103	17707	4662
AF17-HL06-1m-S-513b	216173	212790	212659	212659	85870	83975	5023
AF17-HL06-20m-L-514a	39472	38695	38675	38675	21122	20428	6093
AF17-HL06-20m-S-514b	176811	173887	173809	173809	59406	56920	2610
AF17-HL06-50m-L-515a	92115	90454	90417	90417	47920	46421	11635
AF17-HL06-50m-S-515b	175945	173167	173081	173081	55243	53268	2035
AF17-HL06-80m-L-516a	31587	30862	30840	30840	17146	16218	2146
AF17-HL06-80m-S-516b	176060	173074	172941	172941	46350	44574	1098
AF17-HL07-1m-L-517a	11844	11382	11361	11361	5891	5567	2003
AF17-HL07-1m-S-517b	185303	181795	181674	181674	48650	46141	3516
AF17-HL07-20m-L-518a	21227	20704	20692	20692	10715	10114	2886
AF17-HL07-20m-S-518b	206203	202651	202524	202524	45897	42823	3032
AF17-HL07-50m-L-519a	60009	58659	58594	58594	28276	26586	9452
AF17-HL07-50m-S-519b	239013	235391	235258	235258	55041	52321	3858
AF17-HL07-80m-L-520a	45892	45059	45004	45004	27559	26306	8943
AF17-HL07-80m-S-520b	179871	176792	176672	176672	42021	39871	2919
AS17-HL02-1m-L-421a	115273	113164	113107	113107	55638	48517	3183
AS17-HL02-1m-S-421c	147688	145225	145138	145138	81209	80546	2040
AS17-HL02-20m-L-422a	23735	23240	23234	23234	13740	13623	1199
AS17-HL02-20m-S-422c	72187	70773	70705	70705	40696	40469	926
AS17-HL02-40m-L-423a	30823	30240	30234	30234	18454	18337	1604
AS17-HL02-40m-S-423c	3354	3216	3208	3208	1986	1979	19
AS17-HL02-80m-L-424a	28315	27730	27721	27721	16270	16174	2583
AS17-HL02-80m-S-424c	84091	82496	82446	82446	43547	43334	614
AS17-HL02R-1m-L-453a	210	192	191	191	115	115	22
AS17-HL02R-1m-S-453c	1387	1331	1317	1317	773	751	84
AS17-HL02R-20m-L-454a	8197	8043	8041	8041	4521	4486	765
AS17-HL02R-20m-S-454c	3275	3194	3188	3188	1852	1825	140
AS17-HL02R-40m-L-455a	6841	6716	6714	6714	4237	4203	87
AS17-HL02R-40m-S-455c	733	654	646	646	375	369	17
AS17-HL02R-80m-L-456a	78187	77034	76965	76965	44835	44568	5422
AS17-HL02R-80m-S-456c	157240	154853	154787	154787	60524	59080	257
AS17-HL04-1m-L-418a	18944	18550	18542	18542	11053	10999	353
AS17-HL04-1m-S-418c	78811	77348	77292	77292	42400	42036	989
AS17-HL04-20m-L-419a	27648	27099	27094	27094	15992	15921	500
AS17-HL04-20m-S-419c	80990	79413	79358	79358	46503	46373	559
AS17-HL04-60m-L-420a	107174	105044	104981	104981	59142	58618	4574
AS17-HL04-60m-S-420c	149422	146768	146675	146675	69529	68878	526
AS17-HL06-1m-L-414a	19318	18934	18912	18912	11600	11522	2443
AS17-HL06-1m-S-414c	106187	104205	104150	104150	52439	52016	976
AS17-HL06-20m-L-415a	13942	13686	13672	13672	8406	8362	1920
AS17-HL06-20m-S-415c	39485	38781	38741	38741	18296	17995	108
AS17-HL06-50m-L-416a	31657	31123	31103	31103	18380	18177	4057
AS17-HL06-50m-S-416c	201360	197896	197759	197759	86444	84735	591
AS17-HL06-80m-L-417a	94523	92662	92370	92370	50620	49564	8451
AS17-HL06-80m-S-417c	177396	174483	174335	174335	67336	65630	279
AS17-HL07-1m-L-410a	102653	100972	100935	100935	62956	62670	7273
AS17-HL07-1m-S-410c	51119	50174	50135	50135	19887	19274	131
AS17-HL07-20m-L-411a	27118	26687	26673	26673	16722	16645	5001
AS17-HL07-20m-S-411c	54050	53193	53151	53151	22556	21789	179
AS17-HL07-50m-L-412a	32796	32271	32259	32259	18798	18678	2292
AS17-HL07-50m-S-412c	134164	132025	131953	131953	50318	48625	361
AS17-HL07-80m-L-413a	103688	102028	101925	101925	51293	50798	3731
AS17-HL07-80m-S-413c	114245	112557	112479	112479	44880	43834	269
